# Supplementary material for: A rare PRIMER cell state in plant immunity
Source: Nature. 2025 Jan 8;638(8049):197–205. doi: 10.1038/s41586-024-08383-z (PMC11798839; doi:10.1038/s41586-024-08383-z)
Supplement: Supplementary file 5 — List of primers used in the study. [file 41586_2024_8383_MOESM5_ESM.xlsx]

## Sheet: Plant
Supplementary Table 2: List of primers
SpeI-NLS-Cpf1-F	ACCACTAGTCCAAAGAAGAAGAGAAAGGTTATGAGCATCTACCAGGAGTTCG
BamHI-NLS-Cpf1-R	TCAGGATCCCTTTTTCTTTTTTGCCTGGC
Gb-ccdB-F	GAATTTCTACTGTTGTAGATAGAGACCCCCGGGATTAGGCACCCCAGGCTTTACA
Gb-ccdB-R	ACAAAAGCTGGAGCTCACCGAAAAAAACGAGACCGTCGACACTGGCTGTG
Gb-U626-F	GGAATATGATTAAAGATAAGTCTAGAGCTATTGCCTTCCGCACAATACATC
Gb-U626-R	GGTCTCTATCTACAACAGTAGAAATTCAATCACTACTTCGACTCTAGCTG
GT3a_gRNA2_F	AGATGCAGCCACGACTTCCCAAAG
GT3a_gRNA2_R	AAAACTTTGGGAAGTCGTGGCTGC
mEGFP_Nter_1_F	GTTCATTTCATTTGGAGAGGCCTAAGGAGAATATAACAATGgtgagcaagggcgaggagctg
mEGFP_1_R	gtgcagatgaacttcagggtCaGcttgccg
mEGFP_2_F	cggcaagCtGaccctgaagttcatctgcac
mEGFP_2_R	tgctcagCTTggactgggtgctcaggtagt
mEGFP_3_F	cccagtccAAGctgagcaaagaccccaacga
mEGFP_Nter_3_R	CCGGAATTCCGGGGATCTGGCGCGCCcttgtacagctcgtccatgccgAgagtgatcc
mEGFP_4F	gtgaccaccCtGacctacggcgtgcagtgcttc
mEGFP_4R	ccgtaggtCaGggtggtcacgagggtgggcc
mEGFP_Cter_F1	GGTGGTGGCGGGAGCGGAGGTGGAGGGTCGTCAGGTgtgagcaagggcgaggagctg
mEGFP_Cter_F2	GTTCATTTCATTTGGAGAGGCCTGGTGGTGGCGGGAGCGGA
mEGFP_Cter_R	GGGGATCTGGCGCGCCTCActtgtacagctcgtccatgc
GT3a_mEGFP_F	gttcatttcatttggagaggaaggagaatataacaATGGACCGACGTAACCCTTT
GT3a_mEGFP_R	gctcccgccaccaccaggGAAACCTTGATTATGATGATCATC
35Sp_HiFi_F	GGAAGTTCATTTCATTTGGAGAGG
35Ster_HiFi_R	AGAGACTGGTGATTTCAGCG
