# Supplementary material for: A rare PRIMER cell state in plant immunity
Source: Nature. 2025 Jan 8;638(8049):197–205. doi: 10.1038/s41586-024-08383-z (PMC11798839; doi:10.1038/s41586-024-08383-z)
Supplement: Supplementary file 6 — Source Data Fig. 1 [file 41586_2024_8383_MOESM6_ESM.xlsx]

## Sheet: clst0
Source data for Fig1c: GO terms enriched in marker genes of each major cluster
ID	Description	GeneRatio	BgRatio	pvalue	p.adjust	geneID	Count
GO:0009409	response to cold	9/51	487/29608	1.3494e-07	3.76483e-05	KCS10/CCR2/GDSL1/KCS6/AT1G78070/COR413-PM1/ROG1/RAP2.4/RBGA6	9
GO:0000038	very long-chain fatty acid metabolic process	3/51	42/29608	5.27118e-05	0.00735329	KCS10/CER26/KCS6	3
GO:0006656	phosphatidylcholine biosynthetic process	2/51	12/29608	0.000189884	0.0132444	NMT3/NA	2
GO:0046337	phosphatidylethanolamine metabolic process	2/51	12/29608	0.000189884	0.0132444	NMT3/NA	2
GO:0050688	regulation of defense response to virus	2/51	16/29608	0.000343725	0.0191798	CCR2/RBGA6	2
GO:0000380	alternative mRNA splicing, via spliceosome	2/51	22/29608	0.000657309	0.028662	CCR2/RBGA6	2
GO:0046470	phosphatidylcholine metabolic process	2/51	23/29608	0.000719118	0.028662	NMT3/NA	2
GO:0009269	response to desiccation	2/51	25/29608	0.000850833	0.0296728	GRP-3/RD22	2
GO:0010038	response to metal ion	4/51	266/29608	0.00114235	0.0354128	AT4G23670/GRP-3/CCR2/RBGA6	4
GO:0042335	cuticle development	2/51	34/29608	0.00157537	0.0399808	KCS10/KCS6	2
GO:0072593	reactive oxygen species metabolic process	3/51	136/29608	0.00168018	0.0399808	HIRD11/SIED1/ROG1	3
GO:0006869	lipid transport	3/51	138/29608	0.00175173	0.0399808	NA/LTP5/LP1	3
GO:0072330	monocarboxylic acid biosynthetic process	4/51	304/29608	0.0018629	0.0399808	KCS10/CER26/KCS6/NIT1	4
GO:0006633	fatty acid biosynthetic process	3/51	154/29608	0.00239331	0.0476952	KCS10/CER26/KCS6	3
GO:0010043	response to zinc ion	2/51	46/29608	0.00286835	0.0490724	CCR2/RBGA6	2
GO:0010876	lipid localization	3/51	169/29608	0.00311172	0.0490724	NA/LTP5/LP1	3
GO:0010025	wax biosynthetic process	2/51	50/29608	0.00338003	0.0490724	CER26/KCS6	2
GO:0010166	wax metabolic process	2/51	52/29608	0.00365068	0.0490724	CER26/KCS6	2
GO:1901570	fatty acid derivative biosynthetic process	2/51	52/29608	0.00365068	0.0490724	CER26/KCS6	2
GO:0009642	response to light intensity	4/51	376/29608	0.00399705	0.0490724	AT5G44020/AT3G26450/GDSL1/AT1G56220	4
GO:0050657	nucleic acid transport	2/51	55/29608	0.00407499	0.0490724	CCR2/RBGA6	2
GO:0050658	RNA transport	2/51	55/29608	0.00407499	0.0490724	CCR2/RBGA6	2
GO:0051236	establishment of RNA localization	2/51	55/29608	0.00407499	0.0490724	CCR2/RBGA6	2
GO:0042743	hydrogen peroxide metabolic process	2/51	56/29608	0.00422129	0.0490724	HIRD11/ROG1	2
GO:0006403	RNA localization	2/51	58/29608	0.0045211	0.0501621	CCR2/RBGA6	2
GO:0045595	regulation of cell differentiation	2/51	59/29608	0.0046746	0.0501621	TCL2/RAP2.4	2
GO:1901568	fatty acid derivative metabolic process	2/51	61/29608	0.00498877	0.0515506	CER26/KCS6	2
GO:2000377	regulation of reactive oxygen species metabolic process	2/51	64/29608	0.00547777	0.052503	HIRD11/SIED1	2
GO:0051607	defense response to virus	2/51	65/29608	0.00564548	0.052503	CCR2/RBGA6	2
GO:0140546	defense response to symbiont	2/51	65/29608	0.00564548	0.052503	CCR2/RBGA6	2
GO:0042435	indole-containing compound biosynthetic process	2/51	77/29608	0.00783797	0.0705417	AT3G28940/NIT1	2
GO:0009723	response to ethylene	3/51	266/29608	0.0108691	0.094765	GRP-3/SIED1/RAP2.4	3
GO:0006631	fatty acid metabolic process	3/51	278/29608	0.0122364	0.103453	KCS10/CER26/KCS6	3
GO:0002682	regulation of immune system process	3/51	291/29608	0.0138246	0.112824	CCR2/NA/RBGA6	3
GO:0009615	response to virus	2/51	105/29608	0.0141851	0.112824	CCR2/RBGA6	2
GO:0015931	nucleobase-containing compound transport	2/51	107/29608	0.0147012	0.112824	CCR2/RBGA6	2
GO:0009873	ethylene-activated signaling pathway	2/51	108/29608	0.0149623	0.112824	SIED1/RAP2.4	2
GO:0046474	glycerophospholipid biosynthetic process	2/51	117/29608	0.017401	0.12776	NMT3/NA	2
GO:0006646	phosphatidylethanolamine biosynthetic process	1/51	11/29608	0.0187884	0.131049		1
GO:0048629	trichome patterning	1/51	11/29608	0.0187884	0.131049	TCL2	1
GO:0071369	cellular response to ethylene stimulus	2/51	125/29608	0.0197005	0.13406	SIED1/RAP2.4	2
GO:0050665	hydrogen peroxide biosynthetic process	1/51	12/29608	0.0204792	0.13604	HIRD11	1
GO:0000160	phosphorelay signal transduction system	2/51	133/29608	0.0221204	0.140559	SIED1/RAP2.4	2
GO:0009684	indoleacetic acid biosynthetic process	1/51	13/29608	0.0221671	0.140559	NIT1	1
GO:0009683	indoleacetic acid metabolic process	1/51	14/29608	0.0238521	0.144668	NIT1	1
GO:0009786	regulation of asymmetric cell division	1/51	14/29608	0.0238521	0.144668	RGF9	1
GO:0010310	regulation of hydrogen peroxide metabolic process	1/51	15/29608	0.0255344	0.151576	HIRD11	1
GO:0045017	glycerolipid biosynthetic process	2/51	148/29608	0.0269692	0.154952	NMT3/NA	2
GO:0048354	mucilage biosynthetic process involved in seed coat development	1/51	16/29608	0.0272137	0.154952	MUM2	1
GO:1903426	regulation of reactive oxygen species biosynthetic process	1/51	18/29608	0.030564	0.161413	HIRD11	1
GO:0008654	phospholipid biosynthetic process	2/51	160/29608	0.0311283	0.161413	NMT3/NA	2
GO:0006650	glycerophospholipid metabolic process	2/51	162/29608	0.0318447	0.161413	NMT3/NA	2
GO:0010120	camalexin biosynthetic process	1/51	19/29608	0.0322348	0.161413	AT3G28940	1
GO:0052317	camalexin metabolic process	1/51	19/29608	0.0322348	0.161413	AT3G28940	1
GO:0009970	cellular response to sulfate starvation	1/51	20/29608	0.0339029	0.161413	ROG1	1
GO:0010044	response to aluminum ion	1/51	20/29608	0.0339029	0.161413	GRP-3	1
GO:0008544	epidermis development	1/51	21/29608	0.0355681	0.161413	KCS10	1
GO:0009913	epidermal cell differentiation	1/51	21/29608	0.0355681	0.161413	KCS10	1
GO:0030855	epithelial cell differentiation	1/51	21/29608	0.0355681	0.161413	KCS10	1
GO:0042761	very long-chain fatty acid biosynthetic process	1/51	21/29608	0.0355681	0.161413	CER26	1
GO:0042545	cell wall modification	2/51	175/29608	0.0366582	0.161413	PME44/MUM2	2
GO:0009403	toxin biosynthetic process	1/51	23/29608	0.0388902	0.161413	AT3G28940	1
GO:0009700	indole phytoalexin biosynthetic process	1/51	23/29608	0.0388902	0.161413	AT3G28940	1
GO:0046217	indole phytoalexin metabolic process	1/51	23/29608	0.0388902	0.161413	AT3G28940	1
GO:0050829	defense response to Gram-negative bacterium	1/51	23/29608	0.0388902	0.161413	PME44	1
GO:0052314	phytoalexin metabolic process	1/51	23/29608	0.0388902	0.161413	AT3G28940	1
GO:0052315	phytoalexin biosynthetic process	1/51	23/29608	0.0388902	0.161413	AT3G28940	1
GO:0010143	cutin biosynthetic process	1/51	24/29608	0.040547	0.161413	DCF	1
GO:0048359	mucilage metabolic process involved in seed coat development	1/51	24/29608	0.040547	0.161413	MUM2	1
GO:0060429	epithelium development	1/51	24/29608	0.040547	0.161413	KCS10	1
GO:0009826	unidimensional cell growth	3/51	444/29608	0.0410764	0.161413	GRP-3/AT5G44020/KCS6	3
GO:0042430	indole-containing compound metabolic process	2/51	189/29608	0.0421339	0.162083	AT3G28940/NIT1	2
GO:0008361	regulation of cell size	1/51	26/29608	0.0438522	0.162083	GRP-3	1
GO:0019432	triglyceride biosynthetic process	1/51	26/29608	0.0438522	0.162083	NMT3	1
GO:0046486	glycerolipid metabolic process	2/51	201/29608	0.047056	0.162083	NMT3/NA	2
GO:0008284	positive regulation of cell population proliferation	1/51	28/29608	0.0471462	0.162083	RGF9	1
GO:0002831	regulation of response to biotic stimulus	2/51	202/29608	0.0474753	0.162083	CCR2/RBGA6	2
GO:0032880	regulation of protein localization	1/51	29/29608	0.0487891	0.162083	RGF9	1
GO:0046460	neutral lipid biosynthetic process	1/51	29/29608	0.0487891	0.162083	NMT3	1
GO:0046463	acylglycerol biosynthetic process	1/51	29/29608	0.0487891	0.162083	NMT3	1
GO:0032101	regulation of response to external stimulus	2/51	207/29608	0.0495927	0.162083	CCR2/RBGA6	2
GO:1903409	reactive oxygen species biosynthetic process	1/51	30/29608	0.0504292	0.162083	HIRD11	1
GO:2000023	regulation of lateral root development	1/51	30/29608	0.0504292	0.162083	RGF9	1
GO:0010192	mucilage biosynthetic process	1/51	31/29608	0.0520665	0.162083	MUM2	1
GO:2000069	regulation of post-embryonic root development	1/51	32/29608	0.053701	0.162083	RGF9	1
GO:0006641	triglyceride metabolic process	1/51	33/29608	0.0553328	0.162083	NMT3	1
GO:0042744	hydrogen peroxide catabolic process	1/51	33/29608	0.0553328	0.162083	ROG1	1
GO:2000012	regulation of auxin polar transport	1/51	33/29608	0.0553328	0.162083	RGF9	1
GO:0032392	DNA geometric change	1/51	34/29608	0.0569618	0.162083	CCR2	1
GO:0032508	DNA duplex unwinding	1/51	34/29608	0.0569618	0.162083	CCR2	1
GO:2000067	regulation of root morphogenesis	1/51	34/29608	0.0569618	0.162083	RGF9	1
GO:0050776	regulation of immune response	2/51	225/29608	0.0574906	0.162083	CCR2/RBGA6	2
GO:0009958	positive gravitropism	1/51	35/29608	0.058588	0.162083	RGF9	1
GO:0008356	asymmetric cell division	1/51	36/29608	0.0602115	0.162083	RGF9	1
GO:0016145	S-glycoside catabolic process	1/51	36/29608	0.0602115	0.162083	HOL1	1
GO:0019759	glycosinolate catabolic process	1/51	36/29608	0.0602115	0.162083	HOL1	1
GO:0019762	glucosinolate catabolic process	1/51	36/29608	0.0602115	0.162083	HOL1	1
GO:0006644	phospholipid metabolic process	2/51	232/29608	0.0606736	0.162083	NMT3/NA	2
GO:0006406	mRNA export from nucleus	1/51	37/29608	0.0618323	0.162083	CCR2	1
GO:0006638	neutral lipid metabolic process	1/51	37/29608	0.0618323	0.162083	NMT3	1
GO:0006639	acylglycerol metabolic process	1/51	37/29608	0.0618323	0.162083	NMT3	1
GO:0051028	mRNA transport	1/51	37/29608	0.0618323	0.162083	CCR2	1
GO:0071427	mRNA-containing ribonucleoprotein complex export from nucleus	1/51	37/29608	0.0618323	0.162083	CCR2	1
GO:0016143	S-glycoside metabolic process	2/51	236/29608	0.0625193	0.162083	AT3G28940/HOL1	2
GO:0019757	glycosinolate metabolic process	2/51	236/29608	0.0625193	0.162083	AT3G28940/HOL1	2
GO:0019760	glucosinolate metabolic process	2/51	236/29608	0.0625193	0.162083	AT3G28940/HOL1	2
GO:0042631	cellular response to water deprivation	1/51	38/29608	0.0634503	0.162083	COR413-PM1	1
GO:0006995	cellular response to nitrogen starvation	1/51	39/29608	0.0650656	0.162083	ROG1	1
GO:0010082	regulation of root meristem growth	1/51	39/29608	0.0650656	0.162083	RGF9	1
GO:0010191	mucilage metabolic process	1/51	39/29608	0.0650656	0.162083	MUM2	1
GO:0071462	cellular response to water stimulus	1/51	39/29608	0.0650656	0.162083	COR413-PM1	1
GO:0071472	cellular response to salt stress	1/51	39/29608	0.0650656	0.162083	RAP2.4	1
GO:0045087	innate immune response	2/51	246/29608	0.0672166	0.165959	CCR2/RBGA6	2
GO:0006778	porphyrin-containing compound metabolic process	2/51	256/29608	0.0720281	0.175821	NA/AT5G44020	2
GO:0009851	auxin biosynthetic process	1/51	44/29608	0.0731012	0.175821	NIT1	1
GO:0045168	cell-cell signaling involved in cell fate commitment	1/51	44/29608	0.0731012	0.175821	TCL2	1
GO:0000398	mRNA splicing, via spliceosome	2/51	262/29608	0.0749677	0.178769	CCR2/RBGA6	2
GO:0071214	cellular response to abiotic stimulus	2/51	265/29608	0.0764519	0.179244	COR413-PM1/RAP2.4	2
GO:0104004	cellular response to environmental stimulus	2/51	265/29608	0.0764519	0.179244	COR413-PM1/RAP2.4	2
GO:0006405	RNA export from nucleus	1/51	49/29608	0.081069	0.188485	CCR2	1
GO:0044273	sulfur compound catabolic process	1/51	50/29608	0.0826545	0.190584	HOL1	1
GO:0010449	root meristem growth	1/51	51/29608	0.0842373	0.191075	RGF9	1
GO:0043562	cellular response to nitrogen levels	1/51	51/29608	0.0842373	0.191075	ROG1	1
GO:0071470	cellular response to osmotic stress	1/51	52/29608	0.0858174	0.193089	RAP2.4	1
GO:0031668	cellular response to extracellular stimulus	2/51	288/29608	0.0881343	0.193926	COR413-PM1/ROG1	2
GO:0000375	RNA splicing, via transesterification reactions	2/51	289/29608	0.0886539	0.193926	CCR2/RBGA6	2
GO:0000377	RNA splicing, via transesterification reactions with bulged adenosine as nucleophile	2/51	289/29608	0.0886539	0.193926	CCR2/RBGA6	2
GO:0010214	seed coat development	1/51	54/29608	0.0889697	0.193926	MUM2	1
GO:1901658	glycosyl compound catabolic process	1/51	55/29608	0.0905418	0.195823	HOL1	1
GO:0071496	cellular response to external stimulus	2/51	294/29608	0.0912657	0.19587	COR413-PM1/ROG1	2
GO:1901657	glycosyl compound metabolic process	2/51	297/29608	0.0928438	0.197712	AT3G28940/HOL1	2
GO:0071166	ribonucleoprotein complex localization	1/51	58/29608	0.0952422	0.197712	CCR2	1
GO:0071426	ribonucleoprotein complex export from nucleus	1/51	58/29608	0.0952422	0.197712	CCR2	1
GO:1905421	regulation of plant organ morphogenesis	1/51	58/29608	0.0952422	0.197712	RGF9	1
GO:0010017	red or far-red light signaling pathway	1/51	59/29608	0.0968037	0.197712	RAP2.4	1
GO:0034754	cellular hormone metabolic process	1/51	59/29608	0.0968037	0.197712	NIT1	1
GO:0033013	tetrapyrrole metabolic process	2/51	307/29608	0.0981616	0.197712	NA/AT5G44020	2
GO:0071407	cellular response to organic cyclic compound	2/51	308/29608	0.0986982	0.197712	AT3G28940/NA	2
GO:0010817	regulation of hormone levels	2/51	309/29608	0.0992355	0.197712	RGF9/NIT1	2
GO:0031503	protein-containing complex localization	1/51	61/29608	0.0999188	0.197712	CCR2	1
GO:0071229	cellular response to acid chemical	1/51	61/29608	0.0999188	0.197712	COR413-PM1	1
GO:0071555	cell wall organization	2/51	316/29608	0.103021	0.202414	PME44/MUM2	2
GO:0009631	cold acclimation	1/51	64/29608	0.104572	0.204025	COR413-PM1	1
GO:0009827	plant-type cell wall modification	1/51	66/29608	0.107661	0.208592	MUM2	1
GO:0001666	response to hypoxia	2/51	326/29608	0.108497	0.208679	DLK2/AT1G78070	2
GO:0071489	cellular response to red or far red light	1/51	67/29608	0.109201	0.208679	RAP2.4	1
GO:0010075	regulation of meristem growth	1/51	69/29608	0.112274	0.211093	RGF9	1
GO:0018958	phenol-containing compound metabolic process	1/51	69/29608	0.112274	0.211093	DCF	1
GO:0036293	response to decreased oxygen levels	2/51	334/29608	0.112933	0.211093	DLK2/AT1G78070	2
GO:0070482	response to oxygen levels	2/51	335/29608	0.113491	0.211093	DLK2/AT1G78070	2
GO:0051168	nuclear export	1/51	72/29608	0.116865	0.215929	CCR2	1
GO:0007033	vacuole organization	1/51	76/29608	0.122949	0.222745	RBB1	1
GO:0009850	auxin metabolic process	1/51	76/29608	0.122949	0.222745	NIT1	1
GO:0042542	response to hydrogen peroxide	1/51	76/29608	0.122949	0.222745	ROG1	1
GO:0008380	RNA splicing	2/51	354/29608	0.124226	0.223607	CCR2/RBGA6	2
GO:2000280	regulation of root development	1/51	79/29608	0.127485	0.224929	RGF9	1
GO:0009991	response to extracellular stimulus	2/51	360/29608	0.127667	0.224929	COR413-PM1/ROG1	2
GO:0009736	cytokinin-activated signaling pathway	1/51	80/29608	0.128992	0.224929	RAP2.4	1
GO:0051302	regulation of cell division	1/51	80/29608	0.128992	0.224929	RGF9	1
GO:0120254	olefinic compound metabolic process	1/51	80/29608	0.128992	0.224929	DCF	1
GO:0048767	root hair elongation	1/51	83/29608	0.133497	0.22861	AT5G44020	1
GO:0090407	organophosphate biosynthetic process	2/51	371/29608	0.134034	0.22861	NMT3/NA	2
GO:0006397	mRNA processing	2/51	372/29608	0.134617	0.22861	CCR2/RBGA6	2
GO:0007267	cell-cell signaling	1/51	84/29608	0.134994	0.22861	TCL2	1
GO:0045229	external encapsulating structure organization	2/51	373/29608	0.1352	0.22861	PME44/MUM2	2
GO:0009624	response to nematode	1/51	86/29608	0.13798	0.230517		1
GO:0071368	cellular response to cytokinin stimulus	1/51	86/29608	0.13798	0.230517	RAP2.4	1
GO:0035266	meristem growth	1/51	87/29608	0.139469	0.231333	RGF9	1
GO:0032535	regulation of cellular component size	1/51	88/29608	0.140956	0.231333	GRP-3	1
GO:0090066	regulation of anatomical structure size	1/51	88/29608	0.140956	0.231333	GRP-3	1
GO:0046686	response to cadmium ion	1/51	91/29608	0.145401	0.235853	AT4G23670	1
GO:1901136	carbohydrate derivative catabolic process	1/51	91/29608	0.145401	0.235853	HOL1	1
GO:0042127	regulation of cell population proliferation	1/51	92/29608	0.146877	0.236871	RGF9	1
GO:0045490	pectin catabolic process	1/51	98/29608	0.155684	0.249632	PME44	1
GO:0045165	cell fate commitment	1/51	101/29608	0.160054	0.255173	TCL2	1
GO:0009630	gravitropism	1/51	103/29608	0.162956	0.257865	RGF9	1
GO:0009926	auxin polar transport	1/51	105/29608	0.165847	0.257865	RGF9	1
GO:0010119	regulation of stomatal movement	1/51	105/29608	0.165847	0.257865	CCR2	1
GO:0071103	DNA conformation change	1/51	105/29608	0.165847	0.257865	CCR2	1
GO:0008283	cell population proliferation	1/51	106/29608	0.167289	0.257865	RGF9	1
GO:0010026	trichome differentiation	1/51	106/29608	0.167289	0.257865	TCL2	1
GO:0042446	hormone biosynthetic process	1/51	107/29608	0.168728	0.258655	NIT1	1
GO:0048580	regulation of post-embryonic development	2/51	437/29608	0.173585	0.264645	RGF9/AT1G78070	2
GO:0009629	response to gravity	1/51	113/29608	0.177314	0.268279	RGF9	1
GO:0031327	negative regulation of cellular biosynthetic process	2/51	444/29608	0.177891	0.268279	HIRD11/TCL2	2
GO:0080147	root hair cell development	1/51	115/29608	0.180157	0.270235	AT5G44020	1
GO:0009890	negative regulation of biosynthetic process	2/51	459/29608	0.187176	0.277584	HIRD11/TCL2	2
GO:0006913	nucleocytoplasmic transport	1/51	122/29608	0.19003	0.277584	CCR2	1
GO:0009404	toxin metabolic process	1/51	122/29608	0.19003	0.277584	AT3G28940	1
GO:0016036	cellular response to phosphate starvation	1/51	122/29608	0.19003	0.277584	ROG1	1
GO:0051169	nuclear transport	1/51	122/29608	0.19003	0.277584	CCR2	1
GO:0062197	cellular response to chemical stress	1/51	123/29608	0.191431	0.278174	RAP2.4	1
GO:0009751	response to salicylic acid	2/51	468/29608	0.192781	0.278683	GRP-3/NA	2
GO:0060918	auxin transport	1/51	130/29608	0.201172	0.288329	RGF9	1
GO:0010648	negative regulation of cell communication	1/51	131/29608	0.202554	0.288329	TCL2	1
GO:0023057	negative regulation of signaling	1/51	131/29608	0.202554	0.288329	TCL2	1
GO:0035556	intracellular signal transduction	2/51	487/29608	0.204687	0.289302	SIED1/RAP2.4	2
GO:0009914	hormone transport	1/51	133/29608	0.205311	0.289302	RGF9	1
GO:0009735	response to cytokinin	1/51	139/29608	0.213526	0.299366	RAP2.4	1
GO:0051049	regulation of transport	1/51	141/29608	0.216246	0.301663	RGF9	1
GO:0000272	polysaccharide catabolic process	1/51	143/29608	0.218957	0.303925	PME44	1
GO:0048764	trichoblast maturation	1/51	147/29608	0.22435	0.306832	AT5G44020	1
GO:0048765	root hair cell differentiation	1/51	147/29608	0.22435	0.306832	AT5G44020	1
GO:0071446	cellular response to salicylic acid stimulus	1/51	147/29608	0.22435	0.306832		1
GO:0048469	cell maturation	1/51	148/29608	0.225693	0.307163	AT5G44020	1
GO:0048527	lateral root development	1/51	149/29608	0.227034	0.307487	RGF9	1
GO:0051241	negative regulation of multicellular organismal process	1/51	154/29608	0.233702	0.313556	TCL2	1
GO:0071482	cellular response to light stimulus	1/51	156/29608	0.236353	0.313556	RAP2.4	1
GO:0009606	tropism	1/51	158/29608	0.238996	0.313556	RGF9	1
GO:0010118	stomatal movement	1/51	158/29608	0.238996	0.313556	CCR2	1
GO:0032879	regulation of localization	1/51	158/29608	0.238996	0.313556	RGF9	1
GO:0098754	detoxification	1/51	158/29608	0.238996	0.313556	NIT1	1
GO:0010054	trichoblast differentiation	1/51	159/29608	0.240314	0.313556	AT5G44020	1
GO:0007623	circadian rhythm	1/51	160/29608	0.241629	0.313556	CCR2	1
GO:0048511	rhythmic process	1/51	160/29608	0.241629	0.313556	CCR2	1
GO:0042445	hormone metabolic process	1/51	164/29608	0.246869	0.318873	NIT1	1
GO:0048528	post-embryonic root development	1/51	166/29608	0.249476	0.320755	RGF9	1
GO:0000302	response to reactive oxygen species	1/51	170/29608	0.254663	0.324434	ROG1	1
GO:0009812	flavonoid metabolic process	1/51	170/29608	0.254663	0.324434		1
GO:0045488	pectin metabolic process	1/51	171/29608	0.255954	0.324597	PME44	1
GO:0010393	galacturonan metabolic process	1/51	172/29608	0.257244	0.324755	PME44	1
GO:0044272	sulfur compound biosynthetic process	1/51	179/29608	0.266206	0.334556	AT3G28940	1
GO:0071478	cellular response to radiation	1/51	180/29608	0.267478	0.334647	RAP2.4	1
GO:0009664	plant-type cell wall organization	1/51	182/29608	0.270014	0.336313	MUM2	1
GO:0009636	response to toxic substance	1/51	184/29608	0.272543	0.337953	NIT1	1
GO:0009867	jasmonic acid mediated signaling pathway	1/51	189/29608	0.278826	0.344214		1
GO:0009845	seed germination	1/51	190/29608	0.280076	0.344234	SMAX1	1
GO:0010053	root epidermal cell differentiation	1/51	193/29608	0.283814	0.347298	AT5G44020	1
GO:0022603	regulation of anatomical structure morphogenesis	1/51	195/29608	0.286295	0.34879	RGF9	1
GO:0071395	cellular response to jasmonic acid stimulus	1/51	196/29608	0.287533	0.34879		1
GO:0071398	cellular response to fatty acid	1/51	200/29608	0.292462	0.353233		1
GO:0090696	post-embryonic plant organ development	1/51	214/29608	0.309451	0.372142	RGF9	1
GO:0044550	secondary metabolite biosynthetic process	1/51	216/29608	0.311846	0.373412	AT3G28940	1
GO:0090351	seedling development	1/51	219/29608	0.315422	0.37608	SMAX1	1
GO:0009267	cellular response to starvation	1/51	221/29608	0.317796	0.377298	ROG1	1
GO:0090627	plant epidermal cell differentiation	1/51	233/29608	0.331871	0.391759	AT5G44020	1
GO:0010073	meristem maintenance	1/51	234/29608	0.333031	0.391759	RGF9	1
GO:0016052	carbohydrate catabolic process	1/51	235/29608	0.334189	0.391759	PME44	1
GO:0031669	cellular response to nutrient levels	1/51	242/29608	0.34224	0.397198	ROG1	1
GO:0071456	cellular response to hypoxia	1/51	242/29608	0.34224	0.397198	AT1G78070	1
GO:0036294	cellular response to decreased oxygen levels	1/51	244/29608	0.344523	0.397198	AT1G78070	1
GO:0071453	cellular response to oxygen levels	1/51	244/29608	0.344523	0.397198	AT1G78070	1
GO:0003002	regionalization	1/51	251/29608	0.352451	0.404666	TCL2	1
GO:0045892	negative regulation of transcription, DNA-templated	1/51	255/29608	0.356939	0.40814	TCL2	1
GO:1902679	negative regulation of RNA biosynthetic process	1/51	258/29608	0.360286	0.408617	TCL2	1
GO:1903507	negative regulation of nucleic acid-templated transcription	1/51	258/29608	0.360286	0.408617	TCL2	1
GO:0048638	regulation of developmental growth	1/51	260/29608	0.362507	0.409471	RGF9	1
GO:0042594	response to starvation	1/51	264/29608	0.366927	0.412793	ROG1	1
GO:0010016	shoot system morphogenesis	1/51	271/29608	0.37459	0.419721		1
GO:0009738	abscisic acid-activated signaling pathway	1/51	276/29608	0.380007	0.424088	AT1G78070	1
GO:0051253	negative regulation of RNA metabolic process	1/51	280/29608	0.384308	0.427179	TCL2	1
GO:0048646	anatomical structure formation involved in morphogenesis	1/51	287/29608	0.391765	0.433739		1
GO:0048588	developmental cell growth	1/51	294/29608	0.399132	0.44015	AT5G44020	1
GO:0010200	response to chitin	1/51	303/29608	0.408477	0.448681		1
GO:0031667	response to nutrient levels	1/51	308/29608	0.413607	0.452534	ROG1	1
GO:0009408	response to heat	1/51	316/29608	0.421723	0.457138	RAP2.4	1
GO:0032259	methylation	1/51	317/29608	0.42273	0.457138	IGMT4	1
GO:0045934	negative regulation of nucleobase-containing compound metabolic process	1/51	317/29608	0.42273	0.457138	TCL2	1
GO:0009832	plant-type cell wall biogenesis	1/51	319/29608	0.424739	0.457537		1
GO:0007389	pattern specification process	1/51	321/29608	0.42674	0.457925	TCL2	1
GO:0071215	cellular response to abscisic acid stimulus	1/51	345/29608	0.450234	0.479448	AT1G78070	1
GO:0097306	cellular response to alcohol	1/51	345/29608	0.450234	0.479448	AT1G78070	1
GO:0040008	regulation of growth	1/51	350/29608	0.455008	0.48269	RGF9	1
GO:0071695	anatomical structure maturation	1/51	356/29608	0.460684	0.485022	AT5G44020	1
GO:1901605	alpha-amino acid metabolic process	1/51	356/29608	0.460684	0.485022	CYP71B7	1
GO:2000113	negative regulation of cellular macromolecule biosynthetic process	1/51	359/29608	0.4635	0.486152	TCL2	1
GO:0010558	negative regulation of macromolecule biosynthetic process	1/51	369/29608	0.472783	0.494032	TCL2	1
GO:0010228	vegetative to reproductive phase transition of meristem	1/51	371/29608	0.474621	0.494101	CCR2	1
GO:0021700	developmental maturation	1/51	376/29608	0.479187	0.497001	AT5G44020	1
GO:0009555	pollen development	1/51	388/29608	0.489989	0.506322	NMT3	1
GO:0051276	chromosome organization	1/51	393/29608	0.494425	0.50902	CCR2	1
GO:0009639	response to red or far red light	1/51	408/29608	0.507506	0.520567	RAP2.4	1
GO:0009733	response to auxin	1/51	434/29608	0.529398	0.539896	RGF9	1
GO:0023051	regulation of signaling	1/51	435/29608	0.530221	0.539896	TCL2	1
GO:1901615	organic hydroxy compound metabolic process	1/51	443/29608	0.536752	0.544559	DCF	1
GO:0010646	regulation of cell communication	1/51	446/29608	0.539178	0.545038	TCL2	1
GO:0051172	negative regulation of nitrogen compound metabolic process	1/51	471/29608	0.558916	0.562952	TCL2	1
GO:0048468	cell development	1/51	476/29608	0.562763	0.564787	AT5G44020	1
GO:0042546	cell wall biogenesis	1/51	491/29608	0.574108	0.574108		1

## Sheet: clst1
ID	Description	GeneRatio	BgRatio	pvalue	p.adjust	geneID	Count
GO:0009853	photorespiration	9/86	45/29608	7.78203e-15	3.47079e-12	AGT/GOX1/HPR/GDCH/GGT1/GOX2/GLU1/SHM1/PMDH2	9
GO:0043094	cellular metabolic compound salvage	9/86	80/29608	1.87602e-12	4.18353e-10	AGT/GOX1/HPR/GDCH/GGT1/GOX2/GLU1/SHM1/PMDH2	9
GO:0009409	response to cold	15/86	487/29608	1.054e-11	1.56694e-09	CA1/CAX1/SEX1/OEP16-1/GAPB/CCR2/RCA/RbcX1/SHM1/ACR11/SVR3/ACD32.1/COR15A/RBGA6/ACD6	15
GO:0006544	glycine metabolic process	5/86	20/29608	2.75275e-09	3.06931e-07	AGT/GLDP1/GDCH/GGT1/SHM1	5
GO:0006006	glucose metabolic process	6/86	49/29608	6.36317e-09	5.67595e-07	REC1/GAPB/FBP/FBA5/FBA1/SBPASE	6
GO:0019318	hexose metabolic process	7/86	92/29608	9.75802e-09	7.25346e-07	REC1/GAPB/FBP/F2KP/FBA5/FBA1/SBPASE	7
GO:0015976	carbon utilization	4/86	10/29608	1.37457e-08	8.75796e-07	CA2/CA1/F2KP/BCA4	4
GO:0030388	fructose 1,6-bisphosphate metabolic process	4/86	12/29608	3.22572e-08	1.79834e-06	FBP/FBA5/FBA1/SBPASE	4
GO:0005996	monosaccharide metabolic process	7/86	141/29608	1.87727e-07	9.3029e-06	REC1/GAPB/FBP/F2KP/FBA5/FBA1/SBPASE	7
GO:0044247	cellular polysaccharide catabolic process	4/86	20/29608	3.10179e-07	1.3834e-05	SEX1/PHS2/FBP/DPE2	4
GO:0015979	photosynthesis	8/86	243/29608	5.60864e-07	2.27405e-05	CA1/FNR2/RBCS3B/GAPB/FBP/PnsL1/SBPASE/ACD32.1	8
GO:0006094	gluconeogenesis	4/86	24/29608	6.74279e-07	2.50607e-05	FBP/FBA5/FBA1/SBPASE	4
GO:0009069	serine family amino acid metabolic process	5/86	63/29608	1.13145e-06	3.82903e-05	AGT/GLDP1/GDCH/GGT1/SHM1	5
GO:0009251	glucan catabolic process	4/86	28/29608	1.28779e-06	3.82903e-05	SEX1/PHS2/FBP/DPE2	4
GO:0019319	hexose biosynthetic process	4/86	28/29608	1.28779e-06	3.82903e-05	FBP/FBA5/FBA1/SBPASE	4
GO:0006546	glycine catabolic process	3/86	10/29608	2.79768e-06	7.79853e-05	GLDP1/GDCH/SHM1	3
GO:0006545	glycine biosynthetic process	3/86	11/29608	3.83873e-06	0.00010071	AGT/GGT1/SHM1	3
GO:0016052	carbohydrate catabolic process	7/86	235/29608	5.72407e-06	0.00014183	SEX1/PHS2/FBP/FBA5/FBA1/DPE2/PME3	7
GO:0006000	fructose metabolic process	3/86	13/29608	6.62587e-06	0.000155534	FBP/F2KP/SBPASE	3
GO:0005986	sucrose biosynthetic process	3/86	14/29608	8.41521e-06	0.000187659	FBP/SBPASE/SPS4F	3
GO:0006002	fructose 6-phosphate metabolic process	3/86	15/29608	1.04969e-05	0.000222935	FBP/F2KP/SBPASE	3
GO:0044275	cellular carbohydrate catabolic process	4/86	48/29608	1.17083e-05	0.000237359	SEX1/PHS2/FBP/DPE2	4
GO:0005983	starch catabolic process	3/86	17/29608	1.56219e-05	0.000302929	SEX1/FBP/DPE2	3
GO:0046364	monosaccharide biosynthetic process	4/86	58/29608	2.49709e-05	0.000464042	FBP/FBA5/FBA1/SBPASE	4
GO:0009071	serine family amino acid catabolic process	3/86	20/29608	2.60251e-05	0.000464287	GLDP1/GDCH/SHM1	3
GO:1901606	alpha-amino acid catabolic process	4/86	72/29608	5.87062e-05	0.00100704	GLDP1/GDCH/GGT1/SHM1	4
GO:0000272	polysaccharide catabolic process	5/86	143/29608	6.23074e-05	0.00102923	SEX1/PHS2/FBP/DPE2/PME3	5
GO:0005982	starch metabolic process	4/86	74/29608	6.53693e-05	0.00104124	SEX1/FBP/SBPASE/DPE2	4
GO:0009744	response to sucrose	4/86	76/29608	7.25671e-05	0.00111603	OEP16-1/GAPB/GLU1/ACR11	4
GO:0005984	disaccharide metabolic process	4/86	78/29608	8.03254e-05	0.00119417	FBP/SBPASE/SPS4F/DPE2	4
GO:0034285	response to disaccharide	4/86	79/29608	8.44229e-05	0.0012146	OEP16-1/GAPB/GLU1/ACR11	4
GO:0045037	protein import into chloroplast stroma	3/86	30/29608	9.07599e-05	0.00126497	OEP16-1/emb1211/TOC159	3
GO:0010118	stomatal movement	5/86	158/29608	9.98391e-05	0.00134934	CA1/CCR2/BCA4/PHOT2/BBD1	5
GO:0007623	circadian rhythm	5/86	160/29608	0.000105924	0.00134978	CCR2/CCL/SHM1/PHOT2/COR15A	5
GO:0048511	rhythmic process	5/86	160/29608	0.000105924	0.00134978	CCR2/CCL/SHM1/PHOT2/COR15A	5
GO:0046395	carboxylic acid catabolic process	5/86	165/29608	0.000122384	0.00151621	GLDP1/GDCH/GGT1/SHM1/PMDH2	5
GO:0009743	response to carbohydrate	5/86	167/29608	0.000129491	0.00156089	OEP16-1/GAPB/FBP/GLU1/ACR11	5
GO:0009311	oligosaccharide metabolic process	4/86	90/29608	0.000140129	0.00164467	FBP/SBPASE/SPS4F/DPE2	4
GO:0019750	chloroplast localization	3/86	35/29608	0.000144785	0.00165574	REC2/REC1/PHOT2	3
GO:0051644	plastid localization	3/86	36/29608	0.000157616	0.00175742	REC2/REC1/PHOT2	3
GO:0046351	disaccharide biosynthetic process	3/86	37/29608	0.000171164	0.00186193	FBP/SBPASE/SPS4F	3
GO:0016054	organic acid catabolic process	5/86	180/29608	0.000183708	0.00194066	GLDP1/GDCH/GGT1/SHM1/PMDH2	5
GO:0009063	cellular amino acid catabolic process	4/86	97/29608	0.000187104	0.00194066	GLDP1/GDCH/GGT1/SHM1	4
GO:0070588	calcium ion transmembrane transport	3/86	41/29608	0.000232866	0.00236042	CAX1/ACA4/MICU	3
GO:0010119	regulation of stomatal movement	4/86	105/29608	0.000253625	0.0025137	CA1/CCR2/BCA4/BBD1	4
GO:0009312	oligosaccharide biosynthetic process	3/86	44/29608	0.0002875	0.0027875	FBP/SBPASE/SPS4F	3
GO:0009070	serine family amino acid biosynthetic process	3/86	45/29608	0.000307392	0.00291695	AGT/GGT1/SHM1	3
GO:0005985	sucrose metabolic process	3/86	49/29608	0.000395781	0.00367747	FBP/SBPASE/SPS4F	3
GO:0045036	protein targeting to chloroplast	3/86	52/29608	0.000471776	0.00412573	OEP16-1/emb1211/TOC159	3
GO:0072596	establishment of protein localization to chloroplast	3/86	52/29608	0.000471776	0.00412573	OEP16-1/emb1211/TOC159	3
GO:0072598	protein localization to chloroplast	3/86	52/29608	0.000471776	0.00412573	OEP16-1/emb1211/TOC159	3
GO:0050665	hydrogen peroxide biosynthetic process	2/86	12/29608	0.000540061	0.00463207	GOX1/GOX2	2
GO:0006073	cellular glucan metabolic process	5/86	233/29608	0.000599789	0.00492186	SEX1/PHS2/FBP/SBPASE/DPE2	5
GO:0044264	cellular polysaccharide metabolic process	6/86	356/29608	0.000606956	0.00492186	SEX1/CYP706A6/PHS2/FBP/SBPASE/DPE2	6
GO:1901605	alpha-amino acid metabolic process	6/86	356/29608	0.000606956	0.00492186	AGT/GLDP1/GDCH/GGT1/GLU1/SHM1	6
GO:0044042	glucan metabolic process	5/86	239/29608	0.000672652	0.00535719	SEX1/PHS2/FBP/SBPASE/DPE2	5
GO:0006165	nucleoside diphosphate phosphorylation	3/86	64/29608	0.00086737	0.00666977	AT5G35170/FBA5/FBA1	3
GO:0009631	cold acclimation	3/86	64/29608	0.00086737	0.00666977	CAX1/SEX1/COR15A	3
GO:0016122	xanthophyll metabolic process	2/86	16/29608	0.00097454	0.0070104	NPQ1/CCD1	2
GO:0019253	reductive pentose-phosphate cycle	2/86	16/29608	0.00097454	0.0070104	GAPB/SBPASE	2
GO:0050688	regulation of defense response to virus	2/86	16/29608	0.00097454	0.0070104	CCR2/RBGA6	2
GO:2000038	regulation of stomatal complex development	2/86	16/29608	0.00097454	0.0070104	CA1/BCA4	2
GO:0046939	nucleotide phosphorylation	3/86	68/29608	0.00103464	0.00731449	AT5G35170/FBA5/FBA1	3
GO:0044282	small molecule catabolic process	5/86	264/29608	0.00104961	0.00731449	GLDP1/GDCH/GGT1/SHM1/PMDH2	5
GO:0010037	response to carbon dioxide	2/86	17/29608	0.0011024	0.00744952	CA1/BCA4	2
GO:0019685	photosynthesis, dark reaction	2/86	17/29608	0.0011024	0.00744952	GAPB/SBPASE	2
GO:0006816	calcium ion transport	3/86	70/29608	0.00112539	0.00749141	CAX1/ACA4/MICU	3
GO:0016051	carbohydrate biosynthetic process	6/86	406/29608	0.0011967	0.00784896	GAPB/FBP/FBA5/FBA1/SBPASE/SPS4F	6
GO:0015977	carbon fixation	2/86	18/29608	0.00123786	0.00800122	GAPB/SBPASE	2
GO:0009132	nucleoside diphosphate metabolic process	3/86	78/29608	0.00153813	0.00971256	AT5G35170/FBA5/FBA1	3
GO:0006091	generation of precursor metabolites and energy	6/86	427/29608	0.00154617	0.00971256	RBCS1B/PHS2/FBA5/FBA1/PMDH2/ACD32.1	6
GO:1901607	alpha-amino acid biosynthetic process	4/86	172/29608	0.00161225	0.00998702	AGT/GGT1/GLU1/SHM1	4
GO:0000380	alternative mRNA splicing, via spliceosome	2/86	22/29608	0.00185487	0.0113325	CCR2/RBGA6	2
GO:0043648	dicarboxylic acid metabolic process	3/86	93/29608	0.00254288	0.015326	GLU1/SHM1/PMDH2	3
GO:0065002	intracellular protein transmembrane transport	3/86	94/29608	0.00262125	0.0155877	OEP16-1/emb1211/TOC159	3
GO:0008652	cellular amino acid biosynthetic process	4/86	199/29608	0.00273608	0.0159646	AGT/GGT1/GLU1/SHM1	4
GO:0071806	protein transmembrane transport	3/86	96/29608	0.00278242	0.0159646	OEP16-1/emb1211/TOC159	3
GO:0006730	one-carbon metabolic process	2/86	27/29608	0.00279201	0.0159646	DFD/SHM1	2
GO:0050826	response to freezing	2/86	28/29608	0.00300112	0.0169431	COR15A/ACD6	2
GO:0050821	protein stabilization	2/86	29/29608	0.00321737	0.0179368	SVR3/COR15A	2
GO:1903409	reactive oxygen species biosynthetic process	2/86	30/29608	0.0034407	0.0189451	GOX1/GOX2	2
GO:0009615	response to virus	3/86	105/29608	0.00358284	0.0194871	CCR2/RBGA6/ACD6	3
GO:0009642	response to light intensity	5/86	376/29608	0.00483453	0.0259783	RBCS2B/NA/TRXF1/ACD32.1/COR15A	5
GO:0055081	anion homeostasis	2/86	36/29608	0.00492716	0.0261608	CAX1/ACA4	2
GO:0016108	tetraterpenoid metabolic process	2/86	37/29608	0.00519893	0.0269619	NPQ1/CCD1	2
GO:0016116	carotenoid metabolic process	2/86	37/29608	0.00519893	0.0269619	NPQ1/CCD1	2
GO:0008219	cell death	4/86	241/29608	0.00539814	0.0274488	CNGC4/SHM1/ACA4/ACD6	4
GO:0006760	folic acid-containing compound metabolic process	2/86	38/29608	0.00547745	0.0274488	DFD/SHM1	2
GO:0031647	regulation of protein stability	2/86	38/29608	0.00547745	0.0274488	SVR3/COR15A	2
GO:0045087	innate immune response	4/86	246/29608	0.00579967	0.0287406	CCR2/CNGC4/SHM1/RBGA6	4
GO:0042558	pteridine-containing compound metabolic process	2/86	40/29608	0.00605461	0.0296742	DFD/SHM1	2
GO:0010038	response to metal ion	4/86	266/29608	0.00760452	0.0368654	CCR2/GLDP1/AT1G07440/RBGA6	4
GO:0010043	response to zinc ion	2/86	46/29608	0.00794404	0.0380972	CCR2/RBGA6	2
GO:0019725	cellular homeostasis	4/86	275/29608	0.00852502	0.0404485	CAX1/NdhU/TRXF1/MICU	4
GO:0017038	protein import	3/86	148/29608	0.00925476	0.0434487	OEP16-1/emb1211/TOC159	3
GO:0050657	nucleic acid transport	2/86	55/29608	0.0112074	0.0507247	CCR2/RBGA6	2
GO:0050658	RNA transport	2/86	55/29608	0.0112074	0.0507247	CCR2/RBGA6	2
GO:0051236	establishment of RNA localization	2/86	55/29608	0.0112074	0.0507247	CCR2/RBGA6	2
GO:0006096	glycolytic process	2/86	56/29608	0.0116007	0.0507247	FBA5/FBA1	2
GO:0006757	ATP generation from ADP	2/86	56/29608	0.0116007	0.0507247	FBA5/FBA1	2
GO:0006874	cellular calcium ion homeostasis	2/86	56/29608	0.0116007	0.0507247	CAX1/MICU	2
GO:0042743	hydrogen peroxide metabolic process	2/86	56/29608	0.0116007	0.0507247	GOX1/GOX2	2
GO:0006403	RNA localization	2/86	58/29608	0.0124054	0.0521964	CCR2/RBGA6	2
GO:0009135	purine nucleoside diphosphate metabolic process	2/86	58/29608	0.0124054	0.0521964	FBA5/FBA1	2
GO:0009179	purine ribonucleoside diphosphate metabolic process	2/86	58/29608	0.0124054	0.0521964	FBA5/FBA1	2
GO:0046031	ADP metabolic process	2/86	58/29608	0.0124054	0.0521964	FBA5/FBA1	2
GO:0051640	organelle localization	3/86	166/29608	0.0126101	0.0525616	REC2/REC1/PHOT2	3
GO:0055074	calcium ion homeostasis	2/86	60/29608	0.0132339	0.0546511	CAX1/MICU	2
GO:0012501	programmed cell death	3/86	173/29608	0.0140793	0.0576089	CNGC4/SHM1/ACA4	3
GO:0009185	ribonucleoside diphosphate metabolic process	2/86	63/29608	0.0145205	0.0583436	FBA5/FBA1	2
GO:0072503	cellular divalent inorganic cation homeostasis	2/86	63/29608	0.0145205	0.0583436	CAX1/MICU	2
GO:0034220	ion transmembrane transport	4/86	324/29608	0.0148183	0.0590086	CAX1/ACA4/PHOT2/MICU	4
GO:0051607	defense response to virus	2/86	65/29608	0.015407	0.0602767	CCR2/RBGA6	2
GO:0140546	defense response to symbiont	2/86	65/29608	0.015407	0.0602767	CCR2/RBGA6	2
GO:0009746	response to hexose	2/86	73/29608	0.0191778	0.0743763	OEP16-1/FBP	2
GO:0009657	plastid organization	4/86	353/29608	0.0196397	0.0755114	RBCS2B/emb1211/PHOT2/COR15A	4
GO:0009626	plant-type hypersensitive response	2/86	75/29608	0.0201751	0.0769069	CNGC4/SHM1	2
GO:0002831	regulation of response to biotic stimulus	3/86	202/29608	0.0211675	0.0794323	CCR2/RBGA6/ACD6	3
GO:0034284	response to monosaccharide	2/86	77/29608	0.0211938	0.0794323	OEP16-1/FBP	2
GO:0034050	programmed cell death induced by symbiont	2/86	78/29608	0.0217111	0.0806928	CNGC4/SHM1	2
GO:0006767	water-soluble vitamin metabolic process	2/86	79/29608	0.0222336	0.08128	THIC/SHM1	2
GO:0051702	biological process involved in interaction with symbiont	2/86	79/29608	0.0222336	0.08128	CNGC4/SHM1	2
GO:0032101	regulation of response to external stimulus	3/86	207/29608	0.0225541	0.0817815	CCR2/RBGA6/ACD6	3
GO:0072507	divalent inorganic cation homeostasis	2/86	83/29608	0.0243751	0.0876716	CAX1/MICU	2
GO:0098662	inorganic cation transmembrane transport	3/86	215/29608	0.0248736	0.0887489	CAX1/ACA4/MICU	3
GO:0006109	regulation of carbohydrate metabolic process	2/86	85/29608	0.0254763	0.0901781	REC1/TRXF1	2
GO:0006090	pyruvate metabolic process	2/86	86/29608	0.0260345	0.0907138	FBA5/FBA1	2
GO:0009624	response to nematode	2/86	86/29608	0.0260345	0.0907138	ACA4/PME3	2
GO:0010374	stomatal complex development	2/86	88/29608	0.0271656	0.0926703	CA1/BCA4	2
GO:0098655	cation transmembrane transport	3/86	224/29608	0.0276314	0.0926703	CAX1/ACA4/MICU	3
GO:0050776	regulation of immune response	3/86	225/29608	0.0279475	0.0926703	CCR2/RBGA6/ACD6	3
GO:0009610	response to symbiotic fungus	1/86	10/29608	0.0286738	0.0926703	SEX1	1
GO:0010359	regulation of anion channel activity	1/86	10/29608	0.0286738	0.0926703	PHOT2	1
GO:0034309	primary alcohol biosynthetic process	1/86	10/29608	0.0286738	0.0926703	THIC	1
GO:0050994	regulation of lipid catabolic process	1/86	10/29608	0.0286738	0.0926703	PMDH2	1
GO:0070509	calcium ion import	1/86	10/29608	0.0286738	0.0926703	MICU	1
GO:0120253	hydrocarbon catabolic process	1/86	10/29608	0.0286738	0.0926703	CCD1	1
GO:1902290	positive regulation of defense response to oomycetes	1/86	10/29608	0.0286738	0.0926703	ACD6	1
GO:0046686	response to cadmium ion	2/86	91/29608	0.0288988	0.0927258	GLDP1/AT1G07440	2
GO:1903959	regulation of anion transmembrane transport	1/86	11/29608	0.0314961	0.0998032	PHOT2	1
GO:0030001	metal ion transport	3/86	236/29608	0.0315521	0.0998032	CAX1/ACA4/MICU	3
GO:0051604	protein maturation	2/86	97/29608	0.0324941	0.102059	GDCH/NA	2
GO:0098660	inorganic ion transmembrane transport	3/86	240/29608	0.0329206	0.102676	CAX1/ACA4/MICU	3
GO:0006605	protein targeting	3/86	241/29608	0.0332676	0.1027	OEP16-1/emb1211/TOC159	3
GO:0009608	response to symbiont	1/86	12/29608	0.0343102	0.1027	SEX1	1
GO:0009819	drought recovery	1/86	12/29608	0.0343102	0.1027	COR15A	1
GO:0019740	nitrogen utilization	1/86	12/29608	0.0343102	0.1027	GLU1	1
GO:0042723	thiamine-containing compound metabolic process	1/86	12/29608	0.0343102	0.1027	THIC	1
GO:0042724	thiamine-containing compound biosynthetic process	1/86	12/29608	0.0343102	0.1027	THIC	1
GO:0006575	cellular modified amino acid metabolic process	2/86	102/29608	0.035617	0.105901	DFD/SHM1	2
GO:0022898	regulation of transmembrane transporter activity	1/86	13/29608	0.0371163	0.108195	PHOT2	1
GO:0032412	regulation of ion transmembrane transporter activity	1/86	13/29608	0.0371163	0.108195	PHOT2	1
GO:0055069	zinc ion homeostasis	1/86	13/29608	0.0371163	0.108195	CAX1	1
GO:0006766	vitamin metabolic process	2/86	105/29608	0.0375445	0.108733	THIC/SHM1	2
GO:0043085	positive regulation of catalytic activity	2/86	106/29608	0.0381958	0.109905	GLU1/TRXF1	2
GO:0015931	nucleobase-containing compound transport	2/86	107/29608	0.0388513	0.111075	CCR2/RBGA6	2
GO:0044403	biological process involved in symbiotic interaction	2/86	108/29608	0.0395112	0.111261	CNGC4/SHM1	2
GO:0030026	cellular manganese ion homeostasis	1/86	14/29608	0.0399144	0.111261	CAX1	1
GO:0032409	regulation of transporter activity	1/86	14/29608	0.0399144	0.111261	PHOT2	1
GO:0044070	regulation of anion transport	1/86	14/29608	0.0399144	0.111261	PHOT2	1
GO:0034637	cellular carbohydrate biosynthetic process	3/86	266/29608	0.0425581	0.114736	FBP/SBPASE/SPS4F	3
GO:0005977	glycogen metabolic process	1/86	15/29608	0.0427044	0.114736	PHS2	1
GO:0006112	energy reserve metabolic process	1/86	15/29608	0.0427044	0.114736	PHS2	1
GO:0007584	response to nutrient	1/86	15/29608	0.0427044	0.114736	THIC	1
GO:0035999	tetrahydrofolate interconversion	1/86	15/29608	0.0427044	0.114736	SHM1	1
GO:1902288	regulation of defense response to oomycetes	1/86	15/29608	0.0427044	0.114736	ACD6	1
GO:0044093	positive regulation of molecular function	2/86	115/29608	0.0442483	0.117469	GLU1/TRXF1	2
GO:0044242	cellular lipid catabolic process	2/86	115/29608	0.0442483	0.117469	PMDH2/CCD1	2
GO:0009658	chloroplast organization	3/86	273/29608	0.0453696	0.119335	RBCS2B/emb1211/PHOT2	3
GO:0055071	manganese ion homeostasis	1/86	16/29608	0.0454864	0.119335	CAX1	1
GO:0009117	nucleotide metabolic process	3/86	274/29608	0.0457786	0.119399	AT5G35170/FBA5/FBA1	3
GO:0044092	negative regulation of molecular function	2/86	119/29608	0.0470453	0.12199	PHOT2/TRXF1	2
GO:0006541	glutamine metabolic process	1/86	17/29608	0.0482604	0.122324	GLU1	1
GO:0009750	response to fructose	1/86	17/29608	0.0482604	0.122324	FBP	1
GO:0046352	disaccharide catabolic process	1/86	17/29608	0.0482604	0.122324	DPE2	1
GO:0072594	establishment of protein localization to organelle	3/86	280/29608	0.0482714	0.122324	OEP16-1/emb1211/TOC159	3
GO:0006753	nucleoside phosphate metabolic process	3/86	284/29608	0.0499699	0.125734	AT5G35170/FBA5/FBA1	3
GO:0006108	malate metabolic process	1/86	18/29608	0.0510264	0.125734	PMDH2	1
GO:0009313	oligosaccharide catabolic process	1/86	18/29608	0.0510264	0.125734	DPE2	1
GO:0009396	folic acid-containing compound biosynthetic process	1/86	18/29608	0.0510264	0.125734	DFD	1
GO:0016119	carotene metabolic process	1/86	18/29608	0.0510264	0.125734	CCD1	1
GO:0002682	regulation of immune system process	3/86	291/29608	0.0530118	0.129908	CCR2/RBGA6/ACD6	3
GO:0010492	maintenance of shoot apical meristem identity	1/86	19/29608	0.0537845	0.131081	SHA1	1
GO:0016042	lipid catabolic process	2/86	129/29608	0.0543104	0.131644	PMDH2/CCD1	2
GO:0016115	terpenoid catabolic process	1/86	20/29608	0.0565347	0.135562	CCD1	1
GO:0042559	pteridine-containing compound biosynthetic process	1/86	20/29608	0.0565347	0.135562	DFD	1
GO:0033365	protein localization to organelle	3/86	300/29608	0.0570515	0.136069	OEP16-1/emb1211/TOC159	3
GO:0034308	primary alcohol metabolic process	1/86	21/29608	0.0592769	0.139941	THIC	1
GO:0048581	negative regulation of post-embryonic development	2/86	136/29608	0.0596162	0.139941	CA1/BCA4	2
GO:0072593	reactive oxygen species metabolic process	2/86	136/29608	0.0596162	0.139941	GOX1/GOX2	2
GO:0006465	signal peptide processing	1/86	23/29608	0.0647378	0.150381		1
GO:0050829	defense response to Gram-negative bacterium	1/86	23/29608	0.0647378	0.150381	PME3	1
GO:0006875	cellular metal ion homeostasis	2/86	144/29608	0.0658886	0.152261	CAX1/MICU	2
GO:0015996	chlorophyll catabolic process	1/86	24/29608	0.0674565	0.154285	NYC1	1
GO:0043650	dicarboxylic acid biosynthetic process	1/86	24/29608	0.0674565	0.154285	GLU1	1
GO:0031425	chloroplast RNA processing	1/86	25/29608	0.0701674	0.158856	SVR3	1
GO:0034765	regulation of ion transmembrane transport	1/86	25/29608	0.0701674	0.158856	PHOT2	1
GO:0055062	phosphate ion homeostasis	1/86	26/29608	0.0728705	0.163318	CAX1	1
GO:0072506	trivalent inorganic anion homeostasis	1/86	26/29608	0.0728705	0.163318	CAX1	1
GO:0051241	negative regulation of multicellular organismal process	2/86	154/29608	0.074023	0.165071	CA1/BCA4	2
GO:0065009	regulation of molecular function	3/86	337/29608	0.0751279	0.165473	GLU1/PHOT2/TRXF1	3
GO:0046149	pigment catabolic process	1/86	27/29608	0.0755658	0.165473	NYC1	1
GO:0046034	ATP metabolic process	2/86	156/29608	0.0756871	0.165473	FBA5/FBA1	2
GO:0071482	cellular response to light stimulus	2/86	156/29608	0.0756871	0.165473	HPR/COR15A	2
GO:0006536	glutamate metabolic process	1/86	28/29608	0.0782534	0.167793	GLU1	1
GO:0008300	isoprenoid catabolic process	1/86	28/29608	0.0782534	0.167793	CCD1	1
GO:0019217	regulation of fatty acid metabolic process	1/86	28/29608	0.0782534	0.167793	PMDH2	1
GO:0051260	protein homooligomerization	1/86	28/29608	0.0782534	0.167793	COR15A	1
GO:0015994	chlorophyll metabolic process	2/86	160/29608	0.0790508	0.168692	NYC1/NPQ1	2
GO:0009638	phototropism	1/86	29/29608	0.0809333	0.171072	PHOT2	1
GO:0042398	cellular modified amino acid biosynthetic process	1/86	29/29608	0.0809333	0.171072	DFD	1
GO:0006787	porphyrin-containing compound catabolic process	1/86	30/29608	0.0836054	0.173433	NYC1	1
GO:0009902	chloroplast relocation	1/86	30/29608	0.0836054	0.173433	PHOT2	1
GO:0033015	tetrapyrrole catabolic process	1/86	30/29608	0.0836054	0.173433	NYC1	1
GO:0051667	establishment of plastid localization	1/86	30/29608	0.0836054	0.173433	PHOT2	1
GO:0015980	energy derivation by oxidation of organic compounds	2/86	168/29608	0.0859155	0.174893	PHS2/PMDH2	2
GO:0006563	L-serine metabolic process	1/86	31/29608	0.0862699	0.174893	SHM1	1
GO:0043069	negative regulation of programmed cell death	1/86	31/29608	0.0862699	0.174893	ACA4	1
GO:0046653	tetrahydrofolate metabolic process	1/86	31/29608	0.0862699	0.174893	SHM1	1
GO:1900426	positive regulation of defense response to bacterium	1/86	31/29608	0.0862699	0.174893	ACD6	1
GO:0062012	regulation of small molecule metabolic process	2/86	169/29608	0.086786	0.175143	REC1/PMDH2	2
GO:0006812	cation transport	3/86	360/29608	0.0874927	0.175774	CAX1/ACA4/MICU	3
GO:0051347	positive regulation of transferase activity	1/86	32/29608	0.0889267	0.177853	GLU1	1
GO:0006098	pentose-phosphate shunt	1/86	33/29608	0.0915759	0.179924	FBA1	1
GO:0009084	glutamine family amino acid biosynthetic process	1/86	33/29608	0.0915759	0.179924	GLU1	1
GO:0016126	sterol biosynthetic process	1/86	33/29608	0.0915759	0.179924	AT5G24155	1
GO:2000031	regulation of salicylic acid mediated signaling pathway	1/86	33/29608	0.0915759	0.179924	ACD6	1
GO:0030003	cellular cation homeostasis	2/86	175/29608	0.0920646	0.180091	CAX1/MICU	2
GO:0032392	DNA geometric change	1/86	34/29608	0.0942175	0.1827	CCR2	1
GO:0032508	DNA duplex unwinding	1/86	34/29608	0.0942175	0.1827	CCR2	1
GO:0071478	cellular response to radiation	2/86	180/29608	0.0965338	0.186189	HPR/COR15A	2
GO:0006740	NADPH regeneration	1/86	35/29608	0.0968514	0.186189	FBA1	1
GO:0055086	nucleobase-containing small molecule metabolic process	3/86	380/29608	0.0988983	0.186416	AT5G35170/FBA5/FBA1	3
GO:0009625	response to insect	1/86	36/29608	0.0994779	0.186416	ESM1	1
GO:0016145	S-glycoside catabolic process	1/86	36/29608	0.0994779	0.186416	ESM1	1
GO:0019759	glycosinolate catabolic process	1/86	36/29608	0.0994779	0.186416	ESM1	1
GO:0019762	glucosinolate catabolic process	1/86	36/29608	0.0994779	0.186416	ESM1	1
GO:0034762	regulation of transmembrane transport	1/86	36/29608	0.0994779	0.186416	PHOT2	1
GO:0006406	mRNA export from nucleus	1/86	37/29608	0.102097	0.188162	CCR2	1
GO:0019252	starch biosynthetic process	1/86	37/29608	0.102097	0.188162	SBPASE	1
GO:0051028	mRNA transport	1/86	37/29608	0.102097	0.188162	CCR2	1
GO:0071427	mRNA-containing ribonucleoprotein complex export from nucleus	1/86	37/29608	0.102097	0.188162	CCR2	1
GO:0051093	negative regulation of developmental process	2/86	187/29608	0.102893	0.188848	CA1/BCA4	2
GO:0050801	ion homeostasis	3/86	388/29608	0.103622	0.189407	CAX1/ACA4/MICU	3
GO:0042631	cellular response to water deprivation	1/86	38/29608	0.104708	0.190611	HPR	1
GO:0006873	cellular ion homeostasis	2/86	190/29608	0.105653	0.191549	CAX1/MICU	2
GO:0051156	glucose 6-phosphate metabolic process	1/86	39/29608	0.107312	0.192988	FBA1	1
GO:0071462	cellular response to water stimulus	1/86	39/29608	0.107312	0.192988	HPR	1
GO:0015706	nitrate transport	1/86	40/29608	0.109908	0.196076	AtNITR2;1	1
GO:1900150	regulation of defense response to fungus	1/86	40/29608	0.109908	0.196076	ACD6	1
GO:0016575	histone deacetylation	1/86	41/29608	0.112497	0.199895	BBD1	1
GO:0009150	purine ribonucleotide metabolic process	2/86	200/29608	0.114995	0.202866	FBA5/FBA1	2
GO:0006476	protein deacetylation	1/86	42/29608	0.115079	0.202866	BBD1	1
GO:0006635	fatty acid beta-oxidation	1/86	43/29608	0.117653	0.205777	PMDH2	1
GO:0060548	negative regulation of cell death	1/86	43/29608	0.117653	0.205777	ACA4	1
GO:0006163	purine nucleotide metabolic process	2/86	208/29608	0.122616	0.212245	FBA5/FBA1	2
GO:0035601	protein deacylation	1/86	45/29608	0.122778	0.212245	BBD1	1
GO:0045454	cell redox homeostasis	1/86	45/29608	0.122778	0.212245	TRXF1	1
GO:0055065	metal ion homeostasis	2/86	209/29608	0.123577	0.2128	CAX1/MICU	2
GO:0006739	NADP metabolic process	1/86	46/29608	0.12533	0.213348	FBA1	1
GO:0072528	pyrimidine-containing compound biosynthetic process	1/86	46/29608	0.12533	0.213348	THIC	1
GO:0098732	macromolecule deacylation	1/86	46/29608	0.12533	0.213348	BBD1	1
GO:0006498	N-terminal protein lipidation	1/86	47/29608	0.127875	0.216031	F2KP	1
GO:0006499	N-terminal protein myristoylation	1/86	47/29608	0.127875	0.216031	F2KP	1
GO:0006099	tricarboxylic acid cycle	1/86	48/29608	0.130412	0.219486	PMDH2	1
GO:0006405	RNA export from nucleus	1/86	49/29608	0.132942	0.220417	CCR2	1
GO:0009062	fatty acid catabolic process	1/86	49/29608	0.132942	0.220417	PMDH2	1
GO:0018377	protein myristoylation	1/86	49/29608	0.132942	0.220417	F2KP	1
GO:0019395	fatty acid oxidation	1/86	49/29608	0.132942	0.220417	PMDH2	1
GO:0043269	regulation of ion transport	1/86	50/29608	0.135465	0.222942	PHOT2	1
GO:0044273	sulfur compound catabolic process	1/86	50/29608	0.135465	0.222942	ESM1	1
GO:0055082	cellular chemical homeostasis	2/86	223/29608	0.137222	0.225004	CAX1/MICU	2
GO:0031327	negative regulation of cellular biosynthetic process	3/86	444/29608	0.13903	0.227021	AT3G62550/AT5G25630/BBD1	3
GO:0009259	ribonucleotide metabolic process	2/86	226/29608	0.140189	0.227021	FBA5/FBA1	2
GO:0031056	regulation of histone modification	1/86	52/29608	0.140488	0.227021	BBD1	1
GO:0042214	terpene metabolic process	1/86	52/29608	0.140488	0.227021	CCD1	1
GO:0072521	purine-containing compound metabolic process	2/86	229/29608	0.143169	0.230518	FBA5/FBA1	2
GO:0051259	protein complex oligomerization	1/86	55/29608	0.147969	0.236539	COR15A	1
GO:1901658	glycosyl compound catabolic process	1/86	55/29608	0.147969	0.236539	ESM1	1
GO:0009890	negative regulation of biosynthetic process	3/86	459/29608	0.14914	0.236763	AT3G62550/AT5G25630/BBD1	3
GO:0019693	ribose phosphate metabolic process	2/86	235/29608	0.149171	0.236763	FBA5/FBA1	2
GO:0031365	N-terminal protein amino acid modification	1/86	56/29608	0.150449	0.237944	F2KP	1
GO:0010150	leaf senescence	2/86	238/29608	0.152191	0.239849	RCA/COR15A	2
GO:1900424	regulation of defense response to bacterium	1/86	57/29608	0.152921	0.240151	ACD6	1
GO:0071166	ribonucleoprotein complex localization	1/86	58/29608	0.155386	0.242316	CCR2	1
GO:0071426	ribonucleoprotein complex export from nucleus	1/86	58/29608	0.155386	0.242316	CCR2	1
GO:0010017	red or far-red light signaling pathway	1/86	59/29608	0.157844	0.24444	COR15A	1
GO:0034440	lipid oxidation	1/86	59/29608	0.157844	0.24444	PMDH2	1
GO:0009142	nucleoside triphosphate biosynthetic process	1/86	60/29608	0.160295	0.245676	AT5G35170	1
GO:0009668	plastid membrane organization	1/86	60/29608	0.160295	0.245676	COR15A	1
GO:0010675	regulation of cellular carbohydrate metabolic process	1/86	60/29608	0.160295	0.245676	REC1	1
GO:0016485	protein processing	1/86	61/29608	0.162739	0.246877		1
GO:0031503	protein-containing complex localization	1/86	61/29608	0.162739	0.246877	CCR2	1
GO:0071229	cellular response to acid chemical	1/86	61/29608	0.162739	0.246877	HPR	1
GO:0006721	terpenoid metabolic process	2/86	250/29608	0.164389	0.248534	NPQ1/CCD1	2
GO:0009644	response to high light intensity	1/86	63/29608	0.167606	0.252542	COR15A	1
GO:0090693	plant organ senescence	2/86	254/29608	0.168494	0.252713	RCA/COR15A	2
GO:0042364	water-soluble vitamin biosynthetic process	1/86	64/29608	0.170029	0.252713	THIC	1
GO:0046916	cellular transition metal ion homeostasis	1/86	64/29608	0.170029	0.252713	CAX1	1
GO:0072527	pyrimidine-containing compound metabolic process	1/86	64/29608	0.170029	0.252713	THIC	1
GO:0006778	porphyrin-containing compound metabolic process	2/86	256/29608	0.170553	0.252713	NYC1/NPQ1	2
GO:0009141	nucleoside triphosphate metabolic process	1/86	65/29608	0.172445	0.25383	AT5G35170	1
GO:0051606	detection of stimulus	1/86	65/29608	0.172445	0.25383	THIC	1
GO:0006694	steroid biosynthetic process	1/86	66/29608	0.174854	0.255793	AT5G24155	1
GO:0006820	anion transport	2/86	261/29608	0.175719	0.255793	AtNITR2;1/PHOT2	2
GO:0000398	mRNA splicing, via spliceosome	2/86	262/29608	0.176756	0.255793	CCR2/RBGA6	2
GO:0009749	response to glucose	1/86	67/29608	0.177256	0.255793	OEP16-1	1
GO:0061077	chaperone-mediated protein folding	1/86	67/29608	0.177256	0.255793	RbcX1	1
GO:0071489	cellular response to red or far red light	1/86	67/29608	0.177256	0.255793	COR15A	1
GO:1901617	organic hydroxy compound biosynthetic process	2/86	263/29608	0.177793	0.255793	AT5G24155/THIC	2
GO:0009064	glutamine family amino acid metabolic process	1/86	68/29608	0.179652	0.256302	GLU1	1
GO:0071214	cellular response to abiotic stimulus	2/86	265/29608	0.179871	0.256302	HPR/COR15A	2
GO:0104004	cellular response to environmental stimulus	2/86	265/29608	0.179871	0.256302	HPR/COR15A	2
GO:0010286	heat acclimation	1/86	69/29608	0.18204	0.257745	COR15A	1
GO:0072329	monocarboxylic acid catabolic process	1/86	69/29608	0.18204	0.257745	PMDH2	1
GO:1990542	mitochondrial transmembrane transport	1/86	70/29608	0.184421	0.260291	MICU	1
GO:0055080	cation homeostasis	2/86	273/29608	0.188218	0.264812	CAX1/MICU	2
GO:0051168	nuclear export	1/86	72/29608	0.189164	0.265305	CCR2	1
GO:0016125	sterol metabolic process	1/86	73/29608	0.191524	0.267774	AT5G24155	1
GO:0006631	fatty acid metabolic process	2/86	278/29608	0.193463	0.269639	PMDH2/NPQ1	2
GO:0010074	maintenance of meristem identity	1/86	76/29608	0.198566	0.27589	SHA1	1
GO:0000375	RNA splicing, via transesterification reactions	2/86	289/29608	0.205068	0.282946	CCR2/RBGA6	2
GO:0000377	RNA splicing, via transesterification reactions with bulged adenosine as nucleophile	2/86	289/29608	0.205068	0.282946	CCR2/RBGA6	2
GO:0043067	regulation of programmed cell death	1/86	79/29608	0.205548	0.282946	ACA4	1
GO:1901657	glycosyl compound metabolic process	2/86	297/29608	0.213556	0.293065	ESM1/SPS4F	2
GO:0006720	isoprenoid metabolic process	2/86	304/29608	0.221012	0.301204	NPQ1/CCD1	2
GO:0002684	positive regulation of immune system process	1/86	87/29608	0.223873	0.301204	ACD6	1
GO:0002833	positive regulation of response to biotic stimulus	1/86	87/29608	0.223873	0.301204	ACD6	1
GO:0046165	alcohol biosynthetic process	1/86	87/29608	0.223873	0.301204	THIC	1
GO:0050778	positive regulation of immune response	1/86	87/29608	0.223873	0.301204	ACD6	1
GO:0033013	tetrapyrrole metabolic process	2/86	307/29608	0.224215	0.301204	NYC1/NPQ1	2
GO:0042440	pigment metabolic process	2/86	307/29608	0.224215	0.301204	NYC1/AT3G48200	2
GO:0050790	regulation of catalytic activity	2/86	308/29608	0.225283	0.30173	GLU1/TRXF1	2
GO:0009110	vitamin biosynthetic process	1/86	90/29608	0.230636	0.306747	THIC	1
GO:0032103	positive regulation of response to external stimulus	1/86	90/29608	0.230636	0.306747	ACD6	1
GO:0002229	defense response to oomycetes	1/86	91/29608	0.232878	0.306747	ACD6	1
GO:0120252	hydrocarbon metabolic process	1/86	91/29608	0.232878	0.306747	CCD1	1
GO:1901136	carbohydrate derivative catabolic process	1/86	91/29608	0.232878	0.306747	ESM1	1
GO:0007568	aging	2/86	316/29608	0.233843	0.306747	RCA/COR15A	2
GO:0009408	response to heat	2/86	316/29608	0.233843	0.306747	NPQ1/COR15A	2
GO:0019216	regulation of lipid metabolic process	1/86	93/29608	0.237341	0.310423	PMDH2	1
GO:0008202	steroid metabolic process	1/86	95/29608	0.241779	0.314384	AT5G24155	1
GO:0030258	lipid modification	1/86	95/29608	0.241779	0.314384	PMDH2	1
GO:0019827	stem cell population maintenance	1/86	96/29608	0.243989	0.315417	SHA1	1
GO:0098727	maintenance of cell number	1/86	96/29608	0.243989	0.315417	SHA1	1
GO:0045490	pectin catabolic process	1/86	98/29608	0.248388	0.320177	PME3	1
GO:0031349	positive regulation of defense response	1/86	100/29608	0.252763	0.324877	ACD6	1
GO:0051338	regulation of transferase activity	1/86	102/29608	0.257112	0.329517	GLU1	1
GO:0051656	establishment of organelle localization	1/86	103/29608	0.259278	0.33134	PHOT2	1
GO:0055076	transition metal ion homeostasis	1/86	104/29608	0.261437	0.333145	CAX1	1
GO:0071103	DNA conformation change	1/86	105/29608	0.263589	0.334931	CCR2	1
GO:0098656	anion transmembrane transport	1/86	107/29608	0.267876	0.339412	PHOT2	1
GO:0043086	negative regulation of catalytic activity	1/86	108/29608	0.270011	0.341147	TRXF1	1
GO:0006839	mitochondrial transport	1/86	110/29608	0.274261	0.345108	MICU	1
GO:0008380	RNA splicing	2/86	354/29608	0.274694	0.345108	CCR2/RBGA6	2
GO:0098771	inorganic ion homeostasis	2/86	357/29608	0.277922	0.348184	CAX1/MICU	2
GO:0009991	response to extracellular stimulus	2/86	360/29608	0.28115	0.351241	HPR/THIC	2
GO:0002239	response to oomycetes	1/86	116/29608	0.286865	0.355992	ACD6	1
GO:0006497	protein lipidation	1/86	117/29608	0.288944	0.355992	F2KP	1
GO:0009863	salicylic acid mediated signaling pathway	1/86	117/29608	0.288944	0.355992	ACD6	1
GO:0010941	regulation of cell death	1/86	117/29608	0.288944	0.355992	ACA4	1
GO:0042158	lipoprotein biosynthetic process	1/86	117/29608	0.288944	0.355992	F2KP	1
GO:0015698	inorganic anion transport	1/86	118/29608	0.291018	0.357559	AtNITR2;1	1
GO:0090407	organophosphate biosynthetic process	2/86	371/29608	0.292976	0.358126	THIC/AT5G35170	2
GO:0010565	regulation of cellular ketone metabolic process	1/86	119/29608	0.293085	0.358126	PMDH2	1
GO:0006397	mRNA processing	2/86	372/29608	0.294051	0.358324	CCR2/RBGA6	2
GO:0042157	lipoprotein metabolic process	1/86	120/29608	0.295147	0.35868	F2KP	1
GO:0006913	nucleocytoplasmic transport	1/86	122/29608	0.299252	0.361698	CCR2	1
GO:0051169	nuclear transport	1/86	122/29608	0.299252	0.361698	CCR2	1
GO:0009060	aerobic respiration	1/86	127/29608	0.309413	0.372968	PMDH2	1
GO:0051049	regulation of transport	1/86	141/29608	0.337094	0.405239	PHOT2	1
GO:0009250	glucan biosynthetic process	1/86	144/29608	0.342881	0.411089	SBPASE	1
GO:0071446	cellular response to salicylic acid stimulus	1/86	147/29608	0.348619	0.416847	ACD6	1
GO:0043543	protein acylation	1/86	150/29608	0.354306	0.422515	F2KP	1
GO:0045333	cellular respiration	1/86	153/29608	0.359945	0.428095	PMDH2	1
GO:0048580	regulation of post-embryonic development	2/86	437/29608	0.363114	0.430715	CA1/BCA4	2
GO:0009606	tropism	1/86	158/29608	0.369235	0.434681	PHOT2	1
GO:0032879	regulation of localization	1/86	158/29608	0.369235	0.434681	PHOT2	1
GO:1901615	organic hydroxy compound metabolic process	2/86	443/29608	0.369381	0.434681	AT5G24155/THIC	2
GO:0006066	alcohol metabolic process	1/86	161/29608	0.374745	0.438678	THIC	1
GO:0019684	photosynthesis, light reaction	1/86	161/29608	0.374745	0.438678	ACD32.1	1
GO:0009637	response to blue light	1/86	162/29608	0.376571	0.439662	PHOT2	1
GO:0031329	regulation of cellular catabolic process	1/86	169/29608	0.389207	0.453228	PMDH2	1
GO:0000302	response to reactive oxygen species	1/86	170/29608	0.390991	0.453823	SVR3	1
GO:0045488	pectin metabolic process	1/86	171/29608	0.39277	0.453823	PME3	1
GO:1901293	nucleoside phosphate biosynthetic process	1/86	171/29608	0.39277	0.453823	AT5G35170	1
GO:0010393	galacturonan metabolic process	1/86	172/29608	0.394544	0.454695	PME3	1
GO:0042545	cell wall modification	1/86	175/29608	0.399836	0.459605	PME3	1
GO:0046777	protein autophosphorylation	1/86	176/29608	0.401589	0.460434	PHOT2	1
GO:0044272	sulfur compound biosynthetic process	1/86	179/29608	0.40682	0.465235	THIC	1
GO:0018205	peptidyl-lysine modification	1/86	180/29608	0.408553	0.466023	GDCH	1
GO:0042180	cellular ketone metabolic process	1/86	183/29608	0.413724	0.470716	PMDH2	1
GO:0009894	regulation of catabolic process	1/86	190/29608	0.425615	0.483013	PMDH2	1
GO:0006457	protein folding	1/86	200/29608	0.44219	0.50055	RbcX1	1
GO:0031399	regulation of protein modification process	1/86	203/29608	0.447069	0.504792	BBD1	1
GO:0033692	cellular polysaccharide biosynthetic process	1/86	220/29608	0.473934	0.533774	SBPASE	1
GO:0046148	pigment biosynthetic process	1/86	222/29608	0.477008	0.535883	AT3G48200	1
GO:0010073	meristem maintenance	1/86	234/29608	0.495086	0.553928	SHA1	1
GO:0016143	S-glycoside metabolic process	1/86	236/29608	0.498038	0.553928	ESM1	1
GO:0019757	glycosinolate metabolic process	1/86	236/29608	0.498038	0.553928	ESM1	1
GO:0019760	glucosinolate metabolic process	1/86	236/29608	0.498038	0.553928	ESM1	1
GO:0046700	heterocycle catabolic process	1/86	241/29608	0.505344	0.560655	NYC1	1
GO:0016570	histone modification	1/86	243/29608	0.508237	0.561074	BBD1	1
GO:0044270	cellular nitrogen compound catabolic process	1/86	243/29608	0.508237	0.561074	NYC1	1
GO:0045892	negative regulation of transcription, DNA-templated	1/86	255/29608	0.525247	0.57842	BBD1	1
GO:1902679	negative regulation of RNA biosynthetic process	1/86	258/29608	0.529408	0.580137	BBD1	1
GO:1903507	negative regulation of nucleic acid-templated transcription	1/86	258/29608	0.529408	0.580137	BBD1	1
GO:0016311	dephosphorylation	1/86	259/29608	0.530787	0.580223	FBP	1
GO:0048584	positive regulation of response to stimulus	1/86	263/29608	0.536263	0.584775	ACD6	1
GO:0019439	aromatic compound catabolic process	1/86	264/29608	0.537622	0.584827	NYC1	1
GO:0000271	polysaccharide biosynthetic process	1/86	265/29608	0.538977	0.584875	SBPASE	1
GO:0009738	abscisic acid-activated signaling pathway	1/86	276/29608	0.553626	0.597863	BBD1	1
GO:0061024	membrane organization	1/86	276/29608	0.553626	0.597863	COR15A	1
GO:1901361	organic cyclic compound catabolic process	1/86	278/29608	0.55624	0.599234	NYC1	1
GO:0051253	negative regulation of RNA metabolic process	1/86	280/29608	0.558839	0.600583	BBD1	1
GO:0031668	cellular response to extracellular stimulus	1/86	288/29608	0.569083	0.610123	HPR	1
GO:0071496	cellular response to external stimulus	1/86	294/29608	0.576612	0.616712	HPR	1
GO:0031667	response to nutrient levels	1/86	308/29608	0.593678	0.631934	THIC	1
GO:0071407	cellular response to organic cyclic compound	1/86	308/29608	0.593678	0.631934	ACD6	1
GO:0071555	cell wall organization	1/86	316/29608	0.603122	0.640172	PME3	1
GO:0045934	negative regulation of nucleobase-containing compound metabolic process	1/86	317/29608	0.604288	0.640172	BBD1	1
GO:0001666	response to hypoxia	1/86	326/29608	0.614624	0.649579	GGT1	1
GO:0036293	response to decreased oxygen levels	1/86	334/29608	0.623587	0.657106	GGT1	1
GO:0070482	response to oxygen levels	1/86	335/29608	0.624693	0.657106	GGT1	1
GO:0006364	rRNA processing	1/86	345/29608	0.635576	0.663857	SVR3	1
GO:0071215	cellular response to abscisic acid stimulus	1/86	345/29608	0.635576	0.663857	BBD1	1
GO:0097306	cellular response to alcohol	1/86	345/29608	0.635576	0.663857	BBD1	1
GO:0018193	peptidyl-amino acid modification	1/86	352/29608	0.643008	0.669579	GDCH	1
GO:0016072	rRNA metabolic process	1/86	353/29608	0.644057	0.669579	SVR3	1
GO:2000113	negative regulation of cellular macromolecule biosynthetic process	1/86	359/29608	0.65029	0.674487	BBD1	1
GO:0010558	negative regulation of macromolecule biosynthetic process	1/86	369/29608	0.660439	0.683424	BBD1	1
GO:0010228	vegetative to reproductive phase transition of meristem	1/86	371/29608	0.662433	0.683901	CCR2	1
GO:0045229	external encapsulating structure organization	1/86	373/29608	0.664416	0.684364	PME3	1
GO:0051276	chromosome organization	1/86	393/29608	0.683624	0.702526	CCR2	1
GO:0032268	regulation of cellular protein metabolic process	1/86	404/29608	0.693721	0.711263	BBD1	1
GO:0009639	response to red or far red light	1/86	408/29608	0.697313	0.713306	COR15A	1
GO:0009966	regulation of signal transduction	1/86	426/29608	0.712968	0.726852	ACD6	1
GO:0051246	regulation of protein metabolic process	1/86	427/29608	0.713814	0.726852	BBD1	1
GO:0023051	regulation of signaling	1/86	435/29608	0.720493	0.731981	ACD6	1
GO:0010646	regulation of cell communication	1/86	446/29608	0.729426	0.739307	ACD6	1
GO:0042254	ribosome biogenesis	1/86	448/29608	0.731019	0.739307	SVR3	1
GO:0009751	response to salicylic acid	1/86	468/29608	0.746453	0.753208	ACD6	1
GO:0051172	negative regulation of nitrogen compound metabolic process	1/86	471/29608	0.748691	0.753762	BBD1	1
GO:0034470	ncRNA processing	1/86	475/29608	0.751646	0.755031	SVR3	1
GO:0010629	negative regulation of gene expression	1/86	485/29608	0.758881	0.760587		1
GO:0042546	cell wall biogenesis	1/86	491/29608	0.763122	0.763122	ERD3	1

## Sheet: clst10
ID	Description	GeneRatio	BgRatio	pvalue	p.adjust	geneID	Count
GO:0016144	S-glycoside biosynthetic process	13/29	57/29608	7.55106e-29	4.65649e-27	MAM1/CYP79F1/BCAT4/BAT5/FMO GS-OX3/FMO GS-OX1/AKN2/CYP83A1/BCAT3/MYB28/IIL1/SUR1/GSL-OH	13
GO:0019758	glycosinolate biosynthetic process	13/29	57/29608	7.55106e-29	4.65649e-27	MAM1/CYP79F1/BCAT4/BAT5/FMO GS-OX3/FMO GS-OX1/AKN2/CYP83A1/BCAT3/MYB28/IIL1/SUR1/GSL-OH	13
GO:0019761	glucosinolate biosynthetic process	13/29	57/29608	7.55106e-29	4.65649e-27	MAM1/CYP79F1/BCAT4/BAT5/FMO GS-OX3/FMO GS-OX1/AKN2/CYP83A1/BCAT3/MYB28/IIL1/SUR1/GSL-OH	13
GO:0044272	sulfur compound biosynthetic process	16/29	179/29608	1.01676e-28	4.70254e-27	MAM1/CYP79F1/BCAT4/BAT5/FMO GS-OX3/FMO GS-OX1/AKN2/CYP83A1/BCAT3/MYB28/MS2/IIL1/SUR1/GGP1/GSL-OH/APS1	16
GO:1901659	glycosyl compound biosynthetic process	13/29	64/29608	4.03745e-28	1.49386e-26	MAM1/CYP79F1/BCAT4/BAT5/FMO GS-OX3/FMO GS-OX1/AKN2/CYP83A1/BCAT3/MYB28/IIL1/SUR1/GSL-OH	13
GO:0016143	S-glycoside metabolic process	16/29	236/29608	9.81689e-27	2.27016e-25	MAM1/CYP79F1/BCAT4/BAT5/FMO GS-OX3/FMO GS-OX1/AKN2/FRO8/CYP83A1/BCAT3/MYB28/IIL1/SUR1/GGP1/GSL-OH/AT1G61740	16
GO:0019757	glycosinolate metabolic process	16/29	236/29608	9.81689e-27	2.27016e-25	MAM1/CYP79F1/BCAT4/BAT5/FMO GS-OX3/FMO GS-OX1/AKN2/FRO8/CYP83A1/BCAT3/MYB28/IIL1/SUR1/GGP1/GSL-OH/AT1G61740	16
GO:0019760	glucosinolate metabolic process	16/29	236/29608	9.81689e-27	2.27016e-25	MAM1/CYP79F1/BCAT4/BAT5/FMO GS-OX3/FMO GS-OX1/AKN2/FRO8/CYP83A1/BCAT3/MYB28/IIL1/SUR1/GGP1/GSL-OH/AT1G61740	16
GO:1901657	glycosyl compound metabolic process	16/29	297/29608	4.22343e-25	8.68149e-24	MAM1/CYP79F1/BCAT4/BAT5/FMO GS-OX3/FMO GS-OX1/AKN2/FRO8/CYP83A1/BCAT3/MYB28/IIL1/SUR1/GGP1/GSL-OH/AT1G61740	16
GO:0044550	secondary metabolite biosynthetic process	14/29	216/29608	5.55974e-23	1.02855e-21	MAM1/CYP79F1/BCAT4/BAT5/FMO GS-OX3/FMO GS-OX1/AKN2/CYP83A1/BCAT3/MYB28/IIL1/SUR1/GGP1/GSL-OH	14
GO:1901137	carbohydrate derivative biosynthetic process	13/29	480/29608	2.4371e-16	4.09876e-15	MAM1/CYP79F1/BCAT4/BAT5/FMO GS-OX3/FMO GS-OX1/AKN2/CYP83A1/BCAT3/MYB28/IIL1/SUR1/GSL-OH	13
GO:0062012	regulation of small molecule metabolic process	6/29	169/29608	1.34774e-08	2.07777e-07	AKN2/BCAT3/MYB28/CB5-C/DJ1F/GSL-OH	6
GO:0009625	response to insect	4/29	36/29608	4.27666e-08	6.08602e-07	MAM1/CYP79F1/CYP83A1/MYB28	4
GO:0010439	regulation of glucosinolate biosynthetic process	3/29	13/29608	2.40017e-07	3.17165e-06	AKN2/MYB28/GSL-OH	3
GO:0009098	leucine biosynthetic process	3/29	15/29608	3.81342e-07	4.70322e-06	MAM1/BCAT3/IIL1	3
GO:1901605	alpha-amino acid metabolic process	6/29	356/29608	1.08955e-06	1.25979e-05	AK3/BCAT3/MS2/CB5-C/DJ1F/SUR1	6
GO:0008652	cellular amino acid biosynthetic process	5/29	199/29608	1.35842e-06	1.47829e-05	MAM1/AK3/BCAT3/MS2/IIL1	5
GO:0043455	regulation of secondary metabolic process	4/29	87/29608	1.56131e-06	1.60468e-05	AKN2/BCAT3/MYB28/GSL-OH	4
GO:0006551	leucine metabolic process	3/29	25/29608	1.91501e-06	1.86461e-05	MAM1/BCAT3/IIL1	3
GO:0042762	regulation of sulfur metabolic process	3/29	35/29608	5.41367e-06	4.94305e-05	AKN2/MYB28/GSL-OH	3
GO:0010038	response to metal ion	5/29	266/29608	5.61103e-06	4.94305e-05	BCAT3/GSTF9/APS1/CCR2/RBGA6	5
GO:1900376	regulation of secondary metabolite biosynthetic process	3/29	36/29608	5.90193e-06	4.96299e-05	AKN2/MYB28/GSL-OH	3
GO:0010043	response to zinc ion	3/29	46/29608	1.24655e-05	0.000100266	GSTF9/CCR2/RBGA6	3
GO:0010675	regulation of cellular carbohydrate metabolic process	3/29	60/29608	2.78429e-05	0.000214622	AKN2/MYB28/GSL-OH	3
GO:0043255	regulation of carbohydrate biosynthetic process	3/29	61/29608	2.92637e-05	0.000216552	AKN2/MYB28/GSL-OH	3
GO:0006109	regulation of carbohydrate metabolic process	3/29	85/29608	7.90521e-05	0.000562486	AKN2/MYB28/GSL-OH	3
GO:0050688	regulation of defense response to virus	2/29	16/29608	0.000110214	0.000755171	CCR2/RBGA6	2
GO:0000380	alternative mRNA splicing, via spliceosome	2/29	22/29608	0.00021139	0.00134852	CCR2/RBGA6	2
GO:0009081	branched-chain amino acid metabolic process	2/29	22/29608	0.00021139	0.00134852	BCAT4/BCAT3	2
GO:0000103	sulfate assimilation	2/29	23/29608	0.000231382	0.00142685	AKN2/APS1	2
GO:1901607	alpha-amino acid biosynthetic process	3/29	172/29608	0.000629898	0.00375907	AK3/BCAT3/MS2	3
GO:0042430	indole-containing compound metabolic process	3/29	189/29608	0.000827769	0.00478554	CB5-C/SUR1/GGP1	3
GO:0009067	aspartate family amino acid biosynthetic process	2/29	50/29608	0.00110211	0.00617851	AK3/MS2	2
GO:0050657	nucleic acid transport	2/29	55/29608	0.00133198	0.00684492	CCR2/RBGA6	2
GO:0050658	RNA transport	2/29	55/29608	0.00133198	0.00684492	CCR2/RBGA6	2
GO:0051236	establishment of RNA localization	2/29	55/29608	0.00133198	0.00684492	CCR2/RBGA6	2
GO:0006403	RNA localization	2/29	58/29608	0.00147998	0.00739989	CCR2/RBGA6	2
GO:0045087	innate immune response	3/29	246/29608	0.00176478	0.00857658	MYB28/CCR2/RBGA6	3
GO:0051607	defense response to virus	2/29	65/29608	0.0018544	0.00857658	CCR2/RBGA6	2
GO:0140546	defense response to symbiont	2/29	65/29608	0.0018544	0.00857658	CCR2/RBGA6	2
GO:0009066	aspartate family amino acid metabolic process	2/29	66/29608	0.00191119	0.00862365	AK3/MS2	2
GO:0042435	indole-containing compound biosynthetic process	2/29	77/29608	0.00258973	0.0114072	SUR1/GGP1	2
GO:0031668	cellular response to extracellular stimulus	3/29	288/29608	0.00275982	0.0118736	MYB28/SUR1/ROG1	3
GO:0071496	cellular response to external stimulus	3/29	294/29608	0.00292503	0.0122984	MYB28/SUR1/ROG1	3
GO:0046686	response to cadmium ion	2/29	91/29608	0.00359379	0.0147745	GSTF9/APS1	2
GO:0009615	response to virus	2/29	105/29608	0.00475129	0.0187019	CCR2/RBGA6	2
GO:0010119	regulation of stomatal movement	2/29	105/29608	0.00475129	0.0187019	HA1/CCR2	2
GO:0015931	nucleobase-containing compound transport	2/29	107/29608	0.00492894	0.0189969	CCR2/RBGA6	2
GO:0009991	response to extracellular stimulus	3/29	360/29608	0.00515277	0.0194543	MYB28/SUR1/ROG1	3
GO:0009072	aromatic amino acid family metabolic process	2/29	118/29608	0.00595995	0.0220518	CB5-C/SUR1	2
GO:0009404	toxin metabolic process	2/29	122/29608	0.00635726	0.0230606	GGP1/GSTF9	2
GO:0016051	carbohydrate biosynthetic process	3/29	406/29608	0.00717885	0.0255402	AKN2/MYB28/GSL-OH	3
GO:0009088	threonine biosynthetic process	1/29	10/29608	0.00975307	0.0340437	AK3	1
GO:0010118	stomatal movement	2/29	158/29608	0.010453	0.0348037	HA1/CCR2	2
GO:0006549	isoleucine metabolic process	1/29	11/29608	0.0107233	0.0348037	BCAT3	1
GO:0009097	isoleucine biosynthetic process	1/29	11/29608	0.0107233	0.0348037	BCAT3	1
GO:0120029	proton export across plasma membrane	1/29	11/29608	0.0107233	0.0348037	HA1	1
GO:0009082	branched-chain amino acid biosynthetic process	1/29	12/29608	0.0116926	0.0356831	BCAT3	1
GO:0009092	homoserine metabolic process	1/29	12/29608	0.0116926	0.0356831	AK3	1
GO:0010438	cellular response to sulfur starvation	1/29	12/29608	0.0116926	0.0356831	MYB28	1
GO:0009409	response to cold	3/29	487/29608	0.0117658	0.0356831	ROG1/CCR2/RBGA6	3
GO:0006566	threonine metabolic process	1/29	13/29608	0.012661	0.0371792	AK3	1
GO:0009684	indoleacetic acid biosynthetic process	1/29	13/29608	0.012661	0.0371792	SUR1	1
GO:0009683	indoleacetic acid metabolic process	1/29	14/29608	0.0136285	0.039395	SUR1	1
GO:0009867	jasmonic acid mediated signaling pathway	2/29	189/29608	0.0146956	0.0418261	CB5-C/AT1G70700	2
GO:0006570	tyrosine metabolic process	1/29	16/29608	0.0155608	0.0434141	SUR1	1
GO:0071395	cellular response to jasmonic acid stimulus	2/29	196/29608	0.0157409	0.0434141	CB5-C/AT1G70700	2
GO:0071398	cellular response to fatty acid	2/29	200/29608	0.0163522	0.0434141	CB5-C/AT1G70700	2
GO:0009089	lysine biosynthetic process via diaminopimelate	1/29	17/29608	0.0165255	0.0434141	AK3	1
GO:0046451	diaminopimelate metabolic process	1/29	17/29608	0.0165255	0.0434141	AK3	1
GO:0002831	regulation of response to biotic stimulus	2/29	202/29608	0.0166616	0.0434141	CCR2/RBGA6	2
GO:0032101	regulation of response to external stimulus	2/29	207/29608	0.0174462	0.0448271	CCR2/RBGA6	2
GO:0010120	camalexin biosynthetic process	1/29	19/29608	0.0184523	0.0461306	GGP1	1
GO:0052317	camalexin metabolic process	1/29	19/29608	0.0184523	0.0461306	GGP1	1
GO:0009970	cellular response to sulfate starvation	1/29	20/29608	0.0194143	0.0468698	ROG1	1
GO:0009267	cellular response to starvation	2/29	221/29608	0.0197252	0.0468698	MYB28/ROG1	2
GO:0009085	lysine biosynthetic process	1/29	21/29608	0.0203754	0.0468698	AK3	1
GO:1990069	stomatal opening	1/29	21/29608	0.0203754	0.0468698	HA1	1
GO:0050776	regulation of immune response	2/29	225/29608	0.0203983	0.0468698	CCR2/RBGA6	2
GO:0009074	aromatic amino acid family catabolic process	1/29	22/29608	0.0213355	0.0468698	SUR1	1
GO:0009086	methionine biosynthetic process	1/29	22/29608	0.0213355	0.0468698	MS2	1
GO:0006553	lysine metabolic process	1/29	23/29608	0.0222948	0.0468698	AK3	1
GO:0006573	valine metabolic process	1/29	23/29608	0.0222948	0.0468698	BCAT3	1
GO:0009403	toxin biosynthetic process	1/29	23/29608	0.0222948	0.0468698	GGP1	1
GO:0009700	indole phytoalexin biosynthetic process	1/29	23/29608	0.0222948	0.0468698	GGP1	1
GO:0046217	indole phytoalexin metabolic process	1/29	23/29608	0.0222948	0.0468698	GGP1	1
GO:0052314	phytoalexin metabolic process	1/29	23/29608	0.0222948	0.0468698	GGP1	1
GO:0052315	phytoalexin biosynthetic process	1/29	23/29608	0.0222948	0.0468698	GGP1	1
GO:0031669	cellular response to nutrient levels	2/29	242/29608	0.0233647	0.048567	MYB28/ROG1	2
GO:0006555	methionine metabolic process	1/29	26/29608	0.0251672	0.0517326	MS2	1
GO:0000398	mRNA splicing, via spliceosome	2/29	262/29608	0.027068	0.0550284	CCR2/RBGA6	2
GO:0042594	response to starvation	2/29	264/29608	0.0274507	0.0551997	MYB28/ROG1	2
GO:0030641	regulation of cellular pH	1/29	31/29608	0.0299365	0.0589175	HA1	1
GO:0051453	regulation of intracellular pH	1/29	31/29608	0.0299365	0.0589175	HA1	1
GO:0042744	hydrogen peroxide catabolic process	1/29	33/29608	0.0318378	0.0607336	ROG1	1
GO:0000375	RNA splicing, via transesterification reactions	2/29	289/29608	0.0324173	0.0607336	CCR2/RBGA6	2
GO:0000377	RNA splicing, via transesterification reactions with bulged adenosine as nucleophile	2/29	289/29608	0.0324173	0.0607336	CCR2/RBGA6	2
GO:0032392	DNA geometric change	1/29	34/29608	0.0327872	0.0607336	CCR2	1
GO:0032508	DNA duplex unwinding	1/29	34/29608	0.0327872	0.0607336	CCR2	1
GO:0002682	regulation of immune system process	2/29	291/29608	0.032829	0.0607336	CCR2/RBGA6	2
GO:0000741	karyogamy	1/29	36/29608	0.0346832	0.0621841	SBP2	1
GO:0009682	induced systemic resistance	1/29	36/29608	0.0346832	0.0621841	MYB28	1
GO:0010197	polar nucleus fusion	1/29	36/29608	0.0346832	0.0621841	SBP2	1
GO:0006406	mRNA export from nucleus	1/29	37/29608	0.0356298	0.0621841	CCR2	1
GO:0051028	mRNA transport	1/29	37/29608	0.0356298	0.0621841	CCR2	1
GO:0071427	mRNA-containing ribonucleoprotein complex export from nucleus	1/29	37/29608	0.0356298	0.0621841	CCR2	1
GO:0031667	response to nutrient levels	2/29	308/29608	0.0364113	0.0629541	MYB28/ROG1	2
GO:0006995	cellular response to nitrogen starvation	1/29	39/29608	0.0375204	0.0636814	ROG1	1
GO:0009559	embryo sac central cell differentiation	1/29	39/29608	0.0375204	0.0636814	SBP2	1
GO:0000097	sulfur amino acid biosynthetic process	1/29	41/29608	0.0394074	0.0662761	MS2	1
GO:0030004	cellular monovalent inorganic cation homeostasis	1/29	42/29608	0.0403496	0.0672493	HA1	1
GO:0009851	auxin biosynthetic process	1/29	44/29608	0.0422313	0.069757	SUR1	1
GO:0009070	serine family amino acid biosynthetic process	1/29	45/29608	0.0431708	0.0700578	AK3	1
GO:2000022	regulation of jasmonic acid mediated signaling pathway	1/29	45/29608	0.0431708	0.0700578	AT1G70700	1
GO:0009407	toxin catabolic process	1/29	47/29608	0.0450471	0.0724671	GSTF9	1
GO:0008380	RNA splicing	2/29	354/29608	0.0468154	0.0741895	CCR2/RBGA6	2
GO:0006405	RNA export from nucleus	1/29	49/29608	0.0469199	0.0741895	CCR2	1
GO:0043562	cellular response to nitrogen levels	1/29	51/29608	0.0487891	0.0764914	ROG1	1
GO:0006397	mRNA processing	2/29	372/29608	0.0511524	0.0795226	CCR2/RBGA6	2
GO:0042743	hydrogen peroxide metabolic process	1/29	56/29608	0.0534467	0.082397	ROG1	1
GO:0006568	tryptophan metabolic process	1/29	58/29608	0.0553035	0.0825093	CB5-C	1
GO:0006586	indolalkylamine metabolic process	1/29	58/29608	0.0553035	0.0825093	CB5-C	1
GO:0071166	ribonucleoprotein complex localization	1/29	58/29608	0.0553035	0.0825093	CCR2	1
GO:0071426	ribonucleoprotein complex export from nucleus	1/29	58/29608	0.0553035	0.0825093	CCR2	1
GO:0034754	cellular hormone metabolic process	1/29	59/29608	0.0562307	0.0832214	SUR1	1
GO:0006885	regulation of pH	1/29	60/29608	0.0571569	0.0839208	HA1	1
GO:0006997	nucleus organization	1/29	61/29608	0.0580823	0.083947	SBP2	1
GO:0031503	protein-containing complex localization	1/29	61/29608	0.0580823	0.083947	CCR2	1
GO:0000096	sulfur amino acid metabolic process	1/29	62/29608	0.0590067	0.0846221	MS2	1
GO:0009069	serine family amino acid metabolic process	1/29	63/29608	0.0599303	0.0852855	AK3	1
GO:0051168	nuclear export	1/29	72/29608	0.0682035	0.0955882	CCR2	1
GO:1901606	alpha-amino acid catabolic process	1/29	72/29608	0.0682035	0.0955882	SUR1	1
GO:0140115	export across plasma membrane	1/29	74/29608	0.0700324	0.0974135	HA1	1
GO:1902600	proton transmembrane transport	1/29	75/29608	0.0709455	0.0977478	HA1	1
GO:0009850	auxin metabolic process	1/29	76/29608	0.0718578	0.0977478	SUR1	1
GO:0042542	response to hydrogen peroxide	1/29	76/29608	0.0718578	0.0977478	ROG1	1
GO:0055067	monovalent inorganic cation homeostasis	1/29	86/29608	0.0809333	0.109289	HA1	1
GO:0009561	megagametogenesis	1/29	87/29608	0.0818361	0.109708	SBP2	1
GO:0043648	dicarboxylic acid metabolic process	1/29	93/29608	0.087235	0.116104	AK3	1
GO:0048284	organelle fusion	1/29	97/29608	0.0908173	0.120009	SBP2	1
GO:0006576	cellular biogenic amine metabolic process	1/29	104/29608	0.0970536	0.12734	CB5-C	1
GO:0071103	DNA conformation change	1/29	105/29608	0.0979411	0.127599	CCR2	1
GO:0042446	hormone biosynthetic process	1/29	107/29608	0.0997136	0.129	SUR1	1
GO:0006913	nucleocytoplasmic transport	1/29	122/29608	0.112901	0.143059	CCR2	1
GO:0016036	cellular response to phosphate starvation	1/29	122/29608	0.112901	0.143059	ROG1	1
GO:0051169	nuclear transport	1/29	122/29608	0.112901	0.143059	CCR2	1
GO:0044106	cellular amine metabolic process	1/29	126/29608	0.116386	0.146472	CB5-C	1
GO:0009411	response to UV	1/29	128/29608	0.118123	0.147654	CYP83A1	1
GO:0001558	regulation of cell growth	1/29	136/29608	0.12504	0.154216	SUR1	1
GO:0072593	reactive oxygen species metabolic process	1/29	136/29608	0.12504	0.154216	ROG1	1
GO:0098754	detoxification	1/29	158/29608	0.143793	0.174763	GSTF9	1
GO:0007623	circadian rhythm	1/29	160/29608	0.145479	0.174763	CCR2	1
GO:0048511	rhythmic process	1/29	160/29608	0.145479	0.174763	CCR2	1
GO:0140352	export from cell	1/29	160/29608	0.145479	0.174763	HA1	1
GO:0042445	hormone metabolic process	1/29	164/29608	0.14884	0.177648	SUR1	1
GO:0000302	response to reactive oxygen species	1/29	170/29608	0.153858	0.18246	ROG1	1
GO:0009308	amine metabolic process	1/29	173/29608	0.156356	0.184242	CB5-C	1
GO:0030003	cellular cation homeostasis	1/29	175/29608	0.158018	0.185021	HA1	1
GO:0009553	embryo sac development	1/29	178/29608	0.160504	0.18675	SBP2	1
GO:0016054	organic acid catabolic process	1/29	180/29608	0.162158	0.187495	SUR1	1
GO:0009636	response to toxic substance	1/29	184/29608	0.165456	0.19012	GSTF9	1
GO:0006873	cellular ion homeostasis	1/29	190/29608	0.170379	0.194569	HA1	1
GO:0098662	inorganic cation transmembrane transport	1/29	215/29608	0.190593	0.216317	HA1	1
GO:0055082	cellular chemical homeostasis	1/29	223/29608	0.196961	0.221723	HA1	1
GO:0098655	cation transmembrane transport	1/29	224/29608	0.197753	0.221723	HA1	1
GO:0098660	inorganic ion transmembrane transport	1/29	240/29608	0.210331	0.234405	HA1	1
GO:0019439	aromatic compound catabolic process	1/29	264/29608	0.228842	0.251999	SUR1	1
GO:0044282	small molecule catabolic process	1/29	264/29608	0.228842	0.251999	SUR1	1
GO:0055080	cation homeostasis	1/29	273/29608	0.235675	0.257987	HA1	1
GO:0019725	cellular homeostasis	1/29	275/29608	0.237185	0.258113	HA1	1
GO:1901361	organic cyclic compound catabolic process	1/29	278/29608	0.239446	0.259049	SUR1	1
GO:0072330	monocarboxylic acid biosynthetic process	1/29	304/29608	0.258766	0.278324	SUR1	1
GO:0010817	regulation of hormone levels	1/29	309/29608	0.262427	0.28063	SUR1	1
GO:0034220	ion transmembrane transport	1/29	324/29608	0.273304	0.290582	HA1	1
GO:0040008	regulation of growth	1/29	350/29608	0.291793	0.308467	SUR1	1
GO:0098771	inorganic ion homeostasis	1/29	357/29608	0.296693	0.311865	HA1	1
GO:0006812	cation transport	1/29	360/29608	0.298783	0.312287	HA1	1
GO:0010228	vegetative to reproductive phase transition of meristem	1/29	371/29608	0.306394	0.318443	CCR2	1
GO:0009642	response to light intensity	1/29	376/29608	0.309828	0.320213	AT1G61740	1
GO:0051128	regulation of cellular component organization	1/29	385/29608	0.315966	0.324743	SUR1	1
GO:0050801	ion homeostasis	1/29	388/29608	0.318001	0.325028	HA1	1
GO:0051276	chromosome organization	1/29	393/29608	0.321379	0.326676	CCR2	1
GO:0009966	regulation of signal transduction	1/29	426/29608	0.343271	0.347022	AT1G70700	1
GO:0023051	regulation of signaling	1/29	435/29608	0.349122	0.351019	AT1G70700	1
GO:0010646	regulation of cell communication	1/29	446/29608	0.356205	0.356205	AT1G70700	1

## Sheet: clst11
ID	Description	GeneRatio	BgRatio	pvalue	p.adjust	geneID	Count
GO:0071456	cellular response to hypoxia	38/192	242/29608	1.73423e-41	4.90859e-39	TN3/TCH3/TZF11/NUDT7/TN7/AT4G19520/AT4G34150/IQM4/AT1G07135/AT5G19240/TN8/SERK4/RBOHD/CZF1/TN11/CNI1/TN9/SDA1/OPR1/STZ/DUF569/UCP5/NA/SGT1A/ERD15/SCL13/NA/BCB/GSTF8/FLOT1/AT5G13190/WRKY70/CBP60G/WRKY46/AT1G66880/AlaAT1/NRP/CML10	38
GO:0036294	cellular response to decreased oxygen levels	38/192	244/29608	2.41011e-41	4.90859e-39	TN3/TCH3/TZF11/NUDT7/TN7/AT4G19520/AT4G34150/IQM4/AT1G07135/AT5G19240/TN8/SERK4/RBOHD/CZF1/TN11/CNI1/TN9/SDA1/OPR1/STZ/DUF569/UCP5/NA/SGT1A/ERD15/SCL13/NA/BCB/GSTF8/FLOT1/AT5G13190/WRKY70/CBP60G/WRKY46/AT1G66880/AlaAT1/NRP/CML10	38
GO:0071453	cellular response to oxygen levels	38/192	244/29608	2.41011e-41	4.90859e-39	TN3/TCH3/TZF11/NUDT7/TN7/AT4G19520/AT4G34150/IQM4/AT1G07135/AT5G19240/TN8/SERK4/RBOHD/CZF1/TN11/CNI1/TN9/SDA1/OPR1/STZ/DUF569/UCP5/NA/SGT1A/ERD15/SCL13/NA/BCB/GSTF8/FLOT1/AT5G13190/WRKY70/CBP60G/WRKY46/AT1G66880/AlaAT1/NRP/CML10	38
GO:0009751	response to salicylic acid	46/192	468/29608	1.03335e-40	1.38429e-38	NA/AT5G41750/HR4/TN13/AT5G54710/NA/AT1G07135/AT5G19240/PAD4/WRKY40/AT5G41740/XBAT34/AT1G55450/NA/AT5G52750/SYP122/NA/TN11/AT4G38550/AT4G14370/ACA1/AT4G03450/AT2G32140/OPR1/SYP121/NA/BAP1/AT5G52760/NA/NA/BCS1/AT5G46490/ACD6/WRKY70/WRKY46/AT1G66880/ATSIK/ATAF2/WAK1/AT2G41410/SNC1/CNGC3/UGT85A1/CRK4/AT5G59670/NA	46
GO:0001666	response to hypoxia	41/192	326/29608	1.13281e-40	1.38429e-38	TN3/TCH3/TZF11/NUDT7/TN7/AT4G19520/AT4G34150/IQM4/AT1G07135/AT5G19240/TN8/PAD4/SERK4/RBOHD/CZF1/TN11/CNI1/TN9/SDA1/OPR1/STZ/DUF569/UCP5/NA/SGT1A/ERD15/SCL13/NA/BCB/GSTF8/FLOT1/AT5G13190/WRKY70/AtHIGD2/CBP60G/WRKY46/AT1G66880/AlaAT1/NRP/ATSIK/CML10	41
GO:0036293	response to decreased oxygen levels	41/192	334/29608	3.13941e-40	3.1067e-38	TN3/TCH3/TZF11/NUDT7/TN7/AT4G19520/AT4G34150/IQM4/AT1G07135/AT5G19240/TN8/PAD4/SERK4/RBOHD/CZF1/TN11/CNI1/TN9/SDA1/OPR1/STZ/DUF569/UCP5/NA/SGT1A/ERD15/SCL13/NA/BCB/GSTF8/FLOT1/AT5G13190/WRKY70/AtHIGD2/CBP60G/WRKY46/AT1G66880/AlaAT1/NRP/ATSIK/CML10	41
GO:0070482	response to oxygen levels	41/192	335/29608	3.55923e-40	3.1067e-38	TN3/TCH3/TZF11/NUDT7/TN7/AT4G19520/AT4G34150/IQM4/AT1G07135/AT5G19240/TN8/PAD4/SERK4/RBOHD/CZF1/TN11/CNI1/TN9/SDA1/OPR1/STZ/DUF569/UCP5/NA/SGT1A/ERD15/SCL13/NA/BCB/GSTF8/FLOT1/AT5G13190/WRKY70/AtHIGD2/CBP60G/WRKY46/AT1G66880/AlaAT1/NRP/ATSIK/CML10	41
GO:0002682	regulation of immune system process	36/192	291/29608	1.95882e-35	1.49605e-33	NA/AT5G41750/NUDT7/PEN3/SARD1/PAD4/WRKY40/AT5G41740/XBAT34/AT1G55450/2-OXOGLUTARATE OXYGENASE/AT5G52750/CPK28/SYP122/NA/AT4G38550/CBP60a/CML46/LecRK-VI.2/SYP121/NA/SGT1A/AT3G56410/WRKY18/SR1/NA/AT5G13190/ZAR1/ACD6/WRKY70/CBP60G/AT1G66880/NILR2/CNGC3/LIK1/NA	36
GO:0010200	response to chitin	34/192	303/29608	5.19744e-32	3.52848e-30	AT5G41750/NA/TN13/PEN3/AT5G54710/AT1G07135/AT5G19240/AT5G41740/XBAT34/AT1G55450/NA/MPK3/2-OXOGLUTARATE OXYGENASE/AT5G52750/NA/TN11/AT4G38550/AT4G14370/ACA1/NA/AT2G32140/PLATZ11/AT1G63830/STZ/CYP706A1/NA/AT3G56410/AT5G48657/AT5G52760/NA/AT4G32020/AT1G66880/ATSIK/AT2G41410	34
GO:0002237	response to molecule of bacterial origin	22/192	118/29608	5.19211e-26	3.17238e-24	NA/AT5G41750/PEN3/SARD1/WRKY40/AT5G41740/XBAT34/AT1G55450/NA/2-OXOGLUTARATE OXYGENASE/AT5G52750/AT4G38550/AT4G14370/AT4G03450/AT2G32140/WRKY18/AT5G52760/BCS1/CBP60G/CRK13/AT1G66880/NA	22
GO:0050776	regulation of immune response	21/192	225/29608	2.17788e-18	1.20971e-16	NUDT7/PEN3/SARD1/PAD4/WRKY40/CPK28/SYP122/CBP60a/CML46/LecRK-VI.2/SYP121/SGT1A/AT3G56410/WRKY18/SR1/AT5G13190/ZAR1/ACD6/WRKY70/CBP60G/LIK1	21
GO:0071407	cellular response to organic cyclic compound	23/192	308/29608	7.21085e-18	3.67153e-16	NA/PEN3/AT5G54710/AT5G19240/PAD4/SERK4/XBAT34/NA/SYP122/NA/AT4G38550/SYP121/AT3G56410/SR1/AT4G32020/BCS1/ACD6/WRKY70/WRKY46/AT1G66880/AT2G41410/SNC1/NA	23
GO:0042430	indole-containing compound metabolic process	19/192	189/29608	2.38793e-17	1.12233e-15	AT5G41750/NA/WRKY33/PEN3/AT1G53440/AT1G07135/PAD4/NA/MPK3/AGP16/PEN2/AT1G21120/AT4G38550/MYB51/NA/AT3G56410/AT5G48657/WRKY70/NILR2	19
GO:0002831	regulation of response to biotic stimulus	19/192	202/29608	8.36349e-17	3.65007e-15	NUDT7/PEN3/SARD1/PAD4/WRKY40/CPK28/SYP122/CBP60a/CML46/SYP121/SGT1A/AT3G56410/WRKY18/SR1/AT5G13190/ACD6/WRKY70/CBP60G/LIK1	19
GO:0032101	regulation of response to external stimulus	19/192	207/29608	1.32272e-16	5.38789e-15	NUDT7/PEN3/SARD1/PAD4/WRKY40/CPK28/SYP122/CBP60a/CML46/SYP121/SGT1A/AT3G56410/WRKY18/SR1/AT5G13190/ACD6/WRKY70/CBP60G/LIK1	19
GO:0009627	systemic acquired resistance	16/192	147/29608	2.41073e-15	9.20599e-14	AT5G41750/TN13/WRKY33/PEN3/SARD1/PAD4/AT5G41740/XBAT34/AT5G52750/NA/AT5G48657/WRKY70/CBP60G/AT1G66880/SNC1/NA	16
GO:0045087	innate immune response	17/192	246/29608	6.00589e-13	2.15859e-11	NUDT7/TN13/PEN3/AT1G53440/AtHIR1/PEN2/PUP21/SYP122/MYB51/SYP121/LPAT4/PLDGAMMA1/BCS1/AT5G13190/WRKY70/CRK13/LIK1	17
GO:0071446	cellular response to salicylic acid stimulus	14/192	147/29608	9.04171e-13	3.06916e-11	AT5G54710/AT5G19240/PAD4/XBAT34/SYP122/NA/AT4G38550/SYP121/BCS1/ACD6/WRKY70/AT1G66880/AT2G41410/SNC1	14
GO:0008219	cell death	16/192	241/29608	5.42474e-12	1.74448e-10	NUDT7/PEN3/AtHIR1/PAD4/SERK4/RBOHD/2-OXOGLUTARATE OXYGENASE/SYP122/TN11/SYP121/BCS1/AT5G13190/ACD6/CRK13/NRP/CRK4	16
GO:0009404	toxin metabolic process	12/192	122/29608	2.72704e-11	8.33111e-10	AT5G41750/WRKY33/GSTF6/PAD4/MPK3/NA/AT5G48657/GSTF8/GSTF7/WRKY70/NILR2/GSTF10	12
GO:0009863	salicylic acid mediated signaling pathway	11/192	117/29608	3.05179e-10	8.87925e-09	AT5G19240/PAD4/XBAT34/SYP122/AT4G38550/SYP121/BCS1/ACD6/WRKY70/AT2G41410/SNC1	11
GO:0009409	response to cold	19/192	487/29608	5.19438e-10	1.44262e-08	NA/ERD6/RPP4/AT4G34150/WRKY33/SAG21/XBAT34/NA/MPK3/CZF1/STZ/NA/BAP1/SR1/NA/BCB/GSTF8/ACD6/RAP2.4	19
GO:0042343	indole glucosinolate metabolic process	6/192	19/29608	1.73909e-09	4.61994e-08	PEN3/PEN2/AT1G21120/AT4G38550/MYB51/WRKY70	6
GO:0031348	negative regulation of defense response	9/192	77/29608	1.85335e-09	4.71832e-08	PEN3/PAD4/CPK28/SYP122/CBP60a/CML46/SYP121/BAP1/AT5G13190	9
GO:0010565	regulation of cellular ketone metabolic process	10/192	119/29608	5.99629e-09	1.46549e-07	AT5G54710/AT1G07135/AT5G19240/SARD1/PAD4/AT4G38550/CBP60a/CBP60G/AT1G66880/CML10	10
GO:0009626	plant-type hypersensitive response	8/192	75/29608	3.14416e-08	7.38879e-07	NUDT7/PEN3/AtHIR1/SYP122/SYP121/BCS1/AT5G13190/CRK13	8
GO:0034050	programmed cell death induced by symbiont	8/192	78/29608	4.29783e-08	9.72583e-07	NUDT7/PEN3/AtHIR1/SYP122/SYP121/BCS1/AT5G13190/CRK13	8
GO:0051702	biological process involved in interaction with symbiont	8/192	79/29608	4.75575e-08	1.03777e-06	NUDT7/PEN3/AtHIR1/SYP122/SYP121/BCS1/AT5G13190/CRK13	8
GO:0002239	response to oomycetes	9/192	116/29608	7.04929e-08	1.48521e-06	PEN3/SARD1/HIR2/LecRK-VI.2/WRR4/BCB/ACD6/WRKY70/CBP60G	9
GO:0010941	regulation of cell death	9/192	117/29608	7.59437e-08	1.54672e-06	PAD4/SERK4/RBOHD/2-OXOGLUTARATE OXYGENASE/SYP122/TN11/SYP121/AT5G13190/NRP	9
GO:0090693	plant organ senescence	12/192	254/29608	1.15616e-07	2.17659e-06	NA/SAG21/PAD4/SERK4/XBAT34/AT4G14370/AT2G32140/OPR1/SR1/WRKY70/AT1G66880/ATAF2	12
GO:0010120	camalexin biosynthetic process	5/192	19/29608	1.17557e-07	2.17659e-06	AT5G41750/WRKY33/PAD4/MPK3/WRKY70	5
GO:0052317	camalexin metabolic process	5/192	19/29608	1.17557e-07	2.17659e-06	AT5G41750/WRKY33/PAD4/MPK3/WRKY70	5
GO:0007568	aging	13/192	316/29608	1.68735e-07	2.96993e-06	NA/SAG21/PAD4/SERK4/XBAT34/AT4G14370/AT2G32140/OPR1/SR1/WRKY70/AT1G66880/ATAF2/MDL3	13
GO:0062012	regulation of small molecule metabolic process	10/192	169/29608	1.70127e-07	2.96993e-06	AT5G54710/AT1G07135/AT5G19240/SARD1/PAD4/AT4G38550/CBP60a/CBP60G/AT1G66880/CML10	10
GO:0012501	programmed cell death	10/192	173/29608	2.11561e-07	3.59066e-06	NUDT7/PEN3/AtHIR1/RBOHD/SYP122/SYP121/BCS1/AT5G13190/CRK13/CRK4	10
GO:0009403	toxin biosynthetic process	5/192	23/29608	3.33093e-07	4.96389e-06	AT5G41750/WRKY33/PAD4/MPK3/WRKY70	5
GO:0009700	indole phytoalexin biosynthetic process	5/192	23/29608	3.33093e-07	4.96389e-06	AT5G41750/WRKY33/PAD4/MPK3/WRKY70	5
GO:0046217	indole phytoalexin metabolic process	5/192	23/29608	3.33093e-07	4.96389e-06	AT5G41750/WRKY33/PAD4/MPK3/WRKY70	5
GO:0052314	phytoalexin metabolic process	5/192	23/29608	3.33093e-07	4.96389e-06	AT5G41750/WRKY33/PAD4/MPK3/WRKY70	5
GO:0052315	phytoalexin biosynthetic process	5/192	23/29608	3.33093e-07	4.96389e-06	AT5G41750/WRKY33/PAD4/MPK3/WRKY70	5
GO:0042180	cellular ketone metabolic process	10/192	183/29608	3.56142e-07	5.18102e-06	AT5G54710/AT1G07135/AT5G19240/SARD1/PAD4/AT4G38550/CBP60a/CBP60G/AT1G66880/CML10	10
GO:0009867	jasmonic acid mediated signaling pathway	10/192	189/29608	4.79385e-07	6.81172e-06	NA/TN8/PAD4/XBAT34/SYP122/NA/SYP121/AT4G32020/WRKY70/WRKY46	10
GO:0010150	leaf senescence	11/192	238/29608	4.90547e-07	6.81191e-06	NA/SAG21/PAD4/SERK4/XBAT34/AT4G14370/OPR1/SR1/WRKY70/AT1G66880/ATAF2	11
GO:0044403	biological process involved in symbiotic interaction	8/192	108/29608	5.46771e-07	7.42394e-06	NUDT7/PEN3/AtHIR1/SYP122/SYP121/BCS1/AT5G13190/CRK13	8
GO:0071395	cellular response to jasmonic acid stimulus	10/192	196/29608	6.69062e-07	8.88689e-06	NA/TN8/PAD4/XBAT34/SYP122/NA/SYP121/AT4G32020/WRKY70/WRKY46	10
GO:0042435	indole-containing compound biosynthetic process	7/192	77/29608	7.08315e-07	9.20809e-06	AT5G41750/WRKY33/PAD4/MPK3/MYB51/NA/WRKY70	7
GO:0071398	cellular response to fatty acid	10/192	200/29608	8.04572e-07	1.02415e-05	NA/TN8/PAD4/XBAT34/SYP122/NA/SYP121/AT4G32020/WRKY70/WRKY46	10
GO:0080142	regulation of salicylic acid biosynthetic process	4/192	13/29608	1.17062e-06	1.45969e-05	SARD1/PAD4/CBP60a/CBP60G	4
GO:0002684	positive regulation of immune system process	7/192	87/29608	1.62968e-06	1.87874e-05	NUDT7/PEN3/SARD1/PAD4/SR1/ACD6/WRKY70	7
GO:0002833	positive regulation of response to biotic stimulus	7/192	87/29608	1.62968e-06	1.87874e-05	NUDT7/PEN3/SARD1/PAD4/SR1/ACD6/WRKY70	7
GO:0045088	regulation of innate immune response	7/192	87/29608	1.62968e-06	1.87874e-05	NUDT7/PEN3/SYP122/SYP121/AT5G13190/WRKY70/LIK1	7
GO:0050778	positive regulation of immune response	7/192	87/29608	1.62968e-06	1.87874e-05	NUDT7/PEN3/SARD1/PAD4/SR1/ACD6/WRKY70	7
GO:1900424	regulation of defense response to bacterium	6/192	57/29608	1.89551e-06	2.14473e-05	SARD1/PAD4/CPK28/CBP60a/CML46/ACD6	6
GO:0032103	positive regulation of response to external stimulus	7/192	90/29608	2.04989e-06	2.27724e-05	NUDT7/PEN3/SARD1/PAD4/SR1/ACD6/WRKY70	7
GO:0002229	defense response to oomycetes	7/192	91/29608	2.20863e-06	2.40978e-05	PEN3/SARD1/LecRK-VI.2/WRR4/ACD6/WRKY70/CBP60G	7
GO:0031349	positive regulation of defense response	7/192	100/29608	4.15881e-06	4.44821e-05	NUDT7/PEN3/SARD1/PAD4/SR1/ACD6/WRKY70	7
GO:1901657	glycosyl compound metabolic process	11/192	297/29608	4.22252e-06	4.44821e-05	PEN3/XBAT34/AGP16/PEN2/AT1G21120/AT4G38550/MYB51/NA/AT5G48657/WRKY70/NILR2	11
GO:0009697	salicylic acid biosynthetic process	4/192	20/29608	7.65513e-06	7.9276e-05	SARD1/PAD4/CBP60a/CBP60G	4
GO:0060548	negative regulation of cell death	5/192	43/29608	8.57731e-06	8.73456e-05	SERK4/RBOHD/SYP122/SYP121/AT5G13190	5
GO:0010337	regulation of salicylic acid metabolic process	4/192	21/29608	9.40844e-06	9.42387e-05	SARD1/PAD4/CBP60a/CBP60G	4
GO:0052545	callose localization	5/192	46/29608	1.20233e-05	0.000118487	PEN3/PEN2/AT4G38550/MYB51/TN16	5
GO:0033037	polysaccharide localization	5/192	49/29608	1.64645e-05	0.000159679	PEN3/PEN2/AT4G38550/MYB51/TN16	5
GO:0009411	response to UV	7/192	128/29608	2.10842e-05	0.000201289	SARD1/PAD4/MPK3/AT1G35210/WRR4/BCS1/CBP60G	7
GO:0016143	S-glycoside metabolic process	9/192	236/29608	2.54725e-05	0.000232294	PEN3/AGP16/PEN2/AT1G21120/AT4G38550/MYB51/AT5G48657/WRKY70/NILR2	9
GO:0019757	glycosinolate metabolic process	9/192	236/29608	2.54725e-05	0.000232294	PEN3/AGP16/PEN2/AT1G21120/AT4G38550/MYB51/AT5G48657/WRKY70/NILR2	9
GO:0019760	glucosinolate metabolic process	9/192	236/29608	2.54725e-05	0.000232294	PEN3/AGP16/PEN2/AT1G21120/AT4G38550/MYB51/AT5G48657/WRKY70/NILR2	9
GO:0010229	inflorescence development	4/192	27/29608	2.67613e-05	0.000240458	MPK3/ACA10/MKK4/NAC036	4
GO:0052542	defense response by callose deposition	4/192	28/29608	3.10636e-05	0.00027507	PEN3/PEN2/MYB51/TN16	4
GO:0043069	negative regulation of programmed cell death	4/192	31/29608	4.70165e-05	0.000410387	RBOHD/SYP122/SYP121/AT5G13190	4
GO:0048585	negative regulation of response to stimulus	9/192	261/29608	5.57208e-05	0.000479513	PEN3/PAD4/CPK28/SYP122/CBP60a/CML46/SYP121/BAP1/AT5G13190	9
GO:0046189	phenol-containing compound biosynthetic process	4/192	33/29608	6.05282e-05	0.000513649	SARD1/PAD4/CBP60a/CBP60G	4
GO:0009625	response to insect	4/192	36/29608	8.58174e-05	0.00071828	SAG21/PAD4/MYB51/WRKY70	4
GO:0009966	regulation of signal transduction	11/192	426/29608	0.000114902	0.000948714	NA/PEN3/PAD4/XBAT34/2-OXOGLUTARATE OXYGENASE/CYP706A1/ACD6/WRKY70/CBP60G/WRKY46/ATSIK	11
GO:0023051	regulation of signaling	11/192	435/29608	0.000137899	0.00112342	NA/PEN3/PAD4/XBAT34/2-OXOGLUTARATE OXYGENASE/CYP706A1/ACD6/WRKY70/CBP60G/WRKY46/ATSIK	11
GO:0052544	defense response by callose deposition in cell wall	3/192	16/29608	0.000141268	0.00113572	PEN3/PEN2/MYB51	3
GO:0052482	defense response by cell wall thickening	3/192	17/29608	0.000170722	0.00132431	PEN3/PEN2/MYB51	3
GO:1900425	negative regulation of defense response to bacterium	3/192	17/29608	0.000170722	0.00132431	CPK28/CBP60a/CML46	3
GO:0010646	regulation of cell communication	11/192	446/29608	0.000171228	0.00132431	NA/PEN3/PAD4/XBAT34/2-OXOGLUTARATE OXYGENASE/CYP706A1/ACD6/WRKY70/CBP60G/WRKY46/ATSIK	11
GO:0044272	sulfur compound biosynthetic process	7/192	179/29608	0.000175413	0.00133972	AT5G41750/WRKY33/PAD4/MPK3/MYB51/WRKY70/APS1	7
GO:2000022	regulation of jasmonic acid mediated signaling pathway	4/192	45/29608	0.000207407	0.00156451	PAD4/XBAT34/WRKY70/WRKY46	4
GO:0009407	toxin catabolic process	4/192	47/29608	0.000245794	0.00183147	GSTF6/GSTF8/GSTF7/GSTF10	4
GO:0015914	phospholipid transport	3/192	20/29608	0.000282136	0.00207693	ACA.l/ALIS1/ALA10	3
GO:0002832	negative regulation of response to biotic stimulus	4/192	50/29608	0.000312591	0.00224697	CPK28/CBP60a/CML46/AT5G13190	4
GO:0032102	negative regulation of response to external stimulus	4/192	50/29608	0.000312591	0.00224697	CPK28/CBP60a/CML46/AT5G13190	4
GO:0046686	response to cadmium ion	5/192	91/29608	0.000322288	0.00228974	GSTF6/GSTF7/AlaAT1/APS1/NADP-ME2	5
GO:0048584	positive regulation of response to stimulus	8/192	263/29608	0.00033787	0.00237286	NUDT7/PEN3/SARD1/PAD4/SR1/ACD6/WRKY70/CBP60G	8
GO:0035556	intracellular signal transduction	11/192	487/29608	0.000362227	0.00244658	PAD4/RBOHD/MPK3/MPK17/CPK28/CPK32/MKK4/NA/AT4G32020/WRKY70/RAP2.4	11
GO:0009696	salicylic acid metabolic process	4/192	52/29608	0.000363769	0.00244658	SARD1/PAD4/CBP60a/CBP60G	4
GO:0009723	response to ethylene	8/192	266/29608	0.000364385	0.00244658	HR4/AT1G07135/SAG21/PAD4/NA/AT4G32020/WRKY70/RAP2.4	8
GO:0010038	response to metal ion	8/192	266/29608	0.000364385	0.00244658	GSTF6/AR781/PLDGAMMA1/GSTF7/AlaAT1/APS1/NADP-ME2/CAM9	8
GO:0002683	negative regulation of immune system process	4/192	54/29608	0.000420674	0.00276379	CPK28/CBP60a/CML46/AT5G13190	4
GO:0050777	negative regulation of immune response	4/192	54/29608	0.000420674	0.00276379	CPK28/CBP60a/CML46/AT5G13190	4
GO:0050829	defense response to Gram-negative bacterium	3/192	23/29608	0.000432069	0.00280845	TET8/PAD4/ZAR1	3
GO:0044550	secondary metabolite biosynthetic process	7/192	216/29608	0.000546011	0.00351171	AT5G41750/WRKY33/PAD4/MPK3/MYB51/BCB/WRKY70	7
GO:0098754	detoxification	6/192	158/29608	0.000597239	0.00380118	PEN3/GSTF6/GSTF8/GSTF7/GSTF10/AT1G33110	6
GO:0010363	regulation of plant-type hypersensitive response	3/192	26/29608	0.000625307	0.00393879	SYP122/SYP121/AT5G13190	3
GO:0043903	regulation of biological process involved in symbiotic interaction	3/192	28/29608	0.000780413	0.00481649	SYP122/SYP121/AT5G13190	3
GO:0052543	callose deposition in cell wall	3/192	28/29608	0.000780413	0.00481649	PEN3/PEN2/MYB51	3
GO:0009862	systemic acquired resistance, salicylic acid mediated signaling pathway	3/192	29/29608	0.000866324	0.00529324	PAD4/WRKY70/SNC1	3
GO:0052386	cell wall thickening	3/192	31/29608	0.00105562	0.00632334	PEN3/PEN2/MYB51	3
GO:1900426	positive regulation of defense response to bacterium	3/192	31/29608	0.00105562	0.00632334	SARD1/PAD4/ACD6	3
GO:0018958	phenol-containing compound metabolic process	4/192	69/29608	0.00106626	0.00632511	SARD1/PAD4/CBP60a/CBP60G	4
GO:0034219	carbohydrate transmembrane transport	3/192	33/29608	0.00126916	0.00738532	ERD6/MSS1/SUC1	3
GO:2000031	regulation of salicylic acid mediated signaling pathway	3/192	33/29608	0.00126916	0.00738532	PAD4/ACD6/WRKY70	3
GO:0009636	response to toxic substance	6/192	184/29608	0.00131535	0.00758185	PEN3/GSTF6/GSTF8/GSTF7/GSTF10/AT1G33110	6
GO:0071369	cellular response to ethylene stimulus	5/192	125/29608	0.00136167	0.00777551	AT1G07135/PAD4/NA/WRKY70/RAP2.4	5
GO:0010224	response to UV-B	4/192	75/29608	0.00145458	0.00822914	SARD1/MPK3/AT1G35210/CBP60G	4
GO:0002218	activation of innate immune response	3/192	35/29608	0.00150807	0.0084535	NUDT7/PEN3/WRKY70	3
GO:0042537	benzene-containing compound metabolic process	4/192	77/29608	0.00160333	0.00877571	SARD1/PAD4/CBP60a/CBP60G	4
GO:0009682	induced systemic resistance	3/192	36/29608	0.00163737	0.00877571	PEN2/MYB51/WRKY70	3
GO:0016145	S-glycoside catabolic process	3/192	36/29608	0.00163737	0.00877571	PEN3/PEN2/AT4G38550	3
GO:0019759	glycosinolate catabolic process	3/192	36/29608	0.00163737	0.00877571	PEN3/PEN2/AT4G38550	3
GO:0019762	glucosinolate catabolic process	3/192	36/29608	0.00163737	0.00877571	PEN3/PEN2/AT4G38550	3
GO:0043067	regulation of programmed cell death	4/192	79/29608	0.00176235	0.00936343	RBOHD/SYP122/SYP121/AT5G13190	4
GO:0000160	phosphorelay signal transduction system	5/192	133/29608	0.00179013	0.00941961	PAD4/NA/AT4G32020/WRKY70/RAP2.4	5
GO:0009610	response to symbiotic fungus	2/192	10/29608	0.00181917	0.00941961	HR4/NIA2	2
GO:2000037	regulation of stomatal complex patterning	2/192	10/29608	0.00181917	0.00941961	MPK3/MKK4	2
GO:0002253	activation of immune response	3/192	38/29608	0.00191627	0.00975703	NUDT7/PEN3/WRKY70	3
GO:0002764	immune response-regulating signaling pathway	3/192	38/29608	0.00191627	0.00975703	NUDT7/PEN3/LecRK-VI.2	3
GO:0071219	cellular response to molecule of bacterial origin	2/192	11/29608	0.00221396	0.0110431	SARD1/CBP60G	2
GO:1900150	regulation of defense response to fungus	3/192	40/29608	0.00222307	0.0110431	SGT1A/AT3G56410/ACD6	3
GO:2000070	regulation of response to water deprivation	3/192	40/29608	0.00222307	0.0110431	WRKY70/CBP60G/WRKY46	3
GO:0009608	response to symbiont	2/192	12/29608	0.00264544	0.0130352	HR4/NIA2	2
GO:0042436	indole-containing compound catabolic process	2/192	13/29608	0.00311312	0.0150009	PEN3/PEN2	2
GO:2000068	regulation of defense response to insect	2/192	13/29608	0.00311312	0.0150009	PAD4/SR1	2
GO:0002213	defense response to insect	3/192	45/29608	0.00311803	0.0150009	NA/PAD4/SR1	3
GO:0080135	regulation of cellular response to stress	4/192	95/29608	0.00344642	0.0164513	MPK3/SYP122/SYP121/AT5G13190	4
GO:0015748	organophosphate ester transport	3/192	47/29608	0.00352938	0.0165881	ACA.l/ALIS1/ALA10	3
GO:0045089	positive regulation of innate immune response	3/192	47/29608	0.00352938	0.0165881	NUDT7/PEN3/WRKY70	3
GO:0045332	phospholipid translocation	2/192	14/29608	0.00361652	0.0167401	ACA.l/ALA10	2
GO:1901703	protein localization involved in auxin polar transport	2/192	14/29608	0.00361652	0.0167401	ACA.l/ALA10	2
GO:0034204	lipid translocation	2/192	15/29608	0.00415516	0.0190888	ACA.l/ALA10	2
GO:0044273	sulfur compound catabolic process	3/192	50/29608	0.00420601	0.0191781	PEN3/PEN2/AT4G38550	3
GO:0022406	membrane docking	3/192	51/29608	0.00444779	0.0199824	SYP122/SYP121/AT1G51270	3
GO:0140056	organelle localization by membrane tethering	3/192	51/29608	0.00444779	0.0199824	SYP122/SYP121/AT1G51270	3
GO:0009646	response to absence of light	3/192	52/29608	0.00469783	0.0206369	TCH3/SAG21/BCB	3
GO:0009408	response to heat	7/192	316/29608	0.00471688	0.0206369	WRKY33/PEN3/RBOHD/BAP1/SCL13/HSF A4A/RAP2.4	7
GO:0050688	regulation of defense response to virus	2/192	16/29608	0.00472858	0.0206369	WRKY40/WRKY18	2
GO:2000038	regulation of stomatal complex development	2/192	16/29608	0.00472858	0.0206369	MPK3/MKK4	2
GO:0009615	response to virus	4/192	105/29608	0.00492271	0.0213317	WRKY40/WRKY18/ACD6/WAK1	4
GO:0000302	response to reactive oxygen species	5/192	170/29608	0.00512866	0.0220677	NUDT7/SAG21/SDA1/HSF A4A/WRKY70	5
GO:0009873	ethylene-activated signaling pathway	4/192	108/29608	0.00543682	0.0232301	PAD4/NA/WRKY70/RAP2.4	4
GO:1901658	glycosyl compound catabolic process	3/192	55/29608	0.0054983	0.0233296	PEN3/PEN2/AT4G38550	3
GO:0002758	innate immune response-activating signal transduction	2/192	18/29608	0.00597784	0.0250169	NUDT7/PEN3	2
GO:0071216	cellular response to biotic stimulus	2/192	18/29608	0.00597784	0.0250169	SARD1/CBP60G	2
GO:0097035	regulation of membrane lipid distribution	2/192	19/29608	0.00665277	0.027652	ACA.l/ALA10	2
GO:0002757	immune response-activating signal transduction	2/192	20/29608	0.00736062	0.0303874	NUDT7/PEN3	2
GO:0010375	stomatal complex patterning	2/192	21/29608	0.00810094	0.0329978	MPK3/MKK4	2
GO:1900457	regulation of brassinosteroid mediated signaling pathway	2/192	21/29608	0.00810094	0.0329978	WRKY70/WRKY46	2
GO:1901615	organic hydroxy compound metabolic process	8/192	443/29608	0.00859517	0.0347791	AT5G54710/AT5G19240/SARD1/PAD4/AT4G38550/CBP60a/CBP60G/AT1G66880	8
GO:0008643	carbohydrate transport	3/192	65/29608	0.00873263	0.0351029	ERD6/MSS1/SUC1	3
GO:0006812	cation transport	7/192	360/29608	0.00936168	0.0373855	PEN3/AMT2/ACA10/ACA1/UCP5/BCB/SUC1	7
GO:0061024	membrane organization	6/192	276/29608	0.00947571	0.0375952	ACA.l/SYP122/SYP121/AT1G51270/ALA10/FLOT1	6
GO:0010112	regulation of systemic acquired resistance	2/192	23/29608	0.0096772	0.0381469	SARD1/CBP60G	2
GO:0002221	pattern recognition receptor signaling pathway	2/192	24/29608	0.0105123	0.0411731	PEN3/LecRK-VI.2	2
GO:0008361	regulation of cell size	2/192	26/29608	0.0122741	0.0477674	NAC036/ATAF2	2
GO:0098662	inorganic cation transmembrane transport	5/192	215/29608	0.0133336	0.0515622	AMT2/ACA10/ACA1/UCP5/SUC1	5
GO:0050826	response to freezing	2/192	28/29608	0.0141554	0.0539642	MPK3/ACD6	2
GO:0009742	brassinosteroid mediated signaling pathway	3/192	78/29608	0.014308	0.0539642	SERK4/WRKY70/WRKY46	3
GO:0043401	steroid hormone mediated signaling pathway	3/192	78/29608	0.014308	0.0539642	SERK4/WRKY70/WRKY46	3
GO:0071383	cellular response to steroid hormone stimulus	3/192	78/29608	0.014308	0.0539642	SERK4/WRKY70/WRKY46	3
GO:1990110	callus formation	2/192	29/29608	0.0151398	0.0567509	EFD/AT1G21120	2
GO:0098655	cation transmembrane transport	5/192	224/29608	0.0156611	0.058347	AMT2/ACA10/ACA1/UCP5/SUC1	5
GO:0048545	response to steroid hormone	3/192	81/29608	0.0158225	0.0585913	SERK4/WRKY70/WRKY46	3
GO:0042060	wound healing	2/192	30/29608	0.0161527	0.0594538	EFD/AT1G21120	2
GO:0071367	cellular response to brassinosteroid stimulus	3/192	82/29608	0.0163466	0.0598072	SERK4/WRKY70/WRKY46	3
GO:0010104	regulation of ethylene-activated signaling pathway	2/192	31/29608	0.0171939	0.0621627	PAD4/WRKY70	2
GO:0070297	regulation of phosphorelay signal transduction system	2/192	31/29608	0.0171939	0.0621627	PAD4/WRKY70	2
GO:0098660	inorganic ion transmembrane transport	5/192	240/29608	0.0204396	0.0734624	AMT2/ACA10/ACA1/UCP5/SUC1	5
GO:0140352	export from cell	4/192	160/29608	0.0206116	0.0736473	PEN3/SYP122/SYP121/AT1G33110	4
GO:1901136	carbohydrate derivative catabolic process	3/192	91/29608	0.0214999	0.0763748	PEN3/PEN2/AT4G38550	3
GO:0070417	cellular response to cold	2/192	35/29608	0.0216326	0.0764019	SR1/BCB	2
GO:0006817	phosphate ion transport	2/192	36/29608	0.0228088	0.0796353	AT1G35350/UCP5	2
GO:1900376	regulation of secondary metabolite biosynthetic process	2/192	36/29608	0.0228088	0.0796353	PAD4/BCB	2
GO:0009967	positive regulation of signal transduction	3/192	95/29608	0.0240432	0.0834682	PAD4/WRKY70/CBP60G	3
GO:0023056	positive regulation of signaling	3/192	96/29608	0.0247034	0.0852755	PAD4/WRKY70/CBP60G	3
GO:0048278	vesicle docking	2/192	38/29608	0.0252383	0.0866093	SYP122/SYP121	2
GO:0048284	organelle fusion	3/192	97/29608	0.0253733	0.0866093	AT4G33050/SYP122/SYP121	3
GO:0010647	positive regulation of cell communication	3/192	99/29608	0.0267422	0.0907749	PAD4/WRKY70/CBP60G	3
GO:0009838	abscission	2/192	40/29608	0.0277681	0.0937366	PAD4/MKK4	2
GO:0010942	positive regulation of cell death	2/192	41/29608	0.0290697	0.0970578	PAD4/TN11	2
GO:0070588	calcium ion transmembrane transport	2/192	41/29608	0.0290697	0.0970578	ACA10/ACA1	2
GO:0071214	cellular response to abiotic stimulus	5/192	265/29608	0.0296583	0.0979526	SAG21/RBOHD/WRR4/PAPP2C/RAP2.4	5
GO:0104004	cellular response to environmental stimulus	5/192	265/29608	0.0296583	0.0979526	SAG21/RBOHD/WRR4/PAPP2C/RAP2.4	5
GO:0009926	auxin polar transport	3/192	105/29608	0.0310816	0.101555	PEN3/ACA.l/ALA10	3
GO:0010119	regulation of stomatal movement	3/192	105/29608	0.0310816	0.101555	AT4G33050/SYP121/WRKY70	3
GO:0006935	chemotaxis	2/192	49/29608	0.0403152	0.128966	MPK3/MIK2	2
GO:0010183	pollen tube guidance	2/192	49/29608	0.0403152	0.128966	MPK3/MIK2	2
GO:0042330	taxis	2/192	49/29608	0.0403152	0.128966	MPK3/MIK2	2
GO:0050918	positive chemotaxis	2/192	49/29608	0.0403152	0.128966	MPK3/MIK2	2
GO:0006643	membrane lipid metabolic process	3/192	118/29608	0.0416672	0.131711	MHL/AtIPCS2/PLDGAMMA1	3
GO:0009741	response to brassinosteroid	3/192	118/29608	0.0416672	0.131711	SERK4/WRKY70/WRKY46	3
GO:0071417	cellular response to organonitrogen compound	2/192	50/29608	0.0418198	0.131711	PEN3/SR1	2
GO:0040011	locomotion	2/192	51/29608	0.0433451	0.135815	MPK3/MIK2	2
GO:0071470	cellular response to osmotic stress	2/192	52/29608	0.044891	0.139941	RBOHD/RAP2.4	2
GO:0062197	cellular response to chemical stress	3/192	123/29608	0.0461618	0.143172	RBOHD/CML10/RAP2.4	3
GO:1902531	regulation of intracellular signal transduction	2/192	53/29608	0.0464571	0.14336	PAD4/WRKY70	2
GO:0006906	vesicle fusion	2/192	54/29608	0.048043	0.147509	SYP122/SYP121	2
GO:0006665	sphingolipid metabolic process	2/192	55/29608	0.0496485	0.151676	MHL/AtIPCS2	2
GO:0060918	auxin transport	3/192	130/29608	0.0528391	0.158491	PEN3/ACA.l/ALA10	3
GO:0016144	S-glycoside biosynthetic process	2/192	57/29608	0.0529168	0.158491	MYB51/WRKY70	2
GO:0019758	glycosinolate biosynthetic process	2/192	57/29608	0.0529168	0.158491	MYB51/WRKY70	2
GO:0019761	glucosinolate biosynthetic process	2/192	57/29608	0.0529168	0.158491	MYB51/WRKY70	2
GO:0090174	organelle membrane fusion	2/192	58/29608	0.0545789	0.162672	SYP122/SYP121	2
GO:0009914	hormone transport	3/192	133/29608	0.0558357	0.16481	PEN3/ACA.l/ALA10	3
GO:0071365	cellular response to auxin stimulus	3/192	133/29608	0.0558357	0.16481	PEN3/TET8/SGT1A	3
GO:0010017	red or far-red light signaling pathway	2/192	59/29608	0.0562594	0.165262	PAPP2C/RAP2.4	2
GO:0006887	exocytosis	2/192	61/29608	0.059674	0.173623	SYP122/SYP121	2
GO:0043255	regulation of carbohydrate biosynthetic process	2/192	61/29608	0.059674	0.173623	NUDT7/CML10	2
GO:0034220	ion transmembrane transport	5/192	324/29608	0.0605806	0.174613	AMT2/ACA10/ACA1/UCP5/SUC1	5
GO:0006869	lipid transport	3/192	138/29608	0.0610058	0.174613	ACA.l/ALIS1/ALA10	3
GO:0008535	respiratory chain complex IV assembly	1/192	10/29608	0.0629967	0.174613	AtHIGD2	1
GO:0010161	red light signaling pathway	1/192	10/29608	0.0629967	0.174613	PAPP2C	1
GO:0030149	sphingolipid catabolic process	1/192	10/29608	0.0629967	0.174613	MHL	1
GO:0033617	mitochondrial cytochrome c oxidase assembly	1/192	10/29608	0.0629967	0.174613	AtHIGD2	1
GO:0046683	response to organophosphorus	1/192	10/29608	0.0629967	0.174613	SR1	1
GO:0051176	positive regulation of sulfur metabolic process	1/192	10/29608	0.0629967	0.174613	PAD4	1
GO:0071324	cellular response to disaccharide stimulus	1/192	10/29608	0.0629967	0.174613	PAD4	1
GO:1902290	positive regulation of defense response to oomycetes	1/192	10/29608	0.0629967	0.174613	ACD6	1
GO:0009644	response to high light intensity	2/192	63/29608	0.0631581	0.174613	STZ/ERD15	2
GO:0009733	response to auxin	6/192	434/29608	0.064323	0.177033	PEN3/TET8/AT1G07135/SGT1A/ATSIK/SNC1	6
GO:1901659	glycosyl compound biosynthetic process	2/192	64/29608	0.0649255	0.17789	MYB51/WRKY70	2
GO:0051607	defense response to virus	2/192	65/29608	0.0667094	0.181153	WRKY40/WRKY18	2
GO:0140546	defense response to symbiont	2/192	65/29608	0.0667094	0.181153	WRKY40/WRKY18	2
GO:0030001	metal ion transport	4/192	236/29608	0.068135	0.182705	PEN3/ACA10/ACA1/BCB	4
GO:0008272	sulfate transport	1/192	11/29608	0.0690749	0.182705	UCP5	1
GO:0009864	induced systemic resistance, jasmonic acid mediated signaling pathway	1/192	11/29608	0.0690749	0.182705	WRKY70	1
GO:0030656	regulation of vitamin metabolic process	1/192	11/29608	0.0690749	0.182705	CML10	1
GO:0046466	membrane lipid catabolic process	1/192	11/29608	0.0690749	0.182705	MHL	1
GO:0070370	cellular heat acclimation	1/192	11/29608	0.0690749	0.182705	WRKY33	1
GO:0071489	cellular response to red or far red light	2/192	67/29608	0.0703255	0.185211	PAPP2C/RAP2.4	2
GO:0014074	response to purine-containing compound	1/192	12/29608	0.075114	0.194469	SR1	1
GO:0051643	endoplasmic reticulum localization	1/192	12/29608	0.075114	0.194469	AT1G51270	1
GO:0061817	endoplasmic reticulum-plasma membrane tethering	1/192	12/29608	0.075114	0.194469	AT1G51270	1
GO:0071491	cellular response to red light	1/192	12/29608	0.075114	0.194469	PAPP2C	1
GO:0006816	calcium ion transport	2/192	70/29608	0.0758666	0.195588	ACA10/ACA1	2
GO:0061025	membrane fusion	2/192	72/29608	0.0796352	0.203586	SYP122/SYP121	2
GO:1901699	cellular response to nitrogen compound	2/192	72/29608	0.0796352	0.203586	PEN3/SR1	2
GO:0010117	photoprotection	1/192	13/29608	0.081114	0.205027	STZ	1
GO:0090158	endoplasmic reticulum membrane organization	1/192	13/29608	0.081114	0.205027	AT1G51270	1
GO:0071482	cellular response to light stimulus	3/192	156/29608	0.0813625	0.205027	WRR4/PAPP2C/RAP2.4	3
GO:0009875	pollen-pistil interaction	2/192	73/29608	0.0815411	0.205027	MPK3/MKK4	2
GO:0006612	protein targeting to membrane	2/192	74/29608	0.0834611	0.20895	SYP122/SYP121	2
GO:0010118	stomatal movement	3/192	158/29608	0.0837852	0.20895	AT4G33050/SYP121/WRKY70	3
GO:0045892	negative regulation of transcription, DNA-templated	4/192	255/29608	0.084898	0.210865	WRKY40/STZ/WRKY70/ATAF2	4
GO:1902600	proton transmembrane transport	2/192	75/29608	0.0853948	0.21124	UCP5/SUC1	2
GO:0009051	pentose-phosphate shunt, oxidative branch	1/192	14/29608	0.0870754	0.214372	NADP-ME2	1
GO:1902679	negative regulation of RNA biosynthetic process	4/192	258/29608	0.0877137	0.214372	WRKY40/STZ/WRKY70/ATAF2	4
GO:1903507	negative regulation of nucleic acid-templated transcription	4/192	258/29608	0.0877137	0.214372	WRKY40/STZ/WRKY70/ATAF2	4
GO:1901617	organic hydroxy compound biosynthetic process	4/192	263/29608	0.092506	0.220013	SARD1/PAD4/CBP60a/CBP60G	4
GO:0006213	pyrimidine nucleoside metabolic process	1/192	15/29608	0.0929983	0.220013	PEN3	1
GO:0010225	response to UV-C	1/192	15/29608	0.0929983	0.220013	PAD4	1
GO:0010310	regulation of hydrogen peroxide metabolic process	1/192	15/29608	0.0929983	0.220013	PAD4	1
GO:0017004	cytochrome complex assembly	1/192	15/29608	0.0929983	0.220013	AtHIGD2	1
GO:0060688	regulation of morphogenesis of a branching structure	1/192	15/29608	0.0929983	0.220013	CPK28	1
GO:1902288	regulation of defense response to oomycetes	1/192	15/29608	0.0929983	0.220013	ACD6	1
GO:2000032	regulation of secondary shoot formation	1/192	15/29608	0.0929983	0.220013	CPK28	1
GO:0034285	response to disaccharide	2/192	79/29608	0.0932625	0.220013	PAD4/ATAF2	2
GO:0051640	organelle localization	3/192	166/29608	0.0937789	0.22038	SYP122/SYP121/AT1G51270	3
GO:0010876	lipid localization	3/192	169/29608	0.0976479	0.226283	ACA.l/ALIS1/ALA10	3
GO:0009642	response to light intensity	5/192	376/29608	0.0987839	0.226283	TCH3/SAG21/STZ/ERD15/BCB	5
GO:0010196	nonphotochemical quenching	1/192	16/29608	0.0988829	0.226283	ERD15	1
GO:0035435	phosphate ion transmembrane transport	1/192	16/29608	0.0988829	0.226283	UCP5	1
GO:0042128	nitrate assimilation	1/192	16/29608	0.0988829	0.226283	NIA2	1
GO:1900056	negative regulation of leaf senescence	1/192	16/29608	0.0988829	0.226283	WRKY70	1
GO:1990066	energy quenching	1/192	16/29608	0.0988829	0.226283	ERD15	1
GO:0009846	pollen germination	2/192	83/29608	0.10133	0.228749	EFD/SUC1	2
GO:0032940	secretion by cell	2/192	83/29608	0.10133	0.228749	SYP122/SYP121	2
GO:0009856	pollination	5/192	381/29608	0.102979	0.228749	EFD/MPK3/MKK4/MIK2/SUC1	5
GO:0044706	multi-multicellular organism process	5/192	381/29608	0.102979	0.228749	EFD/MPK3/MKK4/MIK2/SUC1	5
GO:0009861	jasmonic acid and ethylene-dependent systemic resistance	1/192	17/29608	0.10473	0.228749	LIK1	1
GO:0010506	regulation of autophagy	1/192	17/29608	0.10473	0.228749	WRKY33	1
GO:0042126	nitrate metabolic process	1/192	17/29608	0.10473	0.228749	NIA2	1
GO:0046513	ceramide biosynthetic process	1/192	17/29608	0.10473	0.228749	AtIPCS2	1
GO:0046519	sphingoid metabolic process	1/192	17/29608	0.10473	0.228749	MHL	1
GO:1901141	regulation of lignin biosynthetic process	1/192	17/29608	0.10473	0.228749	BCB	1
GO:1902584	positive regulation of response to water deprivation	1/192	17/29608	0.10473	0.228749	CBP60G	1
GO:2000904	regulation of starch metabolic process	1/192	17/29608	0.10473	0.228749	NUDT7	1
GO:0006109	regulation of carbohydrate metabolic process	2/192	85/29608	0.105435	0.228749	NUDT7/CML10	2
GO:0009738	abscisic acid-activated signaling pathway	4/192	276/29608	0.105533	0.228749	MPK3/CPK32/LecRK-VI.2/CBP60G	4
GO:0042545	cell wall modification	3/192	175/29608	0.105576	0.228749	PEN3/PEN2/MYB51	3
GO:0046777	protein autophosphorylation	3/192	176/29608	0.106922	0.22974	MPK17/CPK28/CPK32	3
GO:0009624	response to nematode	2/192	86/29608	0.107504	0.22974	AMT2/SUC1	2
GO:1905039	carboxylic acid transmembrane transport	2/192	86/29608	0.107504	0.22974	UCP5/LHT1	2
GO:0034605	cellular response to heat	2/192	87/29608	0.109584	0.22974	WRKY33/HSF A4A	2
GO:0043455	regulation of secondary metabolic process	2/192	87/29608	0.109584	0.22974	PAD4/BCB	2
GO:0051253	negative regulation of RNA metabolic process	4/192	280/29608	0.109701	0.22974	WRKY40/STZ/WRKY70/ATAF2	4
GO:0006108	malate metabolic process	1/192	18/29608	0.110539	0.22974	NADP-ME2	1
GO:0007155	cell adhesion	1/192	18/29608	0.110539	0.22974	FRB1	1
GO:0016024	CDP-diacylglycerol biosynthetic process	1/192	18/29608	0.110539	0.22974	LPAT4	1
GO:0022610	biological adhesion	1/192	18/29608	0.110539	0.22974	FRB1	1
GO:0046341	CDP-diacylglycerol metabolic process	1/192	18/29608	0.110539	0.22974	LPAT4	1
GO:0010374	stomatal complex development	2/192	88/29608	0.111674	0.22974	MPK3/MKK4	2
GO:0032535	regulation of cellular component size	2/192	88/29608	0.111674	0.22974	NAC036/ATAF2	2
GO:0090066	regulation of anatomical structure size	2/192	88/29608	0.111674	0.22974	NAC036/ATAF2	2
GO:1903825	organic acid transmembrane transport	2/192	88/29608	0.111674	0.22974	UCP5/LHT1	2
GO:0071478	cellular response to radiation	3/192	180/29608	0.11237	0.230396	WRR4/PAPP2C/RAP2.4	3
GO:0034644	cellular response to UV	1/192	19/29608	0.11631	0.236885	WRR4	1
GO:1905428	regulation of plant organ formation	1/192	19/29608	0.11631	0.236885	CPK28	1
GO:0046903	secretion	2/192	91/29608	0.118007	0.239542	SYP122/SYP121	2
GO:0002238	response to molecule of fungal origin	1/192	20/29608	0.122044	0.240545	PEN3	1
GO:0009969	xyloglucan biosynthetic process	1/192	20/29608	0.122044	0.240545	FUT4	1
GO:0010044	response to aluminum ion	1/192	20/29608	0.122044	0.240545	PLDGAMMA1	1
GO:0010105	negative regulation of ethylene-activated signaling pathway	1/192	20/29608	0.122044	0.240545	PAD4	1
GO:0015743	malate transport	1/192	20/29608	0.122044	0.240545	UCP5	1
GO:0015766	disaccharide transport	1/192	20/29608	0.122044	0.240545	SUC1	1
GO:0015770	sucrose transport	1/192	20/29608	0.122044	0.240545	SUC1	1
GO:0070298	negative regulation of phosphorelay signal transduction system	1/192	20/29608	0.122044	0.240545	PAD4	1
GO:0071941	nitrogen cycle metabolic process	1/192	20/29608	0.122044	0.240545	NIA2	1
GO:0015772	oligosaccharide transport	1/192	21/29608	0.127741	0.250964	SUC1	1
GO:0000165	MAPK cascade	1/192	22/29608	0.133402	0.257938	MKK4	1
GO:0002252	immune effector process	1/192	22/29608	0.133402	0.257938	WRKY70	1
GO:0009395	phospholipid catabolic process	1/192	22/29608	0.133402	0.257938	PLDGAMMA1	1
GO:0009612	response to mechanical stimulus	1/192	22/29608	0.133402	0.257938	TCH3	1
GO:0072348	sulfur compound transport	1/192	22/29608	0.133402	0.257938	UCP5	1
GO:0072330	monocarboxylic acid biosynthetic process	4/192	304/29608	0.136196	0.262509	SARD1/PAD4/CBP60a/CBP60G	4
GO:0000103	sulfate assimilation	1/192	23/29608	0.139025	0.262986	APS1	1
GO:0015740	C4-dicarboxylate transport	1/192	23/29608	0.139025	0.262986	UCP5	1
GO:0031408	oxylipin biosynthetic process	1/192	23/29608	0.139025	0.262986	OPR1	1
GO:0045824	negative regulation of innate immune response	1/192	23/29608	0.139025	0.262986	AT5G13190	1
GO:0046470	phosphatidylcholine metabolic process	1/192	23/29608	0.139025	0.262986	PLDGAMMA1	1
GO:2001057	reactive nitrogen species metabolic process	1/192	23/29608	0.139025	0.262986	NIA2	1
GO:0018105	peptidyl-serine phosphorylation	2/192	103/29608	0.144161	0.269386	CPK28/CPK32	2
GO:0018209	peptidyl-serine modification	2/192	103/29608	0.144161	0.269386	CPK28/CPK32	2
GO:0006783	heme biosynthetic process	1/192	24/29608	0.144613	0.269386	FC1	1
GO:0019853	L-ascorbic acid biosynthetic process	1/192	24/29608	0.144613	0.269386	CML10	1
GO:0032968	positive regulation of transcription elongation from RNA polymerase II promoter	1/192	24/29608	0.144613	0.269386	AT1G03740	1
GO:0031407	oxylipin metabolic process	1/192	25/29608	0.150164	0.278032	OPR1	1
GO:1902532	negative regulation of intracellular signal transduction	1/192	25/29608	0.150164	0.278032	PAD4	1
GO:0045934	negative regulation of nucleobase-containing compound metabolic process	4/192	317/29608	0.151533	0.279719	WRKY40/STZ/WRKY70/ATAF2	4
GO:0048580	regulation of post-embryonic development	5/192	437/29608	0.155645	0.283942	PEN3/SERK4/MPK3/MKK4/ATAF2	5
GO:0032507	maintenance of protein location in cell	1/192	26/29608	0.15568	0.283942	SYP121	1
GO:0045185	maintenance of protein location	1/192	26/29608	0.15568	0.283942	SYP121	1
GO:0070816	phosphorylation of RNA polymerase II C-terminal domain	1/192	26/29608	0.15568	0.283942	AT1G03740	1
GO:0006672	ceramide metabolic process	1/192	27/29608	0.16116	0.293062	AtIPCS2	1
GO:0009734	auxin-activated signaling pathway	2/192	112/29608	0.164491	0.298231	PEN3/TET8	2
GO:0009593	detection of chemical stimulus	1/192	28/29608	0.166605	0.300282	CAM9	1
GO:0098661	inorganic anion transmembrane transport	1/192	28/29608	0.166605	0.300282	UCP5	1
GO:0044242	cellular lipid catabolic process	2/192	115/29608	0.171377	0.303759	MHL/PLDGAMMA1	2
GO:0006835	dicarboxylic acid transport	1/192	29/29608	0.172014	0.303759	UCP5	1
GO:0010962	regulation of glucan biosynthetic process	1/192	29/29608	0.172014	0.303759	NUDT7	1
GO:0015749	monosaccharide transmembrane transport	1/192	29/29608	0.172014	0.303759	MSS1	1
GO:0034243	regulation of transcription elongation from RNA polymerase II promoter	1/192	29/29608	0.172014	0.303759	AT1G03740	1
GO:0042168	heme metabolic process	1/192	29/29608	0.172014	0.303759	FC1	1
GO:0050821	protein stabilization	1/192	29/29608	0.172014	0.303759	SGT1A	1
GO:0016050	vesicle organization	2/192	117/29608	0.175994	0.308788	SYP122/SYP121	2
GO:0010227	floral organ abscission	1/192	30/29608	0.177389	0.308788	MKK4	1
GO:1901336	lactone biosynthetic process	1/192	30/29608	0.177389	0.308788	CML10	1
GO:2000023	regulation of lateral root development	1/192	30/29608	0.177389	0.308788	PEN3	1
GO:2000762	regulation of phenylpropanoid metabolic process	1/192	30/29608	0.177389	0.308788	BCB	1
GO:0015698	inorganic anion transport	2/192	118/29608	0.17831	0.309509	AT1G35350/UCP5	2
GO:0072657	protein localization to membrane	2/192	119/29608	0.18063	0.311766	SYP122/SYP121	2
GO:0090150	establishment of protein localization to membrane	2/192	119/29608	0.18063	0.311766	SYP122/SYP121	2
GO:0019852	L-ascorbic acid metabolic process	1/192	31/29608	0.182729	0.313616	CML10	1
GO:0051592	response to calcium ion	1/192	31/29608	0.182729	0.313616	CAM9	1
GO:0071215	cellular response to abscisic acid stimulus	4/192	345/29608	0.186617	0.317372	MPK3/CPK32/LecRK-VI.2/CBP60G	4
GO:0097306	cellular response to alcohol	4/192	345/29608	0.186617	0.317372	MPK3/CPK32/LecRK-VI.2/CBP60G	4
GO:0010584	pollen exine formation	1/192	32/29608	0.188034	0.317372	EFD	1
GO:0032885	regulation of polysaccharide biosynthetic process	1/192	32/29608	0.188034	0.317372	NUDT7	1
GO:0033500	carbohydrate homeostasis	1/192	32/29608	0.188034	0.317372	RBOHD	1
GO:2000069	regulation of post-embryonic root development	1/192	32/29608	0.188034	0.317372	PEN3	1
GO:0006098	pentose-phosphate shunt	1/192	33/29608	0.193305	0.322703	NADP-ME2	1
GO:0007029	endoplasmic reticulum organization	1/192	33/29608	0.193305	0.322703	AT1G51270	1
GO:0009116	nucleoside metabolic process	1/192	33/29608	0.193305	0.322703	PEN3	1
GO:0032786	positive regulation of DNA-templated transcription, elongation	1/192	33/29608	0.193305	0.322703	AT1G03740	1
GO:0030968	endoplasmic reticulum unfolded protein response	1/192	34/29608	0.198542	0.329644	BZIP60	1
GO:0043200	response to amino acid	1/192	34/29608	0.198542	0.329644	MPK3	1
GO:0006740	NADPH regeneration	1/192	35/29608	0.203745	0.335171	NADP-ME2	1
GO:0042762	regulation of sulfur metabolic process	1/192	35/29608	0.203745	0.335171	PAD4	1
GO:1902074	response to salt	1/192	35/29608	0.203745	0.335171	NRP	1
GO:0016042	lipid catabolic process	2/192	129/29608	0.204065	0.335171	MHL/PLDGAMMA1	2
GO:2000113	negative regulation of cellular macromolecule biosynthetic process	4/192	359/29608	0.205068	0.335916	WRKY40/STZ/WRKY70/ATAF2	4
GO:0000741	karyogamy	1/192	36/29608	0.208915	0.339487	AT4G33050	1
GO:0010193	response to ozone	1/192	36/29608	0.208915	0.339487	NUDT7	1
GO:0010197	polar nucleus fusion	1/192	36/29608	0.208915	0.339487	AT4G33050	1
GO:0019252	starch biosynthetic process	1/192	37/29608	0.214051	0.34508	NUDT7	1
GO:0090333	regulation of stomatal closure	1/192	37/29608	0.214051	0.34508	WRKY70	1
GO:1901334	lactone metabolic process	1/192	37/29608	0.214051	0.34508	CML10	1
GO:0034976	response to endoplasmic reticulum stress	2/192	135/29608	0.218284	0.345091	NRP/BZIP60	2
GO:0010558	negative regulation of macromolecule biosynthetic process	4/192	369/29608	0.218564	0.345091	WRKY40/STZ/WRKY70/ATAF2	4
GO:0007031	peroxisome organization	1/192	38/29608	0.219154	0.345091	MPK17	1
GO:0010223	secondary shoot formation	1/192	38/29608	0.219154	0.345091	CPK28	1
GO:0010346	shoot axis formation	1/192	38/29608	0.219154	0.345091	CPK28	1
GO:0031647	regulation of protein stability	1/192	38/29608	0.219154	0.345091	SGT1A	1
GO:0042631	cellular response to water deprivation	1/192	38/29608	0.219154	0.345091	SAG21	1
GO:0072593	reactive oxygen species metabolic process	2/192	136/29608	0.220663	0.345091	PAD4/RBOHD	2
GO:0015849	organic acid transport	2/192	137/29608	0.223044	0.345091	UCP5/LHT1	2
GO:0045229	external encapsulating structure organization	4/192	373/29608	0.224029	0.345091	PEN3/EFD/PEN2/MYB51	4
GO:0006368	transcription elongation from RNA polymerase II promoter	1/192	39/29608	0.224224	0.345091	AT1G03740	1
GO:0006833	water transport	1/192	39/29608	0.224224	0.345091	SYP121	1
GO:0009559	embryo sac central cell differentiation	1/192	39/29608	0.224224	0.345091	AT4G33050	1
GO:0010099	regulation of photomorphogenesis	1/192	39/29608	0.224224	0.345091	ATAF2	1
GO:0042044	fluid transport	1/192	39/29608	0.224224	0.345091	SYP121	1
GO:0051156	glucose 6-phosphate metabolic process	1/192	39/29608	0.224224	0.345091	NADP-ME2	1
GO:0071462	cellular response to water stimulus	1/192	39/29608	0.224224	0.345091	SAG21	1
GO:0071472	cellular response to salt stress	1/192	39/29608	0.224224	0.345091	RAP2.4	1
GO:0030148	sphingolipid biosynthetic process	1/192	40/29608	0.229262	0.351075	AtIPCS2	1
GO:0033108	mitochondrial respiratory chain complex assembly	1/192	40/29608	0.229262	0.351075	AtHIGD2	1
GO:0001763	morphogenesis of a branching structure	1/192	42/29608	0.239239	0.364411	CPK28	1
GO:0010091	trichome branching	1/192	42/29608	0.239239	0.364411	AT2G46600	1
GO:0009250	glucan biosynthetic process	2/192	144/29608	0.23976	0.364411	NUDT7/FUT4	2
GO:0009698	phenylpropanoid metabolic process	2/192	145/29608	0.242154	0.366227	PEN3/BCB	2
GO:0051668	localization within membrane	2/192	145/29608	0.242154	0.366227	SYP122/SYP121	2
GO:0032784	regulation of DNA-templated transcription, elongation	1/192	44/29608	0.249088	0.374858	AT1G03740	1
GO:0032881	regulation of polysaccharide metabolic process	1/192	44/29608	0.249088	0.374858	NUDT7	1
GO:0048527	lateral root development	2/192	149/29608	0.251738	0.377917	PEN3/WRKY46	2
GO:0010016	shoot system morphogenesis	3/192	271/29608	0.25747	0.383817	ACA10/CPK28/NAC036	3
GO:0006739	NADP metabolic process	1/192	46/29608	0.258809	0.383817	NADP-ME2	1
GO:0010928	regulation of auxin mediated signaling pathway	1/192	46/29608	0.258809	0.383817	PEN3	1
GO:0047484	regulation of response to osmotic stress	1/192	46/29608	0.258809	0.383817	WRKY70	1
GO:0051651	maintenance of location in cell	1/192	46/29608	0.258809	0.383817	SYP121	1
GO:1990748	cellular detoxification	1/192	47/29608	0.263623	0.390009	PEN3	1
GO:0006986	response to unfolded protein	1/192	48/29608	0.268406	0.393276	BZIP60	1
GO:0010208	pollen wall assembly	1/192	48/29608	0.268406	0.393276	EFD	1
GO:0034620	cellular response to unfolded protein	1/192	48/29608	0.268406	0.393276	BZIP60	1
GO:0097237	cellular response to toxic substance	1/192	48/29608	0.268406	0.393276	PEN3	1
GO:0005985	sucrose metabolic process	1/192	49/29608	0.273158	0.397631	SUC1	1
GO:0009639	response to red or far red light	4/192	408/29608	0.273182	0.397631	AT4G32020/ATAF2/PAPP2C/RAP2.4	4
GO:0032879	regulation of localization	2/192	158/29608	0.273331	0.397631	PEN3/TN16	2
GO:0046618	drug export	1/192	50/29608	0.277879	0.401381	AT1G33110	1
GO:1990961	xenobiotic detoxification by transmembrane export across the plasma membrane	1/192	50/29608	0.277879	0.401381	AT1G33110	1
GO:2000030	regulation of response to red or far red light	1/192	50/29608	0.277879	0.401381	ATAF2	1
GO:0043562	cellular response to nitrogen levels	1/192	51/29608	0.28257	0.40579	CNI1	1
GO:1900055	regulation of leaf senescence	1/192	51/29608	0.28257	0.40579	WRKY70	1
GO:0006650	glycerophospholipid metabolic process	2/192	162/29608	0.282924	0.40579	LPAT4/PLDGAMMA1	2
GO:0048437	floral organ development	3/192	286/29608	0.283719	0.405977	MPK3/MKK4/WRKY70	3
GO:0048646	anatomical structure formation involved in morphogenesis	3/192	287/29608	0.285478	0.40754	PAD4/EFD/CPK28	3
GO:0031668	cellular response to extracellular stimulus	3/192	288/29608	0.287238	0.409097	SAG21/CNI1/AT1G35350	3
GO:0009789	positive regulation of abscisic acid-activated signaling pathway	1/192	53/29608	0.291861	0.413707	CBP60G	1
GO:0010927	cellular component assembly involved in morphogenesis	1/192	53/29608	0.291861	0.413707	EFD	1
GO:0048528	post-embryonic root development	2/192	166/29608	0.292507	0.413707	PEN3/WRKY46	2
GO:0009743	response to carbohydrate	2/192	167/29608	0.2949	0.416129	PAD4/ATAF2	2
GO:0032989	cellular component morphogenesis	1/192	54/29608	0.296461	0.417368	EFD	1
GO:0071496	cellular response to external stimulus	3/192	294/29608	0.297817	0.418313	SAG21/CNI1/AT1G35350	3
GO:0090332	stomatal closure	1/192	55/29608	0.301031	0.421858	WRKY70	1
GO:0006354	DNA-templated transcription, elongation	1/192	56/29608	0.305573	0.426267	AT1G03740	1
GO:0042743	hydrogen peroxide metabolic process	1/192	56/29608	0.305573	0.426267	PAD4	1
GO:0042908	xenobiotic transport	1/192	57/29608	0.310084	0.431575	AT1G33110	1
GO:0007166	cell surface receptor signaling pathway	1/192	58/29608	0.314567	0.434842	WAK1	1
GO:0046364	monosaccharide biosynthetic process	1/192	58/29608	0.314567	0.434842	CML10	1
GO:0071322	cellular response to carbohydrate stimulus	1/192	58/29608	0.314567	0.434842	PAD4	1
GO:0045595	regulation of cell differentiation	1/192	59/29608	0.31902	0.440003	RAP2.4	1
GO:0033013	tetrapyrrole metabolic process	3/192	307/29608	0.320803	0.440145	FC1/UGT85A1/MDL3	3
GO:0009809	lignin biosynthetic process	1/192	60/29608	0.323445	0.440145	BCB	1
GO:0010675	regulation of cellular carbohydrate metabolic process	1/192	60/29608	0.323445	0.440145	NUDT7	1
GO:0048481	plant ovule development	1/192	60/29608	0.323445	0.440145	MPK3	1
GO:0048825	cotyledon development	1/192	60/29608	0.323445	0.440145	PEN3	1
GO:1903338	regulation of cell wall organization or biogenesis	1/192	60/29608	0.323445	0.440145	FRB1	1
GO:0010817	regulation of hormone levels	3/192	309/29608	0.324344	0.440386	PEN3/ACA.l/ALA10	3
GO:0031327	negative regulation of cellular biosynthetic process	4/192	444/29608	0.325422	0.440871	WRKY40/STZ/WRKY70/ATAF2	4
GO:0006997	nucleus organization	1/192	61/29608	0.327841	0.442188	AT4G33050	1
GO:0071229	cellular response to acid chemical	1/192	61/29608	0.327841	0.442188	SAG21	1
GO:0010411	xyloglucan metabolic process	1/192	62/29608	0.332209	0.446109	FUT4	1
GO:0035670	plant-type ovary development	1/192	62/29608	0.332209	0.446109	MPK3	1
GO:0071555	cell wall organization	3/192	316/29608	0.336734	0.451194	PEN3/PEN2/MYB51	3
GO:0003333	amino acid transmembrane transport	1/192	64/29608	0.34086	0.452751	LHT1	1
GO:0042364	water-soluble vitamin biosynthetic process	1/192	64/29608	0.34086	0.452751	CML10	1
GO:0072527	pyrimidine-containing compound metabolic process	1/192	64/29608	0.34086	0.452751	PEN3	1
GO:2000377	regulation of reactive oxygen species metabolic process	1/192	64/29608	0.34086	0.452751	PAD4	1
GO:0051606	detection of stimulus	1/192	65/29608	0.345144	0.457446	CAM9	1
GO:0009890	negative regulation of biosynthetic process	4/192	459/29608	0.347426	0.459475	WRKY40/STZ/WRKY70/ATAF2	4
GO:0046434	organophosphate catabolic process	1/192	67/29608	0.353628	0.466667	PLDGAMMA1	1
GO:0010638	positive regulation of organelle organization	1/192	68/29608	0.357829	0.471193	MPK17	1
GO:0010286	heat acclimation	1/192	69/29608	0.362003	0.475664	WRKY33	1
GO:0051172	negative regulation of nitrogen compound metabolic process	4/192	471/29608	0.365054	0.478644	WRKY40/STZ/WRKY70/ATAF2	4
GO:0035967	cellular response to topologically incorrect protein	1/192	71/29608	0.37027	0.484443	BZIP60	1
GO:1901606	alpha-amino acid catabolic process	1/192	72/29608	0.374363	0.48867	AlaAT1	1
GO:0046486	glycerolipid metabolic process	2/192	201/29608	0.3751	0.48867	LPAT4/PLDGAMMA1	2
GO:0046942	carboxylic acid transport	1/192	73/29608	0.37843	0.49196	UCP5	1
GO:0005982	starch metabolic process	1/192	74/29608	0.382471	0.493017	NUDT7	1
GO:0009808	lignin metabolic process	1/192	74/29608	0.382471	0.493017	BCB	1
GO:0035966	response to topologically incorrect protein	1/192	74/29608	0.382471	0.493017	BZIP60	1
GO:0140115	export across plasma membrane	1/192	74/29608	0.382471	0.493017	AT1G33110	1
GO:0006865	amino acid transport	1/192	75/29608	0.386486	0.496098	LHT1	1
GO:0034599	cellular response to oxidative stress	1/192	75/29608	0.386486	0.496098	CML10	1
GO:0009744	response to sucrose	1/192	76/29608	0.390474	0.500167	ATAF2	1
GO:0051235	maintenance of location	1/192	77/29608	0.394437	0.504186	SYP121	1
GO:0005984	disaccharide metabolic process	1/192	78/29608	0.398374	0.507097	SUC1	1
GO:0051130	positive regulation of cellular component organization	1/192	78/29608	0.398374	0.507097	MPK17	1
GO:0006767	water-soluble vitamin metabolic process	1/192	79/29608	0.402286	0.509952	CML10	1
GO:2000280	regulation of root development	1/192	79/29608	0.402286	0.509952	PEN3	1
GO:0090696	post-embryonic plant organ development	2/192	214/29608	0.404842	0.512129	PEN3/WRKY46	2
GO:0009736	cytokinin-activated signaling pathway	1/192	80/29608	0.406172	0.512712	RAP2.4	1
GO:1901605	alpha-amino acid metabolic process	3/192	356/29608	0.406981	0.512712	AlaAT1/CYP71B7/UGT85A1	3
GO:0006914	autophagy	1/192	82/29608	0.41387	0.518232	WRKY33	1
GO:0061919	process utilizing autophagic mechanism	1/192	82/29608	0.41387	0.518232	WRKY33	1
GO:0009991	response to extracellular stimulus	3/192	360/29608	0.413907	0.518232	SAG21/CNI1/AT1G35350	3
GO:0090351	seedling development	2/192	219/29608	0.416103	0.519917	SERK4/LecRK-VI.2	2
GO:0033692	cellular polysaccharide biosynthetic process	2/192	220/29608	0.418343	0.521648	NUDT7/FUT4	2
GO:0090698	post-embryonic plant morphogenesis	2/192	222/29608	0.422809	0.526143	ACA10/NAC036	2
GO:0006090	pyruvate metabolic process	1/192	86/29608	0.428968	0.528427	NADP-ME2	1
GO:0010090	trichome morphogenesis	1/192	86/29608	0.428968	0.528427	AT2G46600	1
GO:0048440	carpel development	1/192	86/29608	0.428968	0.528427	MPK3	1
GO:0055067	monovalent inorganic cation homeostasis	1/192	86/29608	0.428968	0.528427	PEN3	1
GO:0071368	cellular response to cytokinin stimulus	1/192	86/29608	0.428968	0.528427	RAP2.4	1
GO:0009561	megagametogenesis	1/192	87/29608	0.432682	0.531929	AT4G33050	1
GO:0000041	transition metal ion transport	1/192	88/29608	0.436372	0.535388	PEN3	1
GO:0009110	vitamin biosynthetic process	1/192	90/29608	0.44368	0.542177	CML10	1
GO:0009311	oligosaccharide metabolic process	1/192	90/29608	0.44368	0.542177	SUC1	1
GO:0006644	phospholipid metabolic process	2/192	232/29608	0.444871	0.542547	LPAT4/PLDGAMMA1	2
GO:0006073	cellular glucan metabolic process	2/192	233/29608	0.447051	0.54412	NUDT7/FUT4	2
GO:0006897	endocytosis	1/192	93/29608	0.454465	0.550949	FLOT1	1
GO:0043648	dicarboxylic acid metabolic process	1/192	93/29608	0.454465	0.550949	NADP-ME2	1
GO:0044042	glucan metabolic process	2/192	239/29608	0.460034	0.556596	NUDT7/FUT4	2
GO:0046467	membrane lipid biosynthetic process	1/192	95/29608	0.46154	0.557314	AtIPCS2	1
GO:0006605	protein targeting	2/192	241/29608	0.464323	0.558467	SYP122/SYP121	2
GO:0046700	heterocycle catabolic process	2/192	241/29608	0.464323	0.558467	PEN3/PEN2	2
GO:0031669	cellular response to nutrient levels	2/192	242/29608	0.466459	0.559934	CNI1/AT1G35350	2
GO:0009063	cellular amino acid catabolic process	1/192	97/29608	0.468523	0.560292	AlaAT1	1
GO:0044270	cellular nitrogen compound catabolic process	2/192	243/29608	0.468591	0.560292	PEN3/PEN2	2
GO:0048467	gynoecium development	1/192	101/29608	0.482221	0.574341	MPK3	1
GO:1900140	regulation of seedling development	1/192	101/29608	0.482221	0.574341	SERK4	1
GO:0003002	regionalization	2/192	251/29608	0.485461	0.577075	MPK3/MKK4	2
GO:0010114	response to red light	1/192	103/29608	0.488937	0.578955	PAPP2C	1
GO:0070592	cell wall polysaccharide biosynthetic process	1/192	103/29608	0.488937	0.578955	FUT4	1
GO:0016051	carbohydrate biosynthetic process	3/192	406/29608	0.491367	0.580707	NUDT7/FUT4/CML10	3
GO:0006766	vitamin metabolic process	1/192	105/29608	0.495567	0.582607	CML10	1
GO:0006779	porphyrin-containing compound biosynthetic process	1/192	105/29608	0.495567	0.582607	FC1	1
GO:0006778	porphyrin-containing compound metabolic process	2/192	256/29608	0.495836	0.582607	FC1/MDL3	2
GO:0010026	trichome differentiation	1/192	106/29608	0.49885	0.583903	AT2G46600	1
GO:0015711	organic anion transport	1/192	106/29608	0.49885	0.583903	UCP5	1
GO:0098656	anion transmembrane transport	1/192	107/29608	0.502112	0.586597	UCP5	1
GO:0044038	cell wall macromolecule biosynthetic process	1/192	108/29608	0.505352	0.587859	FUT4	1
GO:0070589	cellular component macromolecule biosynthetic process	1/192	108/29608	0.505352	0.587859	FUT4	1
GO:0006820	anion transport	2/192	261/29608	0.506078	0.587859	AT1G35350/UCP5	2
GO:0048868	pollen tube development	2/192	263/29608	0.510137	0.591449	MPK3/MIK2	2
GO:0006839	mitochondrial transport	1/192	110/29608	0.51177	0.591548	UCP5	1
GO:0019439	aromatic compound catabolic process	2/192	264/29608	0.512158	0.591548	PEN3/PEN2	2
GO:0000271	polysaccharide biosynthetic process	2/192	265/29608	0.514174	0.592529	NUDT7/FUT4	2
GO:0009699	phenylpropanoid biosynthetic process	1/192	111/29608	0.514948	0.592529	BCB	1
GO:0034637	cellular carbohydrate biosynthetic process	2/192	266/29608	0.516185	0.592836	NUDT7/FUT4	2
GO:0080147	root hair cell development	1/192	115/29608	0.527455	0.604643	PEN3	1
GO:0033014	tetrapyrrole biosynthetic process	1/192	116/29608	0.530531	0.607031	FC1	1
GO:0046474	glycerophospholipid biosynthetic process	1/192	117/29608	0.533587	0.609387	LPAT4	1
GO:1901361	organic cyclic compound catabolic process	2/192	278/29608	0.539879	0.615422	PEN3/PEN2	2
GO:0090626	plant epidermis morphogenesis	1/192	120/29608	0.542638	0.617415	AT2G46600	1
GO:0009640	photomorphogenesis	1/192	122/29608	0.548575	0.620702	ATAF2	1
GO:0010256	endomembrane system organization	1/192	122/29608	0.548575	0.620702	AT1G51270	1
GO:0016036	cellular response to phosphate starvation	1/192	122/29608	0.548575	0.620702	AT1G35350	1
GO:0031331	positive regulation of cellular catabolic process	1/192	125/29608	0.557336	0.62945	WRKY33	1
GO:0010410	hemicellulose metabolic process	1/192	126/29608	0.560219	0.631538	FUT4	1
GO:0009968	negative regulation of signal transduction	1/192	127/29608	0.563083	0.633598	PAD4	1
GO:0009896	positive regulation of catabolic process	1/192	130/29608	0.571564	0.641959	WRKY33	1
GO:0010648	negative regulation of cell communication	1/192	131/29608	0.574355	0.64273	PAD4	1
GO:0023057	negative regulation of signaling	1/192	131/29608	0.574355	0.64273	PAD4	1
GO:0009787	regulation of abscisic acid-activated signaling pathway	1/192	133/29608	0.579882	0.645369	CBP60G	1
GO:1901419	regulation of response to alcohol	1/192	133/29608	0.579882	0.645369	CBP60G	1
GO:1905957	regulation of cellular response to alcohol	1/192	133/29608	0.579882	0.645369	CBP60G	1
GO:0009965	leaf morphogenesis	1/192	138/29608	0.593389	0.659201	NAC036	1
GO:0031667	response to nutrient levels	2/192	308/29608	0.59555	0.659745	CNI1/AT1G35350	2
GO:0009735	response to cytokinin	1/192	139/29608	0.596038	0.659745	RAP2.4	1
GO:0005996	monosaccharide metabolic process	1/192	141/29608	0.601285	0.664349	CML10	1
GO:1901137	carbohydrate derivative biosynthetic process	3/192	480/29608	0.604309	0.666485	FUT4/MYB51/WRKY70	3
GO:0032259	methylation	2/192	317/29608	0.611244	0.672919	IGMT4/AT1G21120	2
GO:0048764	trichoblast maturation	1/192	147/29608	0.616622	0.675505	PEN3	1
GO:0048765	root hair cell differentiation	1/192	147/29608	0.616622	0.675505	PEN3	1
GO:0007389	pattern specification process	2/192	321/29608	0.61807	0.675505	MPK3/MKK4	2
GO:0045017	glycerolipid biosynthetic process	1/192	148/29608	0.61912	0.675505	LPAT4	1
GO:0048469	cell maturation	1/192	148/29608	0.61912	0.675505	PEN3	1
GO:1905393	plant organ formation	1/192	152/29608	0.628954	0.68501	CPK28	1
GO:0009606	tropism	1/192	158/29608	0.643232	0.699314	TCH3	1
GO:0010054	trichoblast differentiation	1/192	159/29608	0.645558	0.700596	PEN3	1
GO:0008654	phospholipid biosynthetic process	1/192	160/29608	0.647868	0.701857	LPAT4	1
GO:0046395	carboxylic acid catabolic process	1/192	165/29608	0.6592	0.71275	AlaAT1	1
GO:0006486	protein glycosylation	1/192	166/29608	0.661422	0.71275	FUT4	1
GO:0043413	macromolecule glycosylation	1/192	166/29608	0.661422	0.71275	FUT4	1
GO:0009101	glycoprotein biosynthetic process	1/192	167/29608	0.66363	0.71387	FUT4	1
GO:0018193	peptidyl-amino acid modification	2/192	352/29608	0.667872	0.716053	CPK28/CPK32	2
GO:0031329	regulation of cellular catabolic process	1/192	169/29608	0.668003	0.716053	WRKY33	1
GO:0044264	cellular polysaccharide metabolic process	2/192	356/29608	0.673904	0.720443	NUDT7/FUT4	2
GO:0070085	glycosylation	1/192	172/29608	0.674457	0.720443	FUT4	1
GO:0009100	glycoprotein metabolic process	1/192	178/29608	0.686993	0.731276	FUT4	1
GO:0009553	embryo sac development	1/192	178/29608	0.686993	0.731276	AT4G33050	1
GO:0016054	organic acid catabolic process	1/192	180/29608	0.691063	0.73433	AlaAT1	1
GO:0006470	protein dephosphorylation	1/192	181/29608	0.693079	0.735193	PAPP2C	1
GO:0007005	mitochondrion organization	1/192	184/29608	0.699048	0.740239	AtHIGD2	1
GO:0010383	cell wall polysaccharide metabolic process	1/192	187/29608	0.704901	0.743859	FUT4	1
GO:0051093	negative regulation of developmental process	1/192	187/29608	0.704901	0.743859	WRKY70	1
GO:0009845	seed germination	1/192	190/29608	0.710641	0.747335	LecRK-VI.2	1
GO:0009894	regulation of catabolic process	1/192	190/29608	0.710641	0.747335	WRKY33	1
GO:0045944	positive regulation of transcription by RNA polymerase II	1/192	191/29608	0.712529	0.748034	AT1G03740	1
GO:0010053	root epidermal cell differentiation	1/192	193/29608	0.71627	0.75067	PEN3	1
GO:0009555	pollen development	2/192	388/29608	0.719014	0.75196	EFD/MPK3	2
GO:0022603	regulation of anatomical structure morphogenesis	1/192	195/29608	0.719962	0.75196	CPK28	1
GO:0033043	regulation of organelle organization	1/192	201/29608	0.730753	0.761929	MPK17	1
GO:0055065	metal ion homeostasis	1/192	209/29608	0.744501	0.774941	PEN3	1
GO:0009267	cellular response to starvation	1/192	221/29608	0.763824	0.793702	AT1G35350	1
GO:0046148	pigment biosynthetic process	1/192	222/29608	0.765367	0.793955	FC1	1
GO:0044036	cell wall macromolecule metabolic process	1/192	228/29608	0.774417	0.800624	FUT4	1
GO:0048438	floral whorl development	1/192	228/29608	0.774417	0.800624	MPK3	1
GO:0090627	plant epidermal cell differentiation	1/192	233/29608	0.781693	0.806781	PEN3	1
GO:0015979	photosynthesis	1/192	243/29608	0.795552	0.8197	STZ	1
GO:0016311	dephosphorylation	1/192	259/29608	0.815927	0.838726	PAPP2C	1
GO:0048468	cell development	2/192	476/29608	0.816763	0.838726	PEN3/AT2G46600	2
GO:0042594	response to starvation	1/192	264/29608	0.82187	0.841144	AT1G35350	1
GO:0044282	small molecule catabolic process	1/192	264/29608	0.82187	0.841144	AlaAT1	1
GO:0042546	cell wall biogenesis	2/192	491/29608	0.830031	0.848075	FUT4/AGP16	2
GO:0055080	cation homeostasis	1/192	273/29608	0.832091	0.848761	PEN3	1
GO:0019725	cellular homeostasis	1/192	275/29608	0.834282	0.849577	BAP1	1
GO:0042440	pigment metabolic process	1/192	307/29608	0.865706	0.88011	FC1	1
GO:0000904	cell morphogenesis involved in differentiation	1/192	326/29608	0.88148	0.894658	AT2G46600	1
GO:0071695	anatomical structure maturation	1/192	356/29608	0.902717	0.913824	PEN3	1
GO:0098771	inorganic ion homeostasis	1/192	357/29608	0.903355	0.913824	PEN3	1
GO:0090407	organophosphate biosynthetic process	1/192	371/29608	0.911869	0.920912	LPAT4	1
GO:0021700	developmental maturation	1/192	376/29608	0.914725	0.922272	PEN3	1
GO:0055086	nucleobase-containing small molecule metabolic process	1/192	380/29608	0.916944	0.922986	PEN3	1
GO:0051128	regulation of cellular component organization	1/192	385/29608	0.919636	0.924174	MPK17	1
GO:0050801	ion homeostasis	1/192	388/29608	0.92121	0.924235	PEN3	1
GO:0034622	cellular protein-containing complex assembly	1/192	391/29608	0.922753	0.924266	AtHIGD2	1
GO:0006091	generation of precursor metabolites and energy	1/192	427/29608	0.939083	0.939083	NADP-ME2	1

## Sheet: clst12
ID	Description	GeneRatio	BgRatio	pvalue	p.adjust	geneID	Count
GO:0002682	regulation of immune system process	30/165	291/29608	3.06044e-29	1.2628e-26	NA/PRXCB/NA/WRKY40/2-OXOGLUTARATE OXYGENASE/NILR2/AT5G23510/AT5G41750/AT5G52750/AT1G55450/SYP121/WRKY18/SARD1/PEN3/CBP60G/MLO3/SGT1A/AT5G13190/SYP122/AT1G27100/WRKY70/AT5G41740/XBAT34/DALL3/CNGC3/NUDT7/SAG101/PAD4/NA/NA	30
GO:0001666	response to hypoxia	31/165	326/29608	4.14032e-29	1.2628e-26	DLK2/TN3/TCH3/AT5G19240/NA/CNI1/AT2G25735/DUF569/AT1G07135/TZF11/AtHIGD2/UCP5/ATSIK/SERK4/FLOT1/GSTF8/AT4G19520/SDA1/CBP60G/SGT1A/AT4G34150/BCB/ERD15/AT5G13190/CZF1/WRKY70/IQM4/NUDT7/PAD4/NA/TN7	31
GO:0036293	response to decreased oxygen levels	31/165	334/29608	8.78692e-29	1.47011e-26	DLK2/TN3/TCH3/AT5G19240/NA/CNI1/AT2G25735/DUF569/AT1G07135/TZF11/AtHIGD2/UCP5/ATSIK/SERK4/FLOT1/GSTF8/AT4G19520/SDA1/CBP60G/SGT1A/AT4G34150/BCB/ERD15/AT5G13190/CZF1/WRKY70/IQM4/NUDT7/PAD4/NA/TN7	31
GO:0070482	response to oxygen levels	31/165	335/29608	9.64009e-29	1.47011e-26	DLK2/TN3/TCH3/AT5G19240/NA/CNI1/AT2G25735/DUF569/AT1G07135/TZF11/AtHIGD2/UCP5/ATSIK/SERK4/FLOT1/GSTF8/AT4G19520/SDA1/CBP60G/SGT1A/AT4G34150/BCB/ERD15/AT5G13190/CZF1/WRKY70/IQM4/NUDT7/PAD4/NA/TN7	31
GO:0071456	cellular response to hypoxia	27/165	242/29608	2.63654e-27	2.88011e-25	TN3/TCH3/AT5G19240/NA/CNI1/AT2G25735/DUF569/AT1G07135/TZF11/UCP5/SERK4/FLOT1/GSTF8/AT4G19520/SDA1/CBP60G/SGT1A/AT4G34150/BCB/ERD15/AT5G13190/CZF1/WRKY70/IQM4/NUDT7/NA/TN7	27
GO:0036294	cellular response to decreased oxygen levels	27/165	244/29608	3.30505e-27	2.88011e-25	TN3/TCH3/AT5G19240/NA/CNI1/AT2G25735/DUF569/AT1G07135/TZF11/UCP5/SERK4/FLOT1/GSTF8/AT4G19520/SDA1/CBP60G/SGT1A/AT4G34150/BCB/ERD15/AT5G13190/CZF1/WRKY70/IQM4/NUDT7/NA/TN7	27
GO:0071453	cellular response to oxygen levels	27/165	244/29608	3.30505e-27	2.88011e-25	TN3/TCH3/AT5G19240/NA/CNI1/AT2G25735/DUF569/AT1G07135/TZF11/UCP5/SERK4/FLOT1/GSTF8/AT4G19520/SDA1/CBP60G/SGT1A/AT4G34150/BCB/ERD15/AT5G13190/CZF1/WRKY70/IQM4/NUDT7/NA/TN7	27
GO:0009751	response to salicylic acid	33/165	468/29608	9.75803e-27	7.44049e-25	NA/HR4/AT5G19240/NA/AT5G54710/WRKY40/AT5G23510/AT2G25735/AT1G07135/GRP-3/AT5G41750/ATSIK/AT5G52750/AT1G55450/ATAF2/SYP121/NA/EDS5/SYP122/BAP1/AT1G27100/WRKY70/TN13/BCS1/AT5G41740/NPR3/XBAT34/DALL3/CNGC3/PAD4/NA/NA/UGT85A1	33
GO:0009627	systemic acquired resistance	18/165	147/29608	3.04432e-19	2.06337e-17	PNP-A/WRKY33/AT2G25735/NA/AT5G41750/AT5G52750/SARD1/PEN3/CBP60G/PR5/WRKY70/TN13/AT5G41740/NPR3/XBAT34/DALL3/PAD4/NA	18
GO:0042430	indole-containing compound metabolic process	19/165	189/29608	1.3298e-18	8.11176e-17	AT5G14700/WRKY33/MYB51/NILR2/ASB1/AT1G07135/AT3G28940/NA/AT5G41750/GGP1/CYP83B1/AT1G53440/PEN3/MPK3/WRKY70/AGP16/PEN2/NA/PAD4	19
GO:0010200	response to chitin	22/165	303/29608	2.601e-18	1.44237e-16	AT5G19240/NA/AT5G54710/AT5G14700/2-OXOGLUTARATE OXYGENASE/AT2G25735/AT1G07135/NA/AT5G41750/ATSIK/AT5G52750/AT1G55450/PEN3/MPK3/AT1G27100/TN13/AT5G41740/AT4G32020/XBAT34/PLATZ11/NA/NA	22
GO:0002237	response to molecule of bacterial origin	16/165	118/29608	5.87842e-18	2.9882e-16	NA/WRKY40/2-OXOGLUTARATE OXYGENASE/AT2G25735/AT5G41750/AT5G52750/AT1G55450/WRKY18/SARD1/PEN3/CBP60G/BCS1/AT5G41740/XBAT34/CRK13/NA	16
GO:0045087	innate immune response	18/165	246/29608	3.15841e-15	1.48202e-13	MYB51/PUP21/SYP121/CYP83B1/AT1G53440/PEN3/LPAT4/EDS5/AT5G13190/SYP122/WRKY70/TN13/BCS1/PEN2/AtHIR1/NUDT7/LRR XI-23/CRK13	18
GO:0009404	toxin metabolic process	14/165	122/29608	8.09215e-15	3.52587e-13	GSTF6/WRKY33/GSTF7/NILR2/AT3G28940/NA/GSTF10/AT5G41750/GGP1/GSTF8/MPK3/WRKY70/GSTF2/PAD4	14
GO:0071407	cellular response to organic cyclic compound	19/165	308/29608	1.17455e-14	4.77649e-13	AT5G19240/NA/AT5G54710/AT2G25735/AT3G28940/SERK4/SYP121/PEN3/SYP122/AT1G27100/WRKY70/BCS1/NPR3/AT4G32020/XBAT34/DALL3/NA/PAD4/NA	19
GO:0042435	indole-containing compound biosynthetic process	11/165	77/29608	5.5918e-13	2.13187e-11	WRKY33/MYB51/ASB1/AT3G28940/NA/AT5G41750/GGP1/CYP83B1/MPK3/WRKY70/PAD4	11
GO:0010120	camalexin biosynthetic process	7/165	19/29608	6.99445e-12	2.37034e-10	WRKY33/AT3G28940/AT5G41750/GGP1/MPK3/WRKY70/PAD4	7
GO:0052317	camalexin metabolic process	7/165	19/29608	6.99445e-12	2.37034e-10	WRKY33/AT3G28940/AT5G41750/GGP1/MPK3/WRKY70/PAD4	7
GO:0009403	toxin biosynthetic process	7/165	23/29608	3.33998e-11	8.8582e-10	WRKY33/AT3G28940/AT5G41750/GGP1/MPK3/WRKY70/PAD4	7
GO:0009700	indole phytoalexin biosynthetic process	7/165	23/29608	3.33998e-11	8.8582e-10	WRKY33/AT3G28940/AT5G41750/GGP1/MPK3/WRKY70/PAD4	7
GO:0046217	indole phytoalexin metabolic process	7/165	23/29608	3.33998e-11	8.8582e-10	WRKY33/AT3G28940/AT5G41750/GGP1/MPK3/WRKY70/PAD4	7
GO:0052314	phytoalexin metabolic process	7/165	23/29608	3.33998e-11	8.8582e-10	WRKY33/AT3G28940/AT5G41750/GGP1/MPK3/WRKY70/PAD4	7
GO:0052315	phytoalexin biosynthetic process	7/165	23/29608	3.33998e-11	8.8582e-10	WRKY33/AT3G28940/AT5G41750/GGP1/MPK3/WRKY70/PAD4	7
GO:0050776	regulation of immune response	14/165	225/29608	3.74164e-11	9.50999e-10	PRXCB/WRKY40/SYP121/WRKY18/SARD1/PEN3/CBP60G/SGT1A/AT5G13190/SYP122/WRKY70/NUDT7/SAG101/PAD4	14
GO:0071446	cellular response to salicylic acid stimulus	12/165	147/29608	4.19441e-11	1.02344e-09	AT5G19240/NA/AT5G54710/SYP121/SYP122/AT1G27100/WRKY70/BCS1/NPR3/XBAT34/DALL3/PAD4	12
GO:0002831	regulation of response to biotic stimulus	13/165	202/29608	1.26133e-10	2.95928e-09	WRKY40/SYP121/WRKY18/SARD1/PEN3/CBP60G/SGT1A/AT5G13190/SYP122/WRKY70/NUDT7/SAG101/PAD4	13
GO:0032101	regulation of response to external stimulus	13/165	207/29608	1.70887e-10	3.86078e-09	WRKY40/SYP121/WRKY18/SARD1/PEN3/CBP60G/SGT1A/AT5G13190/SYP122/WRKY70/NUDT7/SAG101/PAD4	13
GO:0009409	response to cold	17/165	487/29608	2.2849e-09	4.97782e-08	NA/SAG21/WRKY33/NA/ERD6/GSTF8/MPK3/KCS10/AT4G34150/BCB/CZF1/BAP1/KCS20/XBAT34/GSTF2/NA/RAP2.4	17
GO:0009626	plant-type hypersensitive response	8/165	75/29608	9.63685e-09	2.02706e-07	SYP121/PEN3/AT5G13190/SYP122/BCS1/AtHIR1/NUDT7/CRK13	8
GO:0031348	negative regulation of defense response	8/165	77/29608	1.19065e-08	2.38308e-07	SYP121/PEN3/EDS5/AT5G13190/SYP122/BAP1/MVQ1/PAD4	8
GO:0008219	cell death	12/165	241/29608	1.21107e-08	2.38308e-07	2-OXOGLUTARATE OXYGENASE/SERK4/SYP121/PEN3/AT5G13190/SYP122/BCS1/ACA11/AtHIR1/NUDT7/PAD4/CRK13	12
GO:0034050	programmed cell death induced by symbiont	8/165	78/29608	1.32049e-08	2.51718e-07	SYP121/PEN3/AT5G13190/SYP122/BCS1/AtHIR1/NUDT7/CRK13	8
GO:0051702	biological process involved in interaction with symbiont	8/165	79/29608	1.46236e-08	2.70315e-07	SYP121/PEN3/AT5G13190/SYP122/BCS1/AtHIR1/NUDT7/CRK13	8
GO:0002239	response to oomycetes	9/165	116/29608	1.90638e-08	3.42028e-07	HIR2/DTX18/SARD1/PEN3/CBP60G/BCB/WRKY70/GSTF2/SAG101	9
GO:0009723	response to ethylene	12/165	266/29608	3.60691e-08	6.28633e-07	HR4/SIED1/SAG21/ASB1/AT1G07135/GRP-3/AT1G27100/WRKY70/AT4G32020/DALL3/PAD4/RAP2.4	12
GO:0044550	secondary metabolite biosynthetic process	11/165	216/29608	3.97767e-08	6.73994e-07	WRKY33/MYB51/AT3G28940/AT5G41750/GGP1/CYP83B1/ALDH2C4/MPK3/BCB/WRKY70/PAD4	11
GO:0042343	indole glucosinolate metabolic process	5/165	19/29608	5.5212e-08	9.10252e-07	MYB51/CYP83B1/PEN3/WRKY70/PEN2	5
GO:0044272	sulfur compound biosynthetic process	10/165	179/29608	7.05162e-08	1.13197e-06	WRKY33/MYB51/AT3G28940/AT5G41750/GGP1/CYP83B1/MPK3/WRKY70/APS1/PAD4	10
GO:0009867	jasmonic acid mediated signaling pathway	10/165	189/29608	1.17403e-07	1.8363e-06	NA/AT5G14700/SYP121/SYP122/WRKY70/NPR3/AT4G32020/XBAT34/NA/PAD4	10
GO:0071395	cellular response to jasmonic acid stimulus	10/165	196/29608	1.64802e-07	2.51324e-06	NA/AT5G14700/SYP121/SYP122/WRKY70/NPR3/AT4G32020/XBAT34/NA/PAD4	10
GO:0044403	biological process involved in symbiotic interaction	8/165	108/29608	1.72113e-07	2.5607e-06	SYP121/PEN3/AT5G13190/SYP122/BCS1/AtHIR1/NUDT7/CRK13	8
GO:0071398	cellular response to fatty acid	10/165	200/29608	1.98834e-07	2.88783e-06	NA/AT5G14700/SYP121/SYP122/WRKY70/NPR3/AT4G32020/XBAT34/NA/PAD4	10
GO:0009863	salicylic acid mediated signaling pathway	8/165	117/29608	3.1957e-07	4.53343e-06	AT5G19240/SYP121/SYP122/WRKY70/BCS1/NPR3/XBAT34/PAD4	8
GO:0012501	programmed cell death	9/165	173/29608	5.9079e-07	8.1905e-06	SYP121/PEN3/AT5G13190/SYP122/BCS1/ACA11/AtHIR1/NUDT7/CRK13	9
GO:1901657	glycosyl compound metabolic process	11/165	297/29608	9.63908e-07	1.30033e-05	MYB51/NILR2/AT3G28940/NA/GGP1/CYP83B1/PEN3/WRKY70/AGP16/XBAT34/PEN2	11
GO:0010150	leaf senescence	10/165	238/29608	9.80577e-07	1.30033e-05	SAG21/SERK4/ATAF2/AT1G18210/WRKY70/XBAT34/DALL3/SAG101/PAD4/NA	10
GO:0052544	defense response by callose deposition in cell wall	4/165	16/29608	1.60638e-06	2.08488e-05	MYB51/CYP83B1/PEN3/PEN2	4
GO:0009625	response to insect	5/165	36/29608	1.65809e-06	2.10715e-05	SAG21/MYB51/CYP83B1/WRKY70/PAD4	5
GO:0090693	plant organ senescence	10/165	254/29608	1.76319e-06	2.19499e-05	SAG21/SERK4/ATAF2/AT1G18210/WRKY70/XBAT34/DALL3/SAG101/PAD4/NA	10
GO:0052482	defense response by cell wall thickening	4/165	17/29608	2.09153e-06	2.55167e-05	MYB51/CYP83B1/PEN3/PEN2	4
GO:0060548	negative regulation of cell death	5/165	43/29608	4.10246e-06	4.90686e-05	SERK4/SYP121/AT5G13190/SYP122/ACA11	5
GO:0009697	salicylic acid biosynthetic process	4/165	20/29608	4.20255e-06	4.92992e-05	SARD1/CBP60G/EDS5/PAD4	4
GO:0010941	regulation of cell death	7/165	117/29608	4.357e-06	5.01466e-05	2-OXOGLUTARATE OXYGENASE/SERK4/SYP121/AT5G13190/SYP122/ACA11/PAD4	7
GO:0010565	regulation of cellular ketone metabolic process	7/165	119/29608	4.87563e-06	5.50766e-05	AT5G19240/AT5G54710/AT1G07135/SARD1/CBP60G/AT1G27100/PAD4	7
GO:0009407	toxin catabolic process	5/165	47/29608	6.42092e-06	7.12139e-05	GSTF6/GSTF7/GSTF10/GSTF8/GSTF2	5
GO:0016143	S-glycoside metabolic process	9/165	236/29608	7.59484e-06	7.98768e-05	MYB51/NILR2/AT3G28940/GGP1/CYP83B1/PEN3/WRKY70/AGP16/PEN2	9
GO:0019757	glycosinolate metabolic process	9/165	236/29608	7.59484e-06	7.98768e-05	MYB51/NILR2/AT3G28940/GGP1/CYP83B1/PEN3/WRKY70/AGP16/PEN2	9
GO:0019760	glucosinolate metabolic process	9/165	236/29608	7.59484e-06	7.98768e-05	MYB51/NILR2/AT3G28940/GGP1/CYP83B1/PEN3/WRKY70/AGP16/PEN2	9
GO:0009411	response to UV	7/165	128/29608	7.88975e-06	8.1572e-05	AT1G35210/SARD1/CBP60G/MPK3/PR5/BCS1/PAD4	7
GO:0002684	positive regulation of immune system process	6/165	87/29608	9.50908e-06	9.2072e-05	SARD1/PEN3/WRKY70/NUDT7/SAG101/PAD4	6
GO:0002833	positive regulation of response to biotic stimulus	6/165	87/29608	9.50908e-06	9.2072e-05	SARD1/PEN3/WRKY70/NUDT7/SAG101/PAD4	6
GO:0045088	regulation of innate immune response	6/165	87/29608	9.50908e-06	9.2072e-05	SYP121/PEN3/AT5G13190/SYP122/WRKY70/NUDT7	6
GO:0050778	positive regulation of immune response	6/165	87/29608	9.50908e-06	9.2072e-05	SARD1/PEN3/WRKY70/NUDT7/SAG101/PAD4	6
GO:0032103	positive regulation of response to external stimulus	6/165	90/29608	1.15639e-05	0.000110219	SARD1/PEN3/WRKY70/NUDT7/SAG101/PAD4	6
GO:0007568	aging	10/165	316/29608	1.20855e-05	0.000112199	SAG21/SERK4/ATAF2/AT1G18210/WRKY70/XBAT34/DALL3/SAG101/PAD4/NA	10
GO:0002229	defense response to oomycetes	6/165	91/29608	1.23235e-05	0.000112199	DTX18/SARD1/PEN3/CBP60G/WRKY70/SAG101	6
GO:0046686	response to cadmium ion	6/165	91/29608	1.23235e-05	0.000112199	GSTF6/GSTF7/NADP-ME2/PR5/APS1/GSTF2	6
GO:0052542	defense response by callose deposition	4/165	28/29608	1.7153e-05	0.000151643	MYB51/CYP83B1/PEN3/PEN2	4
GO:0052543	callose deposition in cell wall	4/165	28/29608	1.7153e-05	0.000151643	MYB51/CYP83B1/PEN3/PEN2	4
GO:0010038	response to metal ion	9/165	266/29608	1.96917e-05	0.000171599	GSTF6/GSTF7/GRP-3/AR781/NADP-ME2/MDAR2/PR5/APS1/GSTF2	9
GO:0031349	positive regulation of defense response	6/165	100/29608	2.11479e-05	0.000181693	SARD1/PEN3/WRKY70/NUDT7/SAG101/PAD4	6
GO:0043069	negative regulation of programmed cell death	4/165	31/29608	2.60187e-05	0.000217416	SYP121/AT5G13190/SYP122/ACA11	4
GO:0052386	cell wall thickening	4/165	31/29608	2.60187e-05	0.000217416	MYB51/CYP83B1/PEN3/PEN2	4
GO:0098754	detoxification	7/165	158/29608	3.09434e-05	0.000255074	GSTF6/GSTF7/DTX18/GSTF10/GSTF8/PEN3/GSTF2	7
GO:0046189	phenol-containing compound biosynthetic process	4/165	33/29608	3.35446e-05	0.000272829	SARD1/CBP60G/EDS5/PAD4	4
GO:0080142	regulation of salicylic acid biosynthetic process	3/165	13/29608	4.66507e-05	0.000372752	SARD1/CBP60G/PAD4	3
GO:0062012	regulation of small molecule metabolic process	7/165	169/29608	4.75167e-05	0.000372752	AT5G19240/AT5G54710/AT1G07135/SARD1/CBP60G/AT1G27100/PAD4	7
GO:0009682	induced systemic resistance	4/165	36/29608	4.76634e-05	0.000372752	MYB51/CYP83B1/WRKY70/PEN2	4
GO:0072330	monocarboxylic acid biosynthetic process	9/165	304/29608	5.56864e-05	0.000429984	AT5G14700/CYP83B1/SARD1/CBP60G/EDS5/KCS10/KCS20/PAD4/OPR3	9
GO:0010224	response to UV-B	5/165	75/29608	6.37146e-05	0.000485824	AT1G35210/SARD1/CBP60G/MPK3/PR5	5
GO:0042180	cellular ketone metabolic process	7/165	183/29608	7.84893e-05	0.000591092	AT5G19240/AT5G54710/AT1G07135/SARD1/CBP60G/AT1G27100/PAD4	7
GO:0009636	response to toxic substance	7/165	184/29608	8.12157e-05	0.000604166	GSTF6/GSTF7/DTX18/GSTF10/GSTF8/PEN3/GSTF2	7
GO:0050688	regulation of defense response to virus	3/165	16/29608	9.0227e-05	0.000663114	WRKY40/WRKY18/SAG101	3
GO:0048585	negative regulation of response to stimulus	8/165	261/29608	0.0001142	0.000829307	SYP121/PEN3/EDS5/AT5G13190/SYP122/BAP1/MVQ1/PAD4	8
GO:2000022	regulation of jasmonic acid mediated signaling pathway	4/165	45/29608	0.000115947	0.000832088	WRKY70/NPR3/XBAT34/PAD4	4
GO:0052545	callose localization	4/165	46/29608	0.00012644	0.000896844	MYB51/CYP83B1/PEN3/PEN2	4
GO:0033037	polysaccharide localization	4/165	49/29608	0.000162048	0.0011362	MYB51/CYP83B1/PEN3/PEN2	4
GO:0009696	salicylic acid metabolic process	4/165	52/29608	0.000204386	0.00141677	SARD1/CBP60G/EDS5/PAD4	4
GO:0010337	regulation of salicylic acid metabolic process	3/165	21/29608	0.000209944	0.00143894	SARD1/CBP60G/PAD4	3
GO:0050829	defense response to Gram-negative bacterium	3/165	23/29608	0.000277278	0.00187933	TET8/SAG101/PAD4	3
GO:0000302	response to reactive oxygen species	6/165	170/29608	0.000395032	0.00264802	SAG21/SDA1/HSF A4A/WRKY70/NUDT7/OPR3	6
GO:0010363	regulation of plant-type hypersensitive response	3/165	26/29608	0.000402105	0.00266613	SYP121/AT5G13190/SYP122	3
GO:0043903	regulation of biological process involved in symbiotic interaction	3/165	28/29608	0.000502527	0.00329615	SYP121/AT5G13190/SYP122	3
GO:0009862	systemic acquired resistance, salicylic acid mediated signaling pathway	3/165	29/29608	0.000558225	0.00362253	WRKY70/NPR3/PAD4	3
GO:0018958	phenol-containing compound metabolic process	4/165	69/29608	0.000606437	0.00389396	SARD1/CBP60G/EDS5/PAD4	4
GO:0009966	regulation of signal transduction	9/165	426/29608	0.000675951	0.00428332	2-OXOGLUTARATE OXYGENASE/ATSIK/PEN3/CBP60G/WRKY70/NPR3/XBAT34/NA/PAD4	9
GO:1900426	positive regulation of defense response to bacterium	3/165	31/29608	0.000681118	0.00428332	SARD1/SAG101/PAD4	3
GO:0071369	cellular response to ethylene stimulus	5/165	125/29608	0.00069244	0.00431009	SIED1/AT1G07135/WRKY70/PAD4/RAP2.4	5
GO:0048584	positive regulation of response to stimulus	7/165	263/29608	0.000711239	0.00438238	SARD1/PEN3/CBP60G/WRKY70/NUDT7/SAG101/PAD4	7
GO:0023051	regulation of signaling	9/165	435/29608	0.000783484	0.00477925	2-OXOGLUTARATE OXYGENASE/ATSIK/PEN3/CBP60G/WRKY70/NPR3/XBAT34/NA/PAD4	9
GO:2000031	regulation of salicylic acid mediated signaling pathway	3/165	33/29608	0.000820013	0.00495255	WRKY70/NPR3/PAD4	3
GO:0000160	phosphorelay signal transduction system	5/165	133/29608	0.000915709	0.00543146	SIED1/WRKY70/AT4G32020/PAD4/RAP2.4	5
GO:0042537	benzene-containing compound metabolic process	4/165	77/29608	0.000917115	0.00543146	SARD1/CBP60G/EDS5/PAD4	4
GO:0010646	regulation of cell communication	9/165	446/29608	0.000933456	0.00547508	2-OXOGLUTARATE OXYGENASE/ATSIK/PEN3/CBP60G/WRKY70/NPR3/XBAT34/NA/PAD4	9
GO:0002218	activation of innate immune response	3/165	35/29608	0.000975689	0.00566829	PEN3/WRKY70/NUDT7	3
GO:0043067	regulation of programmed cell death	4/165	79/29608	0.00100951	0.00580944	SYP121/AT5G13190/SYP122/ACA11	4
GO:0002253	activation of immune response	3/165	38/29608	0.0012423	0.00701667	PEN3/WRKY70/NUDT7	3
GO:0002764	immune response-regulating signaling pathway	3/165	38/29608	0.0012423	0.00701667	PRXCB/PEN3/NUDT7	3
GO:0009698	phenylpropanoid metabolic process	5/165	145/29608	0.00134561	0.0075305	MWL-2/AT4G30210/PEN3/ALDH2C4/BCB	5
GO:0071219	cellular response to molecule of bacterial origin	2/165	11/29608	0.00164263	0.00910912	SARD1/CBP60G	2
GO:0009851	auxin biosynthetic process	3/165	44/29608	0.00190324	0.0104592	ASB1/YLS5/CYP83B1	3
GO:0080135	regulation of cellular response to stress	4/165	95/29608	0.00199671	0.0108749	SYP121/MPK3/AT5G13190/SYP122	4
GO:0045089	positive regulation of innate immune response	3/165	47/29608	0.00230192	0.0123742	PEN3/WRKY70/NUDT7	3
GO:0042436	indole-containing compound catabolic process	2/165	13/29608	0.00231255	0.0123742	PEN3/PEN2	2
GO:0009615	response to virus	4/165	105/29608	0.00287218	0.0152351	WRKY40/WRKY18/PR5/SAG101	4
GO:0009646	response to absence of light	3/165	52/29608	0.00307426	0.0161663	TCH3/SAG21/BCB	3
GO:0009873	ethylene-activated signaling pathway	4/165	108/29608	0.00317884	0.0165735	SIED1/WRKY70/PAD4/RAP2.4	4
GO:0016144	S-glycoside biosynthetic process	3/165	57/29608	0.00398849	0.0201073	MYB51/CYP83B1/WRKY70	3
GO:0019758	glycosinolate biosynthetic process	3/165	57/29608	0.00398849	0.0201073	MYB51/CYP83B1/WRKY70	3
GO:0019761	glucosinolate biosynthetic process	3/165	57/29608	0.00398849	0.0201073	MYB51/CYP83B1/WRKY70	3
GO:1900424	regulation of defense response to bacterium	3/165	57/29608	0.00398849	0.0201073	SARD1/SAG101/PAD4	3
GO:0002758	innate immune response-activating signal transduction	2/165	18/29608	0.00445398	0.0220888	PEN3/NUDT7	2
GO:0071216	cellular response to biotic stimulus	2/165	18/29608	0.00445398	0.0220888	SARD1/CBP60G	2
GO:0002757	immune response-activating signal transduction	2/165	20/29608	0.00549085	0.026726	PEN3/NUDT7	2
GO:0015914	phospholipid transport	2/165	20/29608	0.00549085	0.026726	ACA.l/ALIS1	2
GO:1901659	glycosyl compound biosynthetic process	3/165	64/29608	0.00552046	0.026726	MYB51/CYP83B1/WRKY70	3
GO:0051607	defense response to virus	3/165	65/29608	0.0057642	0.02747	WRKY40/WRKY18/SAG101	3
GO:0140546	defense response to symbiont	3/165	65/29608	0.0057642	0.02747	WRKY40/WRKY18/SAG101	3
GO:0010112	regulation of systemic acquired resistance	2/165	23/29608	0.00723195	0.0341976	SARD1/CBP60G	2
GO:0000162	tryptophan biosynthetic process	2/165	24/29608	0.00786071	0.036326	ASB1/CYP83B1	2
GO:0002221	pattern recognition receptor signaling pathway	2/165	24/29608	0.00786071	0.036326	PRXCB/PEN3	2
GO:0046219	indolalkylamine biosynthetic process	2/165	24/29608	0.00786071	0.036326	ASB1/CYP83B1	2
GO:0009850	auxin metabolic process	3/165	76/29608	0.0088737	0.0406989	ASB1/YLS5/CYP83B1	3
GO:0008361	regulation of cell size	2/165	26/29608	0.00918911	0.041831	GRP-3/ATAF2	2
GO:0010229	inflorescence development	2/165	27/29608	0.0098882	0.04468	MPK3/ACA10	2
GO:0140352	export from cell	4/165	160/29608	0.0124941	0.0560398	DTX18/SYP121/PEN3/SYP122	4
GO:0010104	regulation of ethylene-activated signaling pathway	2/165	31/29608	0.0129107	0.057069	WRKY70/PAD4	2
GO:0070297	regulation of phosphorelay signal transduction system	2/165	31/29608	0.0129107	0.057069	WRKY70/PAD4	2
GO:0045892	negative regulation of transcription, DNA-templated	5/165	255/29608	0.0143574	0.0630073	WRKY40/WRKY6/ATAF2/GRXS13/WRKY70	5
GO:0034219	carbohydrate transmembrane transport	2/165	33/29608	0.0145539	0.0634133	ERD6/MSS1	2
GO:1902679	negative regulation of RNA biosynthetic process	5/165	258/29608	0.0150303	0.0645668	WRKY40/WRKY6/ATAF2/GRXS13/WRKY70	5
GO:1903507	negative regulation of nucleic acid-templated transcription	5/165	258/29608	0.0150303	0.0645668	WRKY40/WRKY6/ATAF2/GRXS13/WRKY70	5
GO:0009967	positive regulation of signal transduction	3/165	95/29608	0.0161853	0.0689363	CBP60G/WRKY70/PAD4	3
GO:0023056	positive regulation of signaling	3/165	96/29608	0.0166405	0.0689363	CBP60G/WRKY70/PAD4	3
GO:0042545	cell wall modification	4/165	175/29608	0.0168337	0.0689363	MYB51/CYP83B1/PEN3/PEN2	4
GO:0048284	organelle fusion	3/165	97/29608	0.0171028	0.0689363	AT4G33050/SYP121/SYP122	3
GO:0006817	phosphate ion transport	2/165	36/29608	0.0171776	0.0689363	AT1G35350/UCP5	2
GO:0010193	response to ozone	2/165	36/29608	0.0171776	0.0689363	NUDT7/OPR3	2
GO:0016145	S-glycoside catabolic process	2/165	36/29608	0.0171776	0.0689363	PEN3/PEN2	2
GO:0019759	glycosinolate catabolic process	2/165	36/29608	0.0171776	0.0689363	PEN3/PEN2	2
GO:0019762	glucosinolate catabolic process	2/165	36/29608	0.0171776	0.0689363	PEN3/PEN2	2
GO:1900376	regulation of secondary metabolite biosynthetic process	2/165	36/29608	0.0171776	0.0689363	BCB/PAD4	2
GO:0010647	positive regulation of cell communication	3/165	99/29608	0.0180489	0.0719597	CBP60G/WRKY70/PAD4	3
GO:0045229	external encapsulating structure organization	6/165	373/29608	0.0185075	0.0733088	EFD/MYB51/CYP83B1/PEN3/AT5G01950/PEN2	6
GO:0048278	vesicle docking	2/165	38/29608	0.0190297	0.074891	SYP121/SYP122	2
GO:0051253	negative regulation of RNA metabolic process	5/165	280/29608	0.020617	0.0806179	WRKY40/WRKY6/ATAF2/GRXS13/WRKY70	5
GO:0009838	abscission	2/165	40/29608	0.0209618	0.0807925	SAG101/PAD4	2
GO:2000070	regulation of response to water deprivation	2/165	40/29608	0.0209618	0.0807925	CBP60G/WRKY70	2
GO:0010119	regulation of stomatal movement	3/165	105/29608	0.021059	0.0807925	AT4G33050/SYP121/WRKY70	3
GO:0070588	calcium ion transmembrane transport	2/165	41/29608	0.0219572	0.083712	ACA11/ACA10	2
GO:0042446	hormone biosynthetic process	3/165	107/29608	0.0221198	0.083808	ASB1/YLS5/CYP83B1	3
GO:0009309	amine biosynthetic process	2/165	44/29608	0.0250581	0.0937759	ASB1/CYP83B1	2
GO:0042401	cellular biogenic amine biosynthetic process	2/165	44/29608	0.0250581	0.0937759	ASB1/CYP83B1	2
GO:0002213	defense response to insect	2/165	45/29608	0.0261292	0.0971878	NA/PAD4	2
GO:0010043	response to zinc ion	2/165	46/29608	0.0272185	0.100626	MDAR2/GSTF2	2
GO:0015748	organophosphate ester transport	2/165	47/29608	0.0283259	0.104089	ACA.l/ALIS1	2
GO:0010817	regulation of hormone levels	5/165	309/29608	0.0298431	0.109008	ASB1/YLS5/ACA.l/CYP83B1/PEN3	5
GO:0006935	chemotaxis	2/165	49/29608	0.030594	0.109137	MPK3/MIK2	2
GO:0010183	pollen tube guidance	2/165	49/29608	0.030594	0.109137	MPK3/MIK2	2
GO:0042330	taxis	2/165	49/29608	0.030594	0.109137	MPK3/MIK2	2
GO:0050918	positive chemotaxis	2/165	49/29608	0.030594	0.109137	MPK3/MIK2	2
GO:0044273	sulfur compound catabolic process	2/165	50/29608	0.0317542	0.112225	PEN3/PEN2	2
GO:0009408	response to heat	5/165	316/29608	0.0324039	0.112225	WRKY33/PEN3/HSF A4A/BAP1/RAP2.4	5
GO:0071555	cell wall organization	5/165	316/29608	0.0324039	0.112225	MYB51/CYP83B1/PEN3/AT5G01950/PEN2	5
GO:0045934	negative regulation of nucleobase-containing compound metabolic process	5/165	317/29608	0.0327806	0.112225	WRKY40/WRKY6/ATAF2/GRXS13/WRKY70	5
GO:0022406	membrane docking	2/165	51/29608	0.0329316	0.112225	SYP121/SYP122	2
GO:0040011	locomotion	2/165	51/29608	0.0329316	0.112225	MPK3/MIK2	2
GO:0140056	organelle localization by membrane tethering	2/165	51/29608	0.0329316	0.112225	SYP121/SYP122	2
GO:1900055	regulation of leaf senescence	2/165	51/29608	0.0329316	0.112225	WRKY70/SAG101	2
GO:0009073	aromatic amino acid family biosynthetic process	2/165	52/29608	0.0341259	0.115649	ASB1/CYP83B1	2
GO:1902531	regulation of intracellular signal transduction	2/165	53/29608	0.0353369	0.119091	WRKY70/PAD4	2
GO:0006906	vesicle fusion	2/165	54/29608	0.0365644	0.122551	SYP121/SYP122	2
GO:1901658	glycosyl compound catabolic process	2/165	55/29608	0.0378081	0.126027	PEN3/PEN2	2
GO:1901615	organic hydroxy compound metabolic process	6/165	443/29608	0.0382844	0.126921	AT5G19240/AT5G54710/SARD1/CBP60G/EDS5/PAD4	6
GO:0071365	cellular response to auxin stimulus	3/165	133/29608	0.038512	0.126986	PEN3/TET8/SGT1A	3
GO:0072593	reactive oxygen species metabolic process	3/165	136/29608	0.0407105	0.133513	SIED1/PRXCB/PAD4	3
GO:0006568	tryptophan metabolic process	2/165	58/29608	0.0416347	0.134377	ASB1/CYP83B1	2
GO:0006586	indolalkylamine metabolic process	2/165	58/29608	0.0416347	0.134377	ASB1/CYP83B1	2
GO:0090174	organelle membrane fusion	2/165	58/29608	0.0416347	0.134377	SYP121/SYP122	2
GO:0006869	lipid transport	3/165	138/29608	0.0422108	0.135519	NA/ACA.l/ALIS1	3
GO:0010017	red or far-red light signaling pathway	2/165	59/29608	0.0429414	0.136428	PAPP2C/RAP2.4	2
GO:0010311	lateral root formation	2/165	59/29608	0.0429414	0.136428	PMT5/ASB1	2
GO:0030001	metal ion transport	4/165	236/29608	0.0434628	0.137369	PEN3/BCB/ACA11/ACA10	4
GO:0006887	exocytosis	2/165	61/29608	0.0456	0.143382	SYP121/SYP122	2
GO:1901605	alpha-amino acid metabolic process	5/165	356/29608	0.0496352	0.154674	ASB1/CYP83B1/CYP71B7/PGDH/UGT85A1	5
GO:2000377	regulation of reactive oxygen species metabolic process	2/165	64/29608	0.0496984	0.154674	SIED1/PAD4	2
GO:0048527	lateral root development	3/165	149/29608	0.0509497	0.156665	PMT5/ASB1/PEN3	3
GO:0008643	carbohydrate transport	2/165	65/29608	0.0510931	0.156665	ERD6/MSS1	2
GO:2000113	negative regulation of cellular macromolecule biosynthetic process	5/165	359/29608	0.0511088	0.156665	WRKY40/WRKY6/ATAF2/GRXS13/WRKY70	5
GO:0006812	cation transport	5/165	360/29608	0.0516057	0.157397	UCP5/PEN3/BCB/ACA11/ACA10	5
GO:0071489	cellular response to red or far red light	2/165	67/29608	0.0539243	0.157901	PAPP2C/RAP2.4	2
GO:0008535	respiratory chain complex IV assembly	1/165	10/29608	0.0543593	0.157901	AtHIGD2	1
GO:0008655	pyrimidine-containing compound salvage	1/165	10/29608	0.0543593	0.157901	AT2G03530	1
GO:0009610	response to symbiotic fungus	1/165	10/29608	0.0543593	0.157901	HR4	1
GO:0010161	red light signaling pathway	1/165	10/29608	0.0543593	0.157901	PAPP2C	1
GO:0033617	mitochondrial cytochrome c oxidase assembly	1/165	10/29608	0.0543593	0.157901	AtHIGD2	1
GO:0051176	positive regulation of sulfur metabolic process	1/165	10/29608	0.0543593	0.157901	PAD4	1
GO:0071324	cellular response to disaccharide stimulus	1/165	10/29608	0.0543593	0.157901	PAD4	1
GO:1902290	positive regulation of defense response to oomycetes	1/165	10/29608	0.0543593	0.157901	SAG101	1
GO:2000037	regulation of stomatal complex patterning	1/165	10/29608	0.0543593	0.157901	MPK3	1
GO:0035556	intracellular signal transduction	6/165	487/29608	0.0558044	0.16133	SIED1/MPK3/WRKY70/AT4G32020/PAD4/RAP2.4	6
GO:0010558	negative regulation of macromolecule biosynthetic process	5/165	369/29608	0.0562051	0.161722	WRKY40/WRKY6/ATAF2/GRXS13/WRKY70	5
GO:0006816	calcium ion transport	2/165	70/29608	0.0582725	0.166884	ACA11/ACA10	2
GO:0010118	stomatal movement	3/165	158/29608	0.0586995	0.167279	AT4G33050/SYP121/WRKY70	3
GO:0008272	sulfate transport	1/165	11/29608	0.0596309	0.167279	UCP5	1
GO:0009864	induced systemic resistance, jasmonic acid mediated signaling pathway	1/165	11/29608	0.0596309	0.167279	WRKY70	1
GO:0070370	cellular heat acclimation	1/165	11/29608	0.0596309	0.167279	WRKY33	1
GO:0009642	response to light intensity	5/165	376/29608	0.0599411	0.167279	TCH3/SAG21/AT3G26450/BCB/ERD15	5
GO:1901617	organic hydroxy compound biosynthetic process	4/165	263/29608	0.060056	0.167279	SARD1/CBP60G/EDS5/PAD4	4
GO:0061025	membrane fusion	2/165	72/29608	0.0612367	0.169793	SYP121/SYP122	2
GO:0009875	pollen-pistil interaction	2/165	73/29608	0.0627378	0.172807	AT4G27300/MPK3	2
GO:0042445	hormone metabolic process	3/165	164/29608	0.0641564	0.172807	ASB1/YLS5/CYP83B1	3
GO:0006612	protein targeting to membrane	2/165	74/29608	0.0642514	0.172807	SYP121/SYP122	2
GO:0009808	lignin metabolic process	2/165	74/29608	0.0642514	0.172807	MWL-2/BCB	2
GO:0009608	response to symbiont	1/165	12/29608	0.0648734	0.172807	HR4	1
GO:0010230	alternative respiration	1/165	12/29608	0.0648734	0.172807	PNP-A	1
GO:0043171	peptide catabolic process	1/165	12/29608	0.0648734	0.172807	AT3G57460	1
GO:0051090	regulation of DNA-binding transcription factor activity	1/165	12/29608	0.0648734	0.172807	MVQ1	1
GO:0071491	cellular response to red light	1/165	12/29608	0.0648734	0.172807	PAPP2C	1
GO:0048528	post-embryonic root development	3/165	166/29608	0.0660259	0.175112	PMT5/ASB1/PEN3	3
GO:0010102	lateral root morphogenesis	2/165	76/29608	0.0673152	0.177759	PMT5/ASB1	2
GO:0010101	post-embryonic root morphogenesis	2/165	77/29608	0.0688651	0.179001	PMT5/ASB1	2
GO:0010876	lipid localization	3/165	169/29608	0.0688766	0.179001	NA/ACA.l/ALIS1	3
GO:0061024	membrane organization	4/165	276/29608	0.0690888	0.179001	FLOT1/SYP121/ACA.l/SYP122	4
GO:0009684	indoleacetic acid biosynthetic process	1/165	13/29608	0.0700868	0.179001	CYP83B1	1
GO:0080183	response to photooxidative stress	1/165	13/29608	0.0700868	0.179001	GRXS13	1
GO:2000068	regulation of defense response to insect	1/165	13/29608	0.0700868	0.179001	PAD4	1
GO:0009742	brassinosteroid mediated signaling pathway	2/165	78/29608	0.0704266	0.179001	SERK4/WRKY70	2
GO:0043401	steroid hormone mediated signaling pathway	2/165	78/29608	0.0704266	0.179001	SERK4/WRKY70	2
GO:0071383	cellular response to steroid hormone stimulus	2/165	78/29608	0.0704266	0.179001	SERK4/WRKY70	2
GO:1901607	alpha-amino acid biosynthetic process	3/165	172/29608	0.0717824	0.181487	ASB1/CYP83B1/PGDH	3
GO:0034285	response to disaccharide	2/165	79/29608	0.0719997	0.181487	ATAF2/PAD4	2
GO:0048545	response to steroid hormone	2/165	81/29608	0.0751799	0.185893	SERK4/WRKY70	2
GO:0009051	pentose-phosphate shunt, oxidative branch	1/165	14/29608	0.0752713	0.185893	NADP-ME2	1
GO:0009683	indoleacetic acid metabolic process	1/165	14/29608	0.0752713	0.185893	CYP83B1	1
GO:0045332	phospholipid translocation	1/165	14/29608	0.0752713	0.185893	ACA.l	1
GO:1901703	protein localization involved in auxin polar transport	1/165	14/29608	0.0752713	0.185893	ACA.l	1
GO:0071367	cellular response to brassinosteroid stimulus	2/165	82/29608	0.0767866	0.18887	SERK4/WRKY70	2
GO:0048646	anatomical structure formation involved in morphogenesis	4/165	287/29608	0.0772482	0.189243	EFD/PMT5/ASB1/PAD4	4
GO:0031668	cellular response to extracellular stimulus	4/165	288/29608	0.0780131	0.190157	SAG21/AT1G35350/CNI1/WRKY6	4
GO:0032940	secretion by cell	2/165	83/29608	0.0784042	0.190157	SYP121/SYP122	2
GO:0009639	response to red or far red light	5/165	408/29608	0.078778	0.190157	ATAF2/CYP83B1/PAPP2C/AT4G32020/RAP2.4	5
GO:0006213	pyrimidine nucleoside metabolic process	1/165	15/29608	0.0804271	0.190157	PEN3	1
GO:0010225	response to UV-C	1/165	15/29608	0.0804271	0.190157	PAD4	1
GO:0010310	regulation of hydrogen peroxide metabolic process	1/165	15/29608	0.0804271	0.190157	PAD4	1
GO:0017004	cytochrome complex assembly	1/165	15/29608	0.0804271	0.190157	AtHIGD2	1
GO:0034204	lipid translocation	1/165	15/29608	0.0804271	0.190157	ACA.l	1
GO:1902288	regulation of defense response to oomycetes	1/165	15/29608	0.0804271	0.190157	SAG101	1
GO:0071496	cellular response to external stimulus	4/165	294/29608	0.0826817	0.194008	SAG21/AT1G35350/CNI1/WRKY6	4
GO:0009624	response to nematode	2/165	86/29608	0.0833203	0.194008	NA/EDS5	2
GO:1905039	carboxylic acid transmembrane transport	2/165	86/29608	0.0833203	0.194008	LHT1/UCP5	2
GO:0034605	cellular response to heat	2/165	87/29608	0.0849797	0.194008	WRKY33/HSF A4A	2
GO:0043455	regulation of secondary metabolic process	2/165	87/29608	0.0849797	0.194008	BCB/PAD4	2
GO:0010196	nonphotochemical quenching	1/165	16/29608	0.0855543	0.194008	ERD15	1
GO:0010600	regulation of auxin biosynthetic process	1/165	16/29608	0.0855543	0.194008	ASB1	1
GO:0035435	phosphate ion transmembrane transport	1/165	16/29608	0.0855543	0.194008	UCP5	1
GO:1900056	negative regulation of leaf senescence	1/165	16/29608	0.0855543	0.194008	WRKY70	1
GO:1990066	energy quenching	1/165	16/29608	0.0855543	0.194008	ERD15	1
GO:2000038	regulation of stomatal complex development	1/165	16/29608	0.0855543	0.194008	MPK3	1
GO:0032535	regulation of cellular component size	2/165	88/29608	0.086649	0.194323	GRP-3/ATAF2	2
GO:0090066	regulation of anatomical structure size	2/165	88/29608	0.086649	0.194323	GRP-3/ATAF2	2
GO:1903825	organic acid transmembrane transport	2/165	88/29608	0.086649	0.194323	LHT1/UCP5	2
GO:0010506	regulation of autophagy	1/165	17/29608	0.0906531	0.199633	WRKY33	1
GO:0046513	ceramide biosynthetic process	1/165	17/29608	0.0906531	0.199633	AtIPCS2	1
GO:1901141	regulation of lignin biosynthetic process	1/165	17/29608	0.0906531	0.199633	BCB	1
GO:1902584	positive regulation of response to water deprivation	1/165	17/29608	0.0906531	0.199633	CBP60G	1
GO:2000904	regulation of starch metabolic process	1/165	17/29608	0.0906531	0.199633	NUDT7	1
GO:0046903	secretion	2/165	91/29608	0.0917156	0.200525	SYP121/SYP122	2
GO:1901136	carbohydrate derivative catabolic process	2/165	91/29608	0.0917156	0.200525	PEN3/PEN2	2
GO:0006108	malate metabolic process	1/165	18/29608	0.0957236	0.20633	NADP-ME2	1
GO:0016024	CDP-diacylglycerol biosynthetic process	1/165	18/29608	0.0957236	0.20633	LPAT4	1
GO:0031540	regulation of anthocyanin biosynthetic process	1/165	18/29608	0.0957236	0.20633	PR5	1
GO:0046341	CDP-diacylglycerol metabolic process	1/165	18/29608	0.0957236	0.20633	LPAT4	1
GO:0009733	response to auxin	5/165	434/29608	0.096165	0.206552	AT1G07135/ATSIK/PEN3/TET8/SGT1A	5
GO:0048580	regulation of post-embryonic development	5/165	437/29608	0.0982879	0.210371	SERK4/ATAF2/PEN3/MPK3/HIPP3	5
GO:0008652	cellular amino acid biosynthetic process	3/165	199/29608	0.10028	0.213885	ASB1/CYP83B1/PGDH	3
GO:0097035	regulation of membrane lipid distribution	1/165	19/29608	0.100766	0.214172	ACA.l	1
GO:0031327	negative regulation of cellular biosynthetic process	5/165	444/29608	0.103333	0.218733	WRKY40/WRKY6/ATAF2/GRXS13/WRKY70	5
GO:0002238	response to molecule of fungal origin	1/165	20/29608	0.105781	0.218733	PEN3	1
GO:0009969	xyloglucan biosynthetic process	1/165	20/29608	0.105781	0.218733	FUT4	1
GO:0010044	response to aluminum ion	1/165	20/29608	0.105781	0.218733	GRP-3	1
GO:0010105	negative regulation of ethylene-activated signaling pathway	1/165	20/29608	0.105781	0.218733	PAD4	1
GO:0015743	malate transport	1/165	20/29608	0.105781	0.218733	UCP5	1
GO:0070298	negative regulation of phosphorelay signal transduction system	1/165	20/29608	0.105781	0.218733	PAD4	1
GO:1900057	positive regulation of leaf senescence	1/165	20/29608	0.105781	0.218733	SAG101	1
GO:0008544	epidermis development	1/165	21/29608	0.110767	0.224478	KCS10	1
GO:0009913	epidermal cell differentiation	1/165	21/29608	0.110767	0.224478	KCS10	1
GO:0010375	stomatal complex patterning	1/165	21/29608	0.110767	0.224478	MPK3	1
GO:0030855	epithelial cell differentiation	1/165	21/29608	0.110767	0.224478	KCS10	1
GO:0046885	regulation of hormone biosynthetic process	1/165	21/29608	0.110767	0.224478	ASB1	1
GO:1900457	regulation of brassinosteroid mediated signaling pathway	1/165	21/29608	0.110767	0.224478	WRKY70	1
GO:0010114	response to red light	2/165	103/29608	0.112786	0.227812	CYP83B1/PAPP2C	2
GO:0009890	negative regulation of biosynthetic process	5/165	459/29608	0.114569	0.228456	WRKY40/WRKY6/ATAF2/GRXS13/WRKY70	5
GO:0006576	cellular biogenic amine metabolic process	2/165	104/29608	0.114595	0.228456	ASB1/CYP83B1	2
GO:0002252	immune effector process	1/165	22/29608	0.115726	0.228456	WRKY70	1
GO:0009612	response to mechanical stimulus	1/165	22/29608	0.115726	0.228456	TCH3	1
GO:0009641	shade avoidance	1/165	22/29608	0.115726	0.228456	CYP83B1	1
GO:0072348	sulfur compound transport	1/165	22/29608	0.115726	0.228456	UCP5	1
GO:0090354	regulation of auxin metabolic process	1/165	22/29608	0.115726	0.228456	ASB1	1
GO:0009926	auxin polar transport	2/165	105/29608	0.116411	0.229066	ACA.l/PEN3	2
GO:0090696	post-embryonic plant organ development	3/165	214/29608	0.117782	0.231019	PMT5/ASB1/PEN3	3
GO:0098662	inorganic cation transmembrane transport	3/165	215/29608	0.118987	0.232635	UCP5/ACA11/ACA10	3
GO:0000103	sulfate assimilation	1/165	23/29608	0.120658	0.232915	APS1	1
GO:0015740	C4-dicarboxylate transport	1/165	23/29608	0.120658	0.232915	UCP5	1
GO:0031408	oxylipin biosynthetic process	1/165	23/29608	0.120658	0.232915	OPR3	1
GO:0045824	negative regulation of innate immune response	1/165	23/29608	0.120658	0.232915	AT5G13190	1
GO:0051172	negative regulation of nitrogen compound metabolic process	5/165	471/29608	0.123962	0.23854	WRKY40/WRKY6/ATAF2/GRXS13/WRKY70	5
GO:0032968	positive regulation of transcription elongation from RNA polymerase II promoter	1/165	24/29608	0.125562	0.240103	AT1G03740	1
GO:0060429	epithelium development	1/165	24/29608	0.125562	0.240103	KCS10	1
GO:0009699	phenylpropanoid biosynthetic process	2/165	111/29608	0.127457	0.242387	ALDH2C4/BCB	2
GO:0090698	post-embryonic plant morphogenesis	3/165	222/29608	0.127551	0.242387	PMT5/ASB1/ACA10	3
GO:0009734	auxin-activated signaling pathway	2/165	112/29608	0.129322	0.244073	PEN3/TET8	2
GO:0098655	cation transmembrane transport	3/165	224/29608	0.130038	0.244073	UCP5/ACA11/ACA10	3
GO:0009269	response to desiccation	1/165	25/29608	0.130439	0.244073	GRP-3	1
GO:0031407	oxylipin metabolic process	1/165	25/29608	0.130439	0.244073	OPR3	1
GO:1902532	negative regulation of intracellular signal transduction	1/165	25/29608	0.130439	0.244073	PAD4	1
GO:0032507	maintenance of protein location in cell	1/165	26/29608	0.135289	0.25084	SYP121	1
GO:0045185	maintenance of protein location	1/165	26/29608	0.135289	0.25084	SYP121	1
GO:0070816	phosphorylation of RNA polymerase II C-terminal domain	1/165	26/29608	0.135289	0.25084	AT1G03740	1
GO:0016050	vesicle organization	2/165	117/29608	0.138739	0.256092	SYP121/SYP122	2
GO:0006672	ceramide metabolic process	1/165	27/29608	0.140112	0.256092	AtIPCS2	1
GO:0015851	nucleobase transport	1/165	27/29608	0.140112	0.256092	AT2G03530	1
GO:0009072	aromatic amino acid family metabolic process	2/165	118/29608	0.14064	0.256092	ASB1/CYP83B1	2
GO:0009741	response to brassinosteroid	2/165	118/29608	0.14064	0.256092	SERK4/WRKY70	2
GO:0015698	inorganic anion transport	2/165	118/29608	0.14064	0.256092	AT1G35350/UCP5	2
GO:0009991	response to extracellular stimulus	4/165	360/29608	0.142384	0.25726	SAG21/AT1G35350/CNI1/WRKY6	4
GO:0072657	protein localization to membrane	2/165	119/29608	0.142547	0.25726	SYP121/SYP122	2
GO:0090150	establishment of protein localization to membrane	2/165	119/29608	0.142547	0.25726	SYP121/SYP122	2
GO:0031537	regulation of anthocyanin metabolic process	1/165	28/29608	0.144909	0.258463	PR5	1
GO:0032350	regulation of hormone metabolic process	1/165	28/29608	0.144909	0.258463	ASB1	1
GO:0050826	response to freezing	1/165	28/29608	0.144909	0.258463	MPK3	1
GO:0098661	inorganic anion transmembrane transport	1/165	28/29608	0.144909	0.258463	UCP5	1
GO:0016036	cellular response to phosphate starvation	2/165	122/29608	0.148301	0.261597	AT1G35350/WRKY6	2
GO:0006835	dicarboxylic acid transport	1/165	29/29608	0.149678	0.261597	UCP5	1
GO:0010962	regulation of glucan biosynthetic process	1/165	29/29608	0.149678	0.261597	NUDT7	1
GO:0015749	monosaccharide transmembrane transport	1/165	29/29608	0.149678	0.261597	MSS1	1
GO:0034243	regulation of transcription elongation from RNA polymerase II promoter	1/165	29/29608	0.149678	0.261597	AT1G03740	1
GO:0050821	protein stabilization	1/165	29/29608	0.149678	0.261597	SGT1A	1
GO:1990110	callus formation	1/165	29/29608	0.149678	0.261597	EFD	1
GO:0062197	cellular response to chemical stress	2/165	123/29608	0.150229	0.261597	WRKY6/RAP2.4	2
GO:0098660	inorganic ion transmembrane transport	3/165	240/29608	0.150525	0.261597	UCP5/ACA11/ACA10	3
GO:0046700	heterocycle catabolic process	3/165	241/29608	0.151839	0.26313	ALKBH10B/PEN3/PEN2	3
GO:0031669	cellular response to nutrient levels	3/165	242/29608	0.153156	0.263953	AT1G35350/CNI1/WRKY6	3
GO:0042060	wound healing	1/165	30/29608	0.154422	0.263953	EFD	1
GO:2000023	regulation of lateral root development	1/165	30/29608	0.154422	0.263953	PEN3	1
GO:2000762	regulation of phenylpropanoid metabolic process	1/165	30/29608	0.154422	0.263953	BCB	1
GO:0044270	cellular nitrogen compound catabolic process	3/165	243/29608	0.154477	0.263953	ALKBH10B/PEN3/PEN2	3
GO:0044106	cellular amine metabolic process	2/165	126/29608	0.156044	0.265144	ASB1/CYP83B1	2
GO:0090697	post-embryonic plant organ morphogenesis	2/165	126/29608	0.156044	0.265144	PMT5/ASB1	2
GO:0006563	L-serine metabolic process	1/165	31/29608	0.159139	0.269652	PGDH	1
GO:0009695	jasmonic acid biosynthetic process	1/165	32/29608	0.16383	0.27293	OPR3	1
GO:0010584	pollen exine formation	1/165	32/29608	0.16383	0.27293	EFD	1
GO:0032885	regulation of polysaccharide biosynthetic process	1/165	32/29608	0.16383	0.27293	NUDT7	1
GO:2000069	regulation of post-embryonic root development	1/165	32/29608	0.16383	0.27293	PEN3	1
GO:0060918	auxin transport	2/165	130/29608	0.163862	0.27293	ACA.l/PEN3	2
GO:0009856	pollination	4/165	381/29608	0.164206	0.27293	EFD/AT4G27300/MPK3/MIK2	4
GO:0044706	multi-multicellular organism process	4/165	381/29608	0.164206	0.27293	EFD/AT4G27300/MPK3/MIK2	4
GO:0006098	pentose-phosphate shunt	1/165	33/29608	0.168494	0.277788	NADP-ME2	1
GO:0009116	nucleoside metabolic process	1/165	33/29608	0.168494	0.277788	PEN3	1
GO:0032786	positive regulation of DNA-templated transcription, elongation	1/165	33/29608	0.168494	0.277788	AT1G03740	1
GO:0009914	hormone transport	2/165	133/29608	0.169772	0.279139	ACA.l/PEN3	2
GO:0042335	cuticle development	1/165	34/29608	0.173133	0.283141	KCS10	1
GO:0043200	response to amino acid	1/165	34/29608	0.173133	0.283141	MPK3	1
GO:0015849	organic acid transport	2/165	137/29608	0.177705	0.28684	LHT1/UCP5	2
GO:0006740	NADPH regeneration	1/165	35/29608	0.177747	0.28684	NADP-ME2	1
GO:0009962	regulation of flavonoid biosynthetic process	1/165	35/29608	0.177747	0.28684	PR5	1
GO:0042762	regulation of sulfur metabolic process	1/165	35/29608	0.177747	0.28684	PAD4	1
GO:0070417	cellular response to cold	1/165	35/29608	0.177747	0.28684	BCB	1
GO:0009735	response to cytokinin	2/165	139/29608	0.181694	0.291162	GRXS13/RAP2.4	2
GO:0000741	karyogamy	1/165	36/29608	0.182334	0.291162	AT4G33050	1
GO:0010197	polar nucleus fusion	1/165	36/29608	0.182334	0.291162	AT4G33050	1
GO:0055081	anion homeostasis	1/165	36/29608	0.182334	0.291162	ACA11	1
GO:0019439	aromatic compound catabolic process	3/165	264/29608	0.182998	0.291458	ALKBH10B/PEN3/PEN2	3
GO:0071214	cellular response to abiotic stimulus	3/165	265/29608	0.18439	0.29215	SAG21/PAPP2C/RAP2.4	3
GO:0104004	cellular response to environmental stimulus	3/165	265/29608	0.18439	0.29215	SAG21/PAPP2C/RAP2.4	3
GO:0019252	starch biosynthetic process	1/165	37/29608	0.186897	0.294592	NUDT7	1
GO:0090333	regulation of stomatal closure	1/165	37/29608	0.186897	0.294592	WRKY70	1
GO:0031647	regulation of protein stability	1/165	38/29608	0.191434	0.299566	SGT1A	1
GO:0042631	cellular response to water deprivation	1/165	38/29608	0.191434	0.299566	SAG21	1
GO:0009250	glucan biosynthetic process	2/165	144/29608	0.191722	0.299566	FUT4/NUDT7	2
GO:0051668	localization within membrane	2/165	145/29608	0.193737	0.299566	SYP121/SYP122	2
GO:0006368	transcription elongation from RNA polymerase II promoter	1/165	39/29608	0.195945	0.299566	AT1G03740	1
GO:0006833	water transport	1/165	39/29608	0.195945	0.299566	SYP121	1
GO:0009559	embryo sac central cell differentiation	1/165	39/29608	0.195945	0.299566	AT4G33050	1
GO:0010099	regulation of photomorphogenesis	1/165	39/29608	0.195945	0.299566	ATAF2	1
GO:0042044	fluid transport	1/165	39/29608	0.195945	0.299566	SYP121	1
GO:0051156	glucose 6-phosphate metabolic process	1/165	39/29608	0.195945	0.299566	NADP-ME2	1
GO:0071462	cellular response to water stimulus	1/165	39/29608	0.195945	0.299566	SAG21	1
GO:0071472	cellular response to salt stress	1/165	39/29608	0.195945	0.299566	RAP2.4	1
GO:0030148	sphingolipid biosynthetic process	1/165	40/29608	0.200432	0.304138	AtIPCS2	1
GO:0033108	mitochondrial respiratory chain complex assembly	1/165	40/29608	0.200432	0.304138	AtHIGD2	1
GO:1900150	regulation of defense response to fungus	1/165	40/29608	0.200432	0.304138	SGT1A	1
GO:1901361	organic cyclic compound catabolic process	3/165	278/29608	0.202736	0.306871	ALKBH10B/PEN3/PEN2	3
GO:0010942	positive regulation of cell death	1/165	41/29608	0.204894	0.30937	PAD4	1
GO:1905393	plant organ formation	2/165	152/29608	0.207911	0.313151	PMT5/ASB1	2
GO:0000038	very long-chain fatty acid metabolic process	1/165	42/29608	0.209331	0.314512	KCS10	1
GO:0006633	fatty acid biosynthetic process	2/165	154/29608	0.211982	0.317713	KCS10/KCS20	2
GO:0048437	floral organ development	3/165	286/29608	0.214233	0.320299	MPK3/WRKY70/OPR3	3
GO:0071482	cellular response to light stimulus	2/165	156/29608	0.21606	0.322242	PAPP2C/RAP2.4	2
GO:0032784	regulation of DNA-templated transcription, elongation	1/165	44/29608	0.218132	0.322962	AT1G03740	1
GO:0032881	regulation of polysaccharide metabolic process	1/165	44/29608	0.218132	0.322962	NUDT7	1
GO:0042886	amide transport	1/165	44/29608	0.218132	0.322962	AT2G03530	1
GO:0009070	serine family amino acid biosynthetic process	1/165	45/29608	0.222495	0.327041	PGDH	1
GO:0009718	anthocyanin-containing compound biosynthetic process	1/165	45/29608	0.222495	0.327041	PR5	1
GO:0070988	demethylation	1/165	45/29608	0.222495	0.327041	ALKBH10B	1
GO:0000122	negative regulation of transcription by RNA polymerase II	1/165	46/29608	0.226835	0.329451	GRXS13	1
GO:0006739	NADP metabolic process	1/165	46/29608	0.226835	0.329451	NADP-ME2	1
GO:0010928	regulation of auxin mediated signaling pathway	1/165	46/29608	0.226835	0.329451	PEN3	1
GO:0047484	regulation of response to osmotic stress	1/165	46/29608	0.226835	0.329451	WRKY70	1
GO:0051651	maintenance of location in cell	1/165	46/29608	0.226835	0.329451	SYP121	1
GO:1990748	cellular detoxification	1/165	47/29608	0.23115	0.334921	PEN3	1
GO:0010208	pollen wall assembly	1/165	48/29608	0.235442	0.339526	EFD	1
GO:0097237	cellular response to toxic substance	1/165	48/29608	0.235442	0.339526	PEN3	1
GO:0051640	organelle localization	2/165	166/29608	0.236547	0.340315	SYP121/SYP122	2
GO:0009743	response to carbohydrate	2/165	167/29608	0.238602	0.342465	ATAF2/PAD4	2
GO:0002832	negative regulation of response to biotic stimulus	1/165	50/29608	0.243953	0.344471	AT5G13190	1
GO:0032102	negative regulation of response to external stimulus	1/165	50/29608	0.243953	0.344471	AT5G13190	1
GO:0046618	drug export	1/165	50/29608	0.243953	0.344471	DTX18	1
GO:0048544	recognition of pollen	1/165	50/29608	0.243953	0.344471	AT4G27300	1
GO:0071417	cellular response to organonitrogen compound	1/165	50/29608	0.243953	0.344471	PEN3	1
GO:1990961	xenobiotic detoxification by transmembrane export across the plasma membrane	1/165	50/29608	0.243953	0.344471	DTX18	1
GO:2000030	regulation of response to red or far red light	1/165	50/29608	0.243953	0.344471	ATAF2	1
GO:0031667	response to nutrient levels	3/165	308/29608	0.246504	0.347269	AT1G35350/CNI1/WRKY6	3
GO:0043562	cellular response to nitrogen levels	1/165	51/29608	0.248174	0.348816	CNI1	1
GO:0009308	amine metabolic process	2/165	173/29608	0.250952	0.35191	ASB1/CYP83B1	2
GO:0008037	cell recognition	1/165	52/29608	0.252371	0.35228	AT4G27300	1
GO:0071470	cellular response to osmotic stress	1/165	52/29608	0.252371	0.35228	RAP2.4	1
GO:0009789	positive regulation of abscisic acid-activated signaling pathway	1/165	53/29608	0.256545	0.356474	CBP60G	1
GO:0010927	cellular component assembly involved in morphogenesis	1/165	53/29608	0.256545	0.356474	EFD	1
GO:0002683	negative regulation of immune system process	1/165	54/29608	0.260695	0.359783	AT5G13190	1
GO:0032989	cellular component morphogenesis	1/165	54/29608	0.260695	0.359783	EFD	1
GO:0050777	negative regulation of immune response	1/165	54/29608	0.260695	0.359783	AT5G13190	1
GO:0006665	sphingolipid metabolic process	1/165	55/29608	0.264823	0.362967	AtIPCS2	1
GO:0009910	negative regulation of flower development	1/165	55/29608	0.264823	0.362967	HIPP3	1
GO:0090332	stomatal closure	1/165	55/29608	0.264823	0.362967	WRKY70	1
GO:0071478	cellular response to radiation	2/165	180/29608	0.265383	0.362967	PAPP2C/RAP2.4	2
GO:0006354	DNA-templated transcription, elongation	1/165	56/29608	0.268927	0.366173	AT1G03740	1
GO:0042743	hydrogen peroxide metabolic process	1/165	56/29608	0.268927	0.366173	PAD4	1
GO:0034220	ion transmembrane transport	3/165	324/29608	0.270431	0.367401	UCP5/ACA11/ACA10	3
GO:0009694	jasmonic acid metabolic process	1/165	57/29608	0.273009	0.369259	OPR3	1
GO:0042908	xenobiotic transport	1/165	57/29608	0.273009	0.369259	DTX18	1
GO:0071322	cellular response to carbohydrate stimulus	1/165	58/29608	0.277068	0.37392	PAD4	1
GO:1901137	carbohydrate derivative biosynthetic process	4/165	480/29608	0.27959	0.375962	MYB51/FUT4/CYP83B1/WRKY70	4
GO:0051093	negative regulation of developmental process	2/165	187/29608	0.279815	0.375962	WRKY70/HIPP3	2
GO:0034754	cellular hormone metabolic process	1/165	59/29608	0.281105	0.37604	CYP83B1	1
GO:0045595	regulation of cell differentiation	1/165	59/29608	0.281105	0.37604	RAP2.4	1
GO:0009809	lignin biosynthetic process	1/165	60/29608	0.285119	0.378093	BCB	1
GO:0010675	regulation of cellular carbohydrate metabolic process	1/165	60/29608	0.285119	0.378093	NUDT7	1
GO:0048481	plant ovule development	1/165	60/29608	0.285119	0.378093	MPK3	1
GO:0048825	cotyledon development	1/165	60/29608	0.285119	0.378093	PEN3	1
GO:0006997	nucleus organization	1/165	61/29608	0.289111	0.380903	AT4G33050	1
GO:0043255	regulation of carbohydrate biosynthetic process	1/165	61/29608	0.289111	0.380903	NUDT7	1
GO:0071229	cellular response to acid chemical	1/165	61/29608	0.289111	0.380903	SAG21	1
GO:0010411	xyloglucan metabolic process	1/165	62/29608	0.293081	0.384472	FUT4	1
GO:0035670	plant-type ovary development	1/165	62/29608	0.293081	0.384472	MPK3	1
GO:0009069	serine family amino acid metabolic process	1/165	63/29608	0.297029	0.387982	PGDH	1
GO:0009644	response to high light intensity	1/165	63/29608	0.297029	0.387982	ERD15	1
GO:0003333	amino acid transmembrane transport	1/165	64/29608	0.300955	0.391434	LHT1	1
GO:0072527	pyrimidine-containing compound metabolic process	1/165	64/29608	0.300955	0.391434	PEN3	1
GO:0010286	heat acclimation	1/165	69/29608	0.32026	0.414774	WRKY33	1
GO:0046283	anthocyanin-containing compound metabolic process	1/165	69/29608	0.32026	0.414774	PR5	1
GO:1901699	cellular response to nitrogen compound	1/165	72/29608	0.331587	0.428535	PEN3	1
GO:0046942	carboxylic acid transport	1/165	73/29608	0.335321	0.432444	UCP5	1
GO:0005982	starch metabolic process	1/165	74/29608	0.339035	0.435392	NUDT7	1
GO:0140115	export across plasma membrane	1/165	74/29608	0.339035	0.435392	DTX18	1
GO:0006865	amino acid transport	1/165	75/29608	0.342727	0.438289	LHT1	1
GO:1902600	proton transmembrane transport	1/165	75/29608	0.342727	0.438289	UCP5	1
GO:0090351	seedling development	2/165	219/29608	0.345259	0.440602	SERK4/LRR XI-23	2
GO:0009744	response to sucrose	1/165	76/29608	0.3464	0.441135	ATAF2	1
GO:0033692	cellular polysaccharide biosynthetic process	2/165	220/29608	0.347279	0.441333	FUT4/NUDT7	2
GO:0009267	cellular response to starvation	2/165	221/29608	0.349297	0.442975	AT1G35350/WRKY6	2
GO:0051235	maintenance of location	1/165	77/29608	0.350051	0.443011	SYP121	1
GO:2000280	regulation of root development	1/165	79/29608	0.357294	0.451241	PEN3	1
GO:0009736	cytokinin-activated signaling pathway	1/165	80/29608	0.360885	0.453897	RAP2.4	1
GO:0043094	cellular metabolic compound salvage	1/165	80/29608	0.360885	0.453897	AT2G03530	1
GO:0048438	floral whorl development	2/165	228/29608	0.363362	0.456072	MPK3/OPR3	2
GO:0006914	autophagy	1/165	82/29608	0.368008	0.46001	WRKY33	1
GO:0061919	process utilizing autophagic mechanism	1/165	82/29608	0.368008	0.46001	WRKY33	1
GO:0009846	pollen germination	1/165	83/29608	0.37154	0.463475	EFD	1
GO:0006073	cellular glucan metabolic process	2/165	233/29608	0.373339	0.464769	FUT4/NUDT7	2
GO:0006109	regulation of carbohydrate metabolic process	1/165	85/29608	0.378545	0.47029	NUDT7	1
GO:0006090	pyruvate metabolic process	1/165	86/29608	0.382018	0.47077	NADP-ME2	1
GO:0048440	carpel development	1/165	86/29608	0.382018	0.47077	MPK3	1
GO:0055067	monovalent inorganic cation homeostasis	1/165	86/29608	0.382018	0.47077	PEN3	1
GO:0071368	cellular response to cytokinin stimulus	1/165	86/29608	0.382018	0.47077	RAP2.4	1
GO:0044042	glucan metabolic process	2/165	239/29608	0.385229	0.472164	FUT4/NUDT7	2
GO:0009561	megagametogenesis	1/165	87/29608	0.385472	0.472164	AT4G33050	1
GO:2000242	negative regulation of reproductive process	1/165	87/29608	0.385472	0.472164	HIPP3	1
GO:0000041	transition metal ion transport	1/165	88/29608	0.388907	0.473841	PEN3	1
GO:0010374	stomatal complex development	1/165	88/29608	0.388907	0.473841	MPK3	1
GO:0006605	protein targeting	2/165	241/29608	0.389171	0.473841	SYP121/SYP122	2
GO:0006897	endocytosis	1/165	93/29608	0.405796	0.492119	FLOT1	1
GO:0043648	dicarboxylic acid metabolic process	1/165	93/29608	0.405796	0.492119	NADP-ME2	1
GO:0046467	membrane lipid biosynthetic process	1/165	95/29608	0.412421	0.499161	AtIPCS2	1
GO:0006820	anion transport	2/165	261/29608	0.427942	0.51692	AT1G35350/UCP5	2
GO:0048868	pollen tube development	2/165	263/29608	0.43175	0.518572	MPK3/MIK2	2
GO:0048467	gynoecium development	1/165	101/29608	0.43186	0.518572	MPK3	1
GO:1900140	regulation of seedling development	1/165	101/29608	0.43186	0.518572	SERK4	1
GO:0042594	response to starvation	2/165	264/29608	0.433649	0.519697	AT1G35350/WRKY6	2
GO:0000271	polysaccharide biosynthetic process	2/165	265/29608	0.435544	0.520945	FUT4/NUDT7	2
GO:0034637	cellular carbohydrate biosynthetic process	2/165	266/29608	0.437437	0.522069	FUT4/NUDT7	2
GO:0070592	cell wall polysaccharide biosynthetic process	1/165	103/29608	0.438196	0.522069	FUT4	1
GO:0006402	mRNA catabolic process	1/165	106/29608	0.447569	0.531162	ALKBH10B	1
GO:0015711	organic anion transport	1/165	106/29608	0.447569	0.531162	UCP5	1
GO:0098656	anion transmembrane transport	1/165	107/29608	0.450659	0.532972	UCP5	1
GO:0009826	unidimensional cell growth	3/165	444/29608	0.450842	0.532972	PRXCB/NA/GRP-3	3
GO:0044038	cell wall macromolecule biosynthetic process	1/165	108/29608	0.453731	0.534317	FUT4	1
GO:0070589	cellular component macromolecule biosynthetic process	1/165	108/29608	0.453731	0.534317	FUT4	1
GO:0009738	abscisic acid-activated signaling pathway	2/165	276/29608	0.456167	0.53615	CBP60G/MPK3	2
GO:0006839	mitochondrial transport	1/165	110/29608	0.459825	0.538428	UCP5	1
GO:0006631	fatty acid metabolic process	2/165	278/29608	0.45987	0.538428	KCS10/KCS20	2
GO:0009813	flavonoid biosynthetic process	1/165	115/29608	0.474765	0.553742	PR5	1
GO:0080147	root hair cell development	1/165	115/29608	0.474765	0.553742	PEN3	1
GO:0046474	glycerophospholipid biosynthetic process	1/165	117/29608	0.480626	0.55738	LPAT4	1
GO:0048443	stamen development	1/165	117/29608	0.480626	0.55738	OPR3	1
GO:0048466	androecium development	1/165	117/29608	0.480626	0.55738	OPR3	1
GO:0006643	membrane lipid metabolic process	1/165	118/29608	0.483532	0.559686	AtIPCS2	1
GO:0044092	negative regulation of molecular function	1/165	119/29608	0.486422	0.561964	MVQ1	1
GO:0009640	photomorphogenesis	1/165	122/29608	0.494995	0.570788	ATAF2	1
GO:0031331	positive regulation of cellular catabolic process	1/165	125/29608	0.503425	0.579414	WRKY33	1
GO:0010410	hemicellulose metabolic process	1/165	126/29608	0.506204	0.581515	FUT4	1
GO:0009060	aerobic respiration	1/165	127/29608	0.508968	0.582496	PNP-A	1
GO:0009968	negative regulation of signal transduction	1/165	127/29608	0.508968	0.582496	PAD4	1
GO:0033013	tetrapyrrole metabolic process	2/165	307/29608	0.511872	0.584723	NA/UGT85A1	2
GO:0006401	RNA catabolic process	1/165	130/29608	0.517167	0.588567	ALKBH10B	1
GO:0009896	positive regulation of catabolic process	1/165	130/29608	0.517167	0.588567	WRKY33	1
GO:0010648	negative regulation of cell communication	1/165	131/29608	0.51987	0.589443	PAD4	1
GO:0023057	negative regulation of signaling	1/165	131/29608	0.51987	0.589443	PAD4	1
GO:0009787	regulation of abscisic acid-activated signaling pathway	1/165	133/29608	0.52523	0.592218	CBP60G	1
GO:1901419	regulation of response to alcohol	1/165	133/29608	0.52523	0.592218	CBP60G	1
GO:1905957	regulation of cellular response to alcohol	1/165	133/29608	0.52523	0.592218	CBP60G	1
GO:0048581	negative regulation of post-embryonic development	1/165	136/29608	0.533159	0.600049	HIPP3	1
GO:0051094	positive regulation of developmental process	1/165	145/29608	0.556164	0.624789	SAG101	1
GO:0048764	trichoblast maturation	1/165	147/29608	0.561122	0.628045	PEN3	1
GO:0048765	root hair cell differentiation	1/165	147/29608	0.561122	0.628045	PEN3	1
GO:0045017	glycerolipid biosynthetic process	1/165	148/29608	0.56358	0.628489	LPAT4	1
GO:0048469	cell maturation	1/165	148/29608	0.56358	0.628489	PEN3	1
GO:0071215	cellular response to abscisic acid stimulus	2/165	345/29608	0.574885	0.638466	CBP60G/MPK3	2
GO:0097306	cellular response to alcohol	2/165	345/29608	0.574885	0.638466	CBP60G/MPK3	2
GO:0045333	cellular respiration	1/165	153/29608	0.575666	0.638466	PNP-A	1
GO:0051241	negative regulation of multicellular organismal process	1/165	154/29608	0.578043	0.639939	HIPP3	1
GO:0009606	tropism	1/165	158/29608	0.587419	0.647201	TCH3	1
GO:0032879	regulation of localization	1/165	158/29608	0.587419	0.647201	PEN3	1
GO:0010054	trichoblast differentiation	1/165	159/29608	0.589731	0.647201	PEN3	1
GO:0044264	cellular polysaccharide metabolic process	2/165	356/29608	0.591994	0.647201	FUT4/NUDT7	2
GO:0007623	circadian rhythm	1/165	160/29608	0.59203	0.647201	SMXL2	1
GO:0008654	phospholipid biosynthetic process	1/165	160/29608	0.59203	0.647201	LPAT4	1
GO:0048511	rhythmic process	1/165	160/29608	0.59203	0.647201	SMXL2	1
GO:0006650	glycerophospholipid metabolic process	1/165	162/29608	0.596589	0.651018	LPAT4	1
GO:0006486	protein glycosylation	1/165	166/29608	0.605556	0.658447	FUT4	1
GO:0043413	macromolecule glycosylation	1/165	166/29608	0.605556	0.658447	FUT4	1
GO:0009101	glycoprotein biosynthetic process	1/165	167/29608	0.607766	0.659675	FUT4	1
GO:0015980	energy derivation by oxidation of organic compounds	1/165	168/29608	0.609964	0.660885	PNP-A	1
GO:0031329	regulation of cellular catabolic process	1/165	169/29608	0.61215	0.662078	WRKY33	1
GO:0009812	flavonoid metabolic process	1/165	170/29608	0.614324	0.663253	PR5	1
GO:0034655	nucleobase-containing compound catabolic process	1/165	172/29608	0.618636	0.665551	ALKBH10B	1
GO:0070085	glycosylation	1/165	172/29608	0.618636	0.665551	FUT4	1
GO:0046777	protein autophosphorylation	1/165	176/29608	0.627115	0.673486	LRR XI-23	1
GO:0009100	glycoprotein metabolic process	1/165	178/29608	0.631284	0.675585	FUT4	1
GO:0009553	embryo sac development	1/165	178/29608	0.631284	0.675585	AT4G33050	1
GO:0006470	protein dephosphorylation	1/165	181/29608	0.637452	0.679591	PAPP2C	1
GO:0009555	pollen development	2/165	388/29608	0.638844	0.679591	EFD/MPK3	2
GO:0050801	ion homeostasis	2/165	388/29608	0.638844	0.679591	PEN3/ACA11	2
GO:0009909	regulation of flower development	1/165	182/29608	0.639484	0.679591	HIPP3	1
GO:0007005	mitochondrion organization	1/165	184/29608	0.643516	0.682687	AtHIGD2	1
GO:0010383	cell wall polysaccharide metabolic process	1/165	187/29608	0.64948	0.687817	FUT4	1
GO:0009845	seed germination	1/165	190/29608	0.655344	0.691627	LRR XI-23	1
GO:0009894	regulation of catabolic process	1/165	190/29608	0.655344	0.691627	WRKY33	1
GO:0045944	positive regulation of transcription by RNA polymerase II	1/165	191/29608	0.657278	0.692469	AT1G03740	1
GO:0010053	root epidermal cell differentiation	1/165	193/29608	0.661112	0.695307	PEN3	1
GO:0016051	carbohydrate biosynthetic process	2/165	406/29608	0.6633	0.696408	FUT4/NUDT7	2
GO:0048831	regulation of shoot system development	1/165	197/29608	0.668652	0.700821	HIPP3	1
GO:0046486	glycerolipid metabolic process	1/165	201/29608	0.676026	0.707334	LPAT4	1
GO:0006091	generation of precursor metabolites and energy	2/165	427/29608	0.690141	0.719787	PNP-A/NADP-ME2	2
GO:0055065	metal ion homeostasis	1/165	209/29608	0.690287	0.719787	PEN3	1
GO:0046148	pigment biosynthetic process	1/165	222/29608	0.712143	0.741309	PR5	1
GO:0044036	cell wall macromolecule metabolic process	1/165	228/29608	0.721707	0.749985	FUT4	1
GO:0006644	phospholipid metabolic process	1/165	232/29608	0.727906	0.755141	LPAT4	1
GO:0090627	plant epidermal cell differentiation	1/165	233/29608	0.729434	0.755441	PEN3	1
GO:0003002	regionalization	1/165	251/29608	0.75553	0.781141	MPK3	1
GO:0042546	cell wall biogenesis	2/165	491/29608	0.761268	0.785502	FUT4/AGP16	2
GO:0006778	porphyrin-containing compound metabolic process	1/165	256/29608	0.762324	0.785502		1
GO:0016311	dephosphorylation	1/165	259/29608	0.76631	0.788278	PAPP2C	1
GO:0010016	shoot system morphogenesis	1/165	271/29608	0.7816	0.802653	ACA10	1
GO:0055080	cation homeostasis	1/165	273/29608	0.784049	0.803815	PEN3	1
GO:0019725	cellular homeostasis	1/165	275/29608	0.786472	0.804946	BAP1	1
GO:0042440	pigment metabolic process	1/165	307/29608	0.821754	0.839648	PR5	1
GO:0032259	methylation	1/165	317/29608	0.831543	0.848229	IGMT4	1
GO:0007389	pattern specification process	1/165	321/29608	0.835307	0.850646	MPK3	1
GO:0065009	regulation of molecular function	1/165	337/29608	0.849545	0.863704	MVQ1	1
GO:0071695	anatomical structure maturation	1/165	356/29608	0.864871	0.877137	PEN3	1
GO:0098771	inorganic ion homeostasis	1/165	357/29608	0.865634	0.877137	PEN3	1
GO:0009451	RNA modification	1/165	371/29608	0.875867	0.883105	ALKBH10B	1
GO:0010228	vegetative to reproductive phase transition of meristem	1/165	371/29608	0.875867	0.883105	ALKBH10B	1
GO:0090407	organophosphate biosynthetic process	1/165	371/29608	0.875867	0.883105	LPAT4	1
GO:0021700	developmental maturation	1/165	376/29608	0.87933	0.885134	PEN3	1
GO:0055086	nucleobase-containing small molecule metabolic process	1/165	380/29608	0.882032	0.886391	PEN3	1
GO:0034622	cellular protein-containing complex assembly	1/165	391/29608	0.889155	0.89208	AtHIGD2	1
GO:0048468	cell development	1/165	476/29608	0.931554	0.933084	PEN3	1
GO:0010629	negative regulation of gene expression	1/165	485/29608	0.934965	0.934965	ALKBH10B	1

## Sheet: clst13
ID	Description	GeneRatio	BgRatio	pvalue	p.adjust	geneID	Count
GO:0009695	jasmonic acid biosynthetic process	5/49	32/29608	1.95922e-09	6.40664e-07	LOX2/AOC1/AOS/OPR3/AOC2	5
GO:0009694	jasmonic acid metabolic process	5/49	57/29608	3.94945e-08	6.45735e-06	LOX2/AOC1/AOS/OPR3/AOC2	5
GO:0009631	cold acclimation	5/49	64/29608	7.12965e-08	7.77131e-06	COR15B/COR15A/CAX1/FUM2/SEX1	5
GO:0072330	monocarboxylic acid biosynthetic process	7/49	304/29608	6.6661e-07	5.44954e-05	AT4G21910/LOX2/AOC1/PEC1/AOS/OPR3/AOC2	7
GO:0080027	response to herbivore	3/49	17/29608	2.84953e-06	0.000186359	LOX2/TPS03/FAMT	3
GO:0031408	oxylipin biosynthetic process	3/49	23/29608	7.36966e-06	0.000390304	LOX2/AOS/OPR3	3
GO:0009269	response to desiccation	3/49	25/29608	9.54872e-06	0.000390304	AOC1/P5CS1/MYC2	3
GO:0031407	oxylipin metabolic process	3/49	25/29608	9.54872e-06	0.000390304	LOX2/AOS/OPR3	3
GO:0009409	response to cold	7/49	487/29608	1.47497e-05	0.000535906	AOC2/COR15B/COR15A/CAX1/FUM2/SEX1/CA1	7
GO:0016143	S-glycoside metabolic process	5/49	236/29608	4.41809e-05	0.00120393	AT4G21910/BGLU18/AT1G52000/GSL-OH/MYC2	5
GO:0019757	glycosinolate metabolic process	5/49	236/29608	4.41809e-05	0.00120393	AT4G21910/BGLU18/AT1G52000/GSL-OH/MYC2	5
GO:0019760	glucosinolate metabolic process	5/49	236/29608	4.41809e-05	0.00120393	AT4G21910/BGLU18/AT1G52000/GSL-OH/MYC2	5
GO:2000022	regulation of jasmonic acid mediated signaling pathway	3/49	45/29608	5.75557e-05	0.00144775	AT1G70700/JAZ6/JOX2	3
GO:0051259	protein complex oligomerization	3/49	55/29608	0.00010518	0.00245671	MYC2/COR15A/FUM2	3
GO:0015976	carbon utilization	2/49	10/29608	0.000119721	0.00260991	CA1/CA2	2
GO:1901657	glycosyl compound metabolic process	5/49	297/29608	0.000130472	0.00266652	AT4G21910/BGLU18/AT1G52000/GSL-OH/MYC2	5
GO:2000068	regulation of defense response to insect	2/49	13/29608	0.000206858	0.00397898	JOX2/MYC2	2
GO:0016125	sterol metabolic process	3/49	73/29608	0.000244191	0.00413022	HPL1/AT5G24155/AOS	3
GO:0009636	response to toxic substance	4/49	184/29608	0.00024583	0.00413022	AT4G21910/JOX2/CORI3/AT1G61890	4
GO:0009867	jasmonic acid mediated signaling pathway	4/49	189/29608	0.000272244	0.00413022	AT1G70700/JAZ6/JOX2/MYC2	4
GO:0042430	indole-containing compound metabolic process	4/49	189/29608	0.000272244	0.00413022	AT4G21910/AT1G52000/PEC1/MYC2	4
GO:0051262	protein tetramerization	2/49	15/29608	0.000277874	0.00413022	MYC2/FUM2	2
GO:1901605	alpha-amino acid metabolic process	5/49	356/29608	0.000301829	0.00425882	AT4G21910/AT1G52000/AT3G28220/P5CS1/MYC2	5
GO:0071395	cellular response to jasmonic acid stimulus	4/49	196/29608	0.000312574	0.00425882	AT1G70700/JAZ6/JOX2/MYC2	4
GO:0071398	cellular response to fatty acid	4/49	200/29608	0.000337453	0.00441389	AT1G70700/JAZ6/JOX2/MYC2	4
GO:0008202	steroid metabolic process	3/49	95/29608	0.000529732	0.0066624	HPL1/AT5G24155/AOS	3
GO:0051260	protein homooligomerization	2/49	28/29608	0.0009867	0.01195	MYC2/COR15A	2
GO:0019750	chloroplast localization	2/49	35/29608	0.0015417	0.0177743	REC1/REC2	2
GO:0009625	response to insect	2/49	36/29608	0.00163067	0.0177743	BGLU18/TPS03	2
GO:0051644	plastid localization	2/49	36/29608	0.00163067	0.0177743	REC1/REC2	2
GO:0002213	defense response to insect	2/49	45/29608	0.00253828	0.0267747	JOX2/MYC2	2
GO:0062012	regulation of small molecule metabolic process	3/49	169/29608	0.00277597	0.0283669	GSL-OH/MYC2/REC1	3
GO:0009308	amine metabolic process	3/49	173/29608	0.00296528	0.0291898	AT1G52000/AT3G28220/MYC2	3
GO:0046618	drug export	2/49	50/29608	0.00312429	0.0291898	AT4G21910/AT1G61890	2
GO:1990961	xenobiotic detoxification by transmembrane export across the plasma membrane	2/49	50/29608	0.00312429	0.0291898	AT4G21910/AT1G61890	2
GO:0006714	sesquiterpenoid metabolic process	2/49	52/29608	0.00337477	0.0306542	BGLU18/TPS03	2
GO:0016144	S-glycoside biosynthetic process	2/49	57/29608	0.00404061	0.033032	GSL-OH/MYC2	2
GO:0019758	glycosinolate biosynthetic process	2/49	57/29608	0.00404061	0.033032	GSL-OH/MYC2	2
GO:0019761	glucosinolate biosynthetic process	2/49	57/29608	0.00404061	0.033032	GSL-OH/MYC2	2
GO:0042908	xenobiotic transport	2/49	57/29608	0.00404061	0.033032	AT4G21910/AT1G61890	2
GO:0010675	regulation of cellular carbohydrate metabolic process	2/49	60/29608	0.004467	0.0347788	GSL-OH/REC1	2
GO:0042538	hyperosmotic salinity response	2/49	60/29608	0.004467	0.0347788	P5CS1/CORI3	2
GO:1901659	glycosyl compound biosynthetic process	2/49	64/29608	0.00506648	0.0385288	GSL-OH/MYC2	2
GO:0009966	regulation of signal transduction	4/49	426/29608	0.00537309	0.0399318	BGLU18/AT1G70700/JAZ6/JOX2	4
GO:0023051	regulation of signaling	4/49	435/29608	0.00578054	0.0420052	BGLU18/AT1G70700/JAZ6/JOX2	4
GO:1901615	organic hydroxy compound metabolic process	4/49	443/29608	0.00615966	0.0429597	BGLU18/HPL1/AT5G24155/AOS	4
GO:0006972	hyperosmotic response	2/49	71/29608	0.00619934	0.0429597	P5CS1/CORI3	2
GO:0010646	regulation of cell communication	4/49	446/29608	0.00630601	0.0429597	BGLU18/AT1G70700/JAZ6/JOX2	4
GO:0140115	export across plasma membrane	2/49	74/29608	0.00671699	0.0448256	AT4G21910/AT1G61890	2
GO:0015979	photosynthesis	3/49	243/29608	0.00761861	0.0498257	FNR2/FUM2/CA1	3
GO:0120254	olefinic compound metabolic process	2/49	80/29608	0.00780908	0.05007	BGLU18/AOS	2
GO:0006109	regulation of carbohydrate metabolic process	2/49	85/29608	0.00877611	0.0541786	GSL-OH/REC1	2
GO:0006778	porphyrin-containing compound metabolic process	3/49	256/29608	0.00878124	0.0541786	CLH1/NA/MDL3	3
GO:0010374	stomatal complex development	2/49	88/29608	0.00938077	0.0568058	MYC2/CA1	2
GO:1901136	carbohydrate derivative catabolic process	2/49	91/29608	0.0100035	0.0594756	BGLU18/NA	2
GO:0006631	fatty acid metabolic process	3/49	278/29608	0.0109748	0.0640848	LOX2/HPL1/AOS	3
GO:0006576	cellular biogenic amine metabolic process	2/49	104/29608	0.012907	0.0740452	AT1G52000/MYC2	2
GO:0010119	regulation of stomatal movement	2/49	105/29608	0.0131438	0.0741039	BGLU18/CA1	2
GO:0033013	tetrapyrrole metabolic process	3/49	307/29608	0.014311	0.0790059	CLH1/NA/MDL3	3
GO:0007568	aging	3/49	316/29608	0.015451	0.0790059	COR15B/COR15A/MDL3	3
GO:0009813	flavonoid biosynthetic process	2/49	115/29608	0.0156155	0.0790059	AT4G21910/MYC2	2
GO:0009072	aromatic amino acid family metabolic process	2/49	118/29608	0.016393	0.0790059	AT1G52000/MYC2	2
GO:0009610	response to symbiotic fungus	1/49	10/29608	0.0164294	0.0790059	SEX1	1
GO:0009963	positive regulation of flavonoid biosynthetic process	1/49	10/29608	0.0164294	0.0790059	MYC2	1
GO:0030149	sphingolipid catabolic process	1/49	10/29608	0.0164294	0.0790059		1
GO:0033169	histone H3-K9 demethylation	1/49	10/29608	0.0164294	0.0790059	JMJ29	1
GO:0046683	response to organophosphorus	1/49	10/29608	0.0164294	0.0790059	MYC2	1
GO:0090548	response to nitrate starvation	1/49	10/29608	0.0164294	0.0790059	CCT101	1
GO:0046466	membrane lipid catabolic process	1/49	11/29608	0.0180577	0.0855777		1
GO:0044106	cellular amine metabolic process	2/49	126/29608	0.0185456	0.0858194	AT1G52000/MYC2	2
GO:0009608	response to symbiont	1/49	12/29608	0.0196833	0.0858194	SEX1	1
GO:0009819	drought recovery	1/49	12/29608	0.0196833	0.0858194	COR15A	1
GO:0014074	response to purine-containing compound	1/49	12/29608	0.0196833	0.0858194	MYC2	1
GO:0048363	mucilage pectin metabolic process	1/49	12/29608	0.0196833	0.0858194	AT2G23760	1
GO:0051090	regulation of DNA-binding transcription factor activity	1/49	12/29608	0.0196833	0.0858194	MYC2	1
GO:0010439	regulation of glucosinolate biosynthetic process	1/49	13/29608	0.0213064	0.090483	GSL-OH	1
GO:0055069	zinc ion homeostasis	1/49	13/29608	0.0213064	0.090483	CAX1	1
GO:0001676	long-chain fatty acid metabolic process	1/49	14/29608	0.0229268	0.0937133	AOS	1
GO:0009051	pentose-phosphate shunt, oxidative branch	1/49	14/29608	0.0229268	0.0937133	PGL5	1
GO:0030026	cellular manganese ion homeostasis	1/49	14/29608	0.0229268	0.0937133	CAX1	1
GO:0006521	regulation of cellular amino acid metabolic process	1/49	15/29608	0.0245446	0.0955485	MYC2	1
GO:0030104	water homeostasis	1/49	15/29608	0.0245446	0.0955485	BGLU18	1
GO:0033238	regulation of cellular amine metabolic process	1/49	15/29608	0.0245446	0.0955485	MYC2	1
GO:0070076	histone lysine demethylation	1/49	15/29608	0.0245446	0.0955485	JMJ29	1
GO:0042128	nitrate assimilation	1/49	16/29608	0.0261597	0.0970503	FUM2	1
GO:0055071	manganese ion homeostasis	1/49	16/29608	0.0261597	0.0970503	CAX1	1
GO:2000038	regulation of stomatal complex development	1/49	16/29608	0.0261597	0.0970503	CA1	1
GO:0005983	starch catabolic process	1/49	17/29608	0.0277723	0.0970503	SEX1	1
GO:0006560	proline metabolic process	1/49	17/29608	0.0277723	0.0970503	P5CS1	1
GO:0010037	response to carbon dioxide	1/49	17/29608	0.0277723	0.0970503	CA1	1
GO:0016577	histone demethylation	1/49	17/29608	0.0277723	0.0970503	JMJ29	1
GO:0042126	nitrate metabolic process	1/49	17/29608	0.0277723	0.0970503	FUM2	1
GO:0010118	stomatal movement	2/49	158/29608	0.0282506	0.0970503	BGLU18/CA1	2
GO:0098754	detoxification	2/49	158/29608	0.0282506	0.0970503	AT4G21910/AT1G61890	2
GO:0015994	chlorophyll metabolic process	2/49	160/29608	0.0289124	0.0970503	CLH1/NA	2
GO:0140352	export from cell	2/49	160/29608	0.0289124	0.0970503	AT4G21910/AT1G61890	2
GO:0006108	malate metabolic process	1/49	18/29608	0.0293822	0.0970503	FUM2	1
GO:0006482	protein demethylation	1/49	18/29608	0.0293822	0.0970503	JMJ29	1
GO:0008214	protein dealkylation	1/49	18/29608	0.0293822	0.0970503	JMJ29	1
GO:0051640	organelle localization	2/49	166/29608	0.0309349	0.100332	REC1/REC2	2
GO:0042343	indole glucosinolate metabolic process	1/49	19/29608	0.0309895	0.100332	MYC2	1
GO:0009812	flavonoid metabolic process	2/49	170/29608	0.0323137	0.101508	AT4G21910/MYC2	2
GO:0002238	response to molecule of fungal origin	1/49	20/29608	0.0325942	0.101508	FAMT	1
GO:0044247	cellular polysaccharide catabolic process	1/49	20/29608	0.0325942	0.101508	SEX1	1
GO:0071941	nitrogen cycle metabolic process	1/49	20/29608	0.0325942	0.101508	FUM2	1
GO:0051567	histone H3-K9 methylation	1/49	21/29608	0.0341963	0.105492	JMJ29	1
GO:0044272	sulfur compound biosynthetic process	2/49	179/29608	0.0355029	0.108382	GSL-OH/MYC2	2
GO:2000024	regulation of leaf development	1/49	22/29608	0.0357958	0.108382	JMJ29	1
GO:2001057	reactive nitrogen species metabolic process	1/49	23/29608	0.0373927	0.112178	FUM2	1
GO:0015996	chlorophyll catabolic process	1/49	24/29608	0.038987	0.115898	CLH1	1
GO:0061647	histone H3-K9 modification	1/49	25/29608	0.0405787	0.119543	JMJ29	1
GO:0055062	phosphate ion homeostasis	1/49	26/29608	0.0421679	0.122026	CAX1	1
GO:0072506	trivalent inorganic anion homeostasis	1/49	26/29608	0.0421679	0.122026	CAX1	1
GO:0006672	ceramide metabolic process	1/49	27/29608	0.0437545	0.124415		1
GO:0046149	pigment catabolic process	1/49	27/29608	0.0437545	0.124415	CLH1	1
GO:0002831	regulation of response to biotic stimulus	2/49	202/29608	0.0441756	0.124529	JOX2/MYC2	2
GO:0009251	glucan catabolic process	1/49	28/29608	0.0453384	0.124585	SEX1	1
GO:0033559	unsaturated fatty acid metabolic process	1/49	28/29608	0.0453384	0.124585	AOS	1
GO:0050826	response to freezing	1/49	28/29608	0.0453384	0.124585	COR15A	1
GO:0032101	regulation of response to external stimulus	2/49	207/29608	0.0461557	0.125774	JOX2/MYC2	2
GO:0050821	protein stabilization	1/49	29/29608	0.0469199	0.1268	COR15A	1
GO:0006787	porphyrin-containing compound catabolic process	1/49	30/29608	0.0484987	0.128936	CLH1	1
GO:0033015	tetrapyrrole catabolic process	1/49	30/29608	0.0484987	0.128936	CLH1	1
GO:0044550	secondary metabolite biosynthetic process	2/49	216/29608	0.0498009	0.13133	GSL-OH/MYC2	2
GO:0006098	pentose-phosphate shunt	1/49	33/29608	0.0532199	0.136797	PGL5	1
GO:0009084	glutamine family amino acid biosynthetic process	1/49	33/29608	0.0532199	0.136797	P5CS1	1
GO:0016126	sterol biosynthetic process	1/49	33/29608	0.0532199	0.136797	AT5G24155	1
GO:0050776	regulation of immune response	2/49	225/29608	0.0535473	0.136797	JOX2/MYC2	2
GO:0006740	NADPH regeneration	1/49	35/29608	0.0563546	0.13765	PGL5	1
GO:0009962	regulation of flavonoid biosynthetic process	1/49	35/29608	0.0563546	0.13765	MYC2	1
GO:0042762	regulation of sulfur metabolic process	1/49	35/29608	0.0563546	0.13765	GSL-OH	1
GO:0010193	response to ozone	1/49	36/29608	0.0579182	0.13765	OPR3	1
GO:0016145	S-glycoside catabolic process	1/49	36/29608	0.0579182	0.13765	BGLU18	1
GO:0019759	glycosinolate catabolic process	1/49	36/29608	0.0579182	0.13765	BGLU18	1
GO:0019762	glucosinolate catabolic process	1/49	36/29608	0.0579182	0.13765	BGLU18	1
GO:0055081	anion homeostasis	1/49	36/29608	0.0579182	0.13765	CAX1	1
GO:1900376	regulation of secondary metabolite biosynthetic process	1/49	36/29608	0.0579182	0.13765	GSL-OH	1
GO:0030001	metal ion transport	2/49	236/29608	0.0582582	0.13765	PEC1/CAX1	2
GO:0010150	leaf senescence	2/49	238/29608	0.0591299	0.13765	COR15B/COR15A	2
GO:0080022	primary root development	1/49	37/29608	0.0594792	0.13765	ATBETAFRUCT4	1
GO:0009687	abscisic acid metabolic process	1/49	38/29608	0.0610377	0.13765	BGLU18	1
GO:0031647	regulation of protein stability	1/49	38/29608	0.0610377	0.13765	COR15A	1
GO:0042631	cellular response to water deprivation	1/49	38/29608	0.0610377	0.13765	AFL1	1
GO:0043288	apocarotenoid metabolic process	1/49	38/29608	0.0610377	0.13765	BGLU18	1
GO:1902644	tertiary alcohol metabolic process	1/49	38/29608	0.0610377	0.13765	BGLU18	1
GO:0010191	mucilage metabolic process	1/49	39/29608	0.0625936	0.138298	AT2G23760	1
GO:0051156	glucose 6-phosphate metabolic process	1/49	39/29608	0.0625936	0.138298	PGL5	1
GO:0071462	cellular response to water stimulus	1/49	39/29608	0.0625936	0.138298	AFL1	1
GO:0015706	nitrate transport	1/49	40/29608	0.064147	0.138662	NPF2.13	1
GO:0016106	sesquiterpenoid biosynthetic process	1/49	40/29608	0.064147	0.138662	TPS03	1
GO:1900150	regulation of defense response to fungus	1/49	40/29608	0.064147	0.138662	JOX2	1
GO:0006721	terpenoid metabolic process	2/49	250/29608	0.0644544	0.138662	BGLU18/TPS03	2
GO:0070588	calcium ion transmembrane transport	1/49	41/29608	0.0656979	0.140413	CAX1	1
GO:0090693	plant organ senescence	2/49	254/29608	0.0662643	0.140704	COR15B/COR15A	2
GO:0071214	cellular response to abiotic stimulus	2/49	265/29608	0.0713284	0.149515	AFL1/COR15A	2
GO:0104004	cellular response to environmental stimulus	2/49	265/29608	0.0713284	0.149515	AFL1/COR15A	2
GO:0070988	demethylation	1/49	45/29608	0.0718763	0.149704	JMJ29	1
GO:0006739	NADP metabolic process	1/49	46/29608	0.0734147	0.151941	PGL5	1
GO:0006099	tricarboxylic acid cycle	1/49	48/29608	0.0764839	0.153909	FUM2	1
GO:0010109	regulation of photosynthesis	1/49	48/29608	0.0764839	0.153909	FUM2	1
GO:0044275	cellular carbohydrate catabolic process	1/49	48/29608	0.0764839	0.153909	SEX1	1
GO:0097237	cellular response to toxic substance	1/49	48/29608	0.0764839	0.153909	JOX2	1
GO:0005985	sucrose metabolic process	1/49	49/29608	0.0780147	0.153909	ATBETAFRUCT4	1
GO:0006006	glucose metabolic process	1/49	49/29608	0.0780147	0.153909	REC1	1
GO:0010769	regulation of cell morphogenesis involved in differentiation	1/49	49/29608	0.0780147	0.153909	JMJ29	1
GO:0002832	negative regulation of response to biotic stimulus	1/49	50/29608	0.0795431	0.153909	JOX2	1
GO:0032102	negative regulation of response to external stimulus	1/49	50/29608	0.0795431	0.153909	JOX2	1
GO:0044273	sulfur compound catabolic process	1/49	50/29608	0.0795431	0.153909	BGLU18	1
GO:0071417	cellular response to organonitrogen compound	1/49	50/29608	0.0795431	0.153909	MYC2	1
GO:2000652	regulation of secondary cell wall biogenesis	1/49	51/29608	0.081069	0.155939	MYC2	1
GO:0002682	regulation of immune system process	2/49	291/29608	0.0837759	0.159913	JOX2/MYC2	2
GO:0009789	positive regulation of abscisic acid-activated signaling pathway	1/49	53/29608	0.0841134	0.159913	BGLU18	1
GO:0002683	negative regulation of immune system process	1/49	54/29608	0.0856318	0.160009	JOX2	1
GO:0010214	seed coat development	1/49	54/29608	0.0856318	0.160009	MYB47	1
GO:0050777	negative regulation of immune response	1/49	54/29608	0.0856318	0.160009	JOX2	1
GO:0006665	sphingolipid metabolic process	1/49	55/29608	0.0871478	0.161002		1
GO:1901658	glycosyl compound catabolic process	1/49	55/29608	0.0871478	0.161002	BGLU18	1
GO:0006874	cellular calcium ion homeostasis	1/49	56/29608	0.0886614	0.162878	CAX1	1
GO:0006720	isoprenoid metabolic process	2/49	304/29608	0.0902331	0.162968	BGLU18/TPS03	2
GO:0006568	tryptophan metabolic process	1/49	58/29608	0.0916811	0.162968	MYC2	1
GO:0006586	indolalkylamine metabolic process	1/49	58/29608	0.0916811	0.162968	MYC2	1
GO:0042440	pigment metabolic process	2/49	307/29608	0.0917439	0.162968	CLH1/NA	2
GO:0010017	red or far-red light signaling pathway	1/49	59/29608	0.0931873	0.162968	COR15A	1
GO:0034440	lipid oxidation	1/49	59/29608	0.0931873	0.162968	LOX2	1
GO:0045595	regulation of cell differentiation	1/49	59/29608	0.0931873	0.162968	JMJ29	1
GO:0006664	glycolipid metabolic process	1/49	60/29608	0.094691	0.162968		1
GO:0009668	plastid membrane organization	1/49	60/29608	0.094691	0.162968	COR15A	1
GO:0055074	calcium ion homeostasis	1/49	60/29608	0.094691	0.162968	CAX1	1
GO:1903338	regulation of cell wall organization or biogenesis	1/49	60/29608	0.094691	0.162968	MYC2	1
GO:1903509	liposaccharide metabolic process	1/49	60/29608	0.094691	0.162968		1
GO:0006813	potassium ion transport	1/49	61/29608	0.0961923	0.162979	PEC1	1
GO:0043255	regulation of carbohydrate biosynthetic process	1/49	61/29608	0.0961923	0.162979	GSL-OH	1
GO:0071229	cellular response to acid chemical	1/49	61/29608	0.0961923	0.162979	AFL1	1
GO:0032259	methylation	2/49	317/29608	0.0968338	0.16322	FAMT/JMJ29	2
GO:0009644	response to high light intensity	1/49	63/29608	0.0991876	0.165481	COR15A	1
GO:0072503	cellular divalent inorganic cation homeostasis	1/49	63/29608	0.0991876	0.165481	CAX1	1
GO:0046916	cellular transition metal ion homeostasis	1/49	64/29608	0.100682	0.167121	CAX1	1
GO:0006694	steroid biosynthetic process	1/49	66/29608	0.103662	0.1712	AT5G24155	1
GO:0071489	cellular response to red or far red light	1/49	67/29608	0.105149	0.172782	COR15A	1
GO:0009064	glutamine family amino acid metabolic process	1/49	68/29608	0.106633	0.174345	P5CS1	1
GO:0010286	heat acclimation	1/49	69/29608	0.108115	0.175018	COR15A	1
GO:0016102	diterpenoid biosynthetic process	1/49	69/29608	0.108115	0.175018	TPS03	1
GO:0006816	calcium ion transport	1/49	70/29608	0.109595	0.176539	CAX1	1
GO:1901699	cellular response to nitrogen compound	1/49	72/29608	0.112546	0.180405	MYC2	1
GO:0005982	starch metabolic process	1/49	74/29608	0.115489	0.184218	SEX1	1
GO:0034599	cellular response to oxidative stress	1/49	75/29608	0.116956	0.184915	MYC2	1
GO:0016101	diterpenoid metabolic process	1/49	76/29608	0.118421	0.184915	TPS03	1
GO:0006812	cation transport	2/49	360/29608	0.119581	0.184915	PEC1/CAX1	2
GO:0009991	response to extracellular stimulus	2/49	360/29608	0.119581	0.184915	AFL1/CCT101	2
GO:0031348	negative regulation of defense response	1/49	77/29608	0.119884	0.184915	JOX2	1
GO:0042435	indole-containing compound biosynthetic process	1/49	77/29608	0.119884	0.184915	MYC2	1
GO:0071370	cellular response to gibberellin stimulus	1/49	77/29608	0.119884	0.184915	ATBETAFRUCT4	1
GO:0005984	disaccharide metabolic process	1/49	78/29608	0.121344	0.186289	ATBETAFRUCT4	1
GO:0072507	divalent inorganic cation homeostasis	1/49	83/29608	0.12861	0.196522	CAX1	1
GO:0010090	trichome morphogenesis	1/49	86/29608	0.132942	0.202195	JMJ29	1
GO:0043455	regulation of secondary metabolic process	1/49	87/29608	0.134381	0.203438	GSL-OH	1
GO:0009311	oligosaccharide metabolic process	1/49	90/29608	0.138684	0.208985	ATBETAFRUCT4	1
GO:0019318	hexose metabolic process	1/49	92/29608	0.141542	0.211343	REC1	1
GO:0034968	histone lysine methylation	1/49	92/29608	0.141542	0.211343	JMJ29	1
GO:0043648	dicarboxylic acid metabolic process	1/49	93/29608	0.142967	0.212501	FUM2	1
GO:0016051	carbohydrate biosynthetic process	2/49	406/29608	0.145217	0.213656	AT4G21910/GSL-OH	2
GO:0009967	positive regulation of signal transduction	1/49	95/29608	0.14581	0.213656	BGLU18	1
GO:0030258	lipid modification	1/49	95/29608	0.14581	0.213656	LOX2	1
GO:0009639	response to red or far red light	2/49	408/29608	0.146357	0.213656	TSA1/COR15A	2
GO:0023056	positive regulation of signaling	1/49	96/29608	0.147228	0.213972	BGLU18	1
GO:0010647	positive regulation of cell communication	1/49	99/29608	0.151469	0.219161	BGLU18	1
GO:0006091	generation of precursor metabolites and energy	2/49	427/29608	0.157282	0.226317	PGL5/FUM2	2
GO:0018022	peptidyl-lysine methylation	1/49	104/29608	0.158491	0.226317	JMJ29	1
GO:0055076	transition metal ion homeostasis	1/49	104/29608	0.158491	0.226317	CAX1	1
GO:0010026	trichome differentiation	1/49	106/29608	0.161284	0.229304	JMJ29	1
GO:0022604	regulation of cell morphogenesis	1/49	114/29608	0.172365	0.243997	JMJ29	1
GO:0044242	cellular lipid catabolic process	1/49	115/29608	0.17374	0.244884		1
GO:0016571	histone methylation	1/49	116/29608	0.175113	0.24539	JMJ29	1
GO:0048443	stamen development	1/49	117/29608	0.176483	0.24539	OPR3	1
GO:0048466	androecium development	1/49	117/29608	0.176483	0.24539	OPR3	1
GO:0006643	membrane lipid metabolic process	1/49	118/29608	0.177852	0.24539		1
GO:0015698	inorganic anion transport	1/49	118/29608	0.177852	0.24539	NPF2.13	1
GO:0010565	regulation of cellular ketone metabolic process	1/49	119/29608	0.179218	0.246236	MYC2	1
GO:0090626	plant epidermis morphogenesis	1/49	120/29608	0.180581	0.247072	JMJ29	1
GO:0009640	photomorphogenesis	1/49	122/29608	0.183303	0.24975	TSA1	1
GO:0062197	cellular response to chemical stress	1/49	123/29608	0.18466	0.250555	MYC2	1
GO:1901137	carbohydrate derivative biosynthetic process	2/49	480/29608	0.188507	0.254718	GSL-OH/MYC2	2
GO:0009060	aerobic respiration	1/49	127/29608	0.190066	0.255768	FUM2	1
GO:0016042	lipid catabolic process	1/49	129/29608	0.192757	0.258325		1
GO:0042546	cell wall biogenesis	2/49	491/29608	0.195099	0.260398	AT4G21910/MYC2	2
GO:0009787	regulation of abscisic acid-activated signaling pathway	1/49	133/29608	0.198111	0.261219	BGLU18	1
GO:1901419	regulation of response to alcohol	1/49	133/29608	0.198111	0.261219	BGLU18	1
GO:1905957	regulation of cellular response to alcohol	1/49	133/29608	0.198111	0.261219	BGLU18	1
GO:0048581	negative regulation of post-embryonic development	1/49	136/29608	0.202103	0.265413	CA1	1
GO:0009965	leaf morphogenesis	1/49	138/29608	0.204754	0.267819	AT2G23760	1
GO:0005996	monosaccharide metabolic process	1/49	141/29608	0.208715	0.271911	REC1	1
GO:0000272	polysaccharide catabolic process	1/49	143/29608	0.211344	0.272085	SEX1	1
GO:0006479	protein methylation	1/49	143/29608	0.211344	0.272085	JMJ29	1
GO:0008213	protein alkylation	1/49	143/29608	0.211344	0.272085	JMJ29	1
GO:0006875	cellular metal ion homeostasis	1/49	144/29608	0.212656	0.2727	CAX1	1
GO:0045333	cellular respiration	1/49	153/29608	0.224364	0.28659	FUM2	1
GO:0051241	negative regulation of multicellular organismal process	1/49	154/29608	0.225654	0.287116	CA1	1
GO:0009739	response to gibberellin	1/49	155/29608	0.226942	0.287636	ATBETAFRUCT4	1
GO:0071482	cellular response to light stimulus	1/49	156/29608	0.228228	0.288149	COR15A	1
GO:0009834	plant-type secondary cell wall biogenesis	1/49	157/29608	0.229512	0.288656	MYC2	1
GO:0007623	circadian rhythm	1/49	160/29608	0.233352	0.291245	COR15A	1
GO:0048511	rhythmic process	1/49	160/29608	0.233352	0.291245	COR15A	1
GO:0006066	alcohol metabolic process	1/49	161/29608	0.234628	0.291723	BGLU18	1
GO:0015980	energy derivation by oxidation of organic compounds	1/49	168/29608	0.243499	0.301607	FUM2	1
GO:0044087	regulation of cellular component biogenesis	1/49	169/29608	0.244758	0.302023	MYC2	1
GO:0000302	response to reactive oxygen species	1/49	170/29608	0.246015	0.302108	OPR3	1
GO:0045488	pectin metabolic process	1/49	171/29608	0.24727	0.302108	AT2G23760	1
GO:0010393	galacturonan metabolic process	1/49	172/29608	0.248523	0.302108	AT2G23760	1
GO:1901607	alpha-amino acid biosynthetic process	1/49	172/29608	0.248523	0.302108	P5CS1	1
GO:0030003	cellular cation homeostasis	1/49	175/29608	0.25227	0.305527	CAX1	1
GO:0016114	terpenoid biosynthetic process	1/49	177/29608	0.254758	0.307401	TPS03	1
GO:0018205	peptidyl-lysine modification	1/49	180/29608	0.258474	0.309601	JMJ29	1
GO:0071478	cellular response to radiation	1/49	180/29608	0.258474	0.309601	COR15A	1
GO:0042180	cellular ketone metabolic process	1/49	183/29608	0.262172	0.312884	MYC2	1
GO:0051093	negative regulation of developmental process	1/49	187/29608	0.267075	0.317576	CA1	1
GO:0006873	cellular ion homeostasis	1/49	190/29608	0.270731	0.320757	CAX1	1
GO:0022603	regulation of anatomical structure morphogenesis	1/49	195/29608	0.276784	0.326745	JMJ29	1
GO:0008652	cellular amino acid biosynthetic process	1/49	199/29608	0.281592	0.331225	P5CS1	1
GO:0055065	metal ion homeostasis	1/49	209/29608	0.293474	0.343964	CAX1	1
GO:0098662	inorganic cation transmembrane transport	1/49	215/29608	0.300511	0.350954	CAX1	1
GO:0008299	isoprenoid biosynthetic process	1/49	221/29608	0.307479	0.357814	TPS03	1
GO:0055082	cellular chemical homeostasis	1/49	223/29608	0.309786	0.35922	CAX1	1
GO:0098655	cation transmembrane transport	1/49	224/29608	0.310937	0.359281	CAX1	1
GO:0048438	floral whorl development	1/49	228/29608	0.315522	0.363295	OPR3	1
GO:0006073	cellular glucan metabolic process	1/49	233/29608	0.321212	0.368548	SEX1	1
GO:0016052	carbohydrate catabolic process	1/49	235/29608	0.323474	0.369847	SEX1	1
GO:0044042	glucan metabolic process	1/49	239/29608	0.327978	0.37358	SEX1	1
GO:0098660	inorganic ion transmembrane transport	1/49	240/29608	0.329099	0.37358	CAX1	1
GO:0046700	heterocycle catabolic process	1/49	241/29608	0.330218	0.37358	CLH1	1
GO:0016570	histone modification	1/49	243/29608	0.332452	0.37358	JMJ29	1
GO:0044270	cellular nitrogen compound catabolic process	1/49	243/29608	0.332452	0.37358	CLH1	1
GO:0006820	anion transport	1/49	261/29608	0.352226	0.390057	NPF2.13	1
GO:0043414	macromolecule methylation	1/49	261/29608	0.352226	0.390057	JMJ29	1
GO:0048585	negative regulation of response to stimulus	1/49	261/29608	0.352226	0.390057	JOX2	1
GO:0048584	positive regulation of response to stimulus	1/49	263/29608	0.354387	0.390057	BGLU18	1
GO:1901617	organic hydroxy compound biosynthetic process	1/49	263/29608	0.354387	0.390057	AT5G24155	1
GO:0019439	aromatic compound catabolic process	1/49	264/29608	0.355465	0.390057	CLH1	1
GO:0042594	response to starvation	1/49	264/29608	0.355465	0.390057	CCT101	1
GO:0010016	shoot system morphogenesis	1/49	271/29608	0.362962	0.396952	AT2G23760	1
GO:0055080	cation homeostasis	1/49	273/29608	0.365088	0.397434	CAX1	1
GO:0019725	cellular homeostasis	1/49	275/29608	0.367208	0.397434	CAX1	1
GO:0009738	abscisic acid-activated signaling pathway	1/49	276/29608	0.368265	0.397434	BGLU18	1
GO:0061024	membrane organization	1/49	276/29608	0.368265	0.397434	COR15A	1
GO:1901361	organic cyclic compound catabolic process	1/49	278/29608	0.370374	0.398395	CLH1	1
GO:0048437	floral organ development	1/49	286/29608	0.378741	0.40606	OPR3	1
GO:0031668	cellular response to extracellular stimulus	1/49	288/29608	0.380815	0.40695	AFL1	1
GO:0071496	cellular response to external stimulus	1/49	294/29608	0.386999	0.41221	AFL1	1
GO:0031667	response to nutrient levels	1/49	308/29608	0.401192	0.424563	CCT101	1
GO:0071407	cellular response to organic cyclic compound	1/49	308/29608	0.401192	0.424563	MYC2	1
GO:0009408	response to heat	1/49	316/29608	0.409158	0.431596	COR15A	1
GO:0009832	plant-type cell wall biogenesis	1/49	319/29608	0.412118	0.43332	MYC2	1
GO:0034220	ion transmembrane transport	1/49	324/29608	0.41702	0.437069	CAX1	1
GO:0000904	cell morphogenesis involved in differentiation	1/49	326/29608	0.418969	0.437709	JMJ29	1
GO:0065009	regulation of molecular function	1/49	337/29608	0.429577	0.447362	MYC2	1
GO:0071215	cellular response to abscisic acid stimulus	1/49	345/29608	0.437172	0.45239	BGLU18	1
GO:0097306	cellular response to alcohol	1/49	345/29608	0.437172	0.45239	BGLU18	1
GO:0018193	peptidyl-amino acid modification	1/49	352/29608	0.443737	0.457254	JMJ29	1
GO:0009657	plastid organization	1/49	353/29608	0.444669	0.457254	COR15A	1
GO:0044264	cellular polysaccharide metabolic process	1/49	356/29608	0.447455	0.458188	SEX1	1
GO:0098771	inorganic ion homeostasis	1/49	357/29608	0.44838	0.458188	CAX1	1
GO:0010228	vegetative to reproductive phase transition of meristem	1/49	371/29608	0.46118	0.4698	JR1	1
GO:0009642	response to light intensity	1/49	376/29608	0.46568	0.472911	COR15A	1
GO:0009555	pollen development	1/49	388/29608	0.476331	0.480742	P5CS1	1
GO:0050801	ion homeostasis	1/49	388/29608	0.476331	0.480742	CAX1	1
GO:0048580	regulation of post-embryonic development	1/49	437/29608	0.517707	0.520892	CA1	1
GO:0009751	response to salicylic acid	1/49	468/29608	0.54221	0.543874	FAMT	1
GO:0048468	cell development	1/49	476/29608	0.548333	0.548333	JMJ29	1

## Sheet: clst14
ID	Description	GeneRatio	BgRatio	pvalue	p.adjust	geneID	Count
GO:0046686	response to cadmium ion	3/12	91/29608	6.05612e-06	0.000423928	HMA4/CCH/GSTF9	3
GO:0015766	disaccharide transport	2/12	20/29608	2.84947e-05	0.000551023	SWEET11/SWEET12	2
GO:0015770	sucrose transport	2/12	20/29608	2.84947e-05	0.000551023	SWEET11/SWEET12	2
GO:0015772	oligosaccharide transport	2/12	21/29608	3.1487e-05	0.000551023	SWEET11/SWEET12	2
GO:0051260	protein homooligomerization	2/12	28/29608	5.65874e-05	0.000792223	SWEET11/SWEET12	2
GO:0010038	response to metal ion	3/12	266/29608	0.000148554	0.00151053	HMA4/CCH/GSTF9	3
GO:0010043	response to zinc ion	2/12	46/29608	0.000154315	0.00151053	HMA4/GSTF9	2
GO:0051259	protein complex oligomerization	2/12	55/29608	0.00022096	0.00151053	SWEET11/SWEET12	2
GO:0016144	S-glycoside biosynthetic process	2/12	57/29608	0.000237369	0.00151053	AKN2/MAM1	2
GO:0019758	glycosinolate biosynthetic process	2/12	57/29608	0.000237369	0.00151053	AKN2/MAM1	2
GO:0019761	glucosinolate biosynthetic process	2/12	57/29608	0.000237369	0.00151053	AKN2/MAM1	2
GO:1901659	glycosyl compound biosynthetic process	2/12	64/29608	0.000299363	0.00166275	AKN2/MAM1	2
GO:0008643	carbohydrate transport	2/12	65/29608	0.000308797	0.00166275	SWEET11/SWEET12	2
GO:0055076	transition metal ion homeostasis	2/12	104/29608	0.0007882	0.003941	HMA4/CCH	2
GO:0010431	seed maturation	2/12	110/29608	0.000881045	0.00411155	SWEET11/SWEET12	2
GO:0044272	sulfur compound biosynthetic process	2/12	179/29608	0.00230519	0.0100852	AKN2/MAM1	2
GO:0055065	metal ion homeostasis	2/12	209/29608	0.003124	0.0128635	HMA4/CCH	2
GO:0044550	secondary metabolite biosynthetic process	2/12	216/29608	0.00333203	0.0129579	AKN2/MAM1	2
GO:0016143	S-glycoside metabolic process	2/12	236/29608	0.00396134	0.0132045	AKN2/MAM1	2
GO:0019757	glycosinolate metabolic process	2/12	236/29608	0.00396134	0.0132045	AKN2/MAM1	2
GO:0019760	glucosinolate metabolic process	2/12	236/29608	0.00396134	0.0132045	AKN2/MAM1	2
GO:0048609	multicellular organismal reproductive process	2/12	261/29608	0.00481984	0.0136368	SWEET11/SWEET12	2
GO:0006878	cellular copper ion homeostasis	1/12	12/29608	0.00485362	0.0136368	CCH	1
GO:0032504	multicellular organism reproduction	2/12	268/29608	0.00507436	0.0136368	SWEET11/SWEET12	2
GO:0010439	regulation of glucosinolate biosynthetic process	1/12	13/29608	0.00525712	0.0136368	AKN2	1
GO:0055069	zinc ion homeostasis	1/12	13/29608	0.00525712	0.0136368	HMA4	1
GO:0055080	cation homeostasis	2/12	273/29608	0.00525991	0.0136368	HMA4/CCH	2
GO:0009098	leucine biosynthetic process	1/12	15/29608	0.00606365	0.0149503	MAM1	1
GO:1901657	glycosyl compound metabolic process	2/12	297/29608	0.00619369	0.0149503	AKN2/MAM1	2
GO:0055070	copper ion homeostasis	1/12	20/29608	0.00807736	0.0188472	CCH	1
GO:0071695	anatomical structure maturation	2/12	356/29608	0.00878649	0.0193244	SWEET11/SWEET12	2
GO:0098771	inorganic ion homeostasis	2/12	357/29608	0.008834	0.0193244	HMA4/CCH	2
GO:0000103	sulfate assimilation	1/12	23/29608	0.0092838	0.0196929	AKN2	1
GO:0021700	developmental maturation	2/12	376/29608	0.00975894	0.0200919	SWEET11/SWEET12	2
GO:0006551	leucine metabolic process	1/12	25/29608	0.0100873	0.0201535	MAM1	1
GO:0050801	ion homeostasis	2/12	388/29608	0.0103646	0.0201535	HMA4/CCH	2
GO:0006829	zinc ion transport	1/12	28/29608	0.0112915	0.0213624	HMA4	1
GO:0042762	regulation of sulfur metabolic process	1/12	35/29608	0.0140961	0.0253683	AKN2	1
GO:0009625	response to insect	1/12	36/29608	0.0144961	0.0253683	MAM1	1
GO:1900376	regulation of secondary metabolite biosynthetic process	1/12	36/29608	0.0144961	0.0253683	AKN2	1
GO:1901137	carbohydrate derivative biosynthetic process	2/12	480/29608	0.0155455	0.026541	AKN2/MAM1	2
GO:0009407	toxin catabolic process	1/12	47/29608	0.0188869	0.0314782	GSTF9	1
GO:0006081	cellular aldehyde metabolic process	1/12	53/29608	0.0212744	0.0346327	DJ1A	1
GO:0010675	regulation of cellular carbohydrate metabolic process	1/12	60/29608	0.024053	0.0380323	AKN2	1
GO:0043255	regulation of carbohydrate biosynthetic process	1/12	61/29608	0.0244493	0.0380323	AKN2	1
GO:0046916	cellular transition metal ion homeostasis	1/12	64/29608	0.0256375	0.0390135	CCH	1
GO:0034599	cellular response to oxidative stress	1/12	75/29608	0.0299827	0.0446551	DJ1A	1
GO:0072507	divalent inorganic cation homeostasis	1/12	83/29608	0.0331318	0.0472435	HMA4	1
GO:0006109	regulation of carbohydrate metabolic process	1/12	85/29608	0.0339176	0.0472435	AKN2	1
GO:0009624	response to nematode	1/12	86/29608	0.0343102	0.0472435	AT5G14940	1
GO:0043455	regulation of secondary metabolic process	1/12	87/29608	0.0347028	0.0472435	AKN2	1
GO:0000041	transition metal ion transport	1/12	88/29608	0.0350952	0.0472435	HMA4	1
GO:0080135	regulation of cellular response to stress	1/12	95/29608	0.0378378	0.0499744	DJ1A	1
GO:0009404	toxin metabolic process	1/12	122/29608	0.0483495	0.0620287	GSTF9	1
GO:0062197	cellular response to chemical stress	1/12	123/29608	0.0487368	0.0620287	DJ1A	1
GO:0006875	cellular metal ion homeostasis	1/12	144/29608	0.0568367	0.0710459	CCH	1
GO:0098754	detoxification	1/12	158/29608	0.0622015	0.0763878	GSTF9	1
GO:0062012	regulation of small molecule metabolic process	1/12	169/29608	0.066397	0.0792277	AKN2	1
GO:0000302	response to reactive oxygen species	1/12	170/29608	0.0667776	0.0792277	CCH	1
GO:0030003	cellular cation homeostasis	1/12	175/29608	0.0686783	0.0801246	CCH	1
GO:0009636	response to toxic substance	1/12	184/29608	0.0720905	0.0827268	GSTF9	1
GO:0006873	cellular ion homeostasis	1/12	190/29608	0.074359	0.0839537	CCH	1
GO:0008652	cellular amino acid biosynthetic process	1/12	199/29608	0.0777521	0.0863912	MAM1	1
GO:0055082	cellular chemical homeostasis	1/12	223/29608	0.0867449	0.0948772	CCH	1
GO:0030001	metal ion transport	1/12	236/29608	0.0915823	0.0986271	HMA4	1
GO:0048584	positive regulation of response to stimulus	1/12	263/29608	0.101554	0.107709	DJ1A	1
GO:0019725	cellular homeostasis	1/12	275/29608	0.105954	0.110698	CCH	1
GO:0007568	aging	1/12	316/29608	0.120838	0.124392	CCH	1
GO:0006812	cation transport	1/12	360/29608	0.136558	0.138537	HMA4	1
GO:0016051	carbohydrate biosynthetic process	1/12	406/29608	0.152716	0.152716	AKN2	1

## Sheet: clst15
ID	Description	GeneRatio	BgRatio	pvalue	p.adjust	geneID	Count
GO:0046618	drug export	3/18	50/29608	3.63208e-06	0.000141954	AT1G33110/AT1G61890/AT4G21910	3
GO:1990961	xenobiotic detoxification by transmembrane export across the plasma membrane	3/18	50/29608	3.63208e-06	0.000141954	AT1G33110/AT1G61890/AT4G21910	3
GO:0009636	response to toxic substance	4/18	184/29608	4.12647e-06	0.000141954	AT1G33110/JOX2/AT1G61890/AT4G21910	4
GO:0042908	xenobiotic transport	3/18	57/29608	5.40778e-06	0.000141954	AT1G33110/AT1G61890/AT4G21910	3
GO:0140115	export across plasma membrane	3/18	74/29608	1.19035e-05	0.000249973	AT1G33110/AT1G61890/AT4G21910	3
GO:0080027	response to herbivore	2/18	17/29608	4.72182e-05	0.000826319	TPS03/LOX2	2
GO:0031408	oxylipin biosynthetic process	2/18	23/29608	8.76501e-05	0.00125012	LOX2/OPR3	2
GO:0031407	oxylipin metabolic process	2/18	25/29608	0.000103858	0.00125012	LOX2/OPR3	2
GO:0098754	detoxification	3/18	158/29608	0.00011471	0.00125012	AT1G33110/AT1G61890/AT4G21910	3
GO:0140352	export from cell	3/18	160/29608	0.000119059	0.00125012	AT1G33110/AT1G61890/AT4G21910	3
GO:0009695	jasmonic acid biosynthetic process	2/18	32/29608	0.00017128	0.00163494	LOX2/OPR3	2
GO:2000022	regulation of jasmonic acid mediated signaling pathway	2/18	45/29608	0.000340272	0.00297738	JOX2/AT1G70700	2
GO:0009694	jasmonic acid metabolic process	2/18	57/29608	0.000546195	0.00441158	LOX2/OPR3	2
GO:0072330	monocarboxylic acid biosynthetic process	3/18	304/29608	0.000780075	0.00585056	LOX2/OPR3/AT4G21910	3
GO:0009867	jasmonic acid mediated signaling pathway	2/18	189/29608	0.00579825	0.0399564	JOX2/AT1G70700	2
GO:0071395	cellular response to jasmonic acid stimulus	2/18	196/29608	0.00622124	0.0399564	JOX2/AT1G70700	2
GO:0071398	cellular response to fatty acid	2/18	200/29608	0.00646913	0.0399564	JOX2/AT1G70700	2
GO:0005987	sucrose catabolic process	1/18	13/29608	0.0078761	0.0406252	A/N-InvC	1
GO:0010439	regulation of glucosinolate biosynthetic process	1/18	13/29608	0.0078761	0.0406252	GSL-OH	1
GO:2000068	regulation of defense response to insect	1/18	13/29608	0.0078761	0.0406252	JOX2	1
GO:0016143	S-glycoside metabolic process	2/18	236/29608	0.00889885	0.0406252	GSL-OH/AT4G21910	2
GO:0019757	glycosinolate metabolic process	2/18	236/29608	0.00889885	0.0406252	GSL-OH/AT4G21910	2
GO:0019760	glucosinolate metabolic process	2/18	236/29608	0.00889885	0.0406252	GSL-OH/AT4G21910	2
GO:0046352	disaccharide catabolic process	1/18	17/29608	0.0102877	0.0450087	A/N-InvC	1
GO:0009313	oligosaccharide catabolic process	1/18	18/29608	0.0108897	0.0457369	A/N-InvC	1
GO:1901657	glycosyl compound metabolic process	2/18	297/29608	0.0138009	0.0557344	GSL-OH/AT4G21910	2
GO:0015749	monosaccharide transmembrane transport	1/18	29/29608	0.0174893	0.0659916	MSS1	1
GO:0034219	carbohydrate transmembrane transport	1/18	33/29608	0.0198789	0.0659916	MSS1	1
GO:0042762	regulation of sulfur metabolic process	1/18	35/29608	0.0210716	0.0659916	GSL-OH	1
GO:0009625	response to insect	1/18	36/29608	0.0216674	0.0659916	TPS03	1
GO:0010193	response to ozone	1/18	36/29608	0.0216674	0.0659916	OPR3	1
GO:1900376	regulation of secondary metabolite biosynthetic process	1/18	36/29608	0.0216674	0.0659916	GSL-OH	1
GO:0015706	nitrate transport	1/18	40/29608	0.0240473	0.0659916	NPF2.13	1
GO:0016106	sesquiterpenoid biosynthetic process	1/18	40/29608	0.0240473	0.0659916	TPS03	1
GO:1900150	regulation of defense response to fungus	1/18	40/29608	0.0240473	0.0659916	JOX2	1
GO:0048506	regulation of timing of meristematic phase transition	1/18	41/29608	0.0246415	0.0659916	A/N-InvC	1
GO:0048510	regulation of timing of transition from vegetative to reproductive phase	1/18	41/29608	0.0246415	0.0659916	A/N-InvC	1
GO:0016051	carbohydrate biosynthetic process	2/18	406/29608	0.024826	0.0659916	GSL-OH/AT4G21910	2
GO:0002213	defense response to insect	1/18	45/29608	0.0270146	0.0659916	JOX2	1
GO:0009966	regulation of signal transduction	2/18	426/29608	0.0271408	0.0659916	JOX2/AT1G70700	2
GO:0023051	regulation of signaling	2/18	435/29608	0.0282103	0.0659916	JOX2/AT1G70700	2
GO:0044275	cellular carbohydrate catabolic process	1/18	48/29608	0.0287908	0.0659916	A/N-InvC	1
GO:0097237	cellular response to toxic substance	1/18	48/29608	0.0287908	0.0659916	JOX2	1
GO:0005985	sucrose metabolic process	1/18	49/29608	0.0293822	0.0659916	A/N-InvC	1
GO:0010646	regulation of cell communication	2/18	446/29608	0.0295405	0.0659916	JOX2/AT1G70700	2
GO:0002832	negative regulation of response to biotic stimulus	1/18	50/29608	0.0299732	0.0659916	JOX2	1
GO:0032102	negative regulation of response to external stimulus	1/18	50/29608	0.0299732	0.0659916	JOX2	1
GO:0006714	sesquiterpenoid metabolic process	1/18	52/29608	0.0311543	0.0659916	TPS03	1
GO:0040034	regulation of development, heterochronic	1/18	53/29608	0.0317444	0.0659916	A/N-InvC	1
GO:0002683	negative regulation of immune system process	1/18	54/29608	0.0323341	0.0659916	JOX2	1
GO:0050777	negative regulation of immune response	1/18	54/29608	0.0323341	0.0659916	JOX2	1
GO:0016144	S-glycoside biosynthetic process	1/18	57/29608	0.0341012	0.0659916	GSL-OH	1
GO:0019758	glycosinolate biosynthetic process	1/18	57/29608	0.0341012	0.0659916	GSL-OH	1
GO:0019761	glucosinolate biosynthetic process	1/18	57/29608	0.0341012	0.0659916	GSL-OH	1
GO:0034440	lipid oxidation	1/18	59/29608	0.0352775	0.0659916	LOX2	1
GO:0048509	regulation of meristem development	1/18	59/29608	0.0352775	0.0659916	A/N-InvC	1
GO:0010675	regulation of cellular carbohydrate metabolic process	1/18	60/29608	0.0358652	0.0659916	GSL-OH	1
GO:0043255	regulation of carbohydrate biosynthetic process	1/18	61/29608	0.0364525	0.0659916	GSL-OH	1
GO:1901659	glycosyl compound biosynthetic process	1/18	64/29608	0.0382125	0.0678973	GSL-OH	1
GO:0008643	carbohydrate transport	1/18	65/29608	0.0387984	0.0678973	MSS1	1
GO:0016102	diterpenoid biosynthetic process	1/18	69/29608	0.041139	0.070813	TPS03	1
GO:0016101	diterpenoid metabolic process	1/18	76/29608	0.045222	0.0761013	TPS03	1
GO:0031348	negative regulation of defense response	1/18	77/29608	0.045804	0.0761013	JOX2	1
GO:0005984	disaccharide metabolic process	1/18	78/29608	0.0463856	0.0761013	A/N-InvC	1
GO:0006109	regulation of carbohydrate metabolic process	1/18	85/29608	0.0504475	0.0814921	GSL-OH	1
GO:0043455	regulation of secondary metabolic process	1/18	87/29608	0.051605	0.0820989	GSL-OH	1
GO:0009311	oligosaccharide metabolic process	1/18	90/29608	0.0533388	0.0835907	A/N-InvC	1
GO:0030258	lipid modification	1/18	95/29608	0.0562219	0.0864309	LOX2	1
GO:0010029	regulation of seed germination	1/18	96/29608	0.0567975	0.0864309	A/N-InvC	1
GO:1900140	regulation of seedling development	1/18	101/29608	0.0596706	0.0895058	A/N-InvC	1
GO:0009813	flavonoid biosynthetic process	1/18	115/29608	0.0676713	0.0984408	AT4G21910	1
GO:0048443	stamen development	1/18	117/29608	0.068809	0.0984408	OPR3	1
GO:0048466	androecium development	1/18	117/29608	0.068809	0.0984408	OPR3	1
GO:0015698	inorganic anion transport	1/18	118/29608	0.0693773	0.0984408	NPF2.13	1
GO:0007623	circadian rhythm	1/18	160/29608	0.0929547	0.128424	A/N-InvC	1
GO:0048511	rhythmic process	1/18	160/29608	0.0929547	0.128424	A/N-InvC	1
GO:0062012	regulation of small molecule metabolic process	1/18	169/29608	0.097933	0.130897	GSL-OH	1
GO:0000302	response to reactive oxygen species	1/18	170/29608	0.0984846	0.130897	OPR3	1
GO:0009812	flavonoid metabolic process	1/18	170/29608	0.0984846	0.130897	AT4G21910	1
GO:0016114	terpenoid biosynthetic process	1/18	177/29608	0.102337	0.134081	TPS03	1
GO:0044272	sulfur compound biosynthetic process	1/18	179/29608	0.103434	0.134081	GSL-OH	1
GO:0042430	indole-containing compound metabolic process	1/18	189/29608	0.108904	0.13846	AT4G21910	1
GO:0009845	seed germination	1/18	190/29608	0.109449	0.13846	A/N-InvC	1
GO:0002831	regulation of response to biotic stimulus	1/18	202/29608	0.115967	0.144959	JOX2	1
GO:0032101	regulation of response to external stimulus	1/18	207/29608	0.11867	0.146592	JOX2	1
GO:0044550	secondary metabolite biosynthetic process	1/18	216/29608	0.123515	0.150574	GSL-OH	1
GO:0090351	seedling development	1/18	219/29608	0.125124	0.150574	A/N-InvC	1
GO:0008299	isoprenoid biosynthetic process	1/18	221/29608	0.126195	0.150574	TPS03	1
GO:0050776	regulation of immune response	1/18	225/29608	0.128334	0.151406	JOX2	1
GO:0048438	floral whorl development	1/18	228/29608	0.129935	0.151591	OPR3	1
GO:0016052	carbohydrate catabolic process	1/18	235/29608	0.13366	0.154223	A/N-InvC	1
GO:0006721	terpenoid metabolic process	1/18	250/29608	0.141592	0.161599	TPS03	1
GO:0006778	porphyrin-containing compound metabolic process	1/18	256/29608	0.144745	0.162876	MDL3	1
GO:0006820	anion transport	1/18	261/29608	0.147364	0.162876	NPF2.13	1
GO:0048585	negative regulation of response to stimulus	1/18	261/29608	0.147364	0.162876	JOX2	1
GO:0006631	fatty acid metabolic process	1/18	278/29608	0.156214	0.170859	LOX2	1
GO:0048437	floral organ development	1/18	286/29608	0.160348	0.173572	OPR3	1
GO:0002682	regulation of immune system process	1/18	291/29608	0.162922	0.174559	JOX2	1
GO:0006720	isoprenoid metabolic process	1/18	304/29608	0.16958	0.179665	TPS03	1
GO:0033013	tetrapyrrole metabolic process	1/18	307/29608	0.17111	0.179665	MDL3	1
GO:0007568	aging	1/18	316/29608	0.175682	0.182639	MDL3	1
GO:1901605	alpha-amino acid metabolic process	1/18	356/29608	0.195716	0.201472	AT4G21910	1
GO:0048580	regulation of post-embryonic development	1/18	437/29608	0.234885	0.239446	A/N-InvC	1
GO:1901137	carbohydrate derivative biosynthetic process	1/18	480/29608	0.254939	0.257391	GSL-OH	1
GO:0042546	cell wall biogenesis	1/18	491/29608	0.259989	0.259989	AT4G21910	1

## Sheet: clst16
ID	Description	GeneRatio	BgRatio	pvalue	p.adjust	geneID	Count
GO:0051276	chromosome organization	9/24	393/29608	1.28023e-11	1.1394e-09	HTA6/HTB4/AT5G63550/HTB5/H3.1/HTB9/HON4/TTN8/H1.1	9
GO:0006325	chromatin organization	7/24	170/29608	5.79166e-11	2.57729e-09	HTA6/HTB4/AT5G63550/HTB5/HTB9/HON4/H1.1	7
GO:0006334	nucleosome assembly	5/24	44/29608	2.38496e-10	4.7708e-09	HTB4/HTB5/HTB9/HON4/H1.1	5
GO:0006338	chromatin remodeling	6/24	107/29608	2.46751e-10	4.7708e-09	HTB4/AT5G63550/HTB5/HTB9/HON4/H1.1	6
GO:0006333	chromatin assembly or disassembly	5/24	47/29608	3.36325e-10	4.7708e-09	HTB4/HTB5/HTB9/HON4/H1.1	5
GO:0031497	chromatin assembly	5/24	47/29608	3.36325e-10	4.7708e-09	HTB4/HTB5/HTB9/HON4/H1.1	5
GO:0034728	nucleosome organization	5/24	48/29608	3.75232e-10	4.7708e-09	HTB4/HTB5/HTB9/HON4/H1.1	5
GO:0006323	DNA packaging	5/24	60/29608	1.18916e-09	1.32294e-08	HTB4/HTB5/HTB9/HON4/H1.1	5
GO:0065004	protein-DNA complex assembly	5/24	89/29608	8.89841e-09	8.79954e-08	HTB4/HTB5/HTB9/HON4/H1.1	5
GO:0071824	protein-DNA complex subunit organization	5/24	96/29608	1.30547e-08	1.16187e-07	HTB4/HTB5/HTB9/HON4/H1.1	5
GO:0071103	DNA conformation change	5/24	105/29608	2.0524e-08	1.66058e-07	HTB4/HTB5/HTB9/HON4/H1.1	5
GO:0034622	cellular protein-containing complex assembly	5/24	391/29608	1.35316e-05	0.000100359	HTB4/HTB5/HTB9/HON4/H1.1	5
GO:0015976	carbon utilization	2/24	10/29608	2.82245e-05	0.000193229	CA2/CA1	2
GO:0051052	regulation of DNA metabolic process	3/24	90/29608	5.2486e-05	0.000333661	HON4/DEK3/H1.1	3
GO:0045934	negative regulation of nucleobase-containing compound metabolic process	4/24	317/29608	0.000115681	0.000686372	AT5G63550/HON4/DEK3/H1.1	4
GO:0045910	negative regulation of DNA recombination	2/24	21/29608	0.000130999	0.000728681	HON4/H1.1	2
GO:0000018	regulation of DNA recombination	2/24	28/29608	0.000234982	0.0012302	HON4/H1.1	2
GO:0051053	negative regulation of DNA metabolic process	2/24	31/29608	0.000288636	0.00142715	HON4/H1.1	2
GO:0006310	DNA recombination	3/24	191/29608	0.000484021	0.00226726	AT3G46320/HON4/H1.1	3
GO:0051172	negative regulation of nitrogen compound metabolic process	4/24	471/29608	0.000521901	0.00232246	AT5G63550/HON4/DEK3/H1.1	4
GO:0006302	double-strand break repair	2/24	144/29608	0.00604402	0.0256151	AT3G46320/DEK3	2
GO:1902290	positive regulation of defense response to oomycetes	1/24	10/29608	0.00807764	0.0326777	ACD6	1
GO:1902288	regulation of defense response to oomycetes	1/24	15/29608	0.012093	0.0467945	ACD6	1
GO:2000038	regulation of stomatal complex development	1/24	16/29608	0.0128942	0.0478159	CA1	1
GO:0010037	response to carbon dioxide	1/24	17/29608	0.0136947	0.0487533	CA1	1
GO:0051726	regulation of cell cycle	2/24	247/29608	0.0169534	0.0564708	H3.1/AT3G46320	2
GO:0045892	negative regulation of transcription, DNA-templated	2/24	255/29608	0.0180008	0.0564708	AT5G63550/DEK3	2
GO:1902679	negative regulation of RNA biosynthetic process	2/24	258/29608	0.0184006	0.0564708	AT5G63550/DEK3	2
GO:1903507	negative regulation of nucleic acid-templated transcription	2/24	258/29608	0.0184006	0.0564708	AT5G63550/DEK3	2
GO:0051253	negative regulation of RNA metabolic process	2/24	280/29608	0.0214464	0.0624671	AT5G63550/DEK3	2
GO:0006282	regulation of DNA repair	1/24	28/29608	0.0224601	0.0624671	DEK3	1
GO:0050826	response to freezing	1/24	28/29608	0.0224601	0.0624671	ACD6	1
GO:1900426	positive regulation of defense response to bacterium	1/24	31/29608	0.0248376	0.0669863	ACD6	1
GO:2000031	regulation of salicylic acid mediated signaling pathway	1/24	33/29608	0.0264196	0.0691571	ACD6	1
GO:0000741	karyogamy	1/24	36/29608	0.0287879	0.0692466	HMGB6	1
GO:0010197	polar nucleus fusion	1/24	36/29608	0.0287879	0.0692466	HMGB6	1
GO:2001020	regulation of response to DNA damage stimulus	1/24	36/29608	0.0287879	0.0692466	DEK3	1
GO:0070828	heterochromatin organization	1/24	37/29608	0.0295761	0.0692704	HTA6	1
GO:0009559	embryo sac central cell differentiation	1/24	39/29608	0.0311507	0.07106	HMGB6	1
GO:1900150	regulation of defense response to fungus	1/24	40/29608	0.0319371	0.07106	ACD6	1
GO:2000113	negative regulation of cellular macromolecule biosynthetic process	2/24	359/29608	0.0339451	0.0736858	AT5G63550/DEK3	2
GO:0006281	DNA repair	2/24	367/29608	0.0353386	0.073871	AT3G46320/DEK3	2
GO:0010558	negative regulation of macromolecule biosynthetic process	2/24	369/29608	0.0356905	0.073871	AT5G63550/DEK3	2
GO:0007062	sister chromatid cohesion	1/24	48/29608	0.0382061	0.0772806	TTN8	1
GO:0006974	cellular response to DNA damage stimulus	2/24	406/29608	0.042444	0.0839448	AT3G46320/DEK3	2
GO:1900424	regulation of defense response to bacterium	1/24	57/29608	0.0452123	0.0874759	ACD6	1
GO:0006997	nucleus organization	1/24	61/29608	0.0483104	0.0914814	HMGB6	1
GO:0031327	negative regulation of cellular biosynthetic process	2/24	444/29608	0.0498402	0.0924121	AT5G63550/DEK3	2
GO:0009890	negative regulation of biosynthetic process	2/24	459/29608	0.0528811	0.0960494	AT5G63550/DEK3	2
GO:0009409	response to cold	2/24	487/29608	0.0587319	0.104543	ACD6/CA1	2
GO:0002684	positive regulation of immune system process	1/24	87/29608	0.0682146	0.109318	ACD6	1
GO:0002833	positive regulation of response to biotic stimulus	1/24	87/29608	0.0682146	0.109318	ACD6	1
GO:0009561	megagametogenesis	1/24	87/29608	0.0682146	0.109318	HMGB6	1
GO:0050778	positive regulation of immune response	1/24	87/29608	0.0682146	0.109318	ACD6	1
GO:0010374	stomatal complex development	1/24	88/29608	0.0689722	0.109318	CA1	1
GO:0000819	sister chromatid segregation	1/24	89/29608	0.0697291	0.109318	TTN8	1
GO:0032103	positive regulation of response to external stimulus	1/24	90/29608	0.0704854	0.109318	ACD6	1
GO:0002229	defense response to oomycetes	1/24	91/29608	0.0712412	0.109318	ACD6	1
GO:0080135	regulation of cellular response to stress	1/24	95/29608	0.0742583	0.111637	DEK3	1
GO:0048284	organelle fusion	1/24	97/29608	0.0757634	0.111637	HMGB6	1
GO:0000724	double-strand break repair via homologous recombination	1/24	98/29608	0.076515	0.111637	AT3G46320	1
GO:0031349	positive regulation of defense response	1/24	100/29608	0.0780165	0.111948	ACD6	1
GO:0000725	recombinational repair	1/24	104/29608	0.0810126	0.111948	AT3G46320	1
GO:0009615	response to virus	1/24	105/29608	0.0817601	0.111948	ACD6	1
GO:0010119	regulation of stomatal movement	1/24	105/29608	0.0817601	0.111948	CA1	1
GO:0002239	response to oomycetes	1/24	116/29608	0.0899448	0.120463	ACD6	1
GO:0009863	salicylic acid mediated signaling pathway	1/24	117/29608	0.0906854	0.120463	ACD6	1
GO:0098813	nuclear chromosome segregation	1/24	133/29608	0.102456	0.134097	TTN8	1
GO:0048581	negative regulation of post-embryonic development	1/24	136/29608	0.104647	0.13498	CA1	1
GO:0007059	chromosome segregation	1/24	145/29608	0.111189	0.141192	TTN8	1
GO:0071446	cellular response to salicylic acid stimulus	1/24	147/29608	0.112636	0.141192	ACD6	1
GO:0051241	negative regulation of multicellular organismal process	1/24	154/29608	0.117685	0.145471	CA1	1
GO:0010118	stomatal movement	1/24	158/29608	0.120557	0.14698	CA1	1
GO:0006260	DNA replication	1/24	171/29608	0.12983	0.156147	H3.1	1
GO:0009553	embryo sac development	1/24	178/29608	0.134785	0.159945	HMGB6	1
GO:0051093	negative regulation of developmental process	1/24	187/29608	0.141115	0.165253	CA1	1
GO:0002831	regulation of response to biotic stimulus	1/24	202/29608	0.151567	0.175188	ACD6	1
GO:0032101	regulation of response to external stimulus	1/24	207/29608	0.155024	0.176887	ACD6	1
GO:0050776	regulation of immune response	1/24	225/29608	0.167358	0.188542	ACD6	1
GO:0008219	cell death	1/24	241/29608	0.178176	0.197249	ACD6	1
GO:0015979	photosynthesis	1/24	243/29608	0.179518	0.197249	CA1	1
GO:0048584	positive regulation of response to stimulus	1/24	263/29608	0.192831	0.209292	ACD6	1
GO:0002682	regulation of immune system process	1/24	291/29608	0.21112	0.226382	ACD6	1
GO:0071407	cellular response to organic cyclic compound	1/24	308/29608	0.22203	0.235247	ACD6	1
GO:0009966	regulation of signal transduction	1/24	426/29608	0.29387	0.307135	ACD6	1
GO:0023051	regulation of signaling	1/24	435/29608	0.299081	0.307135	ACD6	1
GO:0048580	regulation of post-embryonic development	1/24	437/29608	0.300233	0.307135	CA1	1
GO:0010646	regulation of cell communication	1/24	446/29608	0.305399	0.308869	ACD6	1
GO:0009751	response to salicylic acid	1/24	468/29608	0.317871	0.317871	ACD6	1

## Sheet: clst17
ID	Description	GeneRatio	BgRatio	pvalue	p.adjust	geneID	Count
GO:0009409	response to cold	3/7	487/29608	0.000147362	0.0114942	CCR2/PIP2E/ROG1	3
GO:0050688	regulation of defense response to virus	1/7	16/29608	0.00377702	0.0360672	CCR2	1
GO:0009970	cellular response to sulfate starvation	1/7	20/29608	0.00471936	0.0360672	ROG1	1
GO:0000380	alternative mRNA splicing, via spliceosome	1/7	22/29608	0.00519024	0.0360672	CCR2	1
GO:0042744	hydrogen peroxide catabolic process	1/7	33/29608	0.00777669	0.0360672	ROG1	1
GO:0032392	DNA geometric change	1/7	34/29608	0.00801154	0.0360672	CCR2	1
GO:0032508	DNA duplex unwinding	1/7	34/29608	0.00801154	0.0360672	CCR2	1
GO:0009625	response to insect	1/7	36/29608	0.00848109	0.0360672	ESM1	1
GO:0016145	S-glycoside catabolic process	1/7	36/29608	0.00848109	0.0360672	ESM1	1
GO:0019759	glycosinolate catabolic process	1/7	36/29608	0.00848109	0.0360672	ESM1	1
GO:0019762	glucosinolate catabolic process	1/7	36/29608	0.00848109	0.0360672	ESM1	1
GO:0006406	mRNA export from nucleus	1/7	37/29608	0.00871579	0.0360672	CCR2	1
GO:0051028	mRNA transport	1/7	37/29608	0.00871579	0.0360672	CCR2	1
GO:0071427	mRNA-containing ribonucleoprotein complex export from nucleus	1/7	37/29608	0.00871579	0.0360672	CCR2	1
GO:0006833	water transport	1/7	39/29608	0.00918505	0.0360672	PIP2E	1
GO:0006995	cellular response to nitrogen starvation	1/7	39/29608	0.00918505	0.0360672	ROG1	1
GO:0042044	fluid transport	1/7	39/29608	0.00918505	0.0360672	PIP2E	1
GO:0010043	response to zinc ion	1/7	46/29608	0.010826	0.0360672	CCR2	1
GO:0006405	RNA export from nucleus	1/7	49/29608	0.0115285	0.0360672	CCR2	1
GO:0044273	sulfur compound catabolic process	1/7	50/29608	0.0117626	0.0360672	ESM1	1
GO:0043562	cellular response to nitrogen levels	1/7	51/29608	0.0119966	0.0360672	ROG1	1
GO:0050657	nucleic acid transport	1/7	55/29608	0.0129323	0.0360672	CCR2	1
GO:0050658	RNA transport	1/7	55/29608	0.0129323	0.0360672	CCR2	1
GO:0051236	establishment of RNA localization	1/7	55/29608	0.0129323	0.0360672	CCR2	1
GO:1901658	glycosyl compound catabolic process	1/7	55/29608	0.0129323	0.0360672	ESM1	1
GO:0042743	hydrogen peroxide metabolic process	1/7	56/29608	0.0131661	0.0360672	ROG1	1
GO:0006403	RNA localization	1/7	58/29608	0.0136336	0.0360672	CCR2	1
GO:0071166	ribonucleoprotein complex localization	1/7	58/29608	0.0136336	0.0360672	CCR2	1
GO:0071426	ribonucleoprotein complex export from nucleus	1/7	58/29608	0.0136336	0.0360672	CCR2	1
GO:0042538	hyperosmotic salinity response	1/7	60/29608	0.0141008	0.0360672	PIP2E	1
GO:0031503	protein-containing complex localization	1/7	61/29608	0.0143344	0.0360672	CCR2	1
GO:0051607	defense response to virus	1/7	65/29608	0.0152682	0.0360884	CCR2	1
GO:0140546	defense response to symbiont	1/7	65/29608	0.0152682	0.0360884	CCR2	1
GO:0006972	hyperosmotic response	1/7	71/29608	0.0166674	0.0376638	PIP2E	1
GO:0051168	nuclear export	1/7	72/29608	0.0169004	0.0376638	CCR2	1
GO:0042542	response to hydrogen peroxide	1/7	76/29608	0.0178321	0.0386363	ROG1	1
GO:0009624	response to nematode	1/7	86/29608	0.020158	0.0424953	PIP2E	1
GO:1901136	carbohydrate derivative catabolic process	1/7	91/29608	0.0213192	0.0437605	ESM1	1
GO:0009615	response to virus	1/7	105/29608	0.0245643	0.0464789	CCR2	1
GO:0010119	regulation of stomatal movement	1/7	105/29608	0.0245643	0.0464789	CCR2	1
GO:0071103	DNA conformation change	1/7	105/29608	0.0245643	0.0464789	CCR2	1
GO:0015931	nucleobase-containing compound transport	1/7	107/29608	0.0250271	0.0464789	CCR2	1
GO:0006913	nucleocytoplasmic transport	1/7	122/29608	0.0284923	0.0493866	CCR2	1
GO:0016036	cellular response to phosphate starvation	1/7	122/29608	0.0284923	0.0493866	ROG1	1
GO:0051169	nuclear transport	1/7	122/29608	0.0284923	0.0493866	CCR2	1
GO:0072593	reactive oxygen species metabolic process	1/7	136/29608	0.0317169	0.0537809	ROG1	1
GO:0010118	stomatal movement	1/7	158/29608	0.0367657	0.0580688	CCR2	1
GO:0007623	circadian rhythm	1/7	160/29608	0.0372236	0.0580688	CCR2	1
GO:0015994	chlorophyll metabolic process	1/7	160/29608	0.0372236	0.0580688		1
GO:0048511	rhythmic process	1/7	160/29608	0.0372236	0.0580688	CCR2	1
GO:0000302	response to reactive oxygen species	1/7	170/29608	0.0395101	0.0604271	ROG1	1
GO:0002831	regulation of response to biotic stimulus	1/7	202/29608	0.0467956	0.0701934	CCR2	1
GO:0032101	regulation of response to external stimulus	1/7	207/29608	0.0479296	0.070538	CCR2	1
GO:0009267	cellular response to starvation	1/7	221/29608	0.0510989	0.0732722	ROG1	1
GO:0050776	regulation of immune response	1/7	225/29608	0.0520027	0.0732722	CCR2	1
GO:0016143	S-glycoside metabolic process	1/7	236/29608	0.0544845	0.0732722	ESM1	1
GO:0019757	glycosinolate metabolic process	1/7	236/29608	0.0544845	0.0732722	ESM1	1
GO:0019760	glucosinolate metabolic process	1/7	236/29608	0.0544845	0.0732722	ESM1	1
GO:0031669	cellular response to nutrient levels	1/7	242/29608	0.0558358	0.0737565	ROG1	1
GO:0045087	innate immune response	1/7	246/29608	0.0567358	0.0737565	CCR2	1
GO:0006778	porphyrin-containing compound metabolic process	1/7	256/29608	0.0589825	0.0746175		1
GO:0000398	mRNA splicing, via spliceosome	1/7	262/29608	0.0603283	0.0746175	CCR2	1
GO:0042594	response to starvation	1/7	264/29608	0.0607766	0.0746175	ROG1	1
GO:0010038	response to metal ion	1/7	266/29608	0.0612246	0.0746175	CCR2	1
GO:0031668	cellular response to extracellular stimulus	1/7	288/29608	0.0661412	0.0754266	ROG1	1
GO:0000375	RNA splicing, via transesterification reactions	1/7	289/29608	0.0663641	0.0754266	CCR2	1
GO:0000377	RNA splicing, via transesterification reactions with bulged adenosine as nucleophile	1/7	289/29608	0.0663641	0.0754266	CCR2	1
GO:0002682	regulation of immune system process	1/7	291/29608	0.0668099	0.0754266	CCR2	1
GO:0071496	cellular response to external stimulus	1/7	294/29608	0.0674782	0.0754266	ROG1	1
GO:1901657	glycosyl compound metabolic process	1/7	297/29608	0.0681461	0.0754266	ESM1	1
GO:0033013	tetrapyrrole metabolic process	1/7	307/29608	0.0703695	0.0754266		1
GO:0042440	pigment metabolic process	1/7	307/29608	0.0703695	0.0754266		1
GO:0031667	response to nutrient levels	1/7	308/29608	0.0705916	0.0754266	ROG1	1
GO:0008380	RNA splicing	1/7	354/29608	0.0807586	0.0851239	CCR2	1
GO:0009991	response to extracellular stimulus	1/7	360/29608	0.0820777	0.0853608	ROG1	1
GO:0010228	vegetative to reproductive phase transition of meristem	1/7	371/29608	0.0844918	0.0858111	CCR2	1
GO:0006397	mRNA processing	1/7	372/29608	0.084711	0.0858111	CCR2	1
GO:0051276	chromosome organization	1/7	393/29608	0.0893037	0.0893037	CCR2	1

[truncated: 20 more sheets: clst18, clst19, clst2, clst20, clst21, clst22, clst23, clst24, clst25, clst26, clst27, clst28, clst29, clst3, clst4, clst5, clst6, clst7, clst8, clst9]
