# Supplementary material for: A rare PRIMER cell state in plant immunity
Source: Nature. 2025 Jan 8;638(8049):197–205. doi: 10.1038/s41586-024-08383-z (PMC11798839; doi:10.1038/s41586-024-08383-z)
Supplement: Supplementary file 7 — Source Data Fig. 2 [file 41586_2024_8383_MOESM7_ESM.xlsx]

## Sheet: Fig2a
Source data for Fig2a: motifs enriched in major cluster 3 compared with major cluster 1
	motif	observed	background	percent.observed	percent.background	fold.enrichment	pvalue	motif.name
MA1303.1	MA1303.1	471	3364	30.4657	9.89005	3.08044	3.42076e-119	WRKY22
MA1318.1	MA1318.1	473	3432	30.5951	10.09	3.03223	4.01116e-117	WRKY27
MA1305.1	MA1305.1	446	3093	28.8486	9.09331	3.17251	1.32577e-116	WRKY55
MA1314.1	MA1314.1	470	3406	30.401	10.0135	3.036	1.82443e-116	WRKY14
MA1076.2	MA1076.2	420	2850	27.1669	8.3789	3.2423	3.64142e-112	WRKY15
MA1298.1	MA1298.1	454	3307	29.3661	9.72247	3.02044	4.69377e-111	WRKY29
MA1302.1	MA1302.1	452	3283	29.2367	9.65191	3.02912	6.01195e-111	WRKY65
MA1306.1	MA1306.1	473	3596	30.5951	10.5721	2.89394	2.27894e-109	WRKY11
MA1300.1	MA1300.1	444	3218	28.7193	9.46081	3.0356	5.06431e-109	WRKY6
MA1308.1	MA1308.1	418	2917	27.0375	8.57588	3.15274	2.36089e-107	WRKY70
MA1295.1	MA1295.1	449	3342	29.0427	9.82537	2.95589	3.05285e-106	WRKY20
MA1311.2	MA1311.2	408	2837	26.3907	8.34068	3.16409	5.66683e-105	WRKY28
MA1316.1	MA1316.1	469	3660	30.3364	10.7603	2.81929	4.6207e-104	WRKY71
MA1297.1	MA1297.1	457	3501	29.5602	10.2928	2.87192	7.30186e-104	WRKY26
MA1315.1	MA1315.1	458	3527	29.6248	10.3693	2.85699	2.64023e-103	WRKY24
MA1310.1	MA1310.1	415	2966	26.8435	8.71994	3.0784	5.76635e-103	WRKY42
MA1296.1	MA1296.1	490	3982	31.6947	11.7069	2.70734	8.5765e-103	WRKY46
MA1299.1	MA1299.1	483	3912	31.2419	11.5011	2.71642	1.33138e-101	WRKY17
MA1307.1	MA1307.1	419	3066	27.1022	9.01394	3.0067	1.26628e-100	WRKY31
MA1313.1	MA1313.1	465	3716	30.0776	10.9249	2.75312	2.87946e-99	WRKY7
MA1317.1	MA1317.1	468	3777	30.2717	11.1043	2.72613	1.84381e-98	WRKY50
MA1086.1	MA1086.1	410	3008	26.5201	8.84342	2.99885	8.47335e-98	WRKY43
MA1089.1	MA1089.1	421	3172	27.2316	9.32557	2.9201	6.71196e-97	WRKY57
MA1301.1	MA1301.1	447	3523	28.9133	10.3575	2.79154	6.72365e-97	WRKY33
MA1309.1	MA1309.1	453	3636	29.3014	10.6897	2.74109	1.28713e-95	WRKY3
MA1079.1	MA1079.1	379	2701	24.5149	7.94085	3.08719	2.39845e-93	WRKY21
MA1084.1	MA1084.1	364	2519	23.5446	7.40577	3.17923	5.21653e-93	WRKY38
MA1094.1	MA1094.1	417	3246	26.9728	9.54313	2.82641	3.32062e-91	WRKY8
MA1083.1	MA1083.1	362	2667	23.4153	7.84089	2.9863	1.56937e-84	WRKY30
MA1077.1	MA1077.1	381	2972	24.6442	8.73758	2.82049	4.44713e-82	WRKY18
MA1304.1	MA1304.1	403	3286	26.0673	9.66073	2.69827	1.71841e-81	WRKY59
MA1093.1	MA1093.1	315	2188	20.3752	6.43265	3.16746	5.66602e-79	WRKY75
MA1088.1	MA1088.1	357	2837	23.0918	8.34068	2.76858	3.96468e-74	WRKY48
MA1085.2	MA1085.2	361	2938	23.3506	8.63762	2.70336	3.18179e-72	WRKY40
MA1312.1	MA1312.1	360	2938	23.2859	8.63762	2.69587	1.1247e-71	WRKY47
MA1075.1	MA1075.1	318	2492	20.5692	7.3264	2.80755	9.8298e-67	WRKY12
MA1090.1	MA1090.1	348	2907	22.5097	8.54648	2.6338	2.06162e-66	WRKY60
MA1078.1	MA1078.1	343	3012	22.1863	8.85518	2.50546	5.95993e-60	WRKY2
MA1087.1	MA1087.1	295	2419	19.0815	7.11178	2.68308	3.45494e-57	WRKY45
MA1081.1	MA1081.1	279	2221	18.0466	6.52966	2.76378	1.59331e-56	WRKY25
MA0969.1	MA0969.1	197	1306	12.7426	3.8396	3.31873	2.31785e-51	CMTA2
MA1092.1	MA1092.1	266	2197	17.2057	6.45911	2.66379	1.37156e-50	WRKY63
MA0982.1	MA0982.1	638	8510	41.2678	25.0191	1.64945	9.52115e-47	DOF2.4
MA1197.1	MA1197.1	211	1577	13.6481	4.63633	2.94374	1.6984e-46	CAMTA1
MA1091.1	MA1091.1	208	1576	13.4541	4.63339	2.90372	7.05069e-45	WRKY62
MA1080.1	MA1080.1	239	2003	15.4592	5.88875	2.62522	4.19009e-44	WRKY23
MA1274.1	MA1274.1	783	12138	50.6468	35.6853	1.41926	5.6512e-35	OBP3
MA0589.1	MA0589.1	221	2068	14.295	6.07985	2.3512	2.32872e-33	ZAP1
MA1268.1	MA1268.1	733	11416	47.4127	33.5627	1.41266	7.01268e-31	AT1G69570
MA1160.1	MA1160.1	659	9997	42.6261	29.3908	1.45032	7.30237e-30	AT1G14580
MA1682.1	MA1682.1	269	2943	17.3997	8.65232	2.01099	2.10645e-29	TCX3
MA1156.1	MA1156.1	593	8752	38.3571	25.7306	1.49072	4.22637e-29	JKD
MA1660.1	MA1660.1	258	2796	16.6882	8.22014	2.03016	9.00895e-29	ANAC13
MA1665.1	MA1665.1	204	2020	13.1953	5.93873	2.22191	1.72275e-27	HSFB2A
MA1663.1	MA1663.1	192	1854	12.4191	5.4507	2.27845	3.41181e-27	ANAC050
MA1674.1	MA1674.1	195	1902	12.6132	5.59182	2.25565	4.47636e-27	NAC017
MA1071.1	MA1071.1	793	12974	51.2937	38.1431	1.34477	4.51345e-27	DOF5.3
MA1277.1	MA1277.1	613	9333	39.6507	27.4387	1.44507	1.37842e-26	Adof1
MA0559.1	MA0559.1	657	10234	42.4968	30.0876	1.41243	2.64859e-26	PI
MA1278.1	MA1278.1	640	9913	41.3972	29.1439	1.42044	4.7416e-26	OBP1
MA0970.1	MA0970.1	119	894	7.69728	2.62833	2.92858	5.06056e-26	CMTA3
MA1270.1	MA1270.1	554	8317	35.8344	24.4517	1.46552	9.20562e-25	AT3G45610
MA1267.1	MA1267.1	723	11735	46.7658	34.5005	1.35551	1.69603e-24	AT5G66940
MA0940.1	MA0940.1	566	8591	36.6106	25.2572	1.44951	2.96598e-24	AP1
MA1373.1	MA1373.1	627	9819	40.5563	28.8675	1.40491	5.05561e-24	IDD2
MA1157.1	MA1157.1	448	6364	28.978	18.7099	1.5488	7.27283e-24	NUC
MA0558.1	MA0558.1	413	5742	26.7141	16.8813	1.58247	1.67345e-23	FLC
MA1371.1	MA1371.1	531	7999	34.3467	23.5168	1.46052	4.07894e-23	IDD4
MA0556.1	MA0556.1	369	4970	23.868	14.6116	1.6335	4.14918e-23	AP3
MA1273.1	MA1273.1	542	8296	35.0582	24.39	1.4374	4.32287e-22	dof4.2
MA1279.1	MA1279.1	549	8437	35.511	24.8045	1.43164	4.81513e-22	COG1
MA1158.1	MA1158.1	448	6504	28.978	19.1215	1.51546	6.23478e-22	MGP
MA1272.1	MA1272.1	598	9459	38.6805	27.8091	1.39093	1.89271e-21	AT2G28810
MA1374.1	MA1374.1	467	6914	30.207	20.3269	1.48606	2.85617e-21	IDD7
MA1012.1	MA1012.1	308	4054	19.9224	11.9186	1.67153	1.8009e-20	AGL27
MA1370.1	MA1370.1	475	7177	30.7245	21.1001	1.45613	6.74778e-20	IDD5
MA0555.1	MA0555.1	399	5744	25.8085	16.8872	1.52829	7.77986e-20	SVP
MA1159.1	MA1159.1	484	7360	31.3066	21.6381	1.44682	8.79968e-20	SGR5
MA1213.1	MA1213.1	190	2158	12.2898	6.34445	1.93709	7.47661e-19	ZHD3
MA1200.1	MA1200.1	283	3725	18.3053	10.9514	1.67151	1.00441e-18	AGL25
MA1214.1	MA1214.1	235	2902	15.2005	8.53178	1.78163	1.00675e-18	ATHB40
MA1383.1	MA1383.1	183	2090	11.837	6.14453	1.92643	6.30831e-18	KAN2
MA1161.1	MA1161.1	232	2900	15.0065	8.5259	1.7601	7.43119e-18	TSO1
MA1380.1	MA1380.1	254	3280	16.4295	9.64309	1.70376	8.90014e-18	AT2G20110
MA0951.1	MA0951.1	244	3114	15.7827	9.15505	1.72393	1.10754e-17	ATHB-16
MA0983.1	MA0983.1	296	4073	19.1462	11.9745	1.59892	6.17844e-17	DOF5.6
MA1275.1	MA1275.1	202	2485	13.066	7.30582	1.78844	2.8237e-16	AT1G47655
MA1162.1	MA1162.1	236	3064	15.2652	9.00806	1.69462	3.09321e-16	TCX2
MA0008.2	MA0008.2	162	1840	10.4787	5.40954	1.93707	3.81427e-16	HAT5
MA1678.1	MA1678.1	160	1811	10.3493	5.32428	1.94379	4.35611e-16	NTL8
MA0581.1	MA0581.1	164	1875	10.608	5.51244	1.92438	4.44972e-16	LEC2
MA0548.2	MA0548.2	259	3478	16.7529	10.2252	1.63839	5.0166e-16	AGL15
MA1677.1	MA1677.1	248	3286	16.0414	9.66073	1.66047	5.14169e-16	NAC078
MA1205.1	MA1205.1	278	3836	17.9819	11.2777	1.59446	1.01663e-15	AGL6
MA1044.1	MA1044.1	204	2551	13.1953	7.49985	1.75941	1.06824e-15	NAC92
MA1281.1	MA1281.1	628	10665	40.621	31.3547	1.29553	2.1855e-15	AT5G02460
MA0563.1	MA0563.1	399	6111	25.8085	17.9661	1.43651	2.53356e-15	2024-09-03
MA0001.2	MA0001.2	164	1918	10.608	5.63885	1.88124	3.35405e-15	AGL3
MA1330.1	MA1330.1	190	2346	12.2898	6.89716	1.78186	3.54287e-15	ZHD6
MA1204.1	MA1204.1	246	3307	15.912	9.72247	1.63662	3.66863e-15	AGL13
MA0953.1	MA0953.1	153	1761	9.89651	5.17728	1.91153	8.35169e-15	ATHB-6
MA0578.1	MA0578.1	123	1299	7.95602	3.81902	2.08326	1.10948e-14	SPL8
MA1199.1	MA1199.1	223	2938	14.4243	8.63762	1.66994	1.1439e-14	AGL16
MA1212.1	MA1212.1	172	2078	11.1255	6.10925	1.82109	1.25257e-14	ATHB13
MA0554.1	MA0554.1	370	5631	23.9327	16.5549	1.44565	1.65716e-14	SOC1
MA1168.1	MA1168.1	162	1925	10.4787	5.65943	1.85154	1.98464e-14	MYR2
MA1357.1	MA1357.1	181	2285	11.7076	6.71782	1.74277	1.3026e-13	bHLH80
MA1379.1	MA1379.1	228	3107	14.7477	9.13447	1.61451	1.90146e-13	SOL1
MA1328.1	MA1328.1	191	2472	12.3545	7.2676	1.69994	2.51264e-13	ATHB34
MA1209.1	MA1209.1	176	2228	11.3842	6.55024	1.73798	3.76467e-13	ATHB20
MA0952.1	MA0952.1	170	2133	10.9961	6.27095	1.7535	4.73916e-13	ATHB-51
MA1676.1	MA1676.1	139	1624	8.99094	4.7745	1.88312	4.82182e-13	NAC062
MA1207.1	MA1207.1	199	2638	12.8719	7.75563	1.65969	6.96689e-13	GT-A3
MA0565.2	MA0565.2	171	2177	11.0608	6.40031	1.72817	1.36136e-12	FUS3
MA0937.1	MA0937.1	72	638	4.65718	1.8757	2.4829	1.51836e-12	NAC055
MA1269.1	MA1269.1	190	2513	12.2898	7.38813	1.66345	2.04985e-12	dof4.5
MA1016.1	MA1016.1	138	1651	8.92626	4.85388	1.83899	3.29949e-12	GATA15
MA1667.1	MA1667.1	150	1854	9.70246	5.4507	1.78004	4.20977e-12	HSFC1
MA1358.1	MA1358.1	183	2424	11.837	7.12648	1.66099	6.28612e-12	bHLH130
MA0954.2	MA0954.2	166	2137	10.7374	6.28271	1.70904	7.34524e-12	ATHB7
MA0584.1	MA0584.1	147	1819	9.50841	5.3478	1.778	7.65906e-12	2024-09-01
MA1043.1	MA1043.1	82	806	5.30401	2.36961	2.23835	1.00352e-11	NAC083
MA0005.2	MA0005.2	166	2150	10.7374	6.32093	1.6987	1.18706e-11	AG
MA0110.3	MA0110.3	167	2172	10.8021	6.38561	1.69163	1.42152e-11	ATHB-5
MA1167.1	MA1167.1	113	1286	7.30918	3.7808	1.93324	1.6929e-11	EFM
MA1385.1	MA1385.1	174	2299	11.2549	6.75898	1.66517	1.81721e-11	AT2G40260
MA1675.1	MA1675.1	101	1101	6.53299	3.2369	2.01828	1.87474e-11	NAC029
MA1027.1	MA1027.1	150	1893	9.70246	5.56536	1.74337	1.9773e-11	KAN1
MA0974.2	MA0974.2	196	2685	12.6779	7.89381	1.60605	1.97896e-11	CDF3
MA1203.1	MA1203.1	208	2913	13.4541	8.56412	1.57098	3.19787e-11	AGL63
MA1386.1	MA1386.1	142	1776	9.18499	5.22138	1.75911	3.81183e-11	HHO3
MA1163.1	MA1163.1	148	1886	9.57309	5.54478	1.72651	5.4839e-11	PHL11
MA1346.1	MA1346.1	148	1897	9.57309	5.57712	1.7165	8.29521e-11	TGA10
MA1389.1	MA1389.1	129	1587	8.34411	4.66573	1.78838	1.10975e-10	PHL1
MA1329.2	MA1329.2	162	2163	10.4787	6.35915	1.64781	2.13118e-10	ZHD1
MA1294.1	MA1294.1	122	1488	7.89133	4.37467	1.80387	2.15899e-10	MYB62
MA1326.1	MA1326.1	131	1639	8.47348	4.8186	1.75849	2.36085e-10	ZHD5
MA1322.1	MA1322.1	109	1284	7.05045	3.77492	1.86771	2.93859e-10	SPL9
MA1280.1	MA1280.1	286	4441	18.4994	13.0564	1.41688	3.54174e-10	OBP4
MA0930.1	MA0930.1	181	2513	11.7076	7.38813	1.58465	3.74648e-10	ABF3
MA0564.1	MA0564.1	95	1069	6.14489	3.14282	1.95521	4.09383e-10	ABI3
MA1181.1	MA1181.1	117	1422	7.56792	4.18063	1.81023	4.19168e-10	MYB113
MA1211.1	MA1211.1	161	2171	10.414	6.38267	1.6316	4.99952e-10	ATHB18
MA0585.1	MA0585.1	149	1971	9.63777	5.79467	1.66321	6.45278e-10	AGL1
MA1342.1	MA1342.1	125	1571	8.08538	4.61869	1.75058	8.24761e-10	bZIP50
MA1387.1	MA1387.1	139	1810	8.99094	5.32134	1.6896	9.22058e-10	AT1G13300
MA0933.1	MA0933.1	243	3684	15.718	10.8308	1.45123	1.21949e-09	AHL20
MA1292.1	MA1292.1	113	1387	7.30918	4.07773	1.79246	1.48558e-09	MYB27
MA1368.2	MA1368.2	100	1176	6.46831	3.4574	1.87086	1.49906e-09	GT-4
MA1215.1	MA1215.1	173	2417	11.1902	7.1059	1.57477	1.5309e-09	ATHB53
MA1166.1	MA1166.1	165	2293	10.6727	6.74134	1.58317	2.62955e-09	PHL12
MA1026.2	MA1026.2	143	1910	9.24968	5.61533	1.64722	2.75722e-09	ATHB15
MA1336.1	MA1336.1	120	1520	7.76197	4.46875	1.73694	2.88819e-09	TGA3
MA1276.1	MA1276.1	187	2702	12.0957	7.94379	1.52267	4.15966e-09	AT3G52440
MA0973.1	MA0973.1	206	3049	13.3247	8.96396	1.48648	4.27769e-09	CDF2
MA0932.1	MA0932.1	145	1958	9.37904	5.75645	1.62931	4.30871e-09	AHL12
MA0934.1	MA0934.1	145	1958	9.37904	5.75645	1.62931	4.30871e-09	AHL25
MA1164.1	MA1164.1	163	2285	10.5433	6.71782	1.56946	6.06387e-09	HHO5
MA1271.1	MA1271.1	229	3490	14.8124	10.2605	1.44364	6.33726e-09	DAG2
MA1193.1	MA1193.1	194	2854	12.5485	8.39066	1.49553	8.1953e-09	At2g38090
MA1348.1	MA1348.1	124	1629	8.0207	4.7892	1.67475	1.31121e-08	TGA9
MA1320.1	MA1320.1	99	1213	6.40362	3.56618	1.79565	1.46111e-08	SPL15
MA1202.1	MA1202.1	515	9197	33.3118	27.0389	1.232	1.48731e-08	AGL55
MA1666.1	MA1666.1	152	2122	9.83182	6.23861	1.57596	1.5904e-08	HSFB2B
MA1056.1	MA1056.1	101	1249	6.53299	3.67202	1.77913	1.65764e-08	SPL11
MA1390.1	MA1390.1	132	1776	8.53816	5.22138	1.63523	1.80953e-08	HHO2
MA1028.1	MA1028.1	58	588	3.75162	1.7287	2.1702	3.2576e-08	KAN4
MA1186.1	MA1186.1	157	2236	10.1552	6.57376	1.54481	3.33933e-08	At1g49010
MA1404.1	MA1404.1	681	12754	44.0492	37.4963	1.17476	3.90601e-08	BPC1
MA1069.1	MA1069.1	105	1345	6.79172	3.95425	1.71757	5.15161e-08	TGA6
MA1047.2	MA1047.2	107	1392	6.92109	4.09243	1.69119	8.34302e-08	TGA5
MA1365.2	MA1365.2	133	1848	8.60285	5.43306	1.58343	1.02821e-07	AT5G47660
MA0946.1	MA0946.1	140	1973	9.05563	5.80055	1.56117	1.06784e-07	ARR11
MA1664.1	MA1664.1	147	2104	9.50841	6.18569	1.53716	1.27791e-07	HSFA6B
MA0977.1	MA0977.1	139	1969	8.99094	5.78879	1.55316	1.59896e-07	DOF2.5
MA1388.1	MA1388.1	117	1586	7.56792	4.66279	1.62305	1.79278e-07	AT3G24120
MA1366.1	MA1366.1	168	2501	10.8668	7.35285	1.4779	1.99797e-07	AT1G76880
MA1206.1	MA1206.1	194	2994	12.5485	8.80226	1.4256	2.66021e-07	ARF2
MA1195.1	MA1195.1	139	1989	8.99094	5.84759	1.53755	2.84006e-07	AT5G56840
MA1235.1	MA1235.1	120	1665	7.76197	4.89504	1.58568	4.15005e-07	AIL7
MA1070.1	MA1070.1	108	1461	6.98577	4.29529	1.62638	4.90393e-07	TGA7
MA1427.1	MA1427.1	84	1063	5.43338	3.12518	1.73858	6.98341e-07	NAC028
MA0948.1	MA0948.1	102	1371	6.59767	4.03069	1.63686	7.67515e-07	ARR18
MA1321.1	MA1321.1	85	1084	5.49806	3.18692	1.72519	8.21407e-07	SPL13
MA1680.1	MA1680.1	187	2915	12.0957	8.57	1.4114	8.70028e-07	RVE7
MA0981.1	MA0981.1	173	2654	11.1902	7.80267	1.43415	8.82202e-07	DOF1.8
MA1327.2	MA1327.2	124	1764	8.0207	5.1861	1.54658	9.58963e-07	ATHB23
MA1184.1	MA1184.1	181	2810	11.7076	8.2613	1.41717	1.02942e-06	RVE1
MA1354.1	MA1354.1	208	3321	13.4541	9.76363	1.37798	1.05544e-06	AT4G12670
MA1194.1	MA1194.1	137	2007	8.86158	5.90051	1.50183	1.24917e-06	AT3G10580
MA1192.1	MA1192.1	139	2044	8.99094	6.00929	1.49617	1.27454e-06	At5g58900
MA1375.1	MA1375.1	112	1568	7.2445	4.60987	1.57152	1.56053e-06	ANL2
MA1174.1	MA1174.1	91	1208	5.88616	3.55148	1.65738	1.83049e-06	MYB56
MA1191.1	MA1191.1	182	2856	11.7723	8.39654	1.40204	1.88482e-06	AT3G10113
MA1413.1	MA1413.1	137	2027	8.86158	5.95931	1.48701	2.10867e-06	UIF1
MA1392.1	MA1392.1	91	1216	5.88616	3.575	1.64648	2.39837e-06	MYB98
MA0582.1	MA0582.1	156	2384	10.0906	7.00888	1.43968	2.57172e-06	RAV1
MA1681.1	MA1681.1	132	1956	8.53816	5.75057	1.48475	3.52613e-06	SRM1
MA1369.1	MA1369.1	111	1586	7.17982	4.66279	1.53981	4.41146e-06	HDG1
MA0588.1	MA0588.1	137	2065	8.86158	6.07103	1.45965	5.47935e-06	TGA1
MA1367.1	MA1367.1	225	3734	14.5537	10.9778	1.32573	5.6455e-06	AT1G76870
MA1401.1	MA1401.1	169	2669	10.9314	7.84677	1.39311	6.57998e-06	EPR1
MA1189.1	MA1189.1	134	2018	8.66753	5.93285	1.46094	6.6769e-06	AT5G61620
MA0936.1	MA0936.1	61	754	3.94567	2.21673	1.77995	1.133e-05	T11I18.17
MA0939.1	MA0939.1	61	754	3.94567	2.21673	1.77995	1.133e-05	NAC080
MA1378.1	MA1378.1	95	1339	6.14489	3.93661	1.56096	1.27633e-05	PLT3
MA1198.1	MA1198.1	116	1721	7.50323	5.05968	1.48295	1.47875e-05	HAT2
MA1335.1	MA1335.1	157	2486	10.1552	7.30876	1.38946	1.64807e-05	TGA4
MA1170.1	MA1170.1	96	1367	6.20957	4.01893	1.54508	1.71861e-05	MYB118
MA0967.1	MA0967.1	86	1193	5.56274	3.50738	1.58601	1.84177e-05	BZIP60
MA1399.1	MA1399.1	129	1970	8.34411	5.79173	1.44069	1.92202e-05	At5g08520
MA1394.2	MA1394.2	93	1319	6.01552	3.87782	1.55127	1.99623e-05	MYB73
MA0972.1	MA0972.1	168	2707	10.8668	7.95849	1.36543	2.12875e-05	CCA1
MA1362.1	MA1362.1	171	2766	11.0608	8.13195	1.36017	2.2061e-05	bHLH77
MA0938.1	MA0938.1	116	1743	7.50323	5.12436	1.46423	2.56664e-05	NAC058
MA1172.1	MA1172.1	110	1636	7.11514	4.80978	1.4793	2.73007e-05	MYB3R5
MA1180.1	MA1180.1	107	1583	6.92109	4.65397	1.48714	2.83611e-05	MYB3R4
MA1217.1	MA1217.1	126	1943	8.15006	5.71235	1.42674	3.7209e-05	CBF2
MA1024.1	MA1024.1	86	1218	5.56274	3.58088	1.55346	3.87367e-05	HAT1
MA1045.1	MA1045.1	53	654	3.4282	1.92274	1.78298	3.97452e-05	NAC043
MA0577.2	MA0577.2	92	1327	5.95084	3.90133	1.52533	4.13206e-05	SPL3
MA1037.1	MA1037.1	89	1279	5.75679	3.76022	1.53097	4.82088e-05	MYB24
MA1384.1	MA1384.1	102	1515	6.59767	4.45405	1.48128	5.07443e-05	PHL7
MA0945.1	MA0945.1	152	2450	9.83182	7.20292	1.36498	5.47513e-05	ARR1
MA0573.1	MA0573.1	79	1112	5.10996	3.26924	1.56304	6.47903e-05	ATHB-9
MA1210.1	MA1210.1	109	1655	7.05045	4.86564	1.44903	6.8289e-05	HAT22
MA1060.1	MA1060.1	69	943	4.46313	2.77239	1.60985	7.74907e-05	SPL7
MA1662.1	MA1662.1	85	1228	5.49806	3.61028	1.52289	8.48145e-05	AT3G10030
MA1218.1	MA1218.1	128	2019	8.27943	5.93579	1.39483	8.71162e-05	CBF4
MA0586.2	MA0586.2	91	1337	5.88616	3.93073	1.49747	8.76388e-05	SPL14
MA1173.1	MA1173.1	204	3489	13.1953	10.2575	1.2864	9.70077e-05	MYB101
MA1398.2	MA1398.2	126	1996	8.15006	5.86817	1.38886	0.00011849	KUA1
MA1039.1	MA1039.1	102	1551	6.59767	4.55989	1.44689	0.00012292	MYB4
MA1038.1	MA1038.1	75	1066	4.85123	3.134	1.54793	0.000132768	MYB3
MA0557.1	MA0557.1	133	2134	8.60285	6.27389	1.37121	0.000133552	FHY3
MA0935.1	MA0935.1	36	411	2.32859	1.20833	1.92712	0.000148008	NAC025
MA1196.1	MA1196.1	164	2739	10.608	8.05257	1.31735	0.00016318	At5g05790
MA1293.1	MA1293.1	87	1289	5.62743	3.78962	1.48496	0.000164634	MYB57
MA1185.1	MA1185.1	152	2522	9.83182	7.41459	1.32601	0.000212915	LHY1
MA1352.1	MA1352.1	218	3823	14.1009	11.2395	1.25459	0.000232322	TRP1
MA1176.1	MA1176.1	73	1053	4.72186	3.09578	1.52526	0.000250691	MYB119
MA1188.1	MA1188.1	152	2532	9.83182	7.44399	1.32077	0.00025435	At3g11280
MA1057.1	MA1057.1	64	895	4.13972	2.63127	1.57328	0.00026022	SPL12
MA1364.1	MA1364.1	236	4207	15.2652	12.3684	1.23421	0.000325253	PIF7
MA1187.1	MA1187.1	182	3134	11.7723	9.21385	1.27768	0.000333985	LCL1
MA1669.1	MA1669.1	115	1841	7.43855	5.41248	1.37433	0.000348279	DREB1B
MA1046.1	MA1046.1	30	336	1.94049	0.987829	1.9644	0.000367679	NTL9
MA1182.1	MA1182.1	161	2740	10.414	8.05551	1.29278	0.000445346	At3g09600
MA1208.1	MA1208.1	142	2378	9.18499	6.99124	1.31379	0.000507077	GT-2
MA1059.2	MA1059.2	86	1320	5.56274	3.88075	1.43342	0.000547023	SPL5
MA0580.1	MA0580.1	142	2386	9.18499	7.01476	1.30938	0.000581799	DYT1
MA1190.1	MA1190.1	175	3041	11.3195	8.94044	1.26611	0.000666337	RVE5
MA1425.1	MA1425.1	179	3121	11.5783	9.17563	1.26185	0.000674928	HYH
MA1178.1	MA1178.1	95	1499	6.14489	4.40701	1.39434	0.000708161	MYB3R1
MA1165.1	MA1165.1	120	1975	7.76197	5.80643	1.33679	0.000736573	HHO6
MA1395.1	MA1395.1	71	1060	4.5925	3.11636	1.47367	0.000780289	MYB77
MA0562.1	MA0562.1	177	3094	11.4489	9.09625	1.25864	0.00081297	PIF5
MA1670.1	MA1670.1	109	1773	7.05045	5.21256	1.35259	0.000858464	DREB1C
MA0971.1	MA0971.1	109	1776	7.05045	5.22138	1.3503	0.000909135	DREB1A
MA1361.1	MA1361.1	161	2792	10.414	8.20838	1.2687	0.00100762	bHLH18
MA0978.1	MA0978.1	97	1554	6.27426	4.56871	1.37331	0.00101514	DREB1E
MA1393.2	MA1393.2	77	1182	4.9806	3.47504	1.43325	0.00104654	MYB70
MA0949.1	MA0949.1	109	1784	7.05045	5.2449	1.34425	0.00105766	ARR2
MA1415.1	MA1415.1	241	4404	15.5886	12.9476	1.20398	0.0011172	REF6
MA0995.2	MA0995.2	131	2214	8.47348	6.50908	1.30179	0.00117455	ERF039
MA0984.1	MA0984.1	185	3282	11.9664	9.64897	1.24017	0.00122349	DOF5.7
MA1227.2	MA1227.2	119	1988	7.69728	5.84465	1.31698	0.00131241	ERF027
MA1253.1	MA1253.1	125	2105	8.08538	6.18863	1.30649	0.00133243	AT3G16280
MA1058.1	MA1058.1	49	690	3.16947	2.02858	1.56241	0.00149606	SPL4
MA1400.1	MA1400.1	118	1981	7.6326	5.82407	1.31053	0.00162425	At1g19000
MA0941.1	MA0941.1	140	2410	9.05563	7.08532	1.27808	0.00162617	ABF2
MA1183.1	MA1183.1	167	2947	10.8021	8.66408	1.24676	0.00170553	RVE6
MA1041.1	MA1041.1	108	1794	6.98577	5.2743	1.32449	0.00180347	MYB55
MA1397.1	MA1397.1	119	2007	7.69728	5.90051	1.30451	0.00181759	At1g74840
MA1360.1	MA1360.1	179	3200	11.5783	9.40789	1.2307	0.00204637	bHLH74
MA0990.1	MA0990.1	85	1365	5.49806	4.01305	1.37004	0.00216395	EDT1
MA1672.1	MA1672.1	209	3810	13.5188	11.2013	1.2069	0.00218997	GBF2
MA0121.1	MA0121.1	86	1386	5.56274	4.07479	1.36516	0.00225663	ARR10
MA1036.1	MA1036.1	45	637	2.91074	1.87276	1.55425	0.00251053	MYB111
MA0552.1	MA0552.1	215	3945	13.9069	11.5982	1.19906	0.0025654	PIF1
MA1048.1	MA1048.1	136	2365	8.7969	6.95302	1.26519	0.00271747	ERF018
MA0950.1	MA0950.1	77	1227	4.9806	3.60734	1.38068	0.0028058	ATHB-12
MA1359.1	MA1359.1	193	3507	12.4838	10.3105	1.21079	0.00282509	bHLH31
MA1201.1	MA1201.1	273	5149	17.6585	15.1379	1.16651	0.00302107	AGL42
MA1659.1	MA1659.1	209	3837	13.5188	11.2806	1.1984	0.00302397	ABF4
MA1224.1	MA1224.1	124	2146	8.0207	6.30917	1.27128	0.00352543	CBF1
MA0571.1	MA0571.1	93	1547	6.01552	4.54813	1.32264	0.0037803	ANT
MA1068.1	MA1068.1	112	1920	7.2445	5.64473	1.28341	0.00407068	TGA2
MA1025.1	MA1025.1	146	2596	9.44373	7.63215	1.23736	0.00432613	HBI1
MA1382.1	MA1382.1	130	2279	8.4088	6.70018	1.25501	0.0043817	FAR1
MA0980.2	MA0980.2	124	2163	8.0207	6.35915	1.26129	0.00454925	RAP2-10
MA1377.1	MA1377.1	90	1500	5.82147	4.40995	1.32008	0.00457325	PLT1
MA1223.1	MA1223.1	128	2250	8.27943	6.61492	1.25163	0.00510272	ERF035
MA1233.2	MA1233.2	171	3113	11.0608	9.15211	1.20855	0.00524836	ERF021
MA1325.1	MA1325.1	77	1264	4.9806	3.71612	1.34027	0.0058194	GATA14
MA1009.1	MA1009.1	103	1772	6.66235	5.20962	1.27886	0.00633429	ARF3
MA1661.1	MA1661.1	108	1875	6.98577	5.51244	1.26727	0.00682927	AT-GTL1
MA1334.1	MA1334.1	168	3075	10.8668	9.0404	1.20202	0.00689441	GBF6
MA1040.1	MA1040.1	66	1066	4.26908	3.134	1.36218	0.00720856	MYB46
MA0550.2	MA0550.2	137	2457	8.86158	7.2235	1.22677	0.00745704	BZR1
MA1402.1	MA1402.1	542	10947	35.0582	32.1838	1.08931	0.00746419	BPC6
MA1381.1	MA1381.1	182	3374	11.7723	9.91944	1.18679	0.00814667	AT3G46070
MA1243.1	MA1243.1	135	2425	8.73221	7.12942	1.22481	0.00828229	DREB19
MA0574.1	MA0574.1	95	1638	6.14489	4.81566	1.27602	0.00902384	MYB15
MA1332.1	MA1332.1	147	2677	9.50841	7.87029	1.20814	0.00947962	BEH2
MA1391.2	MA1391.2	73	1221	4.72186	3.5897	1.31539	0.0107539	MYB33
MA0576.1	MA0576.1	143	2607	9.24968	7.66449	1.20682	0.0107985	RAX3
MA1339.1	MA1339.1	166	3076	10.7374	9.04334	1.18733	0.0111333	bZIP43
MA0964.1	MA0964.1	134	2432	8.66753	7.15	1.21224	0.0116814	BIM1
MA1175.1	MA1175.1	68	1137	4.39845	3.34274	1.31582	0.0133747	MYB81
MA0996.1	MA0996.1	110	1970	7.11514	5.79173	1.2285	0.0149617	ERF043
MA1363.1	MA1363.1	182	3434	11.7723	10.0958	1.16606	0.0154156	bHLH69
MA1668.1	MA1668.1	212	4057	13.7128	11.9274	1.14969	0.0159998	DPBF3
MA0963.1	MA0963.1	103	1837	6.66235	5.40072	1.23361	0.0163579	BHLH78
MA0583.1	MA0583.1	81	1403	5.23933	4.12477	1.27021	0.0166381	RAV1(var.2)
MA1396.1	MA1396.1	72	1229	4.65718	3.61322	1.28893	0.0171483	GATA6
MA1238.2	MA1238.2	148	2752	9.57309	8.09079	1.18321	0.0178653	ERF38
MA1341.1	MA1341.1	162	3048	10.4787	8.96102	1.16936	0.0198243	bZIP53
MA1230.1	MA1230.1	129	2380	8.34411	6.99712	1.19251	0.0209847	ERF037
MA0560.1	MA0560.1	218	4212	14.1009	12.3831	1.13872	0.0210806	PIF3
MA1042.1	MA1042.1	36	555	2.32859	1.63168	1.42711	0.0214832	MYB59
MA0590.1	MA0590.1	51	839	3.29884	2.46663	1.33738	0.0224113	LFY
MA1179.1	MA1179.1	76	1325	4.91591	3.89545	1.26196	0.0226771	MYB1
MA0942.1	MA0942.1	96	1723	6.20957	5.06556	1.22584	0.0230754	ARF1
MA1331.1	MA1331.1	156	2943	10.0906	8.65232	1.16623	0.0238621	BEH4
MA1679.1	MA1679.1	145	2723	9.37904	8.00553	1.17157	0.0252541	RAP2-1
MA1340.1	MA1340.1	185	3548	11.9664	10.431	1.14719	0.0255177	bZIP3
MA1251.1	MA1251.1	149	2809	9.63777	8.25836	1.16703	0.0263283	DEAR5
MA0570.2	MA0570.2	201	3892	13.0013	11.4423	1.13624	0.0283471	ABF1
MA1074.1	MA1074.1	144	2720	9.31436	7.99671	1.16477	0.0302404	UNE10
MA1169.1	MA1169.1	68	1192	4.39845	3.50444	1.25511	0.0328499	MYB105
MA1356.1	MA1356.1	223	4370	14.4243	12.8477	1.12272	0.0330919	TRP2
MA0993.1	MA0993.1	124	2321	8.0207	6.82366	1.17542	0.0337422	ERF7
MA0944.1	MA0944.1	112	2085	7.2445	6.12983	1.18184	0.0370891	ARF8
MA1345.1	MA1345.1	163	3137	10.5433	9.22267	1.1432	0.0384452	bZIP48
MA1406.1	MA1406.1	71	1263	4.5925	3.71318	1.23681	0.0388735	ATHB4
MA0943.1	MA0943.1	98	1810	6.33894	5.32134	1.19123	0.0412621	ARF5
MA1426.1	MA1426.1	85	1553	5.49806	4.56577	1.20419	0.0442027	MYB124
MA1055.1	MA1055.1	42	706	2.71669	2.07562	1.30886	0.0470932	SPL1
MA0553.1	MA0553.1	79	1459	5.10996	4.28941	1.1913	0.0615048	SMZ
MA1177.1	MA1177.1	71	1298	4.5925	3.81608	1.20346	0.0619725	MYB65
MA1061.1	MA1061.1	192	3806	12.4191	11.1895	1.10989	0.0647192	SPT
MA1171.1	MA1171.1	61	1101	3.94567	3.2369	1.21896	0.0651539	MYB52
MA1333.1	MA1333.1	179	3542	11.5783	10.4134	1.11187	0.0693657	BEH3
MA1241.1	MA1241.1	126	2446	8.15006	7.19116	1.13335	0.0763109	AT4G32800
MA1350.1	MA1350.1	151	2970	9.76714	8.7317	1.11858	0.0779778	bZIP42
MA1018.1	MA1018.1	58	1061	3.75162	3.1193	1.20271	0.0851044	GATA9
MA1249.1	MA1249.1	107	2067	6.92109	6.07691	1.13892	0.0875454	RAP210
MA1344.1	MA1344.1	197	3960	12.7426	11.6423	1.09451	0.0912663	bZIP28
MA0956.1	MA0956.1	78	1480	5.04528	4.35115	1.15953	0.0977621	BEE2
MA0986.1	MA0986.1	112	2184	7.2445	6.42089	1.12827	0.0984707	DREB2C
MA1064.1	MA1064.1	92	1794	5.95084	5.2743	1.12827	0.124022	TCP2
MA1337.1	MA1337.1	151	3047	9.76714	8.95808	1.09032	0.137281	bZIP44
MA0962.1	MA0962.1	190	3876	12.2898	11.3953	1.07849	0.137795	BHLH34
MA0959.1	MA0959.1	67	1291	4.33376	3.7955	1.14182	0.143745	AIB
MA0549.1	MA0549.1	181	3694	11.7076	10.8602	1.07803	0.146097	BZR2
MA1285.1	MA1285.1	114	2277	7.37387	6.6943	1.10151	0.148853	At2g45680
MA0575.1	MA0575.1	54	1029	3.49288	3.02522	1.15459	0.15325	F3A4.140
MA0999.1	MA0999.1	172	3517	11.1255	10.3399	1.07598	0.15965	ERF098
MA1229.1	MA1229.1	122	2456	7.89133	7.22056	1.0929	0.160326	AT2G44940
MA1258.1	MA1258.1	138	2800	8.92626	8.2319	1.08435	0.16596	DREB2
MA0966.1	MA0966.1	72	1425	4.65718	4.18945	1.11164	0.189683	BIM3
MA0985.1	MA0985.1	58	1136	3.75162	3.3398	1.12331	0.196016	DRE1C
MA1283.1	MA1283.1	130	2661	8.4088	7.82325	1.07485	0.202417	TCP14
MA1338.1	MA1338.1	218	4551	14.1009	13.3798	1.0539	0.206929	AREB3
MA1265.2	MA1265.2	157	3245	10.1552	9.54019	1.06447	0.211202	ERF015
MA0965.1	MA0965.1	77	1549	4.9806	4.55401	1.09367	0.221139	BIM2
MA1372.1	MA1372.1	93	1890	6.01552	5.55654	1.0826	0.224737	STZ
MA1351.1	MA1351.1	204	4268	13.1953	12.5478	1.05161	0.226213	GBF3
MA1376.1	MA1376.1	147	3048	9.50841	8.96102	1.06109	0.232362	DEAR3
MA1015.1	MA1015.1	19	348	1.22898	1.02311	1.20122	0.237551	GATA12
MA0957.1	MA0957.1	110	2271	7.11514	6.67666	1.06567	0.253794	BHLH3
MA1220.1	MA1220.1	124	2579	8.0207	7.58217	1.05784	0.265879	TINY
MA0579.1	MA0579.1	49	985	3.16947	2.89587	1.09448	0.276356	CDC5
MA0567.1	MA0567.1	198	4203	12.8072	12.3567	1.03646	0.302199	ERF1B
MA0947.1	MA0947.1	65	1337	4.2044	3.93073	1.06962	0.303718	ARR14
MA0931.1	MA0931.1	176	3728	11.3842	10.9602	1.03869	0.304359	ABI5
MA0998.1	MA0998.1	180	3829	11.6429	11.2571	1.03427	0.323565	ERF096
MA0968.2	MA0968.2	203	4353	13.1307	12.7977	1.02602	0.35577	bZIP68
MA1286.1	MA1286.1	183	3924	11.837	11.5364	1.02605	0.364564	TCP24
MA0569.1	MA0569.1	157	3359	10.1552	9.87535	1.02834	0.365674	MYC4
MA0587.1	MA0587.1	160	3431	10.3493	10.087	1.026	0.375741	TCP16
MA1403.1	MA1403.1	468	10167	30.2717	29.8906	1.01275	0.378406	BPC5
MA1017.1	MA1017.1	52	1092	3.36352	3.21044	1.04768	0.384031	GATA8
MA1349.1	MA1349.1	206	4447	13.3247	13.074	1.01917	0.394089	bZIP16
MA1291.1	MA1291.1	133	2866	8.60285	8.42594	1.021	0.412662	TCP7
MA1259.1	MA1259.1	140	3020	9.05563	8.8787	1.01993	0.414698	AT1G01250
MA1343.1	MA1343.1	59	1262	3.8163	3.71024	1.02859	0.430233	bZIP52
MA1020.1	MA1020.1	30	642	1.94049	1.88746	1.0281	0.464526	GT-1
MA0551.1	MA0551.1	134	2924	8.66753	8.59646	1.00827	0.473205	HY5
MA1049.1	MA1049.1	190	4177	12.2898	12.2802	1.00078	0.507534	ERF094
MA0960.1	MA0960.1	106	2347	6.8564	6.9001	0.993667	0.542792	BHLH104
MA0566.1	MA0566.1	88	1954	5.69211	5.74469	0.990846	0.552561	MYC2
MA1324.1	MA1324.1	81	1801	5.23933	5.29488	0.989508	0.556669	GATA20
MA1424.1	MA1424.1	161	3582	10.414	10.531	0.988891	0.573774	ERF019
MA1063.1	MA1063.1	166	3716	10.7374	10.9249	0.982835	0.608156	TCP19
MA0561.1	MA0561.1	194	4344	12.5485	12.7712	0.982562	0.617724	PIF4
MA1290.1	MA1290.1	157	3525	10.1552	10.3634	0.979916	0.621058	TCP17
MA1065.2	MA1065.2	87	1972	5.62743	5.79761	0.970645	0.631398	TCP20
MA1289.1	MA1289.1	177	4013	11.4489	11.7981	0.970403	0.680358	TCP3
MA1288.1	MA1288.1	141	3223	9.12031	9.47551	0.962514	0.700086	At1g72010
MA1673.1	MA1673.1	125	2865	8.08538	8.423	0.959917	0.701116	LBD18
MA0568.1	MA0568.1	131	3004	8.47348	8.83166	0.959444	0.707425	MYC3
MA0958.1	MA0958.1	136	3117	8.7969	9.16387	0.959954	0.708583	BHLH13
MA1234.1	MA1234.1	153	3504	9.89651	10.3016	0.960673	0.716437	ERF017
MA1260.1	MA1260.1	193	4410	12.4838	12.9652	0.962868	0.729092	AT1G77640
MA1004.1	MA1004.1	181	4148	11.7076	12.195	0.960037	0.736869	ERF13
MA1263.1	MA1263.1	171	3963	11.0608	11.6511	0.949337	0.781517	AT1G36060
MA1062.2	MA1062.2	77	1835	4.9806	5.39484	0.923215	0.785204	TCP15
MA1237.1	MA1237.1	172	3989	11.1255	11.7275	0.948664	0.785244	AT4G16750
MA1284.1	MA1284.1	140	3268	9.05563	9.60781	0.942528	0.786501	TCP1
MA1067.1	MA1067.1	72	1732	4.65718	5.09202	0.914603	0.802636	TCP5
MA1323.1	MA1323.1	89	2128	5.75679	6.25625	0.920167	0.810777	GATA19
MA1428.1	MA1428.1	152	3576	9.83182	10.5133	0.935178	0.825224	TCP8
MA1355.1	MA1355.1	138	3276	8.92626	9.63133	0.926794	0.842846	TBP3
MA1282.1	MA1282.1	141	3350	9.12031	9.84889	0.926025	0.848139	PTF1
MA0997.1	MA0997.1	124	2969	8.0207	8.72876	0.918882	0.854803	ERF069
MA0994.1	MA0994.1	114	2759	7.37387	8.11137	0.909078	0.872588	ERF8
MA1287.1	MA1287.1	146	3500	9.44373	10.2899	0.917768	0.878521	TCP21
MA1248.1	MA1248.1	217	5127	14.0362	15.0732	0.931204	0.886179	DREB26
MA1013.1	MA1013.1	19	537	1.22898	1.57876	0.778444	0.894977	GATA10
MA1014.1	MA1014.1	19	537	1.22898	1.57876	0.778444	0.894977	GATA11
MA1353.1	MA1353.1	186	4447	12.031	13.074	0.920225	0.901416	AT1G72740
MA1232.1	MA1232.1	210	5043	13.5834	14.8262	0.916175	0.926897	AT4G28140
MA1414.1	MA1414.1	45	1242	2.91074	3.65144	0.797148	0.955182	E2FA
MA1219.1	MA1219.1	227	5518	14.6831	16.2227	0.905091	0.958269	CEJ1
MA1216.1	MA1216.1	177	4372	11.4489	12.8535	0.89072	0.959631	RAP21
MA1261.1	MA1261.1	132	3348	8.53816	9.84301	0.867435	0.966556	AT5G67000
MA1035.1	MA1035.1	140	3536	9.05563	10.3957	0.871092	0.966728	TCP4
MA1051.1	MA1051.1	148	3838	9.57309	11.2836	0.848408	0.988021	RAP2-3
MA1002.1	MA1002.1	147	3834	9.50841	11.2718	0.843555	0.990084	ERF112
MA1255.1	MA1255.1	263	6633	17.0116	19.5008	0.872356	0.995303	AT1G22810
MA1231.1	MA1231.1	241	6175	15.5886	18.1543	0.858674	0.997084	ERF15
MA1222.1	MA1222.1	257	6554	16.6235	19.2685	0.86273	0.997237	AT1G44830
MA1250.1	MA1250.1	248	6372	16.0414	18.7335	0.856296	0.997862	AT1G75490
MA1053.1	MA1053.1	123	3477	7.95602	10.2223	0.778303	0.999184	ERF109
MA0979.1	MA0979.1	167	4569	10.8021	13.4327	0.804162	0.999372	ERF008
MA1006.1	MA1006.1	73	2246	4.72186	6.60316	0.715091	0.9994	ERF6
MA1000.2	MA1000.2	245	6463	15.8473	19.001	0.834027	0.999572	ERF105
MA1052.1	MA1052.1	149	4170	9.63777	12.2597	0.786137	0.999602	RAP2-6
MA1262.1	MA1262.1	254	6696	16.4295	19.686	0.834577	0.999657	ERF2
MA1001.2	MA1001.2	155	4369	10.0259	12.8447	0.780545	0.999796	ERF11
MA1066.1	MA1066.1	122	3562	7.89133	10.4722	0.753554	0.999814	TCP23
MA1226.1	MA1226.1	227	6113	14.6831	17.972	0.816996	0.999816	AT5G18450
MA0992.2	MA0992.2	162	4572	10.4787	13.4415	0.779573	0.999865	ERF4
MA1256.1	MA1256.1	169	4783	10.9314	14.0619	0.777382	0.99992	RAP212
MA1245.2	MA1245.2	221	6147	14.295	18.072	0.791001	0.999979	AT2G33710
MA1266.1	MA1266.1	200	5645	12.9366	16.5961	0.779497	0.99998	RAP211
MA1005.2	MA1005.2	219	6145	14.1656	18.0661	0.784098	0.999988	ERF3
MA0976.2	MA0976.2	215	6054	13.9069	17.7986	0.781348	0.999989	CRF4
MA0975.1	MA0975.1	153	4562	9.89651	13.4121	0.737878	0.999993	CRF2
MA1242.1	MA1242.1	233	6589	15.0712	19.3714	0.778009	0.999997	AT3G57600
MA1264.1	MA1264.1	236	6668	15.2652	19.6037	0.77869	0.999997	ESE1
MA1240.1	MA1240.1	240	6771	15.5239	19.9065	0.779842	0.999998	ERF10
MA1246.1	MA1246.1	253	7086	16.3648	20.8326	0.785539	0.999998	LEP
MA1225.1	MA1225.1	276	7642	17.8525	22.4672	0.794603	0.999998	ERF5
MA1228.1	MA1228.1	233	6617	15.0712	19.4538	0.774717	0.999998	AT4G18450
MA1244.1	MA1244.1	163	4896	10.5433	14.3941	0.732478	0.999998	ABR1
MA1236.1	MA1236.1	242	6876	15.6533	20.2152	0.774333	0.999999	ESE3
MA1239.1	MA1239.1	245	6983	15.8473	20.5298	0.77192	0.999999	ERF104
MA1257.1	MA1257.1	246	7011	15.912	20.6121	0.771975	0.999999	ERF9
MA1252.1	MA1252.1	204	6223	13.1953	18.2954	0.721238	1	PUCHI
MA1671.1	MA1671.1	154	5025	9.96119	14.7733	0.674269	1	ERF118
MA1247.1	MA1247.1	196	6152	12.6779	18.0867	0.700951	1	ERF087
MA1221.1	MA1221.1	194	6182	12.5485	18.1749	0.690432	1	RAP26

## Sheet: Fig2b
Source data for Fig2b: motifs enriched in each major cluster
	p_val	avg_log2FC	pct.1	pct.2	p_val_adj	cluster	gene
MA1375.1_ANL2	0	1.62798	0.757	0.376	0	0	MA1375.1_ANL2
MA1369.1_HDG1	0	1.60876	0.741	0.38	0	0	MA1369.1_HDG1
MA0990.1_EDT1	0	1.35408	0.731	0.408	0	0	MA0990.1_EDT1
MA0933.1_AHL20	0	1.19404	0.628	0.418	0	0	MA0933.1_AHL20
MA0996.1_ERF043	0	1.06717	0.621	0.403	0	0	MA0996.1_ERF043
MA1223.1_ERF035	0	1.05643	0.615	0.405	0	0	MA1223.1_ERF035
MA1241.1_AT4G32800	0	1.03796	0.612	0.406	0	0	MA1241.1_AT4G32800
MA1230.1_ERF037	0	1.01989	0.612	0.405	0	0	MA1230.1_ERF037
MA1229.1_AT2G44940	0	0.980083	0.613	0.405	0	0	MA1229.1_AT2G44940
MA1220.1_TINY	0	0.97125	0.638	0.406	0	0	MA1220.1_TINY
MA0995.2_ERF039	0	0.959935	0.617	0.41	0	0	MA0995.2_ERF039
MA0954.2_ATHB7	1.04409e-301	0.804189	0.627	0.42	4.85501e-299	0	MA0954.2_ATHB7
MA0932.1_AHL12	1.69912e-282	0.790723	0.615	0.419	7.90093e-280	0	MA0932.1_AHL12
MA0934.1_AHL25	1.69912e-282	0.790723	0.615	0.419	7.90093e-280	0	MA0934.1_AHL25
MA1038.1_MYB3	3.98339e-277	0.758135	0.608	0.421	1.85228e-274	0	MA1038.1_MYB3
MA1253.1_AT3G16280	2.62708e-270	0.798022	0.603	0.415	1.22159e-267	0	MA1253.1_AT3G16280
MA1238.2_ERF38	9.0288e-264	0.949873	0.596	0.413	4.19839e-261	0	MA1238.2_ERF38
MA1040.1_MYB46	6.17958e-260	0.750049	0.608	0.425	2.8735e-257	0	MA1040.1_MYB46
MA1233.2_ERF021	1.31847e-254	0.89389	0.598	0.414	6.13086e-252	0	MA1233.2_ERF021
MA0942.1_ARF1	2.74791e-249	0.912602	0.589	0.411	1.27778e-246	0	MA0942.1_ARF1
MA0980.2_RAP2-10	5.49868e-240	0.890776	0.59	0.415	2.55689e-237	0	MA0980.2_RAP2-10
MA1036.1_MYB111	4.07878e-237	0.667193	0.605	0.424	1.89663e-234	0	MA1036.1_MYB111
MA1326.1_ZHD5	1.79915e-234	0.794722	0.596	0.42	8.36604e-232	0	MA1326.1_ZHD5
MA1289.1_TCP3	4.04361e-233	1.24593	0.602	0.431	1.88028e-230	0	MA1289.1_TCP3
MA1327.2_ATHB23	5.3123e-231	0.710451	0.603	0.422	2.47022e-228	0	MA1327.2_ATHB23
MA1213.1_ZHD3	3.06591e-228	0.792695	0.59	0.417	1.42565e-225	0	MA1213.1_ZHD3
MA1286.1_TCP24	1.67357e-226	1.2506	0.604	0.427	7.78208e-224	0	MA1286.1_TCP24
MA1259.1_AT1G01250	4.58574e-226	0.904969	0.583	0.416	2.13237e-223	0	MA1259.1_AT1G01250
MA1265.2_ERF015	5.33969e-221	0.884839	0.582	0.415	2.48296e-218	0	MA1265.2_ERF015
MA1249.1_RAP210	3.06155e-216	0.919433	0.586	0.413	1.42362e-213	0	MA1249.1_RAP210
MA1227.2_ERF027	5.40058e-216	0.805747	0.584	0.414	2.51127e-213	0	MA1227.2_ERF027
MA0952.1_ATHB-51	3.63706e-213	0.863482	0.588	0.423	1.69123e-210	0	MA0952.1_ATHB-51
MA1035.1_TCP4	3.61139e-212	1.16748	0.604	0.433	1.67929e-209	0	MA1035.1_TCP4
MA1679.1_RAP2-1	1.02932e-211	0.903738	0.574	0.417	4.78634e-209	0	MA1679.1_RAP2-1
MA1406.1_ATHB4	3.21139e-211	0.626686	0.598	0.429	1.49329e-208	0	MA1406.1_ATHB4
MA0986.1_DREB2C	3.47449e-202	0.850233	0.579	0.42	1.61564e-199	0	MA0986.1_DREB2C
MA0944.1_ARF8	2.47569e-194	0.697447	0.58	0.422	1.1512e-191	0	MA0944.1_ARF8
MA1237.1_AT4G16750	1.4603e-188	0.847102	0.574	0.421	6.79039e-186	0	MA1237.1_AT4G16750
MA0950.1_ATHB-12	1.51849e-186	0.594007	0.592	0.435	7.06096e-184	0	MA0950.1_ATHB-12
MA0587.1_TCP16	1.9608e-176	0.948639	0.582	0.431	9.11774e-174	0	MA0587.1_TCP16
MA1217.1_CBF2	2.40646e-175	0.709007	0.573	0.422	1.119e-172	0	MA1217.1_CBF2
MA1210.1_HAT22	3.94731e-175	0.55162	0.592	0.437	1.8355e-172	0	MA1210.1_HAT22
MA1215.1_ATHB53	1.01846e-174	0.744618	0.573	0.426	4.73583e-172	0	MA1215.1_ATHB53
MA0008.2_HAT5	4.14382e-171	0.682131	0.582	0.432	1.92688e-168	0	MA0008.2_HAT5
MA1282.1_PTF1	4.93269e-165	1.03283	0.581	0.436	2.2937e-162	0	MA1282.1_PTF1
MA0979.1_ERF008	1.62906e-163	0.754929	0.568	0.421	7.57511e-161	0	MA0979.1_ERF008
MA1016.1_GATA15	6.01254e-163	0.519482	0.586	0.438	2.79583e-160	0	MA1016.1_GATA15
MA1258.1_DREB2	6.0931e-162	0.747336	0.565	0.424	2.83329e-159	0	MA1258.1_DREB2
MA1224.1_CBF1	3.7717e-160	0.644951	0.563	0.421	1.75384e-157	0	MA1224.1_CBF1
MA1424.1_ERF019	7.00515e-160	0.789891	0.563	0.422	3.25739e-157	0	MA1424.1_ERF019
MA1024.1_HAT1	3.61104e-159	0.581596	0.57	0.43	1.67913e-156	0	MA1024.1_HAT1
MA1037.1_MYB24	2.47635e-156	0.581278	0.571	0.429	1.1515e-153	0	MA1037.1_MYB24
MA1222.1_AT1G44830	1.30106e-152	0.751219	0.561	0.426	6.04995e-150	0	MA1222.1_AT1G44830
MA1669.1_DREB1B	3.02156e-149	0.59362	0.562	0.419	1.40502e-146	0	MA1669.1_DREB1B
MA1218.1_CBF4	1.08384e-148	0.655523	0.558	0.42	5.03984e-146	0	MA1218.1_CBF4
MA1039.1_MYB4	1.64637e-146	0.67546	0.557	0.426	7.65562e-144	0	MA1039.1_MYB4
MA1067.1_TCP5	2.69997e-146	0.737968	0.569	0.43	1.25549e-143	0	MA1067.1_TCP5
MA0943.1_ARF5	1.00819e-144	0.60391	0.56	0.422	4.6881e-142	0	MA0943.1_ARF5
MA1290.1_TCP17	8.0616e-144	1.02339	0.577	0.444	3.74864e-141	0	MA1290.1_TCP17
MA1216.1_RAP21	1.0682e-143	0.713346	0.558	0.422	4.96713e-141	0	MA1216.1_RAP21
MA1251.1_DEAR5	2.89633e-143	0.649137	0.55	0.418	1.3468e-140	0	MA1251.1_DEAR5
MA1232.1_AT4G28140	7.72679e-142	0.737102	0.553	0.428	3.59296e-139	0	MA1232.1_AT4G28140
MA1293.1_MYB57	4.41982e-140	0.686746	0.561	0.423	2.05522e-137	0	MA1293.1_MYB57
MA1248.1_DREB26	5.15079e-140	0.696199	0.554	0.427	2.39512e-137	0	MA1248.1_DREB26
MA0565.2_FUS3	6.02646e-140	0.585365	0.566	0.434	2.80231e-137	0	MA0565.2_FUS3
MA1376.1_DEAR3	9.91784e-136	0.673482	0.553	0.42	4.61179e-133	0	MA1376.1_DEAR3
MA1284.1_TCP1	1.17486e-135	1.01519	0.57	0.444	5.46309e-133	0	MA1284.1_TCP1
MA0110.3_ATHB-5	1.79469e-135	0.571653	0.56	0.431	8.34529e-133	0	MA0110.3_ATHB-5
MA1026.2_ATHB15	1.14402e-131	0.590299	0.567	0.431	5.31968e-129	0	MA1026.2_ATHB15
MA1260.1_AT1G77640	2.85608e-129	0.695962	0.551	0.427	1.32808e-126	0	MA1260.1_AT1G77640
MA1287.1_TCP21	2.26044e-128	0.918899	0.561	0.439	1.05111e-125	0	MA1287.1_TCP21
MA1009.1_ARF3	7.70379e-128	0.563839	0.561	0.429	3.58226e-125	0	MA1009.1_ARF3
MA1219.1_CEJ1	1.63112e-124	0.743025	0.546	0.43	7.5847e-122	0	MA1219.1_CEJ1
MA1297.1_WRKY26	1.83638e-121	0.604465	0.531	0.399	8.53916e-119	0	MA1297.1_WRKY26
MA1243.1_DREB19	9.91967e-114	0.624507	0.546	0.43	4.61265e-111	0	MA1243.1_DREB19
MA1329.2_ZHD1	2.75876e-112	0.563474	0.549	0.431	1.28282e-109	0	MA1329.2_ZHD1
MA0951.1_ATHB-16	5.69232e-111	0.621341	0.551	0.431	2.64693e-108	0	MA0951.1_ATHB-16
MA1301.1_WRKY33	2.34096e-109	0.554017	0.524	0.398	1.08854e-106	0	MA1301.1_WRKY33
MA0971.1_DREB1A	6.51533e-108	0.48715	0.543	0.428	3.02963e-105	0	MA0971.1_DREB1A
MA1316.1_WRKY71	2.66164e-107	0.554278	0.517	0.399	1.23766e-104	0	MA1316.1_WRKY71
MA1309.1_WRKY3	8.38438e-107	0.521825	0.527	0.404	3.89874e-104	0	MA1309.1_WRKY3
MA1064.1_TCP2	2.10111e-106	0.523034	0.554	0.439	9.77016e-104	0	MA1064.1_TCP2
MA1295.1_WRKY20	4.79717e-101	0.590424	0.506	0.391	2.23068e-98	0	MA1295.1_WRKY20
MA1325.1_GATA14	3.89131e-100	0.433104	0.561	0.442	1.80946e-97	0	MA1325.1_GATA14
MA1041.1_MYB55	1.7408e-99	0.456588	0.546	0.432	8.09473e-97	0	MA1041.1_MYB55
MA1292.1_MYB27	6.25039e-97	0.557058	0.537	0.428	2.90643e-94	0	MA1292.1_MYB27
MA1063.1_TCP19	1.70636e-96	0.855173	0.547	0.447	7.93456e-94	0	MA1063.1_TCP19
MA0953.1_ATHB-6	1.79183e-95	0.47234	0.548	0.435	8.33201e-93	0	MA0953.1_ATHB-6
MA0581.1_LEC2	2.1543e-94	0.419053	0.559	0.456	1.00175e-91	0	MA0581.1_LEC2
MA1263.1_AT1G36060	4.28387e-94	0.606942	0.531	0.425	1.992e-91	0	MA1263.1_AT1G36060
MA1255.1_AT1G22810	3.94015e-93	0.593576	0.54	0.432	1.83217e-90	0	MA1255.1_AT1G22810
MA1177.1_MYB65	7.75897e-91	0.482501	0.533	0.43	3.60792e-88	0	MA1177.1_MYB65
MA0574.1_MYB15	1.35497e-90	0.557638	0.537	0.429	6.30063e-88	0	MA0574.1_MYB15
MA0985.1_DRE1C	1.40957e-90	0.462115	0.546	0.433	6.5545e-88	0	MA0985.1_DRE1C
MA1017.1_GATA8	7.80544e-89	0.478658	0.54	0.435	3.62953e-86	0	MA1017.1_GATA8
MA1294.1_MYB62	1.02012e-88	0.50852	0.553	0.447	4.74354e-86	0	MA1294.1_MYB62
MA1066.1_TCP23	2.51156e-87	0.870357	0.553	0.451	1.16788e-84	0	MA1066.1_TCP23
MA1381.1_AT3G46070	3.89685e-87	0.584703	0.54	0.437	1.81204e-84	0	MA1381.1_AT3G46070
MA0576.1_RAX3	5.6743e-87	0.46876	0.543	0.437	2.63855e-84	0	MA0576.1_RAX3
MA1314.1_WRKY14	2.82934e-86	0.507988	0.501	0.397	1.31564e-83	0	MA1314.1_WRKY14
MA1670.1_DREB1C	5.07905e-86	0.569125	0.524	0.424	2.36176e-83	0	MA1670.1_DREB1C
MA1211.1_ATHB18	7.95292e-86	0.543794	0.538	0.43	3.69811e-83	0	MA1211.1_ATHB18
MA1330.1_ZHD6	3.99181e-84	0.5207	0.534	0.427	1.85619e-81	0	MA1330.1_ZHD6
MA1306.1_WRKY11	4.25175e-84	0.476379	0.507	0.399	1.97706e-81	0	MA1306.1_WRKY11
MA1302.1_WRKY65	5.63696e-84	0.500664	0.502	0.397	2.62119e-81	0	MA1302.1_WRKY65
MA0562.1_PIF5	3.26799e-83	0.662639	0.532	0.428	1.51961e-80	0	MA0562.1_PIF5
MA1094.1_WRKY8	4.00143e-83	0.49396	0.504	0.399	1.86067e-80	0	MA1094.1_WRKY8
MA1080.1_WRKY23	6.16737e-82	0.450484	0.509	0.403	2.86783e-79	0	MA1080.1_WRKY23
MA1291.1_TCP7	1.51627e-81	0.790276	0.543	0.445	7.05065e-79	0	MA1291.1_TCP7
MA1303.1_WRKY22	2.36464e-81	0.504419	0.495	0.395	1.09956e-78	0	MA1303.1_WRKY22
MA1062.2_TCP15	1.08488e-80	0.632074	0.539	0.435	5.04471e-78	0	MA1062.2_TCP15
MA1285.1_At2g45680	1.66311e-80	0.753339	0.541	0.445	7.73347e-78	0	MA1285.1_At2g45680
MA1428.1_TCP8	2.88977e-79	0.844781	0.549	0.453	1.34374e-76	0	MA1428.1_TCP8
MA1025.1_HBI1	3.22426e-79	0.680545	0.528	0.431	1.49928e-76	0	MA1025.1_HBI1
MA1214.1_ATHB40	8.31524e-79	0.554673	0.536	0.443	3.86659e-76	0	MA1214.1_ATHB40
MA0573.1_ATHB-9	2.48265e-78	0.338855	0.565	0.459	1.15443e-75	0	MA0573.1_ATHB-9
MA1323.1_GATA19	5.01963e-77	0.428437	0.533	0.439	2.33413e-74	0	MA1323.1_GATA19
MA1395.1_MYB77	2.11185e-76	0.404687	0.534	0.435	9.82009e-74	0	MA1395.1_MYB77
MA1065.2_TCP20	1.23528e-73	0.604487	0.534	0.438	5.74407e-71	0	MA1065.2_TCP20
MA1198.1_HAT2	4.27852e-73	0.39851	0.538	0.44	1.98951e-70	0	MA1198.1_HAT2
MA1087.1_WRKY45	5.50699e-72	0.426317	0.505	0.399	2.56075e-69	0	MA1087.1_WRKY45
MA1315.1_WRKY24	1.79688e-70	0.428491	0.497	0.401	8.35548e-68	0	MA1315.1_WRKY24
MA1042.1_MYB59	2.32568e-70	0.373926	0.529	0.433	1.08144e-67	0	MA1042.1_MYB59
MA0560.1_PIF3	2.54019e-70	0.783996	0.531	0.443	1.18119e-67	0	MA0560.1_PIF3
MA1318.1_WRKY27	3.74183e-70	0.442933	0.494	0.401	1.73995e-67	0	MA1318.1_WRKY27
MA1299.1_WRKY17	4.70701e-69	0.426148	0.492	0.398	2.18876e-66	0	MA1299.1_WRKY17
MA1209.1_ATHB20	1.16299e-68	0.549588	0.525	0.442	5.40789e-66	0	MA1209.1_ATHB20
MA1305.1_WRKY55	3.66618e-66	0.442801	0.492	0.399	1.70477e-63	0	MA1305.1_WRKY55
MA1300.1_WRKY6	2.37815e-65	0.421529	0.47	0.39	1.10584e-62	0	MA1300.1_WRKY6
MA1089.1_WRKY57	2.73562e-65	0.417514	0.492	0.405	1.27207e-62	0	MA1089.1_WRKY57
MA1310.1_WRKY42	4.52213e-65	0.436038	0.481	0.397	2.10279e-62	0	MA1310.1_WRKY42
MA1396.1_GATA6	2.90306e-63	0.373486	0.524	0.438	1.34992e-60	0	MA1396.1_GATA6
MA1298.1_WRKY29	4.05966e-61	0.400618	0.483	0.399	1.88774e-58	0	MA1298.1_WRKY29
MA1343.1_bZIP52	7.03977e-61	0.404202	0.521	0.435	3.27349e-58	0	MA1343.1_bZIP52
MA1283.1_TCP14	1.59772e-60	0.697598	0.531	0.448	7.42942e-58	0	MA1283.1_TCP14
MA1018.1_GATA9	3.87325e-59	0.344504	0.526	0.437	1.80106e-56	0	MA1018.1_GATA9
MA1015.1_GATA12	4.98546e-59	0.286822	0.552	0.465	2.31824e-56	0	MA1015.1_GATA12
MA1313.1_WRKY7	5.78658e-59	0.376122	0.487	0.396	2.69076e-56	0	MA1313.1_WRKY7
MA0963.1_BHLH78	1.88764e-58	0.462355	0.514	0.428	8.77751e-56	0	MA0963.1_BHLH78
MA1288.1_At1g72010	1.02392e-55	0.649707	0.525	0.448	4.76122e-53	0	MA1288.1_At1g72010
MA1304.1_WRKY59	8.94557e-53	0.332803	0.483	0.403	4.15969e-50	0	MA1304.1_WRKY59
MA1266.1_RAP211	3.26182e-51	0.477091	0.507	0.43	1.51674e-48	0	MA1266.1_RAP211
MA1372.1_STZ	6.82646e-51	0.302508	0.539	0.455	3.1743e-48	0	MA1372.1_STZ
MA1076.2_WRKY15	3.68739e-50	0.346506	0.48	0.403	1.71464e-47	0	MA1076.2_WRKY15
MA0001.2_AGL3	7.3818e-49	0.357288	0.521	0.439	3.43254e-46	0	MA0001.2_AGL3
MA1079.1_WRKY21	8.96747e-49	0.350341	0.469	0.398	4.16987e-46	0	MA1079.1_WRKY21
MA1317.1_WRKY50	1.43707e-48	0.323012	0.482	0.402	6.68237e-46	0	MA1317.1_WRKY50
MA1307.1_WRKY31	1.61095e-47	0.351777	0.47	0.397	7.4909e-45	0	MA1307.1_WRKY31
MA1002.1_ERF112	5.90853e-46	0.390657	0.499	0.425	2.74746e-43	0	MA1002.1_ERF112
MA1201.1_AGL42	9.10067e-45	0.32938	0.512	0.444	4.23181e-42	0	MA1201.1_AGL42
MA1391.2_MYB33	1.27786e-44	0.373751	0.507	0.432	5.94207e-42	0	MA1391.2_MYB33
MA1221.1_RAP26	1.30264e-44	0.447225	0.501	0.433	6.05727e-42	0	MA1221.1_RAP26
MA1006.1_ERF6	1.65726e-44	0.285062	0.515	0.439	7.70628e-42	0	MA1006.1_ERF6
MA1308.1_WRKY70	2.15568e-44	0.343111	0.471	0.407	1.00239e-41	0	MA1308.1_WRKY70
MA1296.1_WRKY46	5.67165e-44	0.31709	0.474	0.403	2.63732e-41	0	MA1296.1_WRKY46
MA1671.1_ERF118	1.49382e-43	0.358767	0.502	0.432	6.94628e-41	0	MA1671.1_ERF118
MA1324.1_GATA20	6.9473e-43	0.299606	0.513	0.443	3.2305e-40	0	MA1324.1_GATA20
MA0999.1_ERF098	1.63423e-42	0.419354	0.498	0.429	7.59919e-40	0	MA0999.1_ERF098
MA1048.1_ERF018	2.26705e-42	0.387879	0.504	0.434	1.05418e-39	0	MA1048.1_ERF018
MA0959.1_AIB	4.31034e-42	0.357578	0.503	0.428	2.00431e-39	0	MA0959.1_AIB
MA1312.1_WRKY47	1.61791e-41	0.32258	0.474	0.407	7.52326e-39	0	MA1312.1_WRKY47
MA1226.1_AT5G18450	1.634e-40	0.361603	0.504	0.437	7.59811e-38	0	MA1226.1_AT5G18450
MA1093.1_WRKY75	2.72607e-38	0.307562	0.464	0.405	1.26762e-35	0	MA1093.1_WRKY75
MA1250.1_AT1G75490	4.55466e-38	0.402559	0.498	0.436	2.11792e-35	0	MA1250.1_AT1G75490
MA1239.1_ERF104	1.1948e-37	0.406858	0.49	0.434	5.55584e-35	0	MA1239.1_ERF104
MA1203.1_AGL63	2.52249e-37	0.332626	0.506	0.437	1.17296e-34	0	MA1203.1_AGL63
MA1362.1_bHLH77	4.03542e-37	0.540078	0.51	0.444	1.87647e-34	0	MA1362.1_bHLH77
MA1083.1_WRKY30	1.11591e-36	0.311843	0.457	0.402	5.18898e-34	0	MA1083.1_WRKY30
MA1311.2_WRKY28	3.2359e-36	0.280893	0.454	0.396	1.50469e-33	0	MA1311.2_WRKY28
MA1358.1_bHLH130	1.65067e-35	0.307473	0.5	0.431	7.67562e-33	0	MA1358.1_bHLH130
MA1403.1_BPC5	1.73519e-35	0.45757	0.5	0.437	8.06865e-33	0	MA1403.1_BPC5
MA1013.1_GATA10	1.91547e-35	0.25208	0.518	0.446	8.90693e-33	0	MA1013.1_GATA10
MA1014.1_GATA11	1.91547e-35	0.25208	0.518	0.446	8.90693e-33	0	MA1014.1_GATA11
MA1000.2_ERF105	6.45616e-35	0.429448	0.488	0.434	3.00211e-32	0	MA1000.2_ERF105
MA1212.1_ATHB13	1.23304e-34	0.38656	0.507	0.442	5.73362e-32	0	MA1212.1_ATHB13
MA1328.1_ATHB34	5.68012e-34	0.329159	0.499	0.436	2.64125e-31	0	MA1328.1_ATHB34
MA1242.1_AT3G57600	7.35013e-34	0.342731	0.495	0.432	3.41781e-31	0	MA1242.1_AT3G57600
MA1004.1_ERF13	8.0451e-34	0.407177	0.483	0.433	3.74097e-31	0	MA1004.1_ERF13
MA1200.1_AGL25	8.93984e-34	0.312261	0.502	0.444	4.15703e-31	0	MA1200.1_AGL25
MA1252.1_PUCHI	1.48457e-31	0.368437	0.487	0.43	6.90326e-29	0	MA1252.1_PUCHI
MA0998.1_ERF096	2.02763e-31	0.34589	0.481	0.427	9.42849e-29	0	MA0998.1_ERF096
MA0960.1_BHLH104	2.75876e-31	0.565232	0.503	0.446	1.28282e-28	0	MA0960.1_BHLH104
MA1402.1_BPC6	3.07556e-31	0.401997	0.51	0.449	1.43014e-28	0	MA1402.1_BPC6
MA1244.1_ABR1	8.78666e-31	0.390769	0.49	0.431	4.08579e-28	0	MA1244.1_ABR1
MA1202.1_AGL55	2.27867e-30	0.311799	0.497	0.44	1.05958e-27	0	MA1202.1_AGL55
MA1199.1_AGL16	4.01338e-30	0.31512	0.5	0.444	1.86622e-27	0	MA1199.1_AGL16
MA1240.1_ERF10	4.16605e-30	0.36564	0.484	0.433	1.93721e-27	0	MA1240.1_ERF10
MA1049.1_ERF094	1.71479e-29	0.366074	0.489	0.434	7.97375e-27	0	MA1049.1_ERF094
MA0588.1_TGA1	2.75856e-29	0.302486	0.49	0.431	1.28273e-26	0	MA0588.1_TGA1
MA1052.1_RAP2-6	5.73145e-29	0.285512	0.484	0.426	2.66512e-26	0	MA1052.1_RAP2-6
MA1084.1_WRKY38	3.04025e-28	0.257083	0.445	0.4	1.41372e-25	0	MA1084.1_WRKY38
MA1005.2_ERF3	3.27141e-28	0.373133	0.481	0.435	1.52121e-25	0	MA1005.2_ERF3
MA1245.2_AT2G33710	3.49776e-28	0.371613	0.483	0.434	1.62646e-25	0	MA1245.2_AT2G33710
MA1208.1_GT-2	3.91245e-28	0.321859	0.5	0.45	1.81929e-25	0	MA1208.1_GT-2
MA1231.1_ERF15	7.84059e-28	0.362516	0.487	0.432	3.64588e-25	0	MA1231.1_ERF15
MA1257.1_ERF9	1.47023e-27	0.34982	0.483	0.435	6.83659e-25	0	MA1257.1_ERF9
MA1074.1_UNE10	3.75352e-27	0.475272	0.486	0.436	1.74539e-24	0	MA1074.1_UNE10
MA1256.1_RAP212	3.38607e-26	0.310293	0.477	0.431	1.57452e-23	0	MA1256.1_RAP212
MA0956.1_BEE2	1.24885e-25	0.396011	0.487	0.438	5.80713e-23	0	MA0956.1_BEE2
MA0585.1_AGL1	1.60908e-25	0.271693	0.5	0.443	7.4822e-23	0	MA0585.1_AGL1
MA0994.1_ERF8	2.5025e-25	0.267005	0.479	0.427	1.16366e-22	0	MA0994.1_ERF8
MA1234.1_ERF017	5.84557e-25	0.281069	0.483	0.428	2.71819e-22	0	MA1234.1_ERF017
MA0975.1_CRF2	8.84835e-25	0.289022	0.481	0.431	4.11448e-22	0	MA0975.1_CRF2
MA0965.1_BIM2	1.10552e-24	0.350702	0.478	0.432	5.14067e-22	0	MA0965.1_BIM2
MA1053.1_ERF109	1.43092e-24	0.253769	0.481	0.43	6.65376e-22	0	MA1053.1_ERF109
MA1247.1_ERF087	2.03726e-23	0.32209	0.477	0.432	9.47328e-21	0	MA1247.1_ERF087
MA1225.1_ERF5	3.50697e-23	0.338296	0.478	0.438	1.63074e-20	0	MA1225.1_ERF5
MA0567.1_ERF1B	1.61162e-21	0.321441	0.475	0.435	7.49401e-19	0	MA0567.1_ERF1B
MA1228.1_AT4G18450	4.37414e-21	0.341911	0.474	0.437	2.03397e-18	0	MA1228.1_AT4G18450
MA0976.2_CRF4	4.87105e-20	0.279968	0.474	0.436	2.26504e-17	0	MA0976.2_CRF4
MA0548.2_AGL15	5.46452e-19	0.275232	0.489	0.449	2.541e-16	0	MA0548.2_AGL15
MA1262.1_ERF2	3.23976e-18	0.331216	0.477	0.44	1.50649e-15	0	MA1262.1_ERF2
MA1236.1_ESE3	1.05828e-17	0.291217	0.477	0.438	4.92101e-15	0	MA1236.1_ESE3
MA1264.1_ESE1	5.88959e-17	0.303572	0.472	0.435	2.73866e-14	0	MA1264.1_ESE1
MA1001.2_ERF11	4.1259e-16	0.292019	0.465	0.431	1.91854e-13	0	MA1001.2_ERF11
MA1246.1_LEP	4.561e-16	0.337525	0.468	0.437	2.12086e-13	0	MA1246.1_LEP
MA0966.1_BIM3	2.18437e-15	0.30376	0.477	0.436	1.01573e-12	0	MA0966.1_BIM3
MA1061.1_SPT	3.16919e-15	0.50332	0.487	0.454	1.47367e-12	0	MA1061.1_SPT
MA1382.1_FAR1	2.17137e-14	0.314383	0.462	0.428	1.00969e-11	0	MA1382.1_FAR1
MA1360.1_bHLH74	2.47407e-14	0.431923	0.477	0.446	1.15044e-11	0	MA1360.1_bHLH74
MA0557.1_FHY3	9.75937e-14	0.3463	0.466	0.437	4.53811e-11	0	MA0557.1_FHY3
MA1363.1_bHLH69	1.44691e-13	0.366671	0.473	0.443	6.72811e-11	0	MA1363.1_bHLH69
MA0964.1_BIM1	9.91925e-13	0.348697	0.472	0.442	4.61245e-10	0	MA0964.1_BIM1
MA0561.1_PIF4	1.00198e-11	0.499759	0.481	0.455	4.65921e-09	0	MA0561.1_PIF4
MA1364.1_PIF7	1.51501e-11	0.406483	0.478	0.451	7.0448e-09	0	MA1364.1_PIF7
MA0957.1_BHLH3	3.33053e-11	0.291141	0.47	0.438	1.5487e-08	0	MA0957.1_BHLH3
MA0550.2_BZR1	5.34279e-11	0.261186	0.458	0.431	2.4844e-08	0	MA0550.2_BZR1
MA1345.1_bZIP48	3.99099e-10	0.252829	0.472	0.449	1.85581e-07	0	MA1345.1_bZIP48
MA1340.1_bZIP3	5.11641e-09	0.302972	0.471	0.45	2.37913e-06	0	MA1340.1_bZIP3
MA0566.1_MYC2	5.86099e-09	0.250753	0.468	0.439	2.72536e-06	0	MA0566.1_MYC2
MA0569.1_MYC4	7.05682e-08	0.365793	0.472	0.451	3.28142e-05	0	MA0569.1_MYC4
MA0958.1_BHLH13	6.53602e-06	0.311902	0.467	0.45	0.00303925	0	MA0958.1_BHLH13
MA0568.1_MYC3	5.76311e-05	0.293849	0.465	0.451	0.0267984	0	MA0568.1_MYC3
MA1351.1_GBF3	0.00120041	0.261693	0.467	0.456	0.558188	0	MA1351.1_GBF3
MA1182.1_At3g09600	1.20649e-275	1.13122	0.623	0.419	5.61017e-273	1	MA1182.1_At3g09600
MA1401.1_EPR1	1.03593e-270	1.07804	0.607	0.417	4.81706e-268	1	MA1401.1_EPR1
MA1187.1_LCL1	4.77718e-269	1.02405	0.615	0.421	2.22139e-266	1	MA1187.1_LCL1
MA1185.1_LHY1	6.44234e-263	1.06391	0.612	0.42	2.99569e-260	1	MA1185.1_LHY1
MA1190.1_RVE5	1.4115e-260	1.02731	0.608	0.422	6.5635e-258	1	MA1190.1_RVE5
MA1183.1_RVE6	1.66815e-260	1.02857	0.611	0.421	7.75691e-258	1	MA1183.1_RVE6
MA0972.1_CCA1	5.96421e-246	1.08189	0.61	0.421	2.77336e-243	1	MA0972.1_CCA1
MA1184.1_RVE1	3.0027e-238	1.08237	0.602	0.425	1.39626e-235	1	MA1184.1_RVE1
MA1680.1_RVE7	4.63336e-219	1.15256	0.6	0.427	2.15451e-216	1	MA1680.1_RVE7
MA1191.1_AT3G10113	2.8941e-193	1.01395	0.588	0.429	1.34576e-190	1	MA1191.1_AT3G10113
MA1398.2_KUA1	2.60132e-192	0.76697	0.593	0.43	1.20961e-189	1	MA1398.2_KUA1
MA1286.1_TCP241	6.79658e-190	1.13097	0.6	0.428	3.16041e-187	1	MA1286.1_TCP24
MA1192.1_At5g58900	2.5555e-189	0.904415	0.587	0.428	1.18831e-186	1	MA1192.1_At5g58900
MA1188.1_At3g11280	5.28441e-183	0.857663	0.59	0.434	2.45725e-180	1	MA1188.1_At3g11280
MA1681.1_SRM1	8.24145e-182	0.914202	0.585	0.428	3.83227e-179	1	MA1681.1_SRM1
MA1403.1_BPC51	1.12475e-170	0.866383	0.585	0.429	5.23007e-168	1	MA1403.1_BPC5
MA1035.1_TCP41	5.47218e-169	1.04668	0.597	0.435	2.54456e-166	1	MA1035.1_TCP4
MA1289.1_TCP31	8.00452e-169	1.06348	0.597	0.433	3.7221e-166	1	MA1289.1_TCP3
MA1371.1_IDD4	4.81024e-165	0.878289	0.588	0.432	2.23676e-162	1	MA1371.1_IDD4
MA1067.1_TCP51	1.50765e-160	0.754435	0.587	0.43	7.01057e-158	1	MA1067.1_TCP5
MA1196.1_At5g05790	1.04483e-159	0.768281	0.577	0.433	4.85845e-157	1	MA1196.1_At5g05790
MA1399.1_At5g08520	3.25746e-147	0.762261	0.564	0.43	1.51472e-144	1	MA1399.1_At5g08520
MA1186.1_At1g49010	1.75637e-132	0.659812	0.57	0.435	8.16714e-130	1	MA1186.1_At1g49010
MA1156.1_JKD	3.62593e-132	0.733767	0.571	0.432	1.68606e-129	1	MA1156.1_JKD
MA1160.1_AT1G14580	6.97798e-132	0.725308	0.578	0.437	3.24476e-129	1	MA1160.1_AT1G14580
MA1159.1_SGR5	1.82791e-130	0.744672	0.568	0.436	8.4998e-128	1	MA1159.1_SGR5
MA1397.1_At1g74840	2.02241e-130	0.556737	0.569	0.437	9.40421e-128	1	MA1397.1_At1g74840
MA1282.1_PTF11	1.78281e-129	0.925143	0.575	0.438	8.29005e-127	1	MA1282.1_PTF1
MA1158.1_MGP	1.24021e-123	0.696538	0.57	0.436	5.76696e-121	1	MA1158.1_MGP
MA1157.1_NUC	8.43267e-123	0.649888	0.571	0.435	3.92119e-120	1	MA1157.1_NUC
MA1402.1_BPC61	2.79801e-121	0.717441	0.57	0.443	1.30107e-118	1	MA1402.1_BPC6
MA1374.1_IDD7	1.52481e-117	0.700721	0.566	0.434	7.09036e-115	1	MA1374.1_IDD7
MA1290.1_TCP171	1.38892e-114	0.913669	0.573	0.445	6.45846e-112	1	MA1290.1_TCP17
MA1404.1_BPC1	2.30024e-113	0.688924	0.568	0.445	1.06961e-110	1	MA1404.1_BPC1
MA1370.1_IDD5	1.07303e-111	0.642719	0.561	0.433	4.98959e-109	1	MA1370.1_IDD5
MA0945.1_ARR1	3.89615e-111	0.522415	0.567	0.439	1.81171e-108	1	MA0945.1_ARR1
MA1400.1_At1g19000	4.46314e-100	0.532438	0.56	0.442	2.07536e-97	1	MA1400.1_At1g19000
MA1189.1_AT5G61620	1.34194e-90	0.576053	0.548	0.444	6.24001e-88	1	MA1189.1_AT5G61620
MA1373.1_IDD2	2.26089e-88	0.634846	0.562	0.449	1.05131e-85	1	MA1373.1_IDD2
MA1381.1_AT3G460701	2.97089e-80	0.558608	0.546	0.437	1.38146e-77	1	MA1381.1_AT3G46070
MA1062.2_TCP151	1.15e-78	0.60911	0.541	0.436	5.34749e-76	1	MA1062.2_TCP15
MA1195.1_AT5G56840	1.46292e-77	0.508694	0.546	0.445	6.80256e-75	1	MA1195.1_AT5G56840
MA0946.1_ARR11	2.42084e-75	0.459732	0.541	0.437	1.12569e-72	1	MA0946.1_ARR11
MA1250.1_AT1G754901	2.28853e-69	0.542347	0.522	0.434	1.06417e-66	1	MA1250.1_AT1G75490
MA1288.1_At1g720101	6.96659e-69	0.700212	0.542	0.446	3.23946e-66	1	MA1288.1_At1g72010
MA1428.1_TCP81	8.4487e-67	0.802309	0.546	0.454	3.92865e-64	1	MA1428.1_TCP8
MA1193.1_At2g38090	1.07761e-65	0.527703	0.548	0.456	5.01089e-63	1	MA1193.1_At2g38090
MA1065.2_TCP201	3.14465e-62	0.551502	0.531	0.439	1.46226e-59	1	MA1065.2_TCP20
MA1194.1_AT3G10580	1.43795e-60	0.52777	0.532	0.452	6.68648e-58	1	MA1194.1_AT3G10580
MA1242.1_AT3G576001	2.24335e-60	0.448541	0.515	0.431	1.04316e-57	1	MA1242.1_AT3G57600
MA0562.1_PIF51	7.71468e-58	0.545333	0.515	0.431	3.58733e-55	1	MA0562.1_PIF5
MA0587.1_TCP161	4.18856e-57	0.581915	0.525	0.438	1.94768e-54	1	MA0587.1_TCP16
MA1287.1_TCP211	3.79148e-55	0.624287	0.531	0.443	1.76304e-52	1	MA1287.1_TCP21
MA1066.1_TCP231	4.61286e-55	0.734088	0.539	0.453	2.14498e-52	1	MA1066.1_TCP23
MA1291.1_TCP71	1.02813e-54	0.661452	0.533	0.446	4.78079e-52	1	MA1291.1_TCP7
MA1063.1_TCP191	6.57323e-54	0.671757	0.533	0.449	3.05655e-51	1	MA1063.1_TCP19
MA1206.1_ARF2	5.54422e-53	0.366491	0.521	0.438	2.57806e-50	1	MA1206.1_ARF2
MA0948.1_ARR18	5.02103e-52	0.369831	0.522	0.436	2.33478e-49	1	MA0948.1_ARR18
MA1284.1_TCP11	1.66328e-51	0.670534	0.529	0.449	7.73427e-49	1	MA1284.1_TCP1
MA1285.1_At2g456801	3.03521e-51	0.618805	0.524	0.447	1.41137e-48	1	MA1285.1_At2g45680
MA1415.1_REF6	8.19322e-51	0.350595	0.516	0.441	3.80985e-48	1	MA1415.1_REF6
MA1236.1_ESE31	2.84699e-50	0.474549	0.507	0.435	1.32385e-47	1	MA1236.1_ESE3
MA0560.1_PIF31	3.20993e-48	0.65837	0.515	0.445	1.49262e-45	1	MA0560.1_PIF3
MA0574.1_MYB151	4.75079e-48	0.403224	0.503	0.434	2.20912e-45	1	MA0574.1_MYB15
MA1025.1_HBI11	3.76258e-47	0.530637	0.506	0.434	1.7496e-44	1	MA1025.1_HBI1
MA1225.1_ERF51	7.24943e-47	0.453049	0.506	0.436	3.37099e-44	1	MA1225.1_ERF5
MA0565.2_FUS31	4.49963e-45	0.331169	0.516	0.44	2.09233e-42	1	MA0565.2_FUS3
MA1201.1_AGL421	3.61313e-44	0.32488	0.523	0.443	1.68011e-41	1	MA1201.1_AGL42
MA0960.1_BHLH1041	4.37337e-44	0.65076	0.518	0.445	2.03362e-41	1	MA0960.1_BHLH104
MA1283.1_TCP141	6.3765e-44	0.592426	0.527	0.449	2.96507e-41	1	MA1283.1_TCP14
MA0575.1_F3A4.140	1.01718e-43	0.328426	0.513	0.439	4.72988e-41	1	MA0575.1_F3A4.140
MA1387.1_AT1G13300	1.0987e-43	0.297213	0.519	0.443	5.10897e-41	1	MA1387.1_AT1G13300
MA1261.1_AT5G67000	4.50499e-43	0.401662	0.501	0.432	2.09482e-40	1	MA1261.1_AT5G67000
MA1226.1_AT5G184501	1.40194e-42	0.376687	0.503	0.437	6.51904e-40	1	MA1226.1_AT5G18450
MA0561.1_PIF41	1.92617e-42	0.846288	0.523	0.451	8.95668e-40	1	MA0561.1_PIF4
MA0968.2_bZIP68	3.79087e-42	0.790041	0.517	0.449	1.76276e-39	1	MA0968.2_bZIP68
MA1173.1_MYB101	9.88087e-42	0.411886	0.511	0.446	4.5946e-39	1	MA1173.1_MYB101
MA0931.1_ABI5	1.32383e-41	0.755094	0.519	0.446	6.15583e-39	1	MA0931.1_ABI5
MA1343.1_bZIP521	1.34063e-41	0.334617	0.509	0.437	6.23394e-39	1	MA1343.1_bZIP52
MA0578.1_SPL8	3.50069e-41	0.312884	0.513	0.438	1.62782e-38	1	MA0578.1_SPL8
MA1338.1_AREB3	4.6221e-41	0.835504	0.519	0.45	2.14928e-38	1	MA1338.1_AREB3
MA1257.1_ERF91	3.02205e-40	0.417302	0.503	0.434	1.40525e-37	1	MA1257.1_ERF9
MA1349.1_bZIP16	5.43882e-40	0.748421	0.517	0.451	2.52905e-37	1	MA1349.1_bZIP16
MA1202.1_AGL551	3.93017e-39	0.355808	0.514	0.438	1.82753e-36	1	MA1202.1_AGL55
MA1388.1_AT3G24120	1.095e-38	0.336686	0.522	0.45	5.09175e-36	1	MA1388.1_AT3G24120
MA1064.1_TCP21	2.59295e-36	0.310847	0.518	0.443	1.20572e-33	1	MA1064.1_TCP2
MA1337.1_bZIP44	5.98745e-36	0.466653	0.505	0.444	2.78416e-33	1	MA1337.1_bZIP44
MA1281.1_AT5G02460	2.61248e-35	0.44857	0.518	0.464	1.2148e-32	1	MA1281.1_AT5G02460
MA1246.1_LEP1	2.64561e-34	0.457664	0.491	0.435	1.23021e-31	1	MA1246.1_LEP
MA0551.1_HY5	5.76759e-34	0.674005	0.507	0.45	2.68193e-31	1	MA0551.1_HY5
MA1274.1_OBP3	2.94149e-33	0.441453	0.522	0.47	1.3678e-30	1	MA1274.1_OBP3
MA0552.1_PIF1	4.60694e-33	0.740972	0.512	0.45	2.14223e-30	1	MA0552.1_PIF1
MA1668.1_DPBF3	4.73894e-33	0.623865	0.514	0.446	2.20361e-30	1	MA1668.1_DPBF3
MA1355.1_TBP3	1.43484e-32	0.27624	0.499	0.438	6.67202e-30	1	MA1355.1_TBP3
MA1672.1_GBF2	2.7693e-32	0.644958	0.505	0.447	1.28772e-29	1	MA1672.1_GBF2
MA1005.2_ERF31	5.89841e-31	0.393811	0.488	0.435	2.74276e-28	1	MA1005.2_ERF3
MA1359.1_bHLH31	7.22837e-31	0.516115	0.498	0.436	3.36119e-28	1	MA1359.1_bHLH31
MA1351.1_GBF31	2.68556e-30	0.670786	0.511	0.451	1.24878e-27	1	MA1351.1_GBF3
MA1255.1_AT1G228101	5.89962e-30	0.36755	0.493	0.438	2.74332e-27	1	MA1255.1_AT1G22810
MA1219.1_CEJ11	1.13828e-29	0.39202	0.495	0.436	5.29299e-27	1	MA1219.1_CEJ1
MA1344.1_bZIP28	1.39542e-29	0.651626	0.508	0.449	6.48872e-27	1	MA1344.1_bZIP28
MA0570.2_ABF1	1.78102e-29	0.679348	0.509	0.45	8.28175e-27	1	MA0570.2_ABF1
MA1245.2_AT2G337101	1.13365e-28	0.379816	0.488	0.434	5.27148e-26	1	MA1245.2_AT2G33710
MA1414.1_E2FA	1.26491e-28	0.281634	0.51	0.443	5.88182e-26	1	MA1414.1_E2FA
MA1268.1_AT1G69570	5.19018e-28	0.376751	0.512	0.458	2.41343e-25	1	MA1268.1_AT1G69570
MA0549.1_BZR2	9.76521e-28	0.607504	0.501	0.447	4.54082e-25	1	MA0549.1_BZR2
MA0563.1_SEP3	1.44146e-27	0.359256	0.505	0.453	6.7028e-25	1	MA0563.1_SEP3
MA0583.1_RAV1(var.2)	1.79195e-27	0.265974	0.501	0.439	8.33255e-25	1	MA0583.1_RAV1(var.2)
MA1061.1_SPT1	2.37811e-27	0.642571	0.505	0.452	1.10582e-24	1	MA1061.1_SPT
MA1267.1_AT5G66940	7.61203e-26	0.395655	0.524	0.478	3.5396e-23	1	MA1267.1_AT5G66940
MA1262.1_ERF21	2.94833e-25	0.381415	0.487	0.439	1.37098e-22	1	MA1262.1_ERF2
MA1074.1_UNE101	4.88194e-25	0.447094	0.487	0.436	2.2701e-22	1	MA1074.1_UNE10
MA1240.1_ERF101	9.11018e-25	0.329518	0.485	0.433	4.23623e-22	1	MA1240.1_ERF10
MA0976.2_CRF41	1.2492e-24	0.307962	0.482	0.435	5.80877e-22	1	MA0976.2_CRF4
MA0559.1_PI	2.95543e-24	0.35661	0.506	0.457	1.37428e-21	1	MA0559.1_PI
MA1164.1_HHO5	8.71355e-24	0.261514	0.497	0.446	4.0518e-21	1	MA1164.1_HHO5
MA1321.1_SPL13	1.49594e-23	0.251889	0.5	0.446	6.95614e-21	1	MA1321.1_SPL13
MA1364.1_PIF71	1.6429e-22	0.545644	0.492	0.45	7.6395e-20	1	MA1364.1_PIF7
MA1333.1_BEH3	2.41279e-22	0.57327	0.498	0.448	1.12195e-19	1	MA1333.1_BEH3
MA1659.1_ABF4	2.50856e-22	0.567023	0.498	0.449	1.16648e-19	1	MA1659.1_ABF4
MA1222.1_AT1G448301	3.08226e-22	0.331797	0.478	0.436	1.43325e-19	1	MA1222.1_AT1G44830
MA1340.1_bZIP31	7.53002e-22	0.456557	0.497	0.448	3.50146e-19	1	MA1340.1_bZIP3
MA1228.1_AT4G184501	1.92476e-21	0.344264	0.474	0.437	8.95015e-19	1	MA1228.1_AT4G18450
MA1350.1_bZIP42	2.05419e-21	0.37422	0.49	0.445	9.552e-19	1	MA1350.1_bZIP42
MA0965.1_BIM21	2.7403e-21	0.325125	0.482	0.432	1.27424e-18	1	MA0965.1_BIM2
MA1339.1_bZIP43	6.75373e-21	0.371275	0.496	0.448	3.14049e-18	1	MA1339.1_bZIP43
MA0962.1_BHLH34	1.16077e-20	0.61178	0.485	0.446	5.39756e-18	1	MA0962.1_BHLH34
MA1362.1_bHLH771	2.6475e-20	0.412942	0.49	0.446	1.23109e-17	1	MA1362.1_bHLH77
MA0568.1_MYC31	5.72139e-20	0.59272	0.492	0.449	2.66045e-17	1	MA0568.1_MYC3
MA1270.1_AT3G45610	6.29726e-20	0.36149	0.495	0.458	2.92823e-17	1	MA1270.1_AT3G45610
MA0958.1_BHLH131	9.66652e-20	0.57207	0.49	0.448	4.49493e-17	1	MA0958.1_BHLH13
MA1345.1_bZIP481	2.82749e-19	0.358677	0.49	0.447	1.31478e-16	1	MA1345.1_bZIP48
MA1221.1_RAP261	7.85389e-19	0.304673	0.471	0.436	3.65206e-16	1	MA1221.1_RAP26
MA0558.1_FLC	3.955e-18	0.285396	0.496	0.455	1.83908e-15	1	MA0558.1_FLC
MA1356.1_TRP2	7.53469e-18	0.264647	0.491	0.45	3.50363e-15	1	MA1356.1_TRP2
MA1239.1_ERF1041	1.10404e-17	0.291613	0.473	0.436	5.13381e-15	1	MA1239.1_ERF104
MA0966.1_BIM31	1.62712e-17	0.33473	0.471	0.437	7.56611e-15	1	MA0966.1_BIM3
MA1247.1_ERF0871	2.13785e-17	0.281616	0.463	0.433	9.94102e-15	1	MA1247.1_ERF087
MA0569.1_MYC41	3.46913e-17	0.549261	0.487	0.449	1.61315e-14	1	MA0569.1_MYC4
MA1341.1_bZIP53	6.43573e-17	0.330205	0.479	0.441	2.99261e-14	1	MA1341.1_bZIP53
MA1264.1_ESE11	3.50886e-16	0.297877	0.467	0.436	1.63162e-13	1	MA1264.1_ESE1
MA1000.2_ERF1051	2.72656e-14	0.289721	0.462	0.437	1.26785e-11	1	MA1000.2_ERF105
MA1360.1_bHLH741	5.70846e-14	0.409615	0.481	0.446	2.65443e-11	1	MA1360.1_bHLH74
MA1244.1_ABR11	5.83825e-14	0.279189	0.463	0.434	2.71479e-11	1	MA1244.1_ABR1
MA1334.1_GBF6	6.75102e-14	0.308934	0.481	0.443	3.13922e-11	1	MA1334.1_GBF6
MA0941.1_ABF2	8.77619e-14	0.384677	0.479	0.44	4.08093e-11	1	MA0941.1_ABF2
MA0964.1_BIM11	1.04103e-13	0.355195	0.479	0.442	4.84079e-11	1	MA0964.1_BIM1
MA1279.1_COG1	4.81055e-13	0.311682	0.493	0.462	2.23691e-10	1	MA1279.1_COG1
MA1272.1_AT2G28810	7.13502e-13	0.272611	0.492	0.461	3.31779e-10	1	MA1272.1_AT2G28810
MA0956.1_BEE21	7.51612e-13	0.266232	0.467	0.44	3.495e-10	1	MA0956.1_BEE2
MA1332.1_BEH2	1.61941e-12	0.330878	0.469	0.441	7.53024e-10	1	MA1332.1_BEH2
MA1331.1_BEH4	1.7074e-12	0.402862	0.472	0.443	7.93941e-10	1	MA1331.1_BEH4
MA0940.1_AP1	1.73243e-12	0.263663	0.489	0.46	8.05578e-10	1	MA0940.1_AP1
MA1277.1_Adof1	2.58151e-12	0.283489	0.496	0.463	1.2004e-09	1	MA1277.1_Adof1
MA1425.1_HYH	2.14717e-11	0.314783	0.47	0.444	9.98433e-09	1	MA1425.1_HYH
MA1273.1_dof4.2	9.35526e-10	0.265516	0.489	0.465	4.3502e-07	1	MA1273.1_dof4.2
MA0566.1_MYC21	1.64247e-09	0.279997	0.46	0.44	7.63748e-07	1	MA0566.1_MYC2
MA0957.1_BHLH31	1.03613e-08	0.274435	0.463	0.439	4.81802e-06	1	MA0957.1_BHLH3
MA1363.1_bHLH691	1.04976e-06	0.256433	0.459	0.444	0.000488137	1	MA1363.1_bHLH69
MA1286.1_TCP242	7.84205e-147	1.081	0.586	0.432	3.64655e-144	2	MA1286.1_TCP24
MA1035.1_TCP42	7.50881e-141	1.03082	0.595	0.437	3.4916e-138	2	MA1035.1_TCP4
MA1289.1_TCP32	7.21721e-137	1.01922	0.59	0.435	3.356e-134	2	MA1289.1_TCP3
MA1187.1_LCL11	2.65032e-131	0.776792	0.572	0.427	1.2324e-128	2	MA1187.1_LCL1
MA1182.1_At3g096001	4.27037e-127	0.841357	0.562	0.427	1.98572e-124	2	MA1182.1_At3g09600
MA1403.1_BPC52	2.32902e-125	0.805838	0.566	0.432	1.08299e-122	2	MA1403.1_BPC5
MA1190.1_RVE51	2.47052e-123	0.770802	0.57	0.428	1.14879e-120	2	MA1190.1_RVE5
MA1067.1_TCP52	4.55576e-122	0.723016	0.573	0.433	2.11843e-119	2	MA1067.1_TCP5
MA1183.1_RVE61	2.2239e-121	0.768873	0.565	0.428	1.03411e-118	2	MA1183.1_RVE6
MA1185.1_LHY11	6.50126e-121	0.783306	0.566	0.427	3.02308e-118	2	MA1185.1_LHY1
MA1184.1_RVE11	5.76886e-117	0.825324	0.562	0.43	2.68252e-114	2	MA1184.1_RVE1
MA0972.1_CCA11	9.30484e-116	0.818528	0.562	0.428	4.32675e-113	2	MA0972.1_CCA1
MA1401.1_EPR11	2.00925e-115	0.771908	0.56	0.424	9.343e-113	2	MA1401.1_EPR1
MA1188.1_At3g112801	2.74912e-107	0.691539	0.571	0.438	1.27834e-104	2	MA1188.1_At3g11280
MA1282.1_PTF12	1.603e-105	0.891702	0.573	0.44	7.45396e-103	2	MA1282.1_PTF1
MA1680.1_RVE71	2.98505e-100	0.865735	0.552	0.433	1.38805e-97	2	MA1680.1_RVE7
MA1196.1_At5g057901	5.15574e-96	0.63332	0.566	0.436	2.39742e-93	2	MA1196.1_At5g05790
MA1398.2_KUA11	1.04641e-93	0.588913	0.549	0.436	4.86582e-91	2	MA1398.2_KUA1
MA1681.1_SRM11	4.65971e-93	0.708518	0.559	0.432	2.16677e-90	2	MA1681.1_SRM1
MA1371.1_IDD41	4.73424e-91	0.708927	0.558	0.436	2.20142e-88	2	MA1371.1_IDD4
MA1192.1_At5g589001	2.11365e-90	0.681298	0.552	0.433	9.82845e-88	2	MA1192.1_At5g58900
MA1402.1_BPC62	1.03477e-88	0.662464	0.555	0.446	4.81169e-86	2	MA1402.1_BPC6
MA1191.1_AT3G101131	1.16543e-88	0.754197	0.545	0.434	5.41926e-86	2	MA1191.1_AT3G10113
MA1290.1_TCP172	4.95556e-88	0.875296	0.565	0.447	2.30434e-85	2	MA1290.1_TCP17
MA1397.1_At1g748401	9.25662e-82	0.471219	0.552	0.44	4.30433e-79	2	MA1397.1_At1g74840
MA1186.1_At1g490101	1.47529e-73	0.532571	0.544	0.439	6.86009e-71	2	MA1186.1_At1g49010
MA1404.1_BPC11	1.92759e-70	0.584714	0.54	0.449	8.96331e-68	2	MA1404.1_BPC1
MA1399.1_At5g085201	4.68732e-70	0.577084	0.534	0.435	2.1796e-67	2	MA1399.1_At5g08520
MA1156.1_JKD1	7.2327e-69	0.573723	0.544	0.436	3.36321e-66	2	MA1156.1_JKD
MA0562.1_PIF52	3.38643e-68	0.632566	0.532	0.43	1.57469e-65	2	MA0562.1_PIF5
MA1400.1_At1g190001	3.1873e-67	0.454976	0.553	0.445	1.48209e-64	2	MA1400.1_At1g19000
MA1158.1_MGP1	4.50201e-64	0.549236	0.534	0.441	2.09344e-61	2	MA1158.1_MGP
MA0945.1_ARR11	3.9845e-63	0.412975	0.545	0.442	1.85279e-60	2	MA0945.1_ARR1
MA1159.1_SGR51	8.34143e-63	0.574023	0.531	0.44	3.87876e-60	2	MA1159.1_SGR5
MA1157.1_NUC1	7.74211e-62	0.505226	0.537	0.44	3.60008e-59	2	MA1157.1_NUC
MA1062.2_TCP152	2.00395e-61	0.574382	0.536	0.438	9.31839e-59	2	MA1062.2_TCP15
MA1381.1_AT3G460702	2.57913e-59	0.5245	0.531	0.44	1.1993e-56	2	MA1381.1_AT3G46070
MA1160.1_AT1G145801	1.25947e-58	0.541431	0.534	0.443	5.85653e-56	2	MA1160.1_AT1G14580
MA0587.1_TCP162	1.48768e-58	0.617608	0.529	0.439	6.91771e-56	2	MA0587.1_TCP16
MA1374.1_IDD71	4.84935e-58	0.543114	0.533	0.438	2.25495e-55	2	MA1374.1_IDD7
MA0565.2_FUS32	6.43913e-58	0.401423	0.538	0.439	2.9942e-55	2	MA0565.2_FUS3
MA1063.1_TCP192	4.21304e-55	0.713763	0.54	0.449	1.95906e-52	2	MA1063.1_TCP19
MA0560.1_PIF32	4.43308e-55	0.733861	0.535	0.445	2.06138e-52	2	MA0560.1_PIF3
MA1189.1_AT5G616201	7.76543e-55	0.472266	0.541	0.446	3.61093e-52	2	MA1189.1_AT5G61620
MA1288.1_At1g720102	1.8186e-53	0.685712	0.532	0.448	8.45649e-51	2	MA1288.1_At1g72010
MA1025.1_HBI12	4.36119e-53	0.594042	0.522	0.434	2.02795e-50	2	MA1025.1_HBI1
MA1428.1_TCP82	3.80206e-52	0.768762	0.547	0.455	1.76796e-49	2	MA1428.1_TCP8
MA1065.2_TCP202	3.26117e-50	0.5171	0.532	0.44	1.51644e-47	2	MA1065.2_TCP20
MA1370.1_IDD51	4.24236e-50	0.485159	0.523	0.438	1.9727e-47	2	MA1370.1_IDD5
MA0946.1_ARR111	4.15754e-48	0.399733	0.523	0.44	1.93326e-45	2	MA0946.1_ARR11
MA1284.1_TCP12	6.34951e-48	0.678274	0.534	0.449	2.95252e-45	2	MA1284.1_TCP1
MA1066.1_TCP232	2.16741e-44	0.706169	0.533	0.455	1.00785e-41	2	MA1066.1_TCP23
MA1195.1_AT5G568401	1.67173e-43	0.403492	0.526	0.448	7.77356e-41	2	MA1195.1_AT5G56840
MA1287.1_TCP212	3.31813e-42	0.599357	0.522	0.445	1.54293e-39	2	MA1287.1_TCP21
MA1193.1_At2g380901	9.23717e-42	0.451489	0.535	0.459	4.29528e-39	2	MA1193.1_At2g38090
MA1206.1_ARF21	7.18781e-41	0.33651	0.516	0.44	3.34233e-38	2	MA1206.1_ARF2
MA1291.1_TCP72	4.2573e-37	0.59406	0.516	0.449	1.97964e-34	2	MA1291.1_TCP7
MA1285.1_At2g456802	4.92414e-36	0.563661	0.514	0.449	2.28973e-33	2	MA1285.1_At2g45680
MA0960.1_BHLH1042	2.21551e-35	0.635832	0.509	0.447	1.03021e-32	2	MA0960.1_BHLH104
MA1373.1_IDD21	3.57748e-35	0.451967	0.518	0.455	1.66353e-32	2	MA1373.1_IDD2
MA1194.1_AT3G105801	4.28358e-35	0.429519	0.518	0.455	1.99187e-32	2	MA1194.1_AT3G10580
MA1250.1_AT1G754902	5.25917e-35	0.428537	0.5	0.437	2.44551e-32	2	MA1250.1_AT1G75490
MA1415.1_REF61	3.46332e-34	0.295857	0.514	0.442	1.61044e-31	2	MA1415.1_REF6
MA1283.1_TCP142	3.10969e-33	0.558073	0.515	0.451	1.44601e-30	2	MA1283.1_TCP14
MA0561.1_PIF42	3.44663e-33	0.809676	0.518	0.452	1.60268e-30	2	MA0561.1_PIF4
MA0574.1_MYB152	4.46538e-32	0.354193	0.504	0.434	2.0764e-29	2	MA0574.1_MYB15
MA0948.1_ARR181	1.36504e-30	0.318026	0.497	0.439	6.34745e-28	2	MA0948.1_ARR18
MA1064.1_TCP22	2.73124e-30	0.306025	0.509	0.445	1.27002e-27	2	MA1064.1_TCP2
MA1242.1_AT3G576002	1.03162e-29	0.340414	0.499	0.433	4.79702e-27	2	MA1242.1_AT3G57600
MA1343.1_bZIP522	4.12507e-29	0.298144	0.505	0.438	1.91816e-26	2	MA1343.1_bZIP52
MA1362.1_bHLH772	9.99223e-29	0.517166	0.504	0.446	4.64639e-26	2	MA1362.1_bHLH77
MA1074.1_UNE102	2.1594e-28	0.517531	0.495	0.436	1.00412e-25	2	MA1074.1_UNE10
MA0931.1_ABI51	1.61241e-25	0.647038	0.502	0.448	7.49772e-23	2	MA0931.1_ABI5
MA1201.1_AGL422	4.73403e-25	0.268951	0.5	0.446	2.20132e-22	2	MA1201.1_AGL42
MA0965.1_BIM22	6.55958e-25	0.383051	0.485	0.432	3.0502e-22	2	MA0965.1_BIM2
MA1236.1_ESE32	5.81633e-24	0.358671	0.489	0.438	2.7046e-21	2	MA1236.1_ESE3
MA0968.2_bZIP681	2.00018e-23	0.655836	0.499	0.452	9.30083e-21	2	MA0968.2_bZIP68
MA1338.1_AREB31	8.50594e-23	0.703293	0.502	0.452	3.95526e-20	2	MA1338.1_AREB3
MA1349.1_bZIP161	2.31593e-22	0.618647	0.502	0.453	1.07691e-19	2	MA1349.1_bZIP16
MA0580.1_DYT1	7.67249e-22	0.277747	0.483	0.434	3.56771e-19	2	MA0580.1_DYT1
MA1226.1_AT5G184502	1.85675e-21	0.298588	0.482	0.44	8.63386e-19	2	MA1226.1_AT5G18450
MA1202.1_AGL552	2.28671e-21	0.286898	0.485	0.442	1.06332e-18	2	MA1202.1_AGL55
MA0570.2_ABF11	2.35209e-21	0.636997	0.502	0.451	1.09372e-18	2	MA0570.2_ABF1
MA1061.1_SPT2	2.57654e-21	0.620405	0.496	0.454	1.19809e-18	2	MA1061.1_SPT
MA0552.1_PIF11	1.23655e-20	0.641237	0.501	0.452	5.74995e-18	2	MA0552.1_PIF1
MA0959.1_AIB1	1.79591e-20	0.257631	0.485	0.431	8.35096e-18	2	MA0959.1_AIB
MA0966.1_BIM32	2.48357e-20	0.381545	0.48	0.437	1.15486e-17	2	MA0966.1_BIM3
MA1359.1_bHLH311	3.82174e-20	0.450731	0.486	0.438	1.77711e-17	2	MA1359.1_bHLH31
MA1261.1_AT5G670001	9.35338e-20	0.286584	0.48	0.434	4.34932e-17	2	MA1261.1_AT5G67000
MA1668.1_DPBF31	4.19254e-19	0.527393	0.492	0.449	1.94953e-16	2	MA1668.1_DPBF3
MA1351.1_GBF32	5.12896e-19	0.587368	0.492	0.454	2.38497e-16	2	MA1351.1_GBF3
MA0963.1_BHLH781	8.45908e-19	0.26701	0.485	0.432	3.93347e-16	2	MA0963.1_BHLH78
MA1219.1_CEJ12	2.30664e-18	0.345591	0.477	0.438	1.07259e-15	2	MA1219.1_CEJ1
MA0551.1_HY51	2.52528e-18	0.549802	0.493	0.452	1.17426e-15	2	MA0551.1_HY5
MA1337.1_bZIP441	3.07916e-18	0.360674	0.487	0.446	1.43181e-15	2	MA1337.1_bZIP44
MA1364.1_PIF72	4.23683e-18	0.534161	0.492	0.45	1.97013e-15	2	MA1364.1_PIF7
MA1225.1_ERF52	2.17989e-17	0.315859	0.477	0.439	1.01365e-14	2	MA1225.1_ERF5
MA1222.1_AT1G448302	4.11593e-17	0.312213	0.479	0.436	1.91391e-14	2	MA1222.1_AT1G44830
MA1672.1_GBF21	8.54567e-17	0.518704	0.49	0.449	3.97374e-14	2	MA1672.1_GBF2
MA1344.1_bZIP281	1.09842e-16	0.541348	0.488	0.452	5.10765e-14	2	MA1344.1_bZIP28
MA0956.1_BEE22	1.36515e-16	0.333857	0.483	0.439	6.34797e-14	2	MA0956.1_BEE2
MA1340.1_bZIP32	2.65644e-16	0.414803	0.489	0.449	1.23525e-13	2	MA1340.1_bZIP3
MA0549.1_BZR21	3.35114e-16	0.507411	0.488	0.448	1.55828e-13	2	MA0549.1_BZR2
MA1333.1_BEH31	3.66502e-16	0.532064	0.488	0.449	1.70423e-13	2	MA1333.1_BEH3
MA0962.1_BHLH341	4.33314e-16	0.572692	0.489	0.446	2.01491e-13	2	MA0962.1_BHLH34
MA1255.1_AT1G228102	5.15635e-16	0.295506	0.477	0.44	2.3977e-13	2	MA1255.1_AT1G22810
MA0964.1_BIM12	8.14989e-16	0.41533	0.481	0.442	3.7897e-13	2	MA0964.1_BIM1
MA1173.1_MYB1011	1.68194e-15	0.263463	0.495	0.448	7.82103e-13	2	MA1173.1_MYB101
MA1249.1_RAP2101	5.39861e-15	0.257722	0.472	0.426	2.51035e-12	2	MA1249.1_RAP210
MA1274.1_OBP31	1.78004e-14	0.332383	0.506	0.472	8.27719e-12	2	MA1274.1_OBP3
MA1281.1_AT5G024601	5.61255e-14	0.322749	0.51	0.465	2.60984e-11	2	MA1281.1_AT5G02460
MA1257.1_ERF92	6.68498e-14	0.284516	0.466	0.438	3.10852e-11	2	MA1257.1_ERF9
MA1267.1_AT5G669401	9.87074e-14	0.313404	0.517	0.479	4.58989e-11	2	MA1267.1_AT5G66940
MA1237.1_AT4G167501	1.35463e-13	0.264062	0.465	0.433	6.29904e-11	2	MA1237.1_AT4G16750
MA0958.1_BHLH132	2.24788e-13	0.498933	0.485	0.449	1.04527e-10	2	MA0958.1_BHLH13
MA0568.1_MYC32	4.29311e-13	0.512699	0.484	0.45	1.9963e-10	2	MA0568.1_MYC3
MA1345.1_bZIP482	7.15073e-13	0.311529	0.485	0.448	3.32509e-10	2	MA1345.1_bZIP48
MA0569.1_MYC42	1.07247e-12	0.506341	0.482	0.45	4.987e-10	2	MA0569.1_MYC4
MA1360.1_bHLH742	1.45146e-12	0.426297	0.478	0.447	6.7493e-10	2	MA1360.1_bHLH74
MA1268.1_AT1G695701	1.59706e-12	0.284896	0.495	0.46	7.42634e-10	2	MA1268.1_AT1G69570
MA1363.1_bHLH692	8.82014e-12	0.37125	0.466	0.444	4.10137e-09	2	MA1363.1_bHLH69
MA1339.1_bZIP431	1.27928e-11	0.293958	0.483	0.45	5.94866e-09	2	MA1339.1_bZIP43
MA1005.2_ERF32	1.70198e-11	0.262468	0.464	0.438	7.91422e-09	2	MA1005.2_ERF3
MA1350.1_bZIP421	2.65945e-11	0.289467	0.483	0.446	1.23665e-08	2	MA1350.1_bZIP42
MA1659.1_ABF41	8.11065e-11	0.44064	0.475	0.452	3.77145e-08	2	MA1659.1_ABF4
MA1332.1_BEH21	8.49118e-11	0.321483	0.472	0.441	3.9484e-08	2	MA1332.1_BEH2
MA1270.1_AT3G456101	5.35721e-10	0.278675	0.486	0.459	2.4911e-07	2	MA1270.1_AT3G45610
MA1341.1_bZIP531	8.63924e-10	0.264894	0.468	0.442	4.01725e-07	2	MA1341.1_bZIP53
MA1246.1_LEP2	1.98492e-09	0.278992	0.464	0.438	9.22989e-07	2	MA1246.1_LEP
MA1331.1_BEH41	2.15226e-09	0.374661	0.468	0.444	1.0008e-06	2	MA1331.1_BEH4
MA1334.1_GBF61	5.53942e-09	0.261029	0.473	0.444	2.57583e-06	2	MA1334.1_GBF6
MA0566.1_MYC22	3.78482e-08	0.25783	0.461	0.44	1.75994e-05	2	MA0566.1_MYC2
MA0957.1_BHLH32	1.46898e-07	0.271994	0.453	0.44	6.83078e-05	2	MA0957.1_BHLH3
MA0941.1_ABF21	1.77086e-07	0.302677	0.464	0.442	8.23449e-05	2	MA0941.1_ABF2
MA1279.1_COG11	7.9067e-07	0.259737	0.481	0.464	0.000367661	2	MA1279.1_COG1
MA1300.1_WRKY61	0	2.08927	0.774	0.365	0	3	MA1300.1_WRKY6
MA1305.1_WRKY551	0	2.08582	0.785	0.375	0	3	MA1305.1_WRKY55
MA1302.1_WRKY651	0	2.08542	0.787	0.374	0	3	MA1302.1_WRKY65
MA1303.1_WRKY221	0	2.07305	0.772	0.373	0	3	MA1303.1_WRKY22
MA1314.1_WRKY141	0	2.06453	0.784	0.374	0	3	MA1314.1_WRKY14
MA1079.1_WRKY211	0	2.0593	0.781	0.372	0	3	MA1079.1_WRKY21
MA1308.1_WRKY701	0	2.04525	0.795	0.38	0	3	MA1308.1_WRKY70
MA1318.1_WRKY271	0	2.04266	0.786	0.377	0	3	MA1318.1_WRKY27
MA1311.2_WRKY281	0	2.04222	0.774	0.37	0	3	MA1311.2_WRKY28
MA1298.1_WRKY291	0	2.03126	0.783	0.374	0	3	MA1298.1_WRKY29
MA1084.1_WRKY381	0	2.02685	0.767	0.373	0	3	MA1084.1_WRKY38
MA1307.1_WRKY311	0	2.00752	0.775	0.372	0	3	MA1307.1_WRKY31
MA1295.1_WRKY201	0	2.00718	0.755	0.372	0	3	MA1295.1_WRKY20
MA1299.1_WRKY171	0	2.00578	0.776	0.375	0	3	MA1299.1_WRKY17
MA1315.1_WRKY241	0	1.99161	0.783	0.377	0	3	MA1315.1_WRKY24
MA1306.1_WRKY111	0	1.99125	0.786	0.377	0	3	MA1306.1_WRKY11
MA1094.1_WRKY81	0	1.98725	0.776	0.378	0	3	MA1094.1_WRKY8
MA1316.1_WRKY711	0	1.97632	0.783	0.378	0	3	MA1316.1_WRKY71
MA1313.1_WRKY71	0	1.97206	0.779	0.373	0	3	MA1313.1_WRKY7
MA1317.1_WRKY501	0	1.96656	0.782	0.378	0	3	MA1317.1_WRKY50
MA1083.1_WRKY301	0	1.96356	0.765	0.376	0	3	MA1083.1_WRKY30
MA1076.2_WRKY151	0	1.94365	0.783	0.378	0	3	MA1076.2_WRKY15
MA1310.1_WRKY421	0	1.93819	0.765	0.374	0	3	MA1310.1_WRKY42
MA1297.1_WRKY261	0	1.93267	0.779	0.38	0	3	MA1297.1_WRKY26
MA1301.1_WRKY331	0	1.90452	0.777	0.379	0	3	MA1301.1_WRKY33
MA1296.1_WRKY461	0	1.89318	0.773	0.378	0	3	MA1296.1_WRKY46
MA1093.1_WRKY751	0	1.89143	0.772	0.379	0	3	MA1093.1_WRKY75
MA1089.1_WRKY571	0	1.89047	0.765	0.383	0	3	MA1089.1_WRKY57
MA1090.1_WRKY60	0	1.88036	0.762	0.366	0	3	MA1090.1_WRKY60
MA1075.1_WRKY12	0	1.86155	0.768	0.376	0	3	MA1075.1_WRKY12
MA1309.1_WRKY31	0	1.85696	0.786	0.383	0	3	MA1309.1_WRKY3
MA1086.1_WRKY43	0	1.83645	0.784	0.384	0	3	MA1086.1_WRKY43
MA1087.1_WRKY451	0	1.7731	0.761	0.378	0	3	MA1087.1_WRKY45
MA1312.1_WRKY471	0	1.76576	0.76	0.383	0	3	MA1312.1_WRKY47
MA1077.1_WRKY18	0	1.76069	0.778	0.38	0	3	MA1077.1_WRKY18
MA1078.1_WRKY2	0	1.75574	0.744	0.372	0	3	MA1078.1_WRKY2
MA1304.1_WRKY591	0	1.74515	0.754	0.38	0	3	MA1304.1_WRKY59
MA1081.1_WRKY25	0	1.73718	0.736	0.377	0	3	MA1081.1_WRKY25
MA0969.1_CMTA2	0	1.71996	0.682	0.359	0	3	MA0969.1_CMTA2
MA1197.1_CAMTA1	0	1.71771	0.653	0.372	0	3	MA1197.1_CAMTA1
MA1088.1_WRKY48	0	1.70145	0.749	0.379	0	3	MA1088.1_WRKY48
MA1085.2_WRKY40	0	1.69463	0.743	0.385	0	3	MA1085.2_WRKY40
MA1080.1_WRKY231	0	1.63846	0.752	0.383	0	3	MA1080.1_WRKY23
MA1092.1_WRKY63	0	1.52552	0.753	0.393	0	3	MA1092.1_WRKY63
MA1091.1_WRKY62	0	1.5108	0.745	0.39	0	3	MA1091.1_WRKY62
MA0970.1_CMTA3	0	1.36903	0.662	0.381	0	3	MA0970.1_CMTA3
MA0589.1_ZAP1	0	1.27636	0.703	0.399	0	3	MA0589.1_ZAP1
MA1665.1_HSFB2A	0	1.05875	0.675	0.412	0	3	MA1665.1_HSFB2A
MA1663.1_ANAC050	0	1.00773	0.706	0.432	0	3	MA1663.1_ANAC050
MA1674.1_NAC017	0	0.937049	0.659	0.419	0	3	MA1674.1_NAC017
MA1667.1_HSFC1	0	0.816104	0.651	0.432	0	3	MA1667.1_HSFC1
MA1660.1_ANAC13	1.4661e-284	0.818842	0.638	0.422	6.81736e-282	3	MA1660.1_ANAC13
MA1028.1_KAN4	4.48408e-237	0.699157	0.629	0.434	2.0851e-234	3	MA1028.1_KAN4
MA0982.1_DOF2.4	2.71622e-222	0.923332	0.622	0.428	1.26304e-219	3	MA0982.1_DOF2.4
MA1678.1_NTL8	5.02258e-202	0.631203	0.621	0.445	2.3355e-199	3	MA1678.1_NTL8
MA1682.1_TCX3	7.81222e-187	0.695042	0.601	0.43	3.63268e-184	3	MA1682.1_TCX3
MA1167.1_EFM	4.17068e-173	0.672736	0.6	0.428	1.93937e-170	3	MA1167.1_EFM
MA1666.1_HSFB2B	1.00611e-165	0.659137	0.589	0.425	4.67839e-163	3	MA1666.1_HSFB2B
MA0998.1_ERF0961	2.58044e-160	0.785484	0.586	0.419	1.19991e-157	3	MA0998.1_ERF096
MA0937.1_NAC055	6.97048e-156	0.607758	0.588	0.429	3.24127e-153	3	MA0937.1_NAC055
MA1069.1_TGA6	7.47938e-153	0.733091	0.577	0.419	3.47791e-150	3	MA1069.1_TGA6
MA0999.1_ERF0981	1.29783e-149	0.797041	0.582	0.423	6.03491e-147	3	MA0999.1_ERF098
MA1676.1_NAC062	1.79629e-142	0.527759	0.598	0.451	8.35275e-140	3	MA1676.1_NAC062
MA0567.1_ERF1B1	3.46383e-136	0.795906	0.577	0.427	1.61068e-133	3	MA0567.1_ERF1B
MA1380.1_AT2G20110	9.83381e-133	0.600762	0.577	0.436	4.57272e-130	3	MA1380.1_AT2G20110
MA0983.1_DOF5.6	3.99842e-131	0.703284	0.582	0.429	1.85926e-128	3	MA0983.1_DOF5.6
MA1664.1_HSFA6B	2.25432e-128	0.570425	0.568	0.43	1.04826e-125	3	MA1664.1_HSFA6B
MA0993.1_ERF7	1.06308e-122	0.63408	0.571	0.425	4.94331e-120	3	MA0993.1_ERF7
MA1162.1_TCX2	2.60648e-119	0.623987	0.574	0.438	1.21201e-116	3	MA1162.1_TCX2
MA1382.1_FAR11	4.48892e-118	0.990343	0.555	0.42	2.08735e-115	3	MA1382.1_FAR1
MA1004.1_ERF131	4.15373e-116	0.737257	0.566	0.427	1.93149e-113	3	MA1004.1_ERF13
MA0930.1_ABF3	2.87946e-115	0.825699	0.557	0.415	1.33895e-112	3	MA0930.1_ABF3
MA1367.1_AT1G76870	1.24826e-110	0.662898	0.562	0.426	5.80443e-108	3	MA1367.1_AT1G76870
MA1176.1_MYB119	5.21875e-110	0.469945	0.582	0.447	2.42672e-107	3	MA1176.1_MYB119
MA0997.1_ERF069	1.17825e-106	0.633869	0.554	0.422	5.47888e-104	3	MA0997.1_ERF069
MA1386.1_HHO3	1.78916e-106	0.550247	0.562	0.433	8.31958e-104	3	MA1386.1_HHO3
MA1392.1_MYB98	2.12651e-106	0.492727	0.566	0.439	9.88826e-104	3	MA1392.1_MYB98
MA1336.1_TGA3	9.78901e-103	0.587164	0.563	0.43	4.55189e-100	3	MA1336.1_TGA3
MA1346.1_TGA10	3.36562e-101	0.588302	0.558	0.421	1.56501e-98	3	MA1346.1_TGA10
MA1043.1_NAC083	1.34568e-100	0.515061	0.549	0.426	6.2574e-98	3	MA1043.1_NAC083
MA1068.1_TGA2	1.48773e-98	0.659063	0.551	0.425	6.91796e-96	3	MA1068.1_TGA2
MA1675.1_NAC029	1.96664e-98	0.560428	0.548	0.426	9.14487e-96	3	MA1675.1_NAC029
MA1394.2_MYB73	7.28068e-97	0.551404	0.552	0.427	3.38552e-94	3	MA1394.2_MYB73
MA1383.1_KAN2	1.37754e-96	0.536378	0.562	0.44	6.40558e-94	3	MA1383.1_KAN2
MA1379.1_SOL1	1.65188e-95	0.515879	0.566	0.438	7.68124e-93	3	MA1379.1_SOL1
MA1052.1_RAP2-61	2.65246e-94	0.551268	0.542	0.422	1.23339e-91	3	MA1052.1_RAP2-6
MA1002.1_ERF1121	3.0369e-93	0.583548	0.55	0.422	1.41216e-90	3	MA1002.1_ERF112
MA1207.1_GT-A3	1.00613e-91	0.839839	0.543	0.412	4.67851e-89	3	MA1207.1_GT-A3
MA1180.1_MYB3R4	5.7249e-91	0.612202	0.554	0.435	2.66208e-88	3	MA1180.1_MYB3R4
MA1047.2_TGA5	5.5357e-90	0.473068	0.553	0.432	2.5741e-87	3	MA1047.2_TGA5
MA1053.1_ERF1091	8.60361e-90	0.524862	0.541	0.426	4.00068e-87	3	MA1053.1_ERF109
MA1161.1_TSO1	7.49451e-89	0.547229	0.566	0.44	3.48495e-86	3	MA1161.1_TSO1
MA1342.1_bZIP50	1.88202e-88	0.477848	0.559	0.435	8.75138e-86	3	MA1342.1_bZIP50
MA1051.1_RAP2-3	2.38022e-88	0.533	0.543	0.424	1.1068e-85	3	MA1051.1_RAP2-3
MA1275.1_AT1G47655	4.48856e-88	0.512451	0.558	0.433	2.08718e-85	3	MA1275.1_AT1G47655
MA1352.1_TRP1	2.71504e-85	0.544719	0.55	0.433	1.26249e-82	3	MA1352.1_TRP1
MA1045.1_NAC043	8.95264e-83	0.471389	0.546	0.422	4.16298e-80	3	MA1045.1_NAC043
MA1001.2_ERF111	6.75815e-82	0.624036	0.538	0.425	3.14254e-79	3	MA1001.2_ERF11
MA1056.1_SPL11	2.2094e-81	0.520526	0.537	0.423	1.02737e-78	3	MA1056.1_SPL11
MA0556.1_AP3	4.14568e-81	0.53354	0.564	0.444	1.92774e-78	3	MA0556.1_AP3
MA1163.1_PHL11	7.81298e-81	0.507571	0.556	0.438	3.63303e-78	3	MA1163.1_PHL11
MA1172.1_MYB3R5	8.46734e-81	0.53312	0.549	0.435	3.93731e-78	3	MA1172.1_MYB3R5
MA1677.1_NAC078	1.93704e-80	0.486994	0.55	0.436	9.00723e-78	3	MA1677.1_NAC078
MA0005.2_AG	5.86898e-79	0.470482	0.541	0.432	2.72907e-76	3	MA0005.2_AG
MA0935.1_NAC025	3.41063e-78	0.377186	0.56	0.449	1.58594e-75	3	MA0935.1_NAC025
MA0992.2_ERF4	4.41546e-78	0.600766	0.542	0.427	2.05319e-75	3	MA0992.2_ERF4
MA1328.1_ATHB341	7.72258e-78	0.520826	0.554	0.433	3.591e-75	3	MA1328.1_ATHB34
MA1231.1_ERF151	2.90042e-77	0.587581	0.539	0.429	1.34869e-74	3	MA1231.1_ERF15
MA1044.1_NAC92	7.43567e-77	0.549815	0.539	0.432	3.45759e-74	3	MA1044.1_NAC92
MA1348.1_TGA9	4.58938e-76	0.530611	0.545	0.434	2.13406e-73	3	MA1348.1_TGA9
MA1673.1_LBD18	6.47897e-75	0.439839	0.546	0.435	3.01272e-72	3	MA1673.1_LBD18
MA1060.1_SPL7	6.89481e-75	0.443061	0.543	0.435	3.20609e-72	3	MA1060.1_SPL7
MA1212.1_ATHB131	2.90123e-71	0.551355	0.558	0.439	1.34907e-68	3	MA1212.1_ATHB13
MA1166.1_PHL12	7.31957e-71	0.497101	0.545	0.439	3.4036e-68	3	MA1166.1_PHL12
MA1393.2_MYB70	2.9668e-70	0.460556	0.541	0.433	1.37956e-67	3	MA1393.2_MYB70
MA0967.1_BZIP60	3.38009e-70	0.361323	0.564	0.457	1.57174e-67	3	MA0967.1_BZIP60
MA1049.1_ERF0941	3.48175e-70	0.589854	0.537	0.431	1.61902e-67	3	MA1049.1_ERF094
MA0553.1_SMZ	4.23186e-70	0.453195	0.542	0.438	1.96782e-67	3	MA0553.1_SMZ
MA1276.1_AT3G52440	7.99455e-70	0.474158	0.546	0.438	3.71747e-67	3	MA1276.1_AT3G52440
MA1006.1_ERF61	1.96927e-67	0.380352	0.544	0.438	9.15711e-65	3	MA1006.1_ERF6
MA1330.1_ZHD61	2.66581e-67	0.49978	0.537	0.429	1.2396e-64	3	MA1330.1_ZHD6
MA1057.1_SPL12	4.47771e-66	0.478304	0.529	0.423	2.08214e-63	3	MA1057.1_SPL12
MA0974.2_CDF3	6.31018e-66	0.412226	0.538	0.44	2.93424e-63	3	MA0974.2_CDF3
MA1390.1_HHO2	9.64632e-66	0.392778	0.541	0.439	4.48554e-63	3	MA1390.1_HHO2
MA1070.1_TGA7	1.38218e-65	0.496895	0.532	0.431	6.42715e-63	3	MA1070.1_TGA7
MA0588.1_TGA11	9.97765e-65	0.507656	0.529	0.428	4.63961e-62	3	MA0588.1_TGA1
MA1329.2_ZHD11	5.10517e-64	0.457231	0.537	0.434	2.3739e-61	3	MA1329.2_ZHD1
MA1271.1_DAG2	7.29918e-63	0.478531	0.544	0.438	3.39412e-60	3	MA1271.1_DAG2
MA1266.1_RAP2111	1.11406e-62	0.537985	0.53	0.429	5.18036e-60	3	MA1266.1_RAP211
MA1168.1_MYR2	2.83388e-62	0.463404	0.545	0.443	1.31775e-59	3	MA1168.1_MYR2
MA0557.1_FHY31	5.82668e-62	0.775585	0.533	0.432	2.70941e-59	3	MA0557.1_FHY3
MA1204.1_AGL13	4.94485e-61	0.533179	0.546	0.446	2.29936e-58	3	MA1204.1_AGL13
MA1199.1_AGL161	1.22204e-60	0.477367	0.543	0.441	5.68249e-58	3	MA1199.1_AGL16
MA1178.1_MYB3R1	1.40566e-59	0.44916	0.533	0.432	6.5363e-57	3	MA1178.1_MYB3R1
MA0975.1_CRF21	1.63904e-59	0.477306	0.523	0.428	7.62155e-57	3	MA0975.1_CRF2
MA0548.2_AGL151	2.29047e-59	0.490573	0.55	0.444	1.06507e-56	3	MA0548.2_AGL15
MA0994.1_ERF81	9.23181e-59	0.436483	0.528	0.424	4.29279e-56	3	MA0994.1_ERF8
MA1378.1_PLT3	2.02691e-58	0.416316	0.532	0.44	9.42514e-56	3	MA1378.1_PLT3
MA1012.1_AGL27	3.54402e-58	0.430457	0.545	0.446	1.64797e-55	3	MA1012.1_AGL27
MA1264.1_ESE12	6.62291e-58	0.529104	0.535	0.431	3.07965e-55	3	MA1264.1_ESE1
MA1384.1_PHL7	1.49071e-57	0.427609	0.547	0.448	6.9318e-55	3	MA1384.1_PHL7
MA1027.1_KAN1	7.81844e-57	0.430979	0.526	0.438	3.63558e-54	3	MA1027.1_KAN1
MA1181.1_MYB113	1.17406e-56	0.377446	0.543	0.45	5.45936e-54	3	MA1181.1_MYB113
MA1425.1_HYH1	1.86171e-56	0.710083	0.543	0.438	8.65694e-54	3	MA1425.1_HYH
MA0981.1_DOF1.8	3.83228e-56	0.481892	0.542	0.436	1.78201e-53	3	MA0981.1_DOF1.8
MA1370.1_IDD52	2.33313e-55	0.488614	0.54	0.436	1.08491e-52	3	MA1370.1_IDD5
MA1389.1_PHL1	3.31046e-55	0.394592	0.535	0.447	1.53936e-52	3	MA1389.1_PHL1
MA0577.2_SPL3	5.23571e-55	0.467199	0.526	0.428	2.4346e-52	3	MA0577.2_SPL3
MA0554.1_SOC1	7.7419e-55	0.434021	0.544	0.445	3.59998e-52	3	MA0554.1_SOC1
MA1228.1_AT4G184502	7.94675e-55	0.531055	0.532	0.432	3.69524e-52	3	MA1228.1_AT4G18450
MA0973.1_CDF2	2.07819e-54	0.442206	0.546	0.441	9.66357e-52	3	MA0973.1_CDF2
MA1235.1_AIL7	3.04953e-54	0.430818	0.533	0.439	1.41803e-51	3	MA1235.1_AIL7
MA0555.1_SVP	6.16537e-54	0.466241	0.546	0.448	2.86689e-51	3	MA0555.1_SVP
MA1200.1_AGL251	1.69959e-53	0.414766	0.535	0.442	7.90311e-51	3	MA1200.1_AGL25
MA0585.1_AGL11	2.49854e-53	0.419422	0.53	0.442	1.16182e-50	3	MA0585.1_AGL1
MA0584.1_SEP1	4.24802e-53	0.371736	0.532	0.442	1.97533e-50	3	MA0584.1_SEP1
MA0932.1_AHL121	7.58013e-52	0.373541	0.526	0.43	3.52476e-49	3	MA0932.1_AHL12
MA0934.1_AHL251	7.58013e-52	0.373541	0.526	0.43	3.52476e-49	3	MA0934.1_AHL25
MA1234.1_ERF0171	3.54004e-51	0.424172	0.517	0.427	1.64612e-48	3	MA1234.1_ERF017
MA1170.1_MYB118	4.07774e-51	0.365158	0.531	0.438	1.89615e-48	3	MA1170.1_MYB118
MA1071.1_DOF5.3	1.06558e-50	0.464688	0.567	0.466	4.95493e-48	3	MA1071.1_DOF5.3
MA0121.1_ARR10	1.73625e-50	0.328375	0.537	0.449	8.07358e-48	3	MA0121.1_ARR10
MA1331.1_BEH42	3.30102e-50	0.742104	0.535	0.438	1.53498e-47	3	MA1331.1_BEH4
MA1262.1_ERF22	6.105e-50	0.512854	0.526	0.436	2.83882e-47	3	MA1262.1_ERF2
MA0579.1_CDC5	3.23441e-49	0.325808	0.538	0.446	1.504e-46	3	MA0579.1_CDC5
MA1256.1_RAP2121	3.29653e-49	0.449595	0.517	0.428	1.53288e-46	3	MA1256.1_RAP212
MA1156.1_JKD2	7.98581e-49	0.47845	0.539	0.437	3.7134e-46	3	MA1156.1_JKD
MA1239.1_ERF1042	8.61269e-49	0.465895	0.525	0.432	4.0049e-46	3	MA1239.1_ERF104
MA0941.1_ABF22	2.17492e-47	0.730639	0.536	0.436	1.01134e-44	3	MA0941.1_ABF2
MA1000.2_ERF1052	1.06415e-46	0.501259	0.52	0.433	4.94829e-44	3	MA1000.2_ERF105
MA1205.1_AGL6	2.14697e-46	0.390666	0.542	0.449	9.98341e-44	3	MA1205.1_AGL6
MA1280.1_OBP4	4.78935e-46	0.485207	0.543	0.446	2.22705e-43	3	MA1280.1_OBP4
MA1246.1_LEP3	5.17404e-46	0.540228	0.514	0.434	2.40593e-43	3	MA1246.1_LEP
MA1335.1_TGA4	1.33682e-45	0.437452	0.524	0.436	6.2162e-43	3	MA1335.1_TGA4
MA1252.1_PUCHI1	2.47895e-45	0.456036	0.515	0.428	1.15271e-42	3	MA1252.1_PUCHI
MA0953.1_ATHB-61	4.85639e-45	0.350485	0.526	0.439	2.25822e-42	3	MA0953.1_ATHB-6
MA1269.1_dof4.5	2.30071e-44	0.401981	0.533	0.444	1.06983e-41	3	MA1269.1_dof4.5
MA1247.1_ERF0872	2.62594e-44	0.452357	0.518	0.429	1.22106e-41	3	MA1247.1_ERF087
MA0940.1_AP11	6.02239e-44	0.439437	0.55	0.455	2.80041e-41	3	MA0940.1_AP1
MA0001.2_AGL31	1.77666e-42	0.353835	0.524	0.44	8.26147e-40	3	MA0001.2_AGL3
MA0558.1_FLC1	3.07465e-42	0.420804	0.534	0.452	1.42971e-39	3	MA0558.1_FLC
MA1426.1_MYB124	7.00226e-42	0.431408	0.517	0.433	3.25605e-39	3	MA1426.1_MYB124
MA1332.1_BEH22	8.77807e-42	0.589971	0.525	0.436	4.0818e-39	3	MA1332.1_BEH2
MA1391.2_MYB331	1.45992e-41	0.381619	0.516	0.433	6.78862e-39	3	MA1391.2_MYB33
MA1350.1_bZIP422	1.86536e-41	0.532475	0.524	0.443	8.67394e-39	3	MA1350.1_bZIP42
MA1374.1_IDD72	2.43721e-41	0.442967	0.531	0.438	1.1333e-38	3	MA1374.1_IDD7
MA1659.1_ABF42	8.06816e-41	0.73375	0.537	0.446	3.7517e-38	3	MA1659.1_ABF4
MA1320.1_SPL15	1.34603e-40	0.34398	0.515	0.434	6.25902e-38	3	MA1320.1_SPL15
MA1059.2_SPL5	2.70945e-40	0.395755	0.516	0.43	1.25989e-37	3	MA1059.2_SPL5
MA1396.1_GATA61	8.49298e-40	0.314362	0.519	0.44	3.94924e-37	3	MA1396.1_GATA6
MA1174.1_MYB56	1.09051e-39	0.2944	0.535	0.447	5.07086e-37	3	MA1174.1_MYB56
MA1173.1_MYB1012	1.36919e-39	0.405152	0.532	0.445	6.36671e-37	3	MA1173.1_MYB101
MA1373.1_IDD22	1.76596e-39	0.435055	0.551	0.452	8.21172e-37	3	MA1373.1_IDD2
MA1016.1_GATA151	6.48908e-39	0.287257	0.53	0.446	3.01742e-36	3	MA1016.1_GATA15
MA1363.1_bHLH693	7.07372e-39	0.587023	0.53	0.438	3.28928e-36	3	MA1363.1_bHLH69
MA1157.1_NUC2	7.34994e-39	0.399165	0.527	0.441	3.41772e-36	3	MA1157.1_NUC
MA1177.1_MYB651	1.44026e-38	0.328713	0.517	0.434	6.69723e-36	3	MA1177.1_MYB65
MA1169.1_MYB105	1.63765e-38	0.292828	0.531	0.453	7.61507e-36	3	MA1169.1_MYB105
MA0957.1_BHLH33	1.79489e-38	0.581029	0.522	0.434	8.34624e-36	3	MA0957.1_BHLH3
MA0550.2_BZR11	7.18139e-38	0.536774	0.506	0.428	3.33935e-35	3	MA0550.2_BZR1
MA1160.1_AT1G145802	1.33884e-37	0.41777	0.532	0.443	6.2256e-35	3	MA1160.1_AT1G14580
MA1158.1_MGP2	1.04537e-36	0.400786	0.53	0.441	4.86096e-34	3	MA1158.1_MGP
MA1361.1_bHLH18	1.66805e-36	0.528237	0.522	0.431	7.75643e-34	3	MA1361.1_bHLH18
MA0559.1_PI1	2.39836e-36	0.398817	0.545	0.454	1.11524e-33	3	MA0559.1_PI
MA1233.2_ERF0211	2.1353e-35	0.373977	0.499	0.426	9.92916e-33	3	MA1233.2_ERF021
MA0938.1_NAC058	3.25467e-35	0.312867	0.521	0.447	1.51342e-32	3	MA0938.1_NAC058
MA1292.1_MYB271	3.61499e-35	0.361289	0.508	0.433	1.68097e-32	3	MA1292.1_MYB27
MA1171.1_MYB52	1.22719e-34	0.294384	0.51	0.44	5.70642e-32	3	MA1171.1_MYB52
MA1377.1_PLT1	3.8544e-34	0.323794	0.517	0.439	1.79229e-31	3	MA1377.1_PLT1
MA1339.1_bZIP432	5.54224e-34	0.468057	0.521	0.447	2.57714e-31	3	MA1339.1_bZIP43
MA1671.1_ERF1181	8.49893e-34	0.347787	0.504	0.433	3.952e-31	3	MA1671.1_ERF118
MA1427.1_NAC028	8.94741e-34	0.345074	0.504	0.435	4.16055e-31	3	MA1427.1_NAC028
MA1344.1_bZIP282	9.56075e-34	0.701118	0.53	0.448	4.44575e-31	3	MA1344.1_bZIP28
MA1341.1_bZIP532	5.81247e-33	0.483914	0.515	0.438	2.7028e-30	3	MA1341.1_bZIP53
MA0936.1_T11I18.17	7.20005e-33	0.313947	0.51	0.438	3.34802e-30	3	MA0936.1_T11I18.17
MA0939.1_NAC080	7.20005e-33	0.313947	0.51	0.438	3.34802e-30	3	MA0939.1_NAC080
MA1244.1_ABR12	1.40805e-32	0.427453	0.498	0.431	6.54745e-30	3	MA1244.1_ABR1
MA0566.1_MYC23	2.29128e-32	0.498091	0.513	0.435	1.06544e-29	3	MA0566.1_MYC2
MA1334.1_GBF62	7.40332e-32	0.484989	0.518	0.44	3.44254e-29	3	MA1334.1_GBF6
MA1221.1_RAP262	8.26091e-32	0.398468	0.505	0.434	3.84132e-29	3	MA1221.1_RAP26
MA1358.1_bHLH1301	8.79846e-32	0.345856	0.499	0.433	4.09128e-29	3	MA1358.1_bHLH130
MA1326.1_ZHD51	1.31017e-31	0.320793	0.504	0.431	6.09227e-29	3	MA1326.1_ZHD5
MA1356.1_TRP21	2.11521e-31	0.347735	0.514	0.449	9.83575e-29	3	MA1356.1_TRP2
MA0586.2_SPL14	7.2824e-31	0.292475	0.499	0.435	3.38632e-28	3	MA0586.2_SPL14
MA1371.1_IDD42	7.81501e-31	0.425889	0.524	0.439	3.63398e-28	3	MA1371.1_IDD4
MA1357.1_bHLH80	1.75819e-30	0.328326	0.498	0.434	8.17558e-28	3	MA1357.1_bHLH80
MA1368.2_GT-4	2.97586e-30	0.276243	0.506	0.443	1.38378e-27	3	MA1368.2_GT-4
MA1240.1_ERF102	3.50243e-30	0.368218	0.501	0.432	1.62863e-27	3	MA1240.1_ERF10
MA1662.1_AT3G10030	3.65875e-30	0.278157	0.509	0.441	1.70132e-27	3	MA1662.1_AT3G10030
MA1257.1_ERF93	5.41615e-29	0.379974	0.494	0.435	2.51851e-26	3	MA1257.1_ERF9
MA1055.1_SPL1	5.72854e-29	0.250856	0.503	0.441	2.66377e-26	3	MA1055.1_SPL1
MA1345.1_bZIP483	1.14711e-28	0.445401	0.516	0.445	5.33406e-26	3	MA1345.1_bZIP48
MA0569.1_MYC43	4.59106e-28	0.641406	0.523	0.447	2.13484e-25	3	MA0569.1_MYC4
MA1263.1_AT1G360601	7.61653e-28	0.350448	0.497	0.43	3.54169e-25	3	MA1263.1_AT1G36060
MA1324.1_GATA201	1.20717e-27	0.252068	0.511	0.444	5.61334e-25	3	MA1324.1_GATA20
MA1672.1_GBF22	1.2985e-27	0.599816	0.519	0.447	6.03804e-25	3	MA1672.1_GBF2
MA1041.1_MYB551	4.02881e-27	0.261105	0.508	0.437	1.8734e-24	3	MA1041.1_MYB55
MA1203.1_AGL631	4.44557e-27	0.308907	0.503	0.438	2.06719e-24	3	MA1203.1_AGL63
MA0549.1_BZR22	5.61381e-27	0.584324	0.525	0.445	2.61042e-24	3	MA0549.1_BZR2
MA1159.1_SGR52	6.72866e-27	0.35904	0.522	0.441	3.12883e-24	3	MA1159.1_SGR5
MA0976.2_CRF42	7.73682e-27	0.33957	0.494	0.435	3.59762e-24	3	MA0976.2_CRF4
MA0563.1_SEP31	1.80886e-26	0.356311	0.518	0.452	8.41118e-24	3	MA0563.1_SEP3
MA1164.1_HHO51	5.49287e-26	0.28496	0.507	0.445	2.55418e-23	3	MA1164.1_HHO5
MA1294.1_MYB621	6.15505e-26	0.296579	0.515	0.452	2.8621e-23	3	MA1294.1_MYB62
MA1293.1_MYB571	5.42476e-25	0.304382	0.496	0.432	2.52252e-22	3	MA1293.1_MYB57
MA1668.1_DPBF32	5.9434e-25	0.559721	0.517	0.446	2.76368e-22	3	MA1668.1_DPBF3
MA0958.1_BHLH133	7.81475e-25	0.596869	0.52	0.446	3.63386e-22	3	MA0958.1_BHLH13
MA1333.1_BEH32	8.68949e-25	0.578017	0.521	0.446	4.04061e-22	3	MA1333.1_BEH3
MA1354.1_AT4G12670	1.49138e-24	0.287768	0.506	0.442	6.93492e-22	3	MA1354.1_AT4G12670
MA1323.1_GATA191	1.80216e-24	0.259712	0.506	0.443	8.38003e-22	3	MA1323.1_GATA19
MA0568.1_MYC33	2.60306e-24	0.605414	0.518	0.447	1.21042e-21	3	MA0568.1_MYC3
MA0964.1_BIM13	4.51391e-24	0.461294	0.512	0.439	2.09897e-21	3	MA0964.1_BIM1
MA1413.1_UIF1	6.00477e-24	0.271665	0.504	0.447	2.79222e-21	3	MA1413.1_UIF1
MA1273.1_dof4.21	7.96057e-24	0.358989	0.533	0.462	3.70166e-21	3	MA1273.1_dof4.2
MA1272.1_AT2G288101	1.15407e-23	0.33808	0.527	0.458	5.36644e-21	3	MA1272.1_AT2G28810
MA0962.1_BHLH342	2.62109e-23	0.598566	0.514	0.444	1.21881e-20	3	MA0962.1_BHLH34
MA0583.1_RAV1(var.2)1	4.3984e-23	0.260336	0.502	0.44	2.04526e-20	3	MA0583.1_RAV1(var.2)
MA1245.2_AT2G337102	1.0032e-22	0.345834	0.492	0.434	4.66486e-20	3	MA1245.2_AT2G33710
MA1360.1_bHLH743	1.28555e-22	0.508585	0.51	0.444	5.97781e-20	3	MA1360.1_bHLH74
MA1216.1_RAP211	3.41224e-22	0.308933	0.485	0.431	1.58669e-19	3	MA1216.1_RAP21
MA0590.1_LFY	1.00877e-21	0.29108	0.486	0.431	4.69076e-19	3	MA0590.1_LFY
MA1261.1_AT5G670002	1.06947e-21	0.303187	0.49	0.433	4.97304e-19	3	MA1261.1_AT5G67000
MA0570.2_ABF12	1.5969e-21	0.586149	0.519	0.45	7.4256e-19	3	MA0570.2_ABF1
MA0552.1_PIF12	7.71436e-21	0.577681	0.518	0.45	3.58718e-18	3	MA0552.1_PIF1
MA1243.1_DREB191	4.98902e-20	0.279692	0.496	0.436	2.3199e-17	3	MA1243.1_DREB19
MA1005.2_ERF33	5.87304e-20	0.325708	0.49	0.435	2.73096e-17	3	MA1005.2_ERF3
MA1211.1_ATHB181	1.3978e-19	0.268357	0.494	0.436	6.49975e-17	3	MA1211.1_ATHB18
MA1048.1_ERF0181	2.38544e-19	0.267803	0.499	0.436	1.10923e-16	3	MA1048.1_ERF018
MA0551.1_HY52	2.95951e-19	0.501409	0.517	0.45	1.37617e-16	3	MA0551.1_HY5
MA1225.1_ERF53	3.48103e-19	0.306445	0.495	0.437	1.61868e-16	3	MA1225.1_ERF5
MA1337.1_bZIP442	6.6329e-19	0.35329	0.499	0.445	3.0843e-16	3	MA1337.1_bZIP44
MA1340.1_bZIP33	1.21659e-18	0.419931	0.511	0.447	5.65715e-16	3	MA1340.1_bZIP3
MA1278.1_OBP1	1.52991e-18	0.290969	0.525	0.461	7.11408e-16	3	MA1278.1_OBP1
MA1338.1_AREB32	1.53789e-18	0.57842	0.518	0.451	7.1512e-16	3	MA1338.1_AREB3
MA1232.1_AT4G281401	1.80392e-18	0.301095	0.487	0.437	8.38822e-16	3	MA1232.1_AT4G28140
MA0956.1_BEE23	7.18848e-18	0.331851	0.499	0.438	3.34264e-15	3	MA0956.1_BEE2
MA1366.1_AT1G76880	1.23003e-17	0.255469	0.5	0.45	5.71966e-15	3	MA1366.1_AT1G76880
MA0968.2_bZIP682	4.67963e-17	0.525837	0.511	0.451	2.17603e-14	3	MA0968.2_bZIP68
MA1349.1_bZIP162	6.24389e-17	0.494339	0.515	0.452	2.90341e-14	3	MA1349.1_bZIP16
MA1351.1_GBF33	7.92864e-17	0.508894	0.509	0.452	3.68682e-14	3	MA1351.1_GBF3
MA0933.1_AHL201	1.24208e-16	0.261182	0.494	0.433	5.77567e-14	3	MA0933.1_AHL20
MA1359.1_bHLH312	1.46983e-16	0.393945	0.494	0.437	6.83471e-14	3	MA1359.1_bHLH31
MA1277.1_Adof11	1.74848e-16	0.296709	0.521	0.461	8.13044e-14	3	MA1277.1_Adof1
MA1364.1_PIF73	3.68693e-16	0.436888	0.508	0.449	1.71442e-13	3	MA1364.1_PIF7
MA1260.1_AT1G776401	4.7362e-15	0.265601	0.481	0.435	2.20233e-12	3	MA1260.1_AT1G77640
MA1274.1_OBP32	1.41709e-14	0.258468	0.531	0.469	6.58948e-12	3	MA1274.1_OBP3
MA1279.1_COG12	1.1975e-13	0.276472	0.519	0.46	5.56837e-11	3	MA1279.1_COG1
MA1061.1_SPT3	1.91501e-13	0.426998	0.511	0.452	8.90481e-11	3	MA1061.1_SPT
MA0931.1_ABI52	5.61091e-13	0.411838	0.504	0.448	2.60907e-10	3	MA0931.1_ABI5
MA0966.1_BIM33	6.65994e-13	0.291935	0.484	0.436	3.09687e-10	3	MA0966.1_BIM3
MA0561.1_PIF43	6.01223e-06	0.290368	0.491	0.455	0.00279569	3	MA0561.1_PIF4
MA1371.1_IDD43	4.35037e-52	0.58551	0.531	0.439	2.02292e-49	4	MA1371.1_IDD4
MA1156.1_JKD3	3.64084e-46	0.513726	0.527	0.438	1.69299e-43	4	MA1156.1_JKD
MA1157.1_NUC3	4.33509e-46	0.45905	0.531	0.441	2.01582e-43	4	MA1157.1_NUC
MA1160.1_AT1G145803	1.32846e-42	0.483419	0.531	0.443	6.17736e-40	4	MA1160.1_AT1G14580
MA1370.1_IDD53	1.65817e-41	0.457131	0.524	0.438	7.7105e-39	4	MA1370.1_IDD5
MA1158.1_MGP3	8.41041e-41	0.460909	0.528	0.442	3.91084e-38	4	MA1158.1_MGP
MA1159.1_SGR53	4.28153e-40	0.48869	0.527	0.441	1.99091e-37	4	MA1159.1_SGR5
MA1374.1_IDD73	3.28121e-39	0.474372	0.522	0.44	1.52576e-36	4	MA1374.1_IDD7
MA1401.1_EPR12	1.69929e-32	0.472966	0.498	0.429	7.90168e-30	4	MA1401.1_EPR1
MA1182.1_At3g096002	1.23789e-28	0.476779	0.492	0.433	5.75617e-26	4	MA1182.1_At3g09600
MA0972.1_CCA12	2.40719e-28	0.46976	0.499	0.434	1.11934e-25	4	MA0972.1_CCA1
MA1185.1_LHY12	1.09096e-27	0.440286	0.495	0.433	5.07294e-25	4	MA1185.1_LHY1
MA1184.1_RVE12	1.26326e-27	0.475134	0.498	0.436	5.87418e-25	4	MA1184.1_RVE1
MA1680.1_RVE72	3.57837e-27	0.521444	0.492	0.439	1.66394e-24	4	MA1680.1_RVE7
MA1191.1_AT3G101132	5.40732e-27	0.485943	0.501	0.439	2.5144e-24	4	MA1191.1_AT3G10113
MA1206.1_ARF22	6.2059e-25	0.280555	0.504	0.441	2.88574e-22	4	MA1206.1_ARF2
MA0945.1_ARR12	4.77199e-23	0.270705	0.504	0.446	2.21898e-20	4	MA0945.1_ARR1
MA1192.1_At5g589002	1.14583e-22	0.361562	0.492	0.438	5.32813e-20	4	MA1192.1_At5g58900
MA1196.1_At5g057902	8.56924e-22	0.327392	0.496	0.442	3.9847e-19	4	MA1196.1_At5g05790
MA1377.1_PLT11	3.11148e-21	0.257922	0.496	0.441	1.44684e-18	4	MA1377.1_PLT1
MA1188.1_At3g112802	2.67347e-20	0.333101	0.504	0.444	1.24316e-17	4	MA1188.1_At3g11280
MA1187.1_LCL12	7.48654e-20	0.344609	0.484	0.435	3.48124e-17	4	MA1187.1_LCL1
MA1373.1_IDD23	1.93979e-19	0.350203	0.513	0.455	9.02002e-17	4	MA1373.1_IDD2
MA1183.1_RVE62	2.9185e-19	0.358904	0.478	0.435	1.3571e-16	4	MA1183.1_RVE6
MA1084.1_WRKY382	7.3854e-19	0.254133	0.453	0.401	3.43421e-16	4	MA1084.1_WRKY38
MA1190.1_RVE52	2.52306e-18	0.343117	0.48	0.436	1.17322e-15	4	MA1190.1_RVE5
MA1186.1_At1g490102	5.12621e-17	0.262196	0.493	0.443	2.38369e-14	4	MA1186.1_At1g49010
MA1681.1_SRM12	6.23099e-17	0.342347	0.482	0.439	2.89741e-14	4	MA1681.1_SRM1
MA1403.1_BPC53	8.17449e-13	0.310031	0.48	0.44	3.80114e-10	4	MA1403.1_BPC5
MA1044.1_NAC921	1.28957e-12	0.255717	0.468	0.438	5.99648e-10	4	MA1044.1_NAC92
MA1399.1_At5g085202	4.0861e-12	0.259795	0.48	0.439	1.90004e-09	4	MA1399.1_At5g08520
MA1404.1_BPC12	5.56724e-10	0.2582	0.481	0.454	2.58877e-07	4	MA1404.1_BPC1
MA1286.1_TCP243	1.73348e-09	0.321474	0.473	0.442	8.0607e-07	4	MA1286.1_TCP24
MA1035.1_TCP43	5.28549e-06	0.251567	0.477	0.447	0.00245775	4	MA1035.1_TCP4
MA1428.1_TCP83	0.000745175	0.260888	0.479	0.461	0.346506	4	MA1428.1_TCP8
MA1349.1_bZIP163	0.00297948	0.267366	0.463	0.457	1	4	MA1349.1_bZIP16
MA1338.1_AREB33	0.00734308	0.300858	0.459	0.456	1	4	MA1338.1_AREB3
MA0949.1_ARR2	6.05259e-56	0.418054	0.564	0.459	2.81446e-53	6	MA0949.1_ARR2
MA1165.1_HHO6	3.16923e-54	0.378847	0.568	0.464	1.47369e-51	6	MA1165.1_HHO6
MA1163.1_PHL111	9.48933e-45	0.492946	0.531	0.442	4.41254e-42	6	MA1163.1_PHL11
MA1387.1_AT1G133001	9.8363e-42	0.405317	0.536	0.445	4.57388e-39	6	MA1387.1_AT1G13300
MA1168.1_MYR21	2.10366e-38	0.496418	0.532	0.446	9.782e-36	6	MA1168.1_MYR2
MA1389.1_PHL11	1.0286e-34	0.403816	0.528	0.45	4.78299e-32	6	MA1389.1_PHL1
MA1413.1_UIF11	2.39172e-32	0.394165	0.525	0.447	1.11215e-29	6	MA1413.1_UIF1
MA1386.1_HHO31	2.2577e-28	0.364686	0.516	0.439	1.04983e-25	6	MA1386.1_HHO3
MA1384.1_PHL71	5.9079e-26	0.366476	0.527	0.452	2.74718e-23	6	MA1384.1_PHL7
MA1027.1_KAN11	1.23992e-25	0.355989	0.517	0.441	5.76563e-23	6	MA1027.1_KAN1
MA1164.1_HHO52	1.35975e-25	0.369182	0.52	0.446	6.32284e-23	6	MA1164.1_HHO5
MA1383.1_KAN21	5.07967e-25	0.378594	0.518	0.446	2.36205e-22	6	MA1383.1_KAN2
MA1353.1_AT1G72740	9.64966e-25	0.324987	0.511	0.446	4.48709e-22	6	MA1353.1_AT1G72740
MA1276.1_AT3G524401	4.5665e-21	0.330813	0.517	0.442	2.12342e-18	6	MA1276.1_AT3G52440
MA1271.1_DAG21	3.42105e-20	0.337856	0.515	0.442	1.59079e-17	6	MA1271.1_DAG2
MA1275.1_AT1G476551	2.16708e-19	0.308054	0.498	0.44	1.00769e-16	6	MA1275.1_AT1G47655
MA0947.1_ARR14	1.05576e-17	0.260582	0.514	0.454	4.90928e-15	6	MA0947.1_ARR14
MA1166.1_PHL121	1.19921e-15	0.287906	0.505	0.444	5.57631e-13	6	MA1166.1_PHL12
MA0981.1_DOF1.81	3.18802e-15	0.317317	0.503	0.441	1.48243e-12	6	MA0981.1_DOF1.8
MA0974.2_CDF31	5.06848e-15	0.252756	0.505	0.444	2.35684e-12	6	MA0974.2_CDF3
MA1270.1_AT3G456102	5.92389e-15	0.339733	0.515	0.458	2.75461e-12	6	MA1270.1_AT3G45610
MA1385.1_AT2G40260	6.56055e-14	0.255329	0.503	0.446	3.05066e-11	6	MA1385.1_AT2G40260
MA1388.1_AT3G241201	7.64975e-13	0.253327	0.496	0.454	3.55713e-10	6	MA1388.1_AT3G24120
MA1278.1_OBP11	3.10014e-12	0.26859	0.522	0.463	1.44157e-09	6	MA1278.1_OBP1
MA1280.1_OBP41	2.60138e-09	0.26027	0.501	0.451	1.20964e-06	6	MA1280.1_OBP4
MA1308.1_WRKY702	0	1.62578	0.74	0.396	0	7	MA1308.1_WRKY70
MA1084.1_WRKY383	0	1.62395	0.725	0.388	0	7	MA1084.1_WRKY38
MA1305.1_WRKY552	0	1.61311	0.731	0.391	0	7	MA1305.1_WRKY55
MA1083.1_WRKY302	0	1.5828	0.725	0.391	0	7	MA1083.1_WRKY30
MA1302.1_WRKY652	0	1.55423	0.726	0.39	0	7	MA1302.1_WRKY65
MA1093.1_WRKY752	0	1.55393	0.732	0.394	0	7	MA1093.1_WRKY75
MA1079.1_WRKY212	0	1.55279	0.717	0.388	0	7	MA1079.1_WRKY21
MA1300.1_WRKY62	0	1.5335	0.7	0.382	0	7	MA1300.1_WRKY6
MA1307.1_WRKY312	0	1.52259	0.711	0.388	0	7	MA1307.1_WRKY31
MA1311.2_WRKY282	0	1.52123	0.705	0.386	0	7	MA1311.2_WRKY28
MA1314.1_WRKY142	0	1.50101	0.708	0.392	0	7	MA1314.1_WRKY14
MA1310.1_WRKY422	0	1.47779	0.695	0.39	0	7	MA1310.1_WRKY42
MA1303.1_WRKY222	0	1.46034	0.691	0.39	0	7	MA1303.1_WRKY22
MA1299.1_WRKY172	0	1.45885	0.708	0.391	0	7	MA1299.1_WRKY17
MA1076.2_WRKY152	0	1.45783	0.714	0.394	0	7	MA1076.2_WRKY15
MA1094.1_WRKY82	0	1.44621	0.707	0.394	0	7	MA1094.1_WRKY8
MA1318.1_WRKY272	0	1.43955	0.693	0.395	0	7	MA1318.1_WRKY27
MA1298.1_WRKY292	0	1.43384	0.697	0.392	0	7	MA1298.1_WRKY29
MA1075.1_WRKY121	0	1.41619	0.717	0.391	0	7	MA1075.1_WRKY12
MA1316.1_WRKY712	0	1.41457	0.715	0.395	0	7	MA1316.1_WRKY71
MA1306.1_WRKY112	0	1.41269	0.708	0.394	0	7	MA1306.1_WRKY11
MA1315.1_WRKY242	0	1.41162	0.709	0.394	0	7	MA1315.1_WRKY24
MA1313.1_WRKY72	0	1.40547	0.697	0.39	0	7	MA1313.1_WRKY7
MA1297.1_WRKY262	0	1.37163	0.694	0.397	0	7	MA1297.1_WRKY26
MA1317.1_WRKY502	0	1.34416	0.702	0.395	0	7	MA1317.1_WRKY50
MA1301.1_WRKY332	0	1.33677	0.696	0.396	0	7	MA1301.1_WRKY33
MA1296.1_WRKY462	0	1.332	0.696	0.395	0	7	MA1296.1_WRKY46
MA1309.1_WRKY32	0	1.30854	0.713	0.4	0	7	MA1309.1_WRKY3
MA1086.1_WRKY431	0	1.30282	0.703	0.401	0	7	MA1086.1_WRKY43
MA1087.1_WRKY452	0	1.29499	0.699	0.394	0	7	MA1087.1_WRKY45
MA1312.1_WRKY472	7.82117e-306	1.30256	0.684	0.399	3.63685e-303	7	MA1312.1_WRKY47
MA1077.1_WRKY181	5.07507e-288	1.18614	0.676	0.398	2.35991e-285	7	MA1077.1_WRKY18
MA1080.1_WRKY232	7.8142e-285	1.18325	0.685	0.399	3.6336e-282	7	MA1080.1_WRKY23
MA1089.1_WRKY572	4.13583e-282	1.29504	0.68	0.399	1.92316e-279	7	MA1089.1_WRKY57
MA1091.1_WRKY621	5.43417e-273	1.10136	0.673	0.405	2.52689e-270	7	MA1091.1_WRKY62
MA1081.1_WRKY251	4.19322e-261	1.24832	0.653	0.393	1.94985e-258	7	MA1081.1_WRKY25
MA1092.1_WRKY631	4.56658e-261	1.06771	0.669	0.409	2.12346e-258	7	MA1092.1_WRKY63
MA1295.1_WRKY202	5.39582e-249	1.33695	0.65	0.39	2.50905e-246	7	MA1295.1_WRKY20
MA1090.1_WRKY601	2.46825e-248	1.18042	0.641	0.385	1.14774e-245	7	MA1090.1_WRKY60
MA1304.1_WRKY592	5.14261e-227	1.12278	0.649	0.398	2.39131e-224	7	MA1304.1_WRKY59
MA1088.1_WRKY481	2.28974e-213	1.07369	0.636	0.397	1.06473e-210	7	MA1088.1_WRKY48
MA1085.2_WRKY401	3.17772e-204	1.07492	0.634	0.403	1.47764e-201	7	MA1085.2_WRKY40
MA1078.1_WRKY21	1.84891e-199	1.04623	0.623	0.39	8.59741e-197	7	MA1078.1_WRKY2
MA0589.1_ZAP11	8.75096e-164	0.823034	0.624	0.413	4.0692e-161	7	MA0589.1_ZAP1
MA1663.1_ANAC0501	1.38431e-152	0.70106	0.639	0.445	6.43702e-150	7	MA1663.1_ANAC050
MA1674.1_NAC0171	3.32399e-92	0.56276	0.592	0.43	1.54566e-89	7	MA1674.1_NAC017
MA0969.1_CMTA21	1.60964e-77	0.724243	0.517	0.378	7.48485e-75	7	MA0969.1_CMTA2
MA1028.1_KAN41	7.22465e-76	0.499026	0.581	0.443	3.35946e-73	7	MA1028.1_KAN4
MA1665.1_HSFB2A1	6.14812e-70	0.544691	0.557	0.427	2.85887e-67	7	MA1665.1_HSFB2A
MA1660.1_ANAC131	4.66753e-60	0.470086	0.548	0.434	2.1704e-57	7	MA1660.1_ANAC13
MA0967.1_BZIP601	7.63529e-48	0.38475	0.57	0.46	3.55041e-45	7	MA0967.1_BZIP60
MA1167.1_EFM1	5.17213e-44	0.413348	0.545	0.436	2.40504e-41	7	MA1167.1_EFM
MA1667.1_HSFC11	1.81535e-39	0.373434	0.535	0.446	8.44138e-37	7	MA1667.1_HSFC1
MA0970.1_CMTA31	1.90961e-38	0.46502	0.498	0.399	8.87966e-36	7	MA0970.1_CMTA3
MA1047.2_TGA51	8.05845e-38	0.389121	0.528	0.437	3.74718e-35	7	MA1047.2_TGA5
MA1069.1_TGA61	1.77746e-33	0.459762	0.508	0.428	8.26519e-31	7	MA1069.1_TGA6
MA1197.1_CAMTA11	1.29292e-31	0.596989	0.472	0.391	6.01207e-29	7	MA1197.1_CAMTA1
MA1678.1_NTL81	8.18297e-31	0.290959	0.548	0.454	3.80508e-28	7	MA1678.1_NTL8
MA1176.1_MYB1191	8.49247e-25	0.279854	0.521	0.454	3.949e-22	7	MA1176.1_MYB119
MA1346.1_TGA101	2.71229e-22	0.368447	0.498	0.428	1.26121e-19	7	MA1346.1_TGA10
MA1367.1_AT1G768701	5.5896e-20	0.387254	0.497	0.434	2.59917e-17	7	MA1367.1_AT1G76870
MA1386.1_HHO32	5.08538e-18	0.273684	0.495	0.441	2.3647e-15	7	MA1386.1_HHO3
MA1666.1_HSFB2B1	1.26018e-17	0.268861	0.497	0.435	5.85985e-15	7	MA1666.1_HSFB2B
MA1392.1_MYB981	1.51984e-17	0.252317	0.512	0.446	7.06723e-15	7	MA1392.1_MYB98
MA1336.1_TGA31	2.08545e-17	0.325329	0.498	0.438	9.69734e-15	7	MA1336.1_TGA3
MA0982.1_DOF2.41	1.99705e-16	0.367294	0.498	0.44	9.28626e-14	7	MA0982.1_DOF2.4
MA1044.1_NAC922	2.88554e-16	0.332889	0.491	0.438	1.34178e-13	7	MA1044.1_NAC92
MA1342.1_bZIP501	5.59931e-16	0.262807	0.503	0.442	2.60368e-13	7	MA1342.1_bZIP50
MA1370.1_IDD54	2.0671e-15	0.361809	0.503	0.442	9.612e-13	7	MA1370.1_IDD5
MA1682.1_TCX31	5.15047e-15	0.256269	0.49	0.441	2.39497e-12	7	MA1682.1_TCX3
MA1675.1_NAC0291	3.59338e-14	0.251044	0.492	0.433	1.67092e-11	7	MA1675.1_NAC029
MA1070.1_TGA71	1.12967e-13	0.31243	0.479	0.437	5.25298e-11	7	MA1070.1_TGA7
MA1068.1_TGA21	2.66638e-12	0.318945	0.476	0.433	1.23987e-09	7	MA1068.1_TGA2
MA1057.1_SPL121	6.48428e-12	0.254649	0.473	0.429	3.01519e-09	7	MA1057.1_SPL12
MA1348.1_TGA91	8.01183e-10	0.263244	0.482	0.441	3.7255e-07	7	MA1348.1_TGA9
MA1156.1_JKD4	1.45454e-09	0.312145	0.486	0.443	6.76361e-07	7	MA1156.1_JKD
MA1160.1_AT1G145804	6.15193e-09	0.292578	0.494	0.448	2.86065e-06	7	MA1160.1_AT1G14580
MA1157.1_NUC4	3.96114e-08	0.255405	0.481	0.446	1.84193e-05	7	MA1157.1_NUC
MA1374.1_IDD74	3.7468e-07	0.256745	0.481	0.444	0.000174226	7	MA1374.1_IDD7
MA1371.1_IDD44	2.77433e-06	0.268929	0.481	0.444	0.00129006	7	MA1371.1_IDD4
MA1271.1_DAG22	5.00446e-15	0.356824	0.509	0.444	2.32708e-12	9	MA1271.1_DAG2
MA1276.1_AT3G524402	2.80203e-13	0.323713	0.502	0.444	1.30294e-10	9	MA1276.1_AT3G52440
MA1275.1_AT1G476552	1.18592e-11	0.287843	0.502	0.441	5.51452e-09	9	MA1275.1_AT1G47655
MA1270.1_AT3G456103	4.8094e-10	0.331056	0.516	0.459	2.23637e-07	9	MA1270.1_AT3G45610
MA1280.1_OBP42	3.5815e-09	0.3268	0.501	0.452	1.6654e-06	9	MA1280.1_OBP4
MA1066.1_TCP233	3.68408e-08	0.401764	0.51	0.459	1.7131e-05	9	MA1066.1_TCP23
MA1284.1_TCP13	1.51463e-07	0.353107	0.509	0.454	7.04303e-05	9	MA1284.1_TCP1
MA1278.1_OBP12	2.12216e-07	0.261119	0.516	0.464	9.86804e-05	9	MA1278.1_OBP1
MA1272.1_AT2G288102	3.15336e-07	0.260018	0.505	0.462	0.000146631	9	MA1272.1_AT2G28810
MA1063.1_TCP193	3.80254e-07	0.356112	0.5	0.455	0.000176818	9	MA1063.1_TCP19
MA1268.1_AT1G695702	5.50054e-07	0.254577	0.503	0.462	0.000255775	9	MA1268.1_AT1G69570
MA1287.1_TCP213	1.35414e-06	0.323816	0.49	0.45	0.000629677	9	MA1287.1_TCP21
MA1277.1_Adof12	2.0578e-06	0.254827	0.499	0.465	0.000956879	9	MA1277.1_Adof1
MA1428.1_TCP84	2.93349e-05	0.289929	0.496	0.461	0.0136407	9	MA1428.1_TCP8
MA1283.1_TCP143	3.24848e-05	0.274879	0.49	0.455	0.0151054	9	MA1283.1_TCP14
MA1291.1_TCP73	9.09118e-05	0.255647	0.49	0.453	0.042274	9	MA1291.1_TCP7
MA1276.1_AT3G524403	1.977e-52	0.596245	0.571	0.442	9.19306e-50	10	MA1276.1_AT3G52440
MA1271.1_DAG23	9.37214e-52	0.627176	0.566	0.442	4.35804e-49	10	MA1271.1_DAG2
MA1275.1_AT1G476553	7.07547e-50	0.54889	0.569	0.438	3.29009e-47	10	MA1275.1_AT1G47655
MA1280.1_OBP43	2.99883e-46	0.709792	0.565	0.45	1.39446e-43	10	MA1280.1_OBP4
MA0974.2_CDF32	3.23755e-45	0.492149	0.566	0.443	1.50546e-42	10	MA0974.2_CDF3
MA1291.1_TCP74	3.22158e-41	0.810611	0.563	0.45	1.49804e-38	10	MA1291.1_TCP7
MA1287.1_TCP214	2.53534e-40	0.762484	0.556	0.447	1.17893e-37	10	MA1287.1_TCP21
MA1372.1_STZ1	2.95227e-40	0.3949	0.577	0.459	1.3728e-37	10	MA1372.1_STZ
MA1270.1_AT3G456104	1.00904e-39	0.696142	0.552	0.458	4.69204e-37	10	MA1270.1_AT3G45610
MA1277.1_Adof13	3.90664e-37	0.653215	0.555	0.462	1.81659e-34	10	MA1277.1_Adof1
MA1272.1_AT2G288103	2.20231e-36	0.618484	0.546	0.46	1.02407e-33	10	MA1272.1_AT2G28810
MA1063.1_TCP194	1.29148e-35	0.790366	0.556	0.453	6.00539e-33	10	MA1063.1_TCP19
MA1284.1_TCP14	2.87391e-35	0.785553	0.553	0.452	1.33637e-32	10	MA1284.1_TCP1
MA1268.1_AT1G695703	3.29061e-35	0.593696	0.553	0.46	1.53013e-32	10	MA1268.1_AT1G69570
MA1066.1_TCP234	1.71971e-34	0.818653	0.552	0.457	7.99665e-32	10	MA1066.1_TCP23
MA0982.1_DOF2.42	2.20366e-34	0.557029	0.549	0.439	1.0247e-31	10	MA0982.1_DOF2.4
MA1278.1_OBP13	7.8522e-34	0.608365	0.554	0.463	3.65127e-31	10	MA1278.1_OBP1
MA0977.1_DOF2.5	1.22458e-33	0.426158	0.552	0.447	5.69428e-31	10	MA0977.1_DOF2.5
MA0981.1_DOF1.82	9.07919e-33	0.521699	0.542	0.441	4.22182e-30	10	MA0981.1_DOF1.8
MA0973.1_CDF21	3.91205e-32	0.480856	0.535	0.446	1.8191e-29	10	MA0973.1_CDF2
MA1279.1_COG13	5.07238e-31	0.628763	0.54	0.462	2.35866e-28	10	MA1279.1_COG1
MA0984.1_DOF5.7	9.08264e-31	0.45892	0.54	0.445	4.22343e-28	10	MA0984.1_DOF5.7
MA1281.1_AT5G024602	2.80217e-30	0.588115	0.549	0.466	1.30301e-27	10	MA1281.1_AT5G02460
MA0587.1_TCP163	1.3523e-29	0.592252	0.548	0.442	6.28821e-27	10	MA0587.1_TCP16
MA1283.1_TCP144	2.27645e-29	0.696719	0.537	0.453	1.05855e-26	10	MA1283.1_TCP14
MA0559.1_PI2	1.77573e-28	0.523445	0.546	0.458	8.25716e-26	10	MA0559.1_PI
MA1065.2_TCP203	2.40076e-28	0.55748	0.533	0.444	1.11635e-25	10	MA1065.2_TCP20
MA1381.1_AT3G460703	3.48417e-28	0.498986	0.536	0.444	1.62014e-25	10	MA1381.1_AT3G46070
MA1274.1_OBP33	9.73716e-26	0.544532	0.549	0.471	4.52778e-23	10	MA1274.1_OBP3
MA1062.2_TCP153	2.44017e-25	0.530373	0.525	0.442	1.13468e-22	10	MA1062.2_TCP15
MA1403.1_BPC54	2.30939e-24	0.53974	0.532	0.44	1.07387e-21	10	MA1403.1_BPC5
MA1288.1_At1g720103	2.98796e-24	0.624262	0.537	0.452	1.3894e-21	10	MA1288.1_At1g72010
MA1428.1_TCP85	3.47748e-24	0.719629	0.543	0.46	1.61703e-21	10	MA1428.1_TCP8
MA1210.1_HAT221	3.65493e-24	0.319431	0.53	0.449	1.69954e-21	10	MA1210.1_HAT22
MA1267.1_AT5G669402	1.11698e-23	0.511707	0.552	0.479	5.19395e-21	10	MA1267.1_AT5G66940
MA1404.1_BPC13	8.32017e-23	0.483653	0.532	0.453	3.86888e-20	10	MA1404.1_BPC1
MA1071.1_DOF5.31	9.84202e-23	0.477931	0.545	0.471	4.57654e-20	10	MA1071.1_DOF5.3
MA1273.1_dof4.22	1.27075e-22	0.530126	0.539	0.464	5.909e-20	10	MA1273.1_dof4.2
MA1402.1_BPC63	8.48197e-22	0.480938	0.531	0.452	3.94412e-19	10	MA1402.1_BPC6
MA1285.1_At2g456803	1.0642e-21	0.586289	0.535	0.451	4.94854e-19	10	MA1285.1_At2g45680
MA1269.1_dof4.51	2.73594e-21	0.415952	0.529	0.448	1.27221e-18	10	MA1269.1_dof4.5
MA1290.1_TCP173	4.24698e-19	0.585971	0.538	0.454	1.97485e-16	10	MA1290.1_TCP17
MA0983.1_DOF5.61	8.90512e-19	0.378926	0.514	0.439	4.14088e-16	10	MA0983.1_DOF5.6
MA1227.2_ERF0271	6.47225e-17	0.357828	0.49	0.428	3.00959e-14	10	MA1227.2_ERF027
MA0965.1_BIM23	2.16633e-15	0.425805	0.498	0.434	1.00734e-12	10	MA0965.1_BIM2
MA1074.1_UNE103	3.06445e-15	0.532348	0.499	0.439	1.42497e-12	10	MA1074.1_UNE10
MA1039.1_MYB41	1.39585e-14	0.32379	0.511	0.436	6.4907e-12	10	MA1039.1_MYB4
MA0942.1_ARF11	1.76341e-14	0.3435	0.492	0.426	8.19987e-12	10	MA0942.1_ARF1
MA0554.1_SOC11	4.43367e-14	0.325283	0.513	0.451	2.06166e-11	10	MA0554.1_SOC1
MA0963.1_BHLH782	5.4998e-14	0.325441	0.503	0.434	2.55741e-11	10	MA0963.1_BHLH78
MA1024.1_HAT11	9.34035e-14	0.265257	0.5	0.441	4.34327e-11	10	MA1024.1_HAT1
MA1198.1_HAT21	1.09087e-13	0.261359	0.515	0.447	5.07254e-11	10	MA1198.1_HAT2
MA0576.1_RAX31	1.17672e-13	0.294516	0.507	0.445	5.47173e-11	10	MA0576.1_RAX3
MA1289.1_TCP33	1.72772e-13	0.49522	0.511	0.445	8.03392e-11	10	MA1289.1_TCP3
MA0558.1_FLC2	2.75422e-13	0.36186	0.514	0.457	1.28071e-10	10	MA0558.1_FLC
MA0996.1_ERF0431	4.27006e-13	0.317307	0.478	0.423	1.98558e-10	10	MA0996.1_ERF043
MA0995.2_ERF0391	6.85193e-13	0.314574	0.479	0.428	3.18615e-10	10	MA0995.2_ERF039
MA0556.1_AP31	8.46104e-13	0.304722	0.504	0.452	3.93438e-10	10	MA0556.1_AP3
MA1230.1_ERF0371	9.35668e-13	0.312292	0.475	0.424	4.35086e-10	10	MA1230.1_ERF037
MA1035.1_TCP44	1.08548e-12	0.476893	0.502	0.448	5.0475e-10	10	MA1035.1_TCP4
MA1223.1_ERF0351	1.21075e-12	0.313143	0.483	0.424	5.63e-10	10	MA1223.1_ERF035
MA0980.2_RAP2-101	2.26611e-12	0.33366	0.475	0.43	1.05374e-09	10	MA0980.2_RAP2-10
MA0940.1_AP12	2.71663e-12	0.345128	0.514	0.461	1.26323e-09	10	MA0940.1_AP1
MA1012.1_AGL271	3.45537e-12	0.282348	0.514	0.452	1.60675e-09	10	MA1012.1_AGL27
MA1026.2_ATHB151	1.77785e-11	0.253387	0.507	0.442	8.26702e-09	10	MA1026.2_ATHB15
MA0943.1_ARF51	1.82451e-11	0.268065	0.489	0.434	8.48399e-09	10	MA0943.1_ARF5
MA1220.1_TINY1	1.88956e-11	0.265403	0.475	0.427	8.78644e-09	10	MA1220.1_TINY
MA0985.1_DRE1C1	2.18196e-11	0.252106	0.508	0.442	1.01461e-08	10	MA0985.1_DRE1C
MA1282.1_PTF13	2.37158e-11	0.42739	0.512	0.448	1.10279e-08	10	MA1282.1_PTF1
MA1218.1_CBF41	2.43709e-11	0.264106	0.491	0.431	1.13324e-08	10	MA1218.1_CBF4
MA1009.1_ARF31	3.64224e-11	0.254956	0.495	0.44	1.69364e-08	10	MA1009.1_ARF3
MA1360.1_bHLH744	5.57605e-11	0.50929	0.501	0.447	2.59286e-08	10	MA1360.1_bHLH74
MA1241.1_AT4G328001	7.54188e-11	0.299911	0.481	0.424	3.50698e-08	10	MA1241.1_AT4G32800
MA1217.1_CBF21	3.3902e-10	0.257041	0.492	0.434	1.57644e-07	10	MA1217.1_CBF2
MA1208.1_GT-21	3.83355e-10	0.283246	0.507	0.453	1.7826e-07	10	MA1208.1_GT-2
MA1226.1_AT5G184503	4.85765e-10	0.274976	0.493	0.442	2.25881e-07	10	MA1226.1_AT5G18450
MA1364.1_PIF74	5.04929e-10	0.527489	0.503	0.452	2.34792e-07	10	MA1364.1_PIF7
MA1025.1_HBI13	6.9406e-10	0.365531	0.486	0.439	3.22738e-07	10	MA1025.1_HBI1
MA1249.1_RAP2102	7.72382e-10	0.337735	0.468	0.428	3.59157e-07	10	MA1249.1_RAP210
MA0008.2_HAT51	9.70583e-10	0.255628	0.491	0.445	4.51321e-07	10	MA0008.2_HAT5
MA1048.1_ERF0182	2.48099e-09	0.275009	0.483	0.439	1.15366e-06	10	MA1048.1_ERF018
MA1229.1_AT2G449401	4.45625e-09	0.259755	0.466	0.424	2.07216e-06	10	MA1229.1_AT2G44940
MA0960.1_BHLH1043	4.85723e-09	0.424858	0.494	0.45	2.25861e-06	10	MA0960.1_BHLH104
MA0964.1_BIM14	4.99404e-09	0.426456	0.491	0.443	2.32223e-06	10	MA0964.1_BIM1
MA0562.1_PIF53	5.39101e-09	0.321381	0.487	0.437	2.50682e-06	10	MA0562.1_PIF5
MA0986.1_DREB2C1	5.50474e-09	0.275085	0.484	0.434	2.5597e-06	10	MA0986.1_DREB2C
MA1286.1_TCP244	6.55814e-09	0.388873	0.495	0.442	3.04954e-06	10	MA1286.1_TCP24
MA1067.1_TCP53	7.27739e-09	0.256213	0.491	0.442	3.38399e-06	10	MA1067.1_TCP5
MA1238.2_ERF381	7.7775e-09	0.276005	0.479	0.429	3.61654e-06	10	MA1238.2_ERF38
MA0563.1_SEP32	1.55543e-08	0.301159	0.489	0.456	7.23273e-06	10	MA0563.1_SEP3
MA1363.1_bHLH694	1.91404e-08	0.415464	0.485	0.444	8.90027e-06	10	MA1363.1_bHLH69
MA1359.1_bHLH313	1.95495e-08	0.416272	0.486	0.44	9.0905e-06	10	MA1359.1_bHLH31
MA0952.1_ATHB-511	2.83464e-08	0.261188	0.475	0.438	1.31811e-05	10	MA0952.1_ATHB-51
MA1670.1_DREB1C1	3.21791e-08	0.269889	0.48	0.432	1.49633e-05	10	MA1670.1_DREB1C
MA1061.1_SPT4	4.82816e-08	0.515012	0.489	0.456	2.2451e-05	10	MA1061.1_SPT
MA0962.1_BHLH343	7.11944e-08	0.549388	0.482	0.448	3.31054e-05	10	MA0962.1_BHLH34
MA1399.1_At5g085203	1.27568e-07	0.260707	0.495	0.441	5.93189e-05	10	MA1399.1_At5g08520
MA1340.1_bZIP34	3.26316e-07	0.373775	0.483	0.451	0.000151737	10	MA1340.1_bZIP3
MA0557.1_FHY32	3.41519e-07	0.36318	0.479	0.439	0.000158806	10	MA0557.1_FHY3
MA1333.1_BEH33	5.80782e-07	0.47979	0.485	0.451	0.000270064	10	MA1333.1_BEH3
MA0966.1_BIM34	8.00153e-07	0.311607	0.476	0.439	0.000372071	10	MA0966.1_BIM3
MA0560.1_PIF33	9.04532e-07	0.37152	0.484	0.451	0.000420607	10	MA0560.1_PIF3
MA0931.1_ABI53	1.29457e-06	0.459793	0.484	0.452	0.000601974	10	MA0931.1_ABI5
MA0569.1_MYC44	1.86029e-06	0.470022	0.486	0.451	0.000865036	10	MA0569.1_MYC4
MA0550.2_BZR12	2.47963e-06	0.304236	0.475	0.432	0.00115303	10	MA0550.2_BZR1
MA1341.1_bZIP533	4.17073e-06	0.293563	0.471	0.443	0.00193939	10	MA1341.1_bZIP53
MA0552.1_PIF13	4.32552e-06	0.487863	0.485	0.454	0.00201136	10	MA0552.1_PIF1
MA0561.1_PIF44	4.49197e-06	0.497985	0.486	0.457	0.00208877	10	MA0561.1_PIF4
MA1207.1_GT-A31	5.28323e-06	0.271666	0.459	0.421	0.0024567	10	MA1207.1_GT-A3
MA1361.1_bHLH181	5.59866e-06	0.308847	0.469	0.437	0.00260338	10	MA1361.1_bHLH18
MA1334.1_GBF63	6.23865e-06	0.294443	0.472	0.446	0.00290097	10	MA1334.1_GBF6
MA0956.1_BEE24	6.72075e-06	0.275896	0.471	0.441	0.00312515	10	MA0956.1_BEE2
MA0957.1_BHLH34	6.82836e-06	0.318398	0.472	0.44	0.00317519	10	MA0957.1_BHLH3
MA0570.2_ABF13	1.15398e-05	0.442099	0.478	0.454	0.00536602	10	MA0570.2_ABF1
MA1351.1_GBF34	1.21415e-05	0.440086	0.476	0.456	0.00564579	10	MA1351.1_GBF3
MA1332.1_BEH23	1.51707e-05	0.314148	0.483	0.442	0.00705439	10	MA1332.1_BEH2
MA0568.1_MYC34	1.62094e-05	0.43676	0.483	0.452	0.00753737	10	MA0568.1_MYC3
MA1362.1_bHLH773	1.63184e-05	0.313495	0.48	0.449	0.00758806	10	MA1362.1_bHLH77
MA0958.1_BHLH134	1.76725e-05	0.425328	0.475	0.451	0.0082177	10	MA0958.1_BHLH13
MA0968.2_bZIP683	2.23473e-05	0.434176	0.482	0.455	0.0103915	10	MA0968.2_bZIP68
MA0549.1_BZR23	2.55098e-05	0.40139	0.473	0.451	0.011862	10	MA0549.1_BZR2
MA1349.1_bZIP164	3.05974e-05	0.416579	0.479	0.456	0.0142278	10	MA1349.1_bZIP16
MA1331.1_BEH43	4.25942e-05	0.363075	0.468	0.445	0.0198063	10	MA1331.1_BEH4
MA1425.1_HYH2	8.58803e-05	0.280966	0.477	0.445	0.0399343	10	MA1425.1_HYH
MA1338.1_AREB34	0.000174636	0.433037	0.473	0.456	0.0812057	10	MA1338.1_AREB3
MA1672.1_GBF23	0.000258883	0.344804	0.472	0.452	0.12038	10	MA1672.1_GBF2
MA1659.1_ABF43	0.00326513	0.299817	0.468	0.453	1	10	MA1659.1_ABF4
MA1344.1_bZIP283	0.00359171	0.319029	0.47	0.454	1	10	MA1344.1_bZIP28
MA0551.1_HY53	0.00392279	0.292157	0.466	0.455	1	10	MA0551.1_HY5
MA1668.1_DPBF33	0.00595934	0.267026	0.463	0.452	1	10	MA1668.1_DPBF3
MA1075.1_WRKY122	2.15839e-182	1.14123	0.676	0.398	1.00365e-179	11	MA1075.1_WRKY12
MA1079.1_WRKY213	1.18831e-180	1.22607	0.668	0.395	5.52565e-178	11	MA1079.1_WRKY21
MA1090.1_WRKY602	1.62303e-180	1.1223	0.67	0.388	7.54708e-178	11	MA1090.1_WRKY60
MA1302.1_WRKY653	2.30825e-177	1.21298	0.668	0.398	1.07334e-174	11	MA1302.1_WRKY65
MA1078.1_WRKY22	4.15634e-174	1.0791	0.665	0.392	1.9327e-171	11	MA1078.1_WRKY2
MA1083.1_WRKY303	1.03504e-172	1.19981	0.671	0.398	4.81294e-170	11	MA1083.1_WRKY30
MA1305.1_WRKY553	1.37079e-171	1.21455	0.669	0.399	6.37416e-169	11	MA1305.1_WRKY55
MA1084.1_WRKY384	1.51038e-171	1.20768	0.663	0.395	7.02326e-169	11	MA1084.1_WRKY38
MA1315.1_WRKY243	1.2085e-170	1.14085	0.672	0.401	5.61955e-168	11	MA1315.1_WRKY24
MA1295.1_WRKY203	3.30077e-170	1.22033	0.658	0.393	1.53486e-167	11	MA1295.1_WRKY20
MA1300.1_WRKY63	9.37627e-168	1.186	0.659	0.389	4.35996e-165	11	MA1300.1_WRKY6
MA1087.1_WRKY453	9.48779e-167	1.07945	0.669	0.4	4.41182e-164	11	MA1087.1_WRKY45
MA1318.1_WRKY273	1.21417e-166	1.161	0.67	0.401	5.64591e-164	11	MA1318.1_WRKY27
MA1314.1_WRKY143	1.33179e-166	1.1797	0.665	0.398	6.19282e-164	11	MA1314.1_WRKY14
MA1307.1_WRKY313	2.55725e-165	1.15344	0.668	0.395	1.18912e-162	11	MA1307.1_WRKY31
MA1303.1_WRKY223	4.98348e-164	1.1926	0.669	0.395	2.31732e-161	11	MA1303.1_WRKY22
MA1297.1_WRKY263	6.48497e-164	1.1245	0.666	0.402	3.01551e-161	11	MA1297.1_WRKY26
MA1299.1_WRKY173	1.02589e-163	1.13811	0.66	0.398	4.77038e-161	11	MA1299.1_WRKY17
MA1296.1_WRKY463	1.3916e-162	1.09788	0.671	0.4	6.47094e-160	11	MA1296.1_WRKY46
MA1094.1_WRKY83	2.78659e-162	1.14008	0.671	0.4	1.29576e-159	11	MA1094.1_WRKY8
MA1308.1_WRKY703	3.98197e-162	1.15431	0.67	0.404	1.85161e-159	11	MA1308.1_WRKY70
MA1298.1_WRKY293	1.97767e-161	1.14524	0.66	0.398	9.19618e-159	11	MA1298.1_WRKY29
MA1077.1_WRKY182	1.29411e-160	1.00596	0.663	0.403	6.01761e-158	11	MA1077.1_WRKY18
MA1316.1_WRKY713	2.59582e-160	1.1119	0.658	0.402	1.20706e-157	11	MA1316.1_WRKY71
MA1301.1_WRKY333	1.46602e-159	1.08528	0.662	0.402	6.81701e-157	11	MA1301.1_WRKY33
MA1313.1_WRKY73	4.93255e-159	1.11355	0.651	0.396	2.29364e-156	11	MA1313.1_WRKY7
MA1306.1_WRKY113	6.35093e-159	1.10028	0.656	0.401	2.95318e-156	11	MA1306.1_WRKY11
MA1311.2_WRKY283	8.52452e-157	1.1251	0.663	0.393	3.9639e-154	11	MA1311.2_WRKY28
MA1309.1_WRKY33	2.2889e-156	1.03996	0.662	0.407	1.06434e-153	11	MA1309.1_WRKY3
MA1080.1_WRKY233	4.33414e-156	1.01675	0.655	0.404	2.01537e-153	11	MA1080.1_WRKY23
MA1317.1_WRKY503	1.07864e-155	1.07566	0.659	0.401	5.01568e-153	11	MA1317.1_WRKY50
MA1081.1_WRKY252	3.17314e-155	1.06138	0.655	0.397	1.47551e-152	11	MA1081.1_WRKY25
MA1093.1_WRKY753	1.25565e-154	1.08791	0.655	0.402	5.83879e-152	11	MA1093.1_WRKY75
MA1312.1_WRKY473	6.43921e-154	1.04047	0.658	0.405	2.99423e-151	11	MA1312.1_WRKY47
MA1076.2_WRKY153	4.84794e-153	1.07396	0.651	0.402	2.25429e-150	11	MA1076.2_WRKY15
MA1310.1_WRKY423	2.09387e-148	1.09421	0.654	0.397	9.73652e-146	11	MA1310.1_WRKY42
MA1089.1_WRKY573	6.0778e-148	1.0671	0.663	0.404	2.82618e-145	11	MA1089.1_WRKY57
MA0969.1_CMTA22	1.43702e-145	0.988996	0.634	0.375	6.68215e-143	11	MA0969.1_CMTA2
MA1304.1_WRKY593	1.07762e-139	0.990729	0.643	0.402	5.01092e-137	11	MA1304.1_WRKY59
MA1086.1_WRKY432	7.08164e-139	0.975976	0.655	0.407	3.29296e-136	11	MA1086.1_WRKY43
MA1088.1_WRKY482	6.10174e-133	0.940118	0.645	0.4	2.83731e-130	11	MA1088.1_WRKY48
MA1091.1_WRKY622	1.09122e-125	0.832535	0.649	0.41	5.07416e-123	11	MA1091.1_WRKY62
MA1085.2_WRKY402	1.01944e-122	0.915824	0.635	0.406	4.74042e-120	11	MA1085.2_WRKY40
MA1092.1_WRKY632	2.98324e-115	0.810845	0.628	0.414	1.38721e-112	11	MA1092.1_WRKY63
MA1197.1_CAMTA12	1.28861e-109	0.979846	0.609	0.387	5.99203e-107	11	MA1197.1_CAMTA1
MA0589.1_ZAP12	1.82693e-87	0.690392	0.596	0.418	8.49522e-85	11	MA0589.1_ZAP1
MA0970.1_CMTA32	1.32427e-83	0.708604	0.585	0.397	6.15784e-81	11	MA0970.1_CMTA3
MA0999.1_ERF0982	2.31457e-63	0.71256	0.59	0.43	1.07627e-60	11	MA0999.1_ERF098
MA1665.1_HSFB2A2	4.42239e-59	0.558088	0.574	0.428	2.05641e-56	11	MA1665.1_HSFB2A
MA0998.1_ERF0962	4.32782e-58	0.660151	0.575	0.428	2.01244e-55	11	MA0998.1_ERF096
MA1371.1_IDD45	8.60438e-55	0.752394	0.595	0.441	4.00104e-52	11	MA1371.1_IDD4
MA0567.1_ERF1B2	1.15596e-52	0.679943	0.585	0.433	5.37524e-50	11	MA0567.1_ERF1B
MA1374.1_IDD75	2.06003e-51	0.676364	0.588	0.441	9.57914e-49	11	MA1374.1_IDD7
MA1004.1_ERF132	1.92679e-50	0.667688	0.572	0.433	8.95958e-48	11	MA1004.1_ERF13
MA1358.1_bHLH1302	1.25591e-47	0.545069	0.562	0.433	5.83998e-45	11	MA1358.1_bHLH130
MA1156.1_JKD5	2.05975e-47	0.647766	0.589	0.44	9.57785e-45	11	MA1156.1_JKD
MA1159.1_SGR54	1.40273e-46	0.634956	0.59	0.443	6.5227e-44	11	MA1159.1_SGR5
MA1357.1_bHLH801	7.25623e-45	0.521776	0.565	0.434	3.37415e-42	11	MA1357.1_bHLH80
MA1157.1_NUC5	1.31251e-44	0.5868	0.581	0.443	6.10317e-42	11	MA1157.1_NUC
MA1370.1_IDD55	7.94686e-43	0.60977	0.566	0.44	3.69529e-40	11	MA1370.1_IDD5
MA0993.1_ERF71	5.69319e-42	0.512075	0.556	0.433	2.64734e-39	11	MA0993.1_ERF7
MA1667.1_HSFC12	2.68416e-41	0.430174	0.562	0.446	1.24814e-38	11	MA1667.1_HSFC1
MA1049.1_ERF0942	8.27744e-41	0.601043	0.562	0.435	3.84901e-38	11	MA1049.1_ERF094
MA1663.1_ANAC0502	6.3379e-40	0.430654	0.565	0.45	2.94712e-37	11	MA1663.1_ANAC050
MA1373.1_IDD24	2.61064e-39	0.590366	0.591	0.455	1.21395e-36	11	MA1373.1_IDD2
MA1158.1_MGP4	1.05549e-38	0.580598	0.571	0.444	4.90805e-36	11	MA1158.1_MGP
MA1044.1_NAC923	7.46575e-38	0.519669	0.56	0.436	3.47157e-35	11	MA1044.1_NAC92
MA1160.1_AT1G145805	7.53277e-37	0.57121	0.569	0.446	3.50274e-34	11	MA1160.1_AT1G14580
MA1677.1_NAC0781	3.18504e-35	0.453569	0.558	0.441	1.48104e-32	11	MA1677.1_NAC078
MA0982.1_DOF2.43	7.28256e-34	0.506663	0.569	0.439	3.38639e-31	11	MA0982.1_DOF2.4
MA0940.1_AP13	2.30566e-32	0.511176	0.575	0.459	1.07213e-29	11	MA0940.1_AP1
MA1682.1_TCX32	1.57649e-31	0.397791	0.541	0.44	7.33069e-29	11	MA1682.1_TCX3
MA1052.1_RAP2-62	5.88262e-31	0.44549	0.53	0.428	2.73542e-28	11	MA1052.1_RAP2-6
MA1674.1_NAC0172	9.1896e-31	0.372255	0.543	0.434	4.27316e-28	11	MA1674.1_NAC017
MA0992.2_ERF41	2.38929e-30	0.519561	0.538	0.433	1.11102e-27	11	MA0992.2_ERF4
MA1167.1_EFM2	3.61142e-30	0.398009	0.543	0.438	1.67931e-27	11	MA1167.1_EFM
MA1380.1_AT2G201101	5.41103e-30	0.402076	0.543	0.444	2.51613e-27	11	MA1380.1_AT2G20110
MA1068.1_TGA22	1.38649e-29	0.487364	0.547	0.431	6.44716e-27	11	MA1068.1_TGA2
MA0555.1_SVP1	1.53041e-28	0.454946	0.558	0.452	7.11638e-26	11	MA0555.1_SVP
MA1051.1_RAP2-31	1.87953e-28	0.415156	0.527	0.43	8.7398e-26	11	MA1051.1_RAP2-3
MA1028.1_KAN42	1.98753e-27	0.337669	0.551	0.446	9.24202e-25	11	MA1028.1_KAN4
MA0975.1_CRF22	5.5285e-27	0.441488	0.524	0.432	2.57075e-24	11	MA0975.1_CRF2
MA1382.1_FAR12	1.41354e-26	0.624555	0.536	0.427	6.57297e-24	11	MA1382.1_FAR1
MA1001.2_ERF112	1.42941e-26	0.497858	0.524	0.431	6.64674e-24	11	MA1001.2_ERF11
MA0994.1_ERF82	1.61345e-26	0.403891	0.521	0.429	7.50255e-24	11	MA0994.1_ERF8
MA0974.2_CDF33	2.05854e-26	0.354822	0.55	0.444	9.57221e-24	11	MA0974.2_CDF3
MA0997.1_ERF0691	2.07916e-26	0.430074	0.524	0.429	9.66811e-24	11	MA0997.1_ERF069
MA1057.1_SPL122	2.40778e-26	0.407382	0.531	0.428	1.11962e-23	11	MA1057.1_SPL12
MA0556.1_AP32	4.13549e-26	0.427504	0.553	0.45	1.92301e-23	11	MA0556.1_AP3
MA0577.2_SPL31	1.47407e-25	0.436151	0.531	0.432	6.85441e-23	11	MA0577.2_SPL3
MA0554.1_SOC12	1.61256e-25	0.410902	0.548	0.45	7.49839e-23	11	MA0554.1_SOC1
MA1002.1_ERF1122	2.94991e-25	0.430862	0.521	0.429	1.37171e-22	11	MA1002.1_ERF112
MA1367.1_AT1G768702	4.59174e-25	0.445449	0.527	0.434	2.13516e-22	11	MA1367.1_AT1G76870
MA1386.1_HHO33	4.78855e-25	0.374318	0.532	0.44	2.22668e-22	11	MA1386.1_HHO3
MA1231.1_ERF152	1.19048e-24	0.464913	0.534	0.434	5.53573e-22	11	MA1231.1_ERF15
MA1379.1_SOL11	1.21834e-24	0.377313	0.537	0.445	5.66528e-22	11	MA1379.1_SOL1
MA1270.1_AT3G456105	2.55133e-24	0.49267	0.57	0.458	1.18637e-21	11	MA1270.1_AT3G45610
MA1666.1_HSFB2B2	2.62373e-23	0.354915	0.52	0.435	1.22003e-20	11	MA1666.1_HSFB2B
MA1204.1_AGL131	4.23315e-23	0.44538	0.548	0.451	1.96842e-20	11	MA1204.1_AGL13
MA1383.1_KAN22	5.20099e-23	0.369137	0.544	0.447	2.41846e-20	11	MA1383.1_KAN2
MA1664.1_HSFA6B1	5.72903e-23	0.342247	0.532	0.438	2.664e-20	11	MA1664.1_HSFA6B
MA1012.1_AGL272	8.0085e-23	0.359922	0.55	0.451	3.72395e-20	11	MA1012.1_AGL27
MA1388.1_AT3G241202	8.35513e-23	0.368104	0.552	0.453	3.88513e-20	11	MA1388.1_AT3G24120
MA0978.1_DREB1E	1.67044e-22	0.393556	0.534	0.447	7.76753e-20	11	MA0978.1_DREB1E
MA1228.1_AT4G184503	1.74005e-22	0.478784	0.527	0.437	8.09123e-20	11	MA1228.1_AT4G18450
MA1660.1_ANAC132	2.02188e-22	0.324813	0.532	0.436	9.40173e-20	11	MA1660.1_ANAC13
MA1168.1_MYR22	2.65425e-22	0.404879	0.534	0.448	1.23423e-19	11	MA1168.1_MYR2
MA1272.1_AT2G288104	3.87647e-22	0.43405	0.574	0.46	1.80256e-19	11	MA1272.1_AT2G28810
MA1279.1_COG14	4.04067e-22	0.483583	0.565	0.461	1.87891e-19	11	MA1279.1_COG1
MA1274.1_OBP34	5.1037e-22	0.453672	0.586	0.47	2.37322e-19	11	MA1274.1_OBP3
MA0558.1_FLC3	5.68042e-22	0.407505	0.555	0.455	2.64139e-19	11	MA0558.1_FLC
MA1267.1_AT5G669403	6.21282e-22	0.453299	0.589	0.478	2.88896e-19	11	MA1267.1_AT5G66940
MA1053.1_ERF1092	2.17146e-21	0.361128	0.516	0.432	1.00973e-18	11	MA1053.1_ERF109
MA1045.1_NAC0431	4.5762e-21	0.332611	0.518	0.429	2.12793e-18	11	MA1045.1_NAC043
MA0559.1_PI3	6.15281e-21	0.429862	0.553	0.458	2.86106e-18	11	MA0559.1_PI
MA1352.1_TRP11	8.20528e-21	0.376277	0.524	0.439	3.81545e-18	11	MA1352.1_TRP1
MA1266.1_RAP2112	1.31688e-20	0.436676	0.525	0.434	6.1235e-18	11	MA1266.1_RAP211
MA1280.1_OBP44	2.55949e-20	0.44157	0.543	0.451	1.19016e-17	11	MA1280.1_OBP4
MA0983.1_DOF5.62	3.14175e-20	0.383055	0.527	0.438	1.46091e-17	11	MA0983.1_DOF5.6
MA1071.1_DOF5.32	5.75404e-20	0.40668	0.577	0.47	2.67563e-17	11	MA1071.1_DOF5.3
MA1268.1_AT1G695704	1.34194e-19	0.409326	0.561	0.46	6.24e-17	11	MA1268.1_AT1G69570
MA0976.2_CRF43	1.75192e-19	0.38408	0.513	0.437	8.14644e-17	11	MA0976.2_CRF4
MA1281.1_AT5G024603	2.26897e-19	0.428796	0.57	0.465	1.05507e-16	11	MA1281.1_AT5G02460
MA1276.1_AT3G524404	2.33929e-19	0.335517	0.532	0.443	1.08777e-16	11	MA1276.1_AT3G52440
MA1678.1_NTL82	6.35087e-19	0.281158	0.532	0.456	2.95315e-16	11	MA1678.1_NTL8
MA0578.1_SPL81	7.3802e-19	0.311436	0.532	0.441	3.43179e-16	11	MA0578.1_SPL8
MA1264.1_ESE13	8.6849e-19	0.42656	0.518	0.436	4.03848e-16	11	MA1264.1_ESE1
MA1059.2_SPL51	1.03606e-18	0.38131	0.509	0.435	4.81767e-16	11	MA1059.2_SPL5
MA0557.1_FHY33	1.09276e-18	0.546345	0.519	0.437	5.08135e-16	11	MA0557.1_FHY3
MA1069.1_TGA62	1.12023e-18	0.34888	0.507	0.429	5.20908e-16	11	MA1069.1_TGA6
MA1262.1_ERF23	2.48041e-18	0.440944	0.522	0.44	1.15339e-15	11	MA1262.1_ERF2
MA1164.1_HHO53	2.60145e-18	0.336002	0.52	0.448	1.20967e-15	11	MA1164.1_HHO5
MA1163.1_PHL112	2.66455e-18	0.352575	0.528	0.444	1.23902e-15	11	MA1163.1_PHL11
MA1414.1_E2FA1	4.3037e-18	0.319224	0.528	0.446	2.00122e-15	11	MA1414.1_E2FA
MA1056.1_SPL111	4.57064e-18	0.334129	0.514	0.43	2.12535e-15	11	MA1056.1_SPL11
MA1235.1_AIL71	6.26038e-18	0.34639	0.522	0.444	2.91108e-15	11	MA1235.1_AIL7
MA0963.1_BHLH783	6.36701e-18	0.364445	0.52	0.433	2.96066e-15	11	MA0963.1_BHLH78
MA1428.1_TCP86	7.31676e-18	0.579519	0.551	0.459	3.40229e-15	11	MA1428.1_TCP8
MA0956.1_BEE25	9.66144e-18	0.446315	0.521	0.44	4.49257e-15	11	MA0956.1_BEE2
MA0973.1_CDF22	1.01729e-17	0.341092	0.531	0.446	4.73042e-15	11	MA0973.1_CDF2
MA1239.1_ERF1043	1.03798e-17	0.388815	0.519	0.436	4.82662e-15	11	MA1239.1_ERF104
MA0966.1_BIM35	1.06639e-17	0.467538	0.528	0.437	4.95872e-15	11	MA0966.1_BIM3
MA1243.1_DREB192	1.27243e-17	0.361477	0.515	0.438	5.91678e-15	11	MA1243.1_DREB19
MA1066.1_TCP235	1.29515e-17	0.559682	0.544	0.458	6.02247e-15	11	MA1066.1_TCP23
MA1256.1_RAP2122	1.30181e-17	0.375637	0.509	0.432	6.05343e-15	11	MA1256.1_RAP212
MA1180.1_MYB3R41	1.42021e-17	0.374007	0.525	0.441	6.60395e-15	11	MA1180.1_MYB3R4
MA1249.1_RAP2103	2.23586e-17	0.394448	0.507	0.427	1.03967e-14	11	MA1249.1_RAP210
MA1384.1_PHL72	2.98211e-17	0.33147	0.538	0.453	1.38668e-14	11	MA1384.1_PHL7
MA1217.1_CBF22	3.31236e-17	0.328171	0.515	0.434	1.54025e-14	11	MA1217.1_CBF2
MA1670.1_DREB1C2	3.913e-17	0.371232	0.509	0.431	1.81954e-14	11	MA1670.1_DREB1C
MA1162.1_TCX21	4.33878e-17	0.33085	0.529	0.446	2.01753e-14	11	MA1162.1_TCX2
MA1000.2_ERF1053	5.12445e-17	0.414064	0.511	0.437	2.38287e-14	11	MA1000.2_ERF105
MA1426.1_MYB1241	6.98443e-17	0.373408	0.516	0.437	3.24776e-14	11	MA1426.1_MYB124
MA1288.1_At1g720104	2.01645e-16	0.496063	0.546	0.452	9.37649e-14	11	MA1288.1_At1g72010
MA1271.1_DAG24	2.59654e-16	0.318325	0.527	0.443	1.20739e-13	11	MA1271.1_DAG2
MA0553.1_SMZ1	2.79329e-16	0.295937	0.523	0.444	1.29888e-13	11	MA0553.1_SMZ
MA1233.2_ERF0212	3.31113e-16	0.344984	0.501	0.43	1.53967e-13	11	MA1233.2_ERF021
MA0948.1_ARR182	3.63892e-16	0.309207	0.527	0.441	1.6921e-13	11	MA0948.1_ARR18
MA1336.1_TGA32	4.36514e-16	0.321282	0.512	0.438	2.02979e-13	11	MA1336.1_TGA3
MA1278.1_OBP14	4.42129e-16	0.378022	0.553	0.463	2.0559e-13	11	MA1278.1_OBP1
MA1339.1_bZIP433	4.95363e-16	0.448278	0.531	0.45	2.30344e-13	11	MA1339.1_bZIP43
MA1161.1_TSO11	5.38569e-16	0.327011	0.522	0.448	2.50435e-13	11	MA1161.1_TSO1
MA1005.2_ERF34	5.49869e-16	0.388442	0.511	0.437	2.55689e-13	11	MA1005.2_ERF3
MA1166.1_PHL122	7.12168e-16	0.329495	0.522	0.445	3.31158e-13	11	MA1166.1_PHL12
MA1277.1_Adof14	7.27758e-16	0.392027	0.557	0.463	3.38407e-13	11	MA1277.1_Adof1
MA1246.1_LEP4	7.61083e-16	0.437541	0.507	0.438	3.53904e-13	11	MA1246.1_LEP
MA1205.1_AGL61	1.04297e-15	0.296847	0.539	0.453	4.84983e-13	11	MA1205.1_AGL6
MA1346.1_TGA102	1.20921e-15	0.326705	0.501	0.429	5.62284e-13	11	MA1346.1_TGA10
MA0930.1_ABF31	1.38873e-15	0.381016	0.498	0.424	6.45757e-13	11	MA0930.1_ABF3
MA1245.2_AT2G337103	1.52232e-15	0.380905	0.508	0.437	7.0788e-13	11	MA1245.2_AT2G33710
MA1199.1_AGL162	1.97999e-15	0.327634	0.517	0.447	9.20695e-13	11	MA1199.1_AGL16
MA0965.1_BIM24	2.12805e-15	0.388268	0.518	0.433	9.89543e-13	11	MA0965.1_BIM2
MA1332.1_BEH24	4.25679e-15	0.490049	0.519	0.441	1.97941e-12	11	MA1332.1_BEH2
MA1291.1_TCP75	5.58932e-15	0.478047	0.538	0.451	2.59903e-12	11	MA1291.1_TCP7
MA1269.1_dof4.52	6.1795e-15	0.331571	0.514	0.449	2.87347e-12	11	MA1269.1_dof4.5
MA0548.2_AGL152	7.15866e-15	0.33604	0.532	0.45	3.32877e-12	11	MA0548.2_AGL15
MA1389.1_PHL12	1.6482e-14	0.280939	0.525	0.451	7.66411e-12	11	MA1389.1_PHL1
MA1212.1_ATHB132	1.68907e-14	0.346538	0.518	0.446	7.85419e-12	11	MA1212.1_ATHB13
MA1328.1_ATHB342	1.81135e-14	0.315005	0.508	0.44	8.42276e-12	11	MA1328.1_ATHB34
MA1350.1_bZIP423	1.97251e-14	0.423913	0.522	0.446	9.17215e-12	11	MA1350.1_bZIP42
MA1273.1_dof4.23	2.10971e-14	0.398145	0.556	0.464	9.81016e-12	11	MA1273.1_dof4.2
MA0563.1_SEP33	2.37799e-14	0.348829	0.528	0.455	1.10576e-11	11	MA0563.1_SEP3
MA1335.1_TGA41	3.00702e-14	0.327669	0.516	0.44	1.39827e-11	11	MA1335.1_TGA4
MA1356.1_TRP22	3.96859e-14	0.323651	0.522	0.451	1.8454e-11	11	MA1356.1_TRP2
MA1211.1_ATHB182	4.65117e-14	0.310822	0.509	0.438	2.16279e-11	11	MA1211.1_ATHB18
MA1218.1_CBF42	4.72475e-14	0.302799	0.5	0.431	2.19701e-11	11	MA1218.1_CBF4
MA1203.1_AGL632	5.01208e-14	0.296684	0.509	0.441	2.33062e-11	11	MA1203.1_AGL63
MA1331.1_BEH44	5.81871e-14	0.54064	0.519	0.443	2.7057e-11	11	MA1331.1_BEH4
MA1172.1_MYB3R51	6.56363e-14	0.296128	0.517	0.441	3.05209e-11	11	MA1172.1_MYB3R5
MA1244.1_ABR13	8.60835e-14	0.380277	0.504	0.434	4.00288e-11	11	MA1244.1_ABR1
MA1216.1_RAP212	9.27282e-14	0.336115	0.493	0.433	4.31186e-11	11	MA1216.1_RAP21
MA1060.1_SPL71	9.99982e-14	0.256678	0.507	0.442	4.64992e-11	11	MA1060.1_SPL7
MA1378.1_PLT31	1.13078e-13	0.267193	0.515	0.445	5.25813e-11	11	MA1378.1_PLT3
MA1285.1_At2g456804	1.13859e-13	0.437613	0.525	0.451	5.29444e-11	11	MA1285.1_At2g45680
MA1240.1_ERF103	1.1427e-13	0.342834	0.5	0.435	5.31354e-11	11	MA1240.1_ERF10
MA1260.1_AT1G776402	1.19715e-13	0.341431	0.498	0.437	5.56675e-11	11	MA1260.1_AT1G77640
MA1207.1_GT-A32	1.458e-13	0.374065	0.503	0.42	6.77972e-11	11	MA1207.1_GT-A3
MA0590.1_LFY1	1.89198e-13	0.330046	0.499	0.433	8.79769e-11	11	MA0590.1_LFY
MA1337.1_bZIP443	1.91414e-13	0.400586	0.528	0.447	8.90075e-11	11	MA1337.1_bZIP44
MA1348.1_TGA92	2.3131e-13	0.311486	0.517	0.44	1.07559e-10	11	MA1348.1_TGA9
MA0951.1_ATHB-161	2.53392e-13	0.303172	0.512	0.44	1.17827e-10	11	MA0951.1_ATHB-16
MA1345.1_bZIP484	5.06135e-13	0.397224	0.52	0.448	2.35353e-10	11	MA1345.1_bZIP48
MA1669.1_DREB1B1	6.10575e-13	0.277344	0.492	0.431	2.83917e-10	11	MA1669.1_DREB1B
MA1394.2_MYB731	7.03205e-13	0.260525	0.498	0.434	3.2699e-10	11	MA1394.2_MYB73
MA0584.1_SEP11	7.81892e-13	0.25109	0.515	0.447	3.6358e-10	11	MA0584.1_SEP1
MA0957.1_BHLH35	1.036e-12	0.439323	0.509	0.439	4.8174e-10	11	MA0957.1_BHLH3
MA1320.1_SPL151	1.26083e-12	0.253033	0.506	0.438	5.86286e-10	11	MA1320.1_SPL15
MA0001.2_AGL32	1.69732e-12	0.251811	0.51	0.445	7.89252e-10	11	MA0001.2_AGL3
MA1330.1_ZHD62	2.52405e-12	0.29084	0.503	0.435	1.17368e-09	11	MA1330.1_ZHD6
MA1341.1_bZIP534	2.79214e-12	0.389448	0.527	0.441	1.29834e-09	11	MA1341.1_bZIP53
MA1377.1_PLT12	4.17361e-12	0.269043	0.505	0.443	1.94073e-09	11	MA1377.1_PLT1
MA1206.1_ARF23	4.29604e-12	0.265886	0.504	0.444	1.99766e-09	11	MA1206.1_ARF2
MA1334.1_GBF64	5.58988e-12	0.394895	0.52	0.444	2.59929e-09	11	MA1334.1_GBF6
MA1263.1_AT1G360602	8.90592e-12	0.317855	0.497	0.433	4.14125e-09	11	MA1263.1_AT1G36060
MA1257.1_ERF94	1.10823e-11	0.323675	0.496	0.438	5.15329e-09	11	MA1257.1_ERF9
MA1287.1_TCP215	1.27518e-11	0.405132	0.516	0.449	5.9296e-09	11	MA1287.1_TCP21
MA0981.1_DOF1.83	1.54037e-11	0.294485	0.51	0.443	7.16274e-09	11	MA0981.1_DOF1.8
MA1247.1_ERF0873	4.63094e-11	0.322166	0.494	0.434	2.15339e-08	11	MA1247.1_ERF087
MA1225.1_ERF54	5.05025e-11	0.332263	0.495	0.44	2.34837e-08	11	MA1225.1_ERF5
MA1221.1_RAP263	9.25372e-11	0.322505	0.501	0.437	4.30298e-08	11	MA1221.1_RAP26
MA1027.1_KAN12	1.03661e-10	0.253695	0.503	0.443	4.82024e-08	11	MA1027.1_KAN1
MA0566.1_MYC24	1.21901e-10	0.377403	0.501	0.439	5.66842e-08	11	MA0566.1_MYC2
MA1173.1_MYB1013	1.25687e-10	0.290649	0.516	0.45	5.84444e-08	11	MA1173.1_MYB101
MA1425.1_HYH3	1.96969e-10	0.414755	0.51	0.444	9.15904e-08	11	MA1425.1_HYH
MA1284.1_TCP15	1.97267e-10	0.416791	0.525	0.453	9.17293e-08	11	MA1284.1_TCP1
MA0986.1_DREB2C2	2.28624e-10	0.278549	0.492	0.434	1.0631e-07	11	MA0986.1_DREB2C
MA1252.1_PUCHI2	2.60345e-10	0.31508	0.487	0.433	1.2106e-07	11	MA1252.1_PUCHI
MA1061.1_SPT5	2.87379e-10	0.522457	0.528	0.455	1.33631e-07	11	MA1061.1_SPT
MA0979.1_ERF0081	3.37968e-10	0.283846	0.487	0.434	1.57155e-07	11	MA0979.1_ERF008
MA1232.1_AT4G281402	3.48264e-10	0.302624	0.488	0.439	1.61943e-07	11	MA1232.1_AT4G28140
MA1191.1_AT3G101133	4.00628e-10	0.349826	0.496	0.441	1.86292e-07	11	MA1191.1_AT3G10113
MA1025.1_HBI14	4.20706e-10	0.335509	0.495	0.439	1.95628e-07	11	MA1025.1_HBI1
MA1672.1_GBF24	4.55702e-10	0.501436	0.522	0.45	2.11901e-07	11	MA1672.1_GBF2
MA1209.1_ATHB201	6.34202e-10	0.293312	0.511	0.448	2.94904e-07	11	MA1209.1_ATHB20
MA0588.1_TGA12	8.92785e-10	0.259398	0.475	0.435	4.15145e-07	11	MA0588.1_TGA1
MA0980.2_RAP2-102	9.4707e-10	0.268059	0.488	0.43	4.40388e-07	11	MA0980.2_RAP2-10
MA1424.1_ERF0191	1.17654e-09	0.278349	0.482	0.434	5.47093e-07	11	MA1424.1_ERF019
MA1659.1_ABF44	1.1783e-09	0.501472	0.525	0.451	5.4791e-07	11	MA1659.1_ABF4
MA1063.1_TCP195	1.2003e-09	0.396011	0.524	0.454	5.58139e-07	11	MA1063.1_TCP19
MA0964.1_BIM15	1.58054e-09	0.380977	0.511	0.443	7.34953e-07	11	MA0964.1_BIM1
MA1363.1_bHLH695	2.35022e-09	0.397815	0.511	0.443	1.09285e-06	11	MA1363.1_bHLH69
MA0941.1_ABF23	2.54201e-09	0.420805	0.511	0.441	1.18204e-06	11	MA0941.1_ABF2
MA1074.1_UNE104	2.82121e-09	0.373876	0.504	0.439	1.31186e-06	11	MA1074.1_UNE10
MA1680.1_RVE73	4.42793e-09	0.349675	0.498	0.441	2.05899e-06	11	MA1680.1_RVE7
MA1668.1_DPBF34	4.73445e-09	0.459792	0.513	0.45	2.20152e-06	11	MA1668.1_DPBF3
MA1344.1_bZIP284	6.21091e-09	0.490113	0.517	0.452	2.88807e-06	11	MA1344.1_bZIP28
MA1236.1_ESE33	7.00959e-09	0.293435	0.492	0.44	3.25946e-06	11	MA1236.1_ESE3
MA1333.1_BEH34	7.07481e-09	0.463097	0.515	0.45	3.28979e-06	11	MA1333.1_BEH3
MA1261.1_AT5G670003	7.86633e-09	0.266232	0.483	0.436	3.65785e-06	11	MA1261.1_AT5G67000
MA0549.1_BZR24	9.90574e-09	0.450526	0.511	0.449	4.60617e-06	11	MA0549.1_BZR2
MA1290.1_TCP174	1.02679e-08	0.369248	0.525	0.454	4.77458e-06	11	MA1290.1_TCP17
MA0587.1_TCP164	1.35466e-08	0.321942	0.502	0.444	6.29916e-06	11	MA0587.1_TCP16
MA0550.2_BZR13	1.55955e-08	0.316836	0.484	0.432	7.2519e-06	11	MA0550.2_BZR1
MA1219.1_CEJ13	1.69764e-08	0.301888	0.486	0.44	7.89403e-06	11	MA1219.1_CEJ1
MA0569.1_MYC45	1.96412e-08	0.485762	0.516	0.45	9.13315e-06	11	MA0569.1_MYC4
MA1349.1_bZIP165	2.44706e-08	0.482972	0.513	0.455	1.13788e-05	11	MA1349.1_bZIP16
MA0570.2_ABF14	8.11943e-08	0.48707	0.51	0.453	3.77554e-05	11	MA0570.2_ABF1
MA1360.1_bHLH745	8.90924e-08	0.391984	0.508	0.447	4.14279e-05	11	MA1360.1_bHLH74
MA1404.1_BPC14	1.0442e-07	0.272967	0.504	0.454	4.85552e-05	11	MA1404.1_BPC1
MA1362.1_bHLH774	1.48467e-07	0.325422	0.502	0.449	6.9037e-05	11	MA1362.1_bHLH77
MA1338.1_AREB35	2.14223e-07	0.517965	0.505	0.454	9.96135e-05	11	MA1338.1_AREB3
MA1351.1_GBF35	2.24925e-07	0.454675	0.516	0.455	0.00010459	11	MA1351.1_GBF3
MA1361.1_bHLH182	2.4129e-07	0.259483	0.504	0.436	0.0001122	11	MA1361.1_bHLH18
MA0562.1_PIF54	2.56694e-07	0.250378	0.485	0.437	0.000119363	11	MA0562.1_PIF5
MA0962.1_BHLH344	2.96881e-07	0.458026	0.508	0.447	0.00013805	11	MA0962.1_BHLH34
MA0968.2_bZIP684	4.5185e-07	0.457754	0.502	0.454	0.00021011	11	MA0968.2_bZIP68
MA1184.1_RVE13	9.25048e-07	0.267265	0.485	0.439	0.000430147	11	MA1184.1_RVE1
MA0958.1_BHLH135	9.52308e-07	0.424909	0.499	0.45	0.000442823	11	MA0958.1_BHLH13
MA0568.1_MYC35	1.18962e-06	0.437481	0.505	0.451	0.000553173	11	MA0568.1_MYC3
MA1340.1_bZIP35	1.94948e-06	0.331918	0.498	0.451	0.000906508	11	MA1340.1_bZIP3
MA0561.1_PIF45	2.92252e-06	0.459678	0.512	0.456	0.00135897	11	MA0561.1_PIF4
MA0552.1_PIF14	3.60231e-06	0.445181	0.505	0.454	0.00167507	11	MA0552.1_PIF1
MA1283.1_TCP145	3.95808e-06	0.296426	0.511	0.454	0.00184051	11	MA1283.1_TCP14
MA0960.1_BHLH1044	4.74142e-06	0.327864	0.499	0.45	0.00220476	11	MA0960.1_BHLH104
MA1282.1_PTF14	1.36855e-05	0.263168	0.497	0.449	0.00636376	11	MA1282.1_PTF1
MA0931.1_ABI54	1.84114e-05	0.366718	0.504	0.451	0.00856129	11	MA0931.1_ABI5
MA1364.1_PIF75	5.40865e-05	0.329706	0.501	0.452	0.0251502	11	MA1364.1_PIF7
MA0551.1_HY54	0.000527326	0.302102	0.5	0.453	0.245206	11	MA0551.1_HY5
MA1295.1_WRKY204	0	1.93133	0.802	0.392	0	12	MA1295.1_WRKY20
MA1303.1_WRKY224	0	1.93124	0.811	0.394	0	12	MA1303.1_WRKY22
MA1314.1_WRKY144	0	1.91734	0.824	0.396	0	12	MA1314.1_WRKY14
MA1302.1_WRKY654	0	1.90045	0.82	0.396	0	12	MA1302.1_WRKY65
MA1297.1_WRKY264	0	1.86836	0.829	0.4	0	12	MA1297.1_WRKY26
MA1318.1_WRKY274	0	1.86522	0.809	0.399	0	12	MA1318.1_WRKY27
MA1300.1_WRKY64	0	1.86501	0.803	0.387	0	12	MA1300.1_WRKY6
MA1305.1_WRKY554	0	1.8625	0.807	0.397	0	12	MA1305.1_WRKY55
MA1306.1_WRKY114	0	1.83987	0.812	0.399	0	12	MA1306.1_WRKY11
MA1316.1_WRKY714	0	1.83741	0.818	0.399	0	12	MA1316.1_WRKY71
MA1298.1_WRKY294	0	1.82736	0.8	0.396	0	12	MA1298.1_WRKY29
MA1094.1_WRKY84	0	1.82629	0.807	0.399	0	12	MA1094.1_WRKY8
MA1315.1_WRKY244	0	1.81799	0.817	0.399	0	12	MA1315.1_WRKY24
MA1079.1_WRKY214	0	1.81273	0.798	0.394	0	12	MA1079.1_WRKY21
MA1301.1_WRKY334	0	1.81164	0.813	0.4	0	12	MA1301.1_WRKY33
MA1308.1_WRKY704	0	1.79931	0.811	0.402	0	12	MA1308.1_WRKY70
MA1307.1_WRKY314	0	1.79827	0.798	0.394	0	12	MA1307.1_WRKY31
MA1299.1_WRKY174	0	1.79054	0.786	0.397	0	12	MA1299.1_WRKY17
MA1311.2_WRKY284	0	1.77568	0.789	0.392	0	12	MA1311.2_WRKY28
MA1313.1_WRKY74	0	1.77278	0.797	0.395	0	12	MA1313.1_WRKY7
MA1309.1_WRKY34	0	1.77155	0.828	0.404	0	12	MA1309.1_WRKY3
MA1083.1_WRKY304	0	1.76932	0.795	0.397	0	12	MA1083.1_WRKY30
MA1310.1_WRKY424	0	1.74321	0.79	0.395	0	12	MA1310.1_WRKY42
MA1076.2_WRKY154	0	1.74252	0.811	0.399	0	12	MA1076.2_WRKY15
MA1089.1_WRKY574	0	1.72767	0.786	0.403	0	12	MA1089.1_WRKY57
MA1317.1_WRKY504	0	1.71971	0.789	0.4	0	12	MA1317.1_WRKY50
MA1304.1_WRKY594	1.4479e-306	1.63753	0.784	0.4	6.73273e-304	12	MA1304.1_WRKY59
MA1087.1_WRKY454	5.39575e-306	1.64059	0.785	0.399	2.50902e-303	12	MA1087.1_WRKY45
MA1093.1_WRKY754	2.32702e-300	1.68079	0.784	0.4	1.08207e-297	12	MA1093.1_WRKY75
MA1084.1_WRKY385	9.07022e-299	1.76942	0.782	0.394	4.21765e-296	12	MA1084.1_WRKY38
MA1080.1_WRKY234	8.40747e-295	1.54765	0.778	0.403	3.90947e-292	12	MA1080.1_WRKY23
MA1077.1_WRKY183	1.04847e-292	1.54123	0.778	0.402	4.87539e-290	12	MA1077.1_WRKY18
MA1296.1_WRKY464	2.71913e-292	1.6599	0.778	0.4	1.26439e-289	12	MA1296.1_WRKY46
MA1086.1_WRKY433	8.28376e-288	1.58992	0.779	0.406	3.85195e-285	12	MA1086.1_WRKY43
MA1312.1_WRKY474	6.79923e-280	1.59866	0.771	0.404	3.16164e-277	12	MA1312.1_WRKY47
MA1075.1_WRKY123	1.19562e-279	1.6184	0.77	0.397	5.55962e-277	12	MA1075.1_WRKY12
MA1088.1_WRKY483	3.02785e-266	1.52002	0.758	0.399	1.40795e-263	12	MA1088.1_WRKY48
MA1090.1_WRKY603	6.52538e-265	1.59669	0.753	0.388	3.0343e-262	12	MA1090.1_WRKY60
MA1375.1_ANL21	6.5166e-263	1.34579	0.747	0.404	3.03022e-260	12	MA1375.1_ANL2
MA1369.1_HDG11	2.77504e-251	1.34318	0.751	0.406	1.29039e-248	12	MA1369.1_HDG1
MA1078.1_WRKY23	4.61704e-249	1.51845	0.738	0.392	2.14693e-246	12	MA1078.1_WRKY2
MA1085.2_WRKY403	5.58275e-248	1.48215	0.749	0.405	2.59598e-245	12	MA1085.2_WRKY40
MA1081.1_WRKY253	3.73204e-243	1.51115	0.754	0.396	1.7354e-240	12	MA1081.1_WRKY25
MA0990.1_EDT11	3.37616e-227	1.18649	0.741	0.431	1.56991e-224	12	MA0990.1_EDT1
MA1092.1_WRKY633	7.76473e-223	1.2775	0.747	0.413	3.6106e-220	12	MA1092.1_WRKY63
MA1091.1_WRKY623	4.9771e-219	1.2684	0.744	0.41	2.31435e-216	12	MA1091.1_WRKY62
MA0589.1_ZAP13	2.42394e-186	1.13247	0.724	0.416	1.12713e-183	12	MA0589.1_ZAP1
MA0933.1_AHL202	1.716e-108	1.09216	0.646	0.433	7.97939e-106	12	MA0933.1_AHL20
MA0932.1_AHL122	2.3309e-97	0.803037	0.647	0.432	1.08387e-94	12	MA0932.1_AHL12
MA0934.1_AHL252	2.3309e-97	0.803037	0.647	0.432	1.08387e-94	12	MA0934.1_AHL25
MA0998.1_ERF0963	1.3099e-92	0.930781	0.633	0.427	6.09104e-90	12	MA0998.1_ERF096
MA0999.1_ERF0983	2.24567e-92	0.977375	0.636	0.43	1.04424e-89	12	MA0999.1_ERF098
MA1326.1_ZHD52	1.42108e-87	0.82757	0.635	0.432	6.60803e-85	12	MA1326.1_ZHD5
MA0993.1_ERF72	6.04017e-81	0.804162	0.628	0.432	2.80868e-78	12	MA0993.1_ERF7
MA1004.1_ERF133	2.97667e-78	0.93297	0.622	0.433	1.38415e-75	12	MA1004.1_ERF13
MA0567.1_ERF1B3	3.18523e-78	0.934374	0.616	0.434	1.48113e-75	12	MA0567.1_ERF1B
MA1233.2_ERF0213	2.17706e-77	0.829609	0.619	0.427	1.01233e-74	12	MA1233.2_ERF021
MA0969.1_CMTA23	2.74649e-76	0.87133	0.565	0.38	1.27712e-73	12	MA0969.1_CMTA2
MA1197.1_CAMTA13	4.66026e-76	0.978654	0.58	0.39	2.16702e-73	12	MA1197.1_CAMTA1
MA1358.1_bHLH1303	1.4452e-73	0.747338	0.608	0.433	6.72017e-71	12	MA1358.1_bHLH130
MA1049.1_ERF0943	3.45496e-72	0.888992	0.606	0.435	1.60656e-69	12	MA1049.1_ERF094
MA1002.1_ERF1123	5.28342e-72	0.786048	0.606	0.427	2.45679e-69	12	MA1002.1_ERF112
MA1293.1_MYB572	2.10387e-67	0.787015	0.607	0.432	9.78299e-65	12	MA1293.1_MYB57
MA0954.2_ATHB71	2.33097e-67	0.6574	0.619	0.436	1.0839e-64	12	MA0954.2_ATHB7
MA0581.1_LEC21	1.93771e-66	0.599366	0.629	0.461	9.01034e-64	12	MA0581.1_LEC2
MA0110.3_ATHB-51	2.63407e-66	0.656987	0.619	0.439	1.22484e-63	12	MA0110.3_ATHB-5
MA1040.1_MYB461	4.61771e-63	0.623434	0.602	0.439	2.14724e-60	12	MA1040.1_MYB46
MA1357.1_bHLH802	4.84822e-62	0.691167	0.598	0.435	2.25442e-59	12	MA1357.1_bHLH80
MA1665.1_HSFB2A3	7.80015e-62	0.657191	0.594	0.429	3.62707e-59	12	MA1665.1_HSFB2A
MA1052.1_RAP2-63	2.32343e-59	0.686632	0.595	0.427	1.0804e-56	12	MA1052.1_RAP2-6
MA1038.1_MYB31	2.4733e-59	0.607609	0.599	0.435	1.15008e-56	12	MA1038.1_MYB3
MA0995.2_ERF0392	4.28757e-59	0.690726	0.6	0.426	1.99372e-56	12	MA0995.2_ERF039
MA0982.1_DOF2.44	2.2263e-57	0.753803	0.605	0.439	1.03523e-54	12	MA0982.1_DOF2.4
MA1006.1_ERF62	3.07461e-57	0.568178	0.607	0.442	1.42969e-54	12	MA1006.1_ERF6
MA0970.1_CMTA33	2.50619e-56	0.681766	0.564	0.399	1.16538e-53	12	MA0970.1_CMTA3
MA1663.1_ANAC0503	3.60968e-56	0.562465	0.612	0.45	1.6785e-53	12	MA1663.1_ANAC050
MA1220.1_TINY2	1.47468e-55	0.641805	0.588	0.425	6.85725e-53	12	MA1220.1_TINY
MA0997.1_ERF0692	1.94866e-55	0.711844	0.587	0.429	9.06128e-53	12	MA0997.1_ERF069
MA0952.1_ATHB-512	2.20385e-55	0.743876	0.596	0.435	1.02479e-52	12	MA0952.1_ATHB-51
MA1266.1_RAP2113	5.52814e-53	0.751005	0.596	0.433	2.57058e-50	12	MA1266.1_RAP211
MA0994.1_ERF83	6.9334e-53	0.64462	0.591	0.428	3.22403e-50	12	MA0994.1_ERF8
MA1223.1_ERF0352	7.33102e-53	0.701642	0.584	0.422	3.40892e-50	12	MA1223.1_ERF035
MA1294.1_MYB622	2.34107e-52	0.650141	0.602	0.453	1.0886e-49	12	MA1294.1_MYB62
MA1230.1_ERF0372	4.1427e-52	0.674716	0.586	0.421	1.92636e-49	12	MA1230.1_ERF037
MA1231.1_ERF153	5.68874e-52	0.757235	0.577	0.434	2.64526e-49	12	MA1231.1_ERF15
MA1229.1_AT2G449402	8.2193e-52	0.658771	0.585	0.421	3.82197e-49	12	MA1229.1_AT2G44940
MA1024.1_HAT12	1.39426e-51	0.564848	0.598	0.439	6.48329e-49	12	MA1024.1_HAT1
MA1026.2_ATHB152	1.39434e-51	0.635377	0.587	0.441	6.48367e-49	12	MA1026.2_ATHB15
MA0951.1_ATHB-162	2.84972e-51	0.695158	0.588	0.439	1.32512e-48	12	MA0951.1_ATHB-16
MA1051.1_RAP2-32	3.83525e-51	0.632274	0.591	0.43	1.78339e-48	12	MA1051.1_RAP2-3
MA1037.1_MYB241	4.54202e-51	0.570329	0.593	0.439	2.11204e-48	12	MA1037.1_MYB24
MA1238.2_ERF382	2.08674e-50	0.703033	0.591	0.426	9.70336e-48	12	MA1238.2_ERF38
MA0996.1_ERF0432	2.57794e-50	0.668121	0.585	0.42	1.19874e-47	12	MA0996.1_ERF043
MA1016.1_GATA152	1.93523e-49	0.523911	0.588	0.449	8.99881e-47	12	MA1016.1_GATA15
MA0983.1_DOF5.63	1.04192e-48	0.666487	0.583	0.437	4.84494e-46	12	MA0983.1_DOF5.6
MA1213.1_ZHD31	1.3773e-48	0.659649	0.568	0.431	6.40445e-46	12	MA1213.1_ZHD3
MA1210.1_HAT222	1.96611e-48	0.495931	0.597	0.448	9.14239e-46	12	MA1210.1_HAT22
MA1265.2_ERF0151	3.57799e-48	0.695301	0.569	0.428	1.66377e-45	12	MA1265.2_ERF015
MA1256.1_RAP2123	7.94839e-48	0.66486	0.583	0.431	3.696e-45	12	MA1256.1_RAP212
MA0980.2_RAP2-103	1.44391e-47	0.67954	0.574	0.428	6.71417e-45	12	MA0980.2_RAP2-10
MA1241.1_AT4G328002	1.72811e-47	0.674353	0.58	0.422	8.03573e-45	12	MA1241.1_AT4G32800
MA1053.1_ERF1093	1.9852e-47	0.603744	0.578	0.431	9.23116e-45	12	MA1053.1_ERF109
MA1177.1_MYB652	2.12903e-47	0.590313	0.584	0.436	9.9e-45	12	MA1177.1_MYB65
MA1330.1_ZHD63	4.2405e-47	0.651744	0.584	0.433	1.97183e-44	12	MA1330.1_ZHD6
MA1001.2_ERF113	1.1483e-46	0.73408	0.573	0.43	5.33958e-44	12	MA1001.2_ERF11
MA1674.1_NAC0173	1.17709e-46	0.537916	0.579	0.434	5.47346e-44	12	MA1674.1_NAC017
MA1327.2_ATHB231	2.89675e-46	0.557529	0.572	0.436	1.34699e-43	12	MA1327.2_ATHB23
MA1212.1_ATHB133	4.08093e-46	0.699785	0.592	0.445	1.89763e-43	12	MA1212.1_ATHB13
MA1036.1_MYB1111	5.65538e-45	0.503079	0.581	0.438	2.62975e-42	12	MA1036.1_MYB111
MA1260.1_AT1G776403	1.36312e-44	0.661118	0.584	0.435	6.33852e-42	12	MA1260.1_AT1G77640
MA1336.1_TGA33	2.76699e-44	0.59601	0.597	0.436	1.28665e-41	12	MA1336.1_TGA3
MA1329.2_ZHD12	3.26159e-44	0.580616	0.589	0.438	1.51664e-41	12	MA1329.2_ZHD1
MA0979.1_ERF0082	4.44517e-44	0.663007	0.575	0.432	2.067e-41	12	MA0979.1_ERF008
MA1259.1_AT1G012501	1.22816e-43	0.676259	0.577	0.428	5.71095e-41	12	MA1259.1_AT1G01250
MA1667.1_HSFC13	3.55355e-43	0.483846	0.586	0.446	1.6524e-40	12	MA1667.1_HSFC1
MA1679.1_RAP2-11	4.94918e-43	0.693502	0.571	0.428	2.30137e-40	12	MA1679.1_RAP2-1
MA1211.1_ATHB183	7.01049e-43	0.623721	0.585	0.437	3.25988e-40	12	MA1211.1_ATHB18
MA1292.1_MYB272	9.53905e-43	0.637104	0.574	0.435	4.43566e-40	12	MA1292.1_MYB27
MA0953.1_ATHB-62	2.73527e-42	0.543115	0.576	0.442	1.2719e-39	12	MA0953.1_ATHB-6
MA1041.1_MYB552	3.39637e-42	0.509255	0.578	0.439	1.57931e-39	12	MA1041.1_MYB55
MA1217.1_CBF23	4.22002e-42	0.609841	0.567	0.433	1.96231e-39	12	MA1217.1_CBF2
MA1669.1_DREB1B2	1.71969e-41	0.553616	0.565	0.43	7.99656e-39	12	MA1669.1_DREB1B
MA1216.1_RAP213	5.02319e-41	0.650699	0.572	0.432	2.33578e-38	12	MA1216.1_RAP21
MA1232.1_AT4G281403	6.2612e-41	0.68215	0.566	0.437	2.91146e-38	12	MA1232.1_AT4G28140
MA1249.1_RAP2104	9.28861e-41	0.696547	0.557	0.426	4.3192e-38	12	MA1249.1_RAP210
MA1000.2_ERF1054	1.57579e-40	0.708038	0.566	0.436	7.32741e-38	12	MA1000.2_ERF105
MA1395.1_MYB771	4.73558e-40	0.497275	0.579	0.441	2.20204e-37	12	MA1395.1_MYB77
MA1218.1_CBF43	6.21871e-40	0.59179	0.562	0.43	2.8917e-37	12	MA1218.1_CBF4
MA1243.1_DREB193	8.45508e-40	0.61034	0.574	0.438	3.93161e-37	12	MA1243.1_DREB19
MA1253.1_AT3G162801	1.12897e-39	0.540765	0.553	0.43	5.24971e-37	12	MA1253.1_AT3G16280
MA0977.1_DOF2.51	1.59169e-39	0.483852	0.578	0.448	7.40137e-37	12	MA0977.1_DOF2.5
MA0992.2_ERF42	8.2964e-39	0.664117	0.558	0.433	3.85783e-36	12	MA0992.2_ERF4
MA0008.2_HAT52	1.22866e-38	0.546619	0.577	0.443	5.71325e-36	12	MA0008.2_HAT5
MA1237.1_AT4G167502	1.52135e-38	0.638689	0.568	0.432	7.07429e-36	12	MA1237.1_AT4G16750
MA0975.1_CRF23	1.98457e-38	0.59937	0.566	0.432	9.22827e-36	12	MA0975.1_CRF2
MA1682.1_TCX33	3.05919e-38	0.511208	0.579	0.44	1.42252e-35	12	MA1682.1_TCX3
MA1660.1_ANAC133	5.7875e-38	0.471252	0.564	0.436	2.69119e-35	12	MA1660.1_ANAC13
MA0944.1_ARF81	1.87805e-37	0.534175	0.561	0.434	8.73292e-35	12	MA0944.1_ARF8
MA1198.1_HAT22	3.71022e-37	0.472161	0.576	0.446	1.72525e-34	12	MA1198.1_HAT2
MA1248.1_DREB261	5.07517e-37	0.61042	0.581	0.436	2.35996e-34	12	MA1248.1_DREB26
MA1258.1_DREB21	7.30173e-37	0.601255	0.572	0.434	3.3953e-34	12	MA1258.1_DREB2
MA1328.1_ATHB343	1.41345e-36	0.563694	0.566	0.439	6.57253e-34	12	MA1328.1_ATHB34
MA1227.2_ERF0272	1.8847e-36	0.571254	0.543	0.427	8.76387e-34	12	MA1227.2_ERF027
MA1228.1_AT4G184504	4.87212e-36	0.668454	0.562	0.437	2.26553e-33	12	MA1228.1_AT4G18450
MA0942.1_ARF12	5.93838e-36	0.593956	0.559	0.425	2.76135e-33	12	MA0942.1_ARF1
MA1239.1_ERF1044	8.92015e-36	0.618106	0.564	0.436	4.14787e-33	12	MA1239.1_ERF104
MA1263.1_AT1G360603	6.54238e-35	0.623349	0.558	0.432	3.04221e-32	12	MA1263.1_AT1G36060
MA1424.1_ERF0192	9.29313e-35	0.626237	0.553	0.432	4.32131e-32	12	MA1424.1_ERF019
MA1009.1_ARF32	2.05528e-34	0.510025	0.568	0.439	9.55704e-32	12	MA1009.1_ARF3
MA1039.1_MYB42	2.59047e-34	0.558976	0.56	0.436	1.20457e-31	12	MA1039.1_MYB4
MA1244.1_ABR14	3.85676e-34	0.653192	0.558	0.433	1.79339e-31	12	MA1244.1_ABR1
MA1199.1_AGL163	7.01834e-34	0.554035	0.571	0.446	3.26353e-31	12	MA1199.1_AGL16
MA1221.1_RAP264	1.41513e-33	0.62677	0.564	0.436	6.58034e-31	12	MA1221.1_RAP26
MA1342.1_bZIP502	1.5299e-33	0.452233	0.572	0.441	7.11405e-31	12	MA1342.1_bZIP50
MA1264.1_ESE14	1.55687e-33	0.639472	0.55	0.436	7.23945e-31	12	MA1264.1_ESE1
MA1262.1_ERF24	3.03225e-33	0.650066	0.565	0.44	1.41e-30	12	MA1262.1_ERF2
MA0943.1_ARF52	6.4016e-33	0.488517	0.553	0.432	2.97674e-30	12	MA0943.1_ARF5
MA0974.2_CDF34	1.13492e-32	0.462695	0.58	0.444	5.2774e-30	12	MA0974.2_CDF3
MA1406.1_ATHB41	1.71997e-32	0.43801	0.559	0.442	7.99785e-30	12	MA1406.1_ATHB4
MA1671.1_ERF1182	1.86324e-32	0.522908	0.544	0.436	8.66407e-30	12	MA1671.1_ERF118
MA0001.2_AGL33	1.87317e-32	0.49712	0.563	0.444	8.71022e-30	12	MA0001.2_AGL3
MA1666.1_HSFB2B3	4.07965e-32	0.451911	0.561	0.434	1.89704e-29	12	MA1666.1_HSFB2B
MA0986.1_DREB2C3	1.16365e-31	0.581902	0.555	0.432	5.41096e-29	12	MA0986.1_DREB2C
MA1222.1_AT1G448303	1.39607e-31	0.587011	0.546	0.437	6.49174e-29	12	MA1222.1_AT1G44830
MA1209.1_ATHB202	2.72775e-31	0.59611	0.575	0.447	1.2684e-28	12	MA1209.1_ATHB20
MA0937.1_NAC0551	3.51438e-31	0.398044	0.564	0.438	1.63419e-28	12	MA0937.1_NAC055
MA1251.1_DEAR51	3.76757e-31	0.516909	0.55	0.428	1.75192e-28	12	MA1251.1_DEAR5
MA0950.1_ATHB-121	4.1391e-31	0.422422	0.571	0.447	1.92468e-28	12	MA0950.1_ATHB-12
MA1068.1_TGA23	1.45637e-30	0.555023	0.551	0.432	6.77211e-28	12	MA1068.1_TGA2
MA1252.1_PUCHI3	1.7359e-30	0.582997	0.541	0.432	8.07191e-28	12	MA1252.1_PUCHI
MA1044.1_NAC924	1.71276e-29	0.538366	0.55	0.438	7.96432e-27	12	MA1044.1_NAC92
MA1219.1_CEJ14	1.82638e-29	0.621035	0.548	0.439	8.49268e-27	12	MA1219.1_CEJ1
MA1346.1_TGA103	1.87962e-29	0.497991	0.544	0.429	8.74023e-27	12	MA1346.1_TGA10
MA1380.1_AT2G201102	2.42683e-29	0.470037	0.557	0.444	1.12847e-26	12	MA1380.1_AT2G20110
MA1200.1_AGL252	2.75851e-29	0.484483	0.568	0.446	1.28271e-26	12	MA1200.1_AGL25
MA0548.2_AGL153	4.31561e-29	0.534004	0.576	0.449	2.00676e-26	12	MA0548.2_AGL15
MA0976.2_CRF44	4.34011e-29	0.53018	0.546	0.437	2.01815e-26	12	MA0976.2_CRF4
MA1224.1_CBF11	9.76706e-29	0.475174	0.545	0.432	4.54168e-26	12	MA1224.1_CBF1
MA1069.1_TGA63	3.72911e-28	0.508216	0.533	0.429	1.73404e-25	12	MA1069.1_TGA6
MA1376.1_DEAR31	4.62702e-28	0.517523	0.53	0.43	2.15157e-25	12	MA1376.1_DEAR3
MA1048.1_ERF0183	7.96268e-28	0.51871	0.559	0.438	3.70265e-25	12	MA1048.1_ERF018
MA0585.1_AGL12	1.05037e-27	0.473056	0.549	0.446	4.88421e-25	12	MA0585.1_AGL1
MA1005.2_ERF35	1.53458e-27	0.587225	0.539	0.437	7.13579e-25	12	MA1005.2_ERF3
MA1245.2_AT2G337104	1.91754e-27	0.576015	0.542	0.436	8.91657e-25	12	MA1245.2_AT2G33710
MA1391.2_MYB332	2.1844e-27	0.494636	0.547	0.437	1.01574e-24	12	MA1391.2_MYB33
MA1060.1_SPL72	2.49838e-27	0.401939	0.56	0.441	1.16175e-24	12	MA1060.1_SPL7
MA1018.1_GATA91	3.71305e-27	0.396675	0.555	0.443	1.72657e-24	12	MA1018.1_GATA9
MA1382.1_FAR13	6.32719e-27	0.724411	0.541	0.428	2.94214e-24	12	MA1382.1_FAR1
MA1017.1_GATA81	1.24621e-26	0.446383	0.547	0.442	5.79489e-24	12	MA1017.1_GATA8
MA1042.1_MYB591	1.30423e-26	0.402214	0.549	0.44	6.06468e-24	12	MA1042.1_MYB59
MA0936.1_T11I18.171	2.18566e-26	0.381358	0.557	0.441	1.01633e-23	12	MA0936.1_T11I18.17
MA0939.1_NAC0801	2.18566e-26	0.381358	0.557	0.441	1.01633e-23	12	MA0939.1_NAC080
MA0553.1_SMZ2	5.14508e-26	0.42957	0.547	0.444	2.39246e-23	12	MA0553.1_SMZ
MA1383.1_KAN23	1.29172e-25	0.442727	0.542	0.447	6.00649e-23	12	MA1383.1_KAN2
MA1170.1_MYB1181	1.50321e-25	0.410099	0.533	0.443	6.98994e-23	12	MA1170.1_MYB118
MA0557.1_FHY34	1.85446e-25	0.732126	0.551	0.437	8.62323e-23	12	MA0557.1_FHY3
MA1240.1_ERF104	2.04384e-25	0.543736	0.537	0.435	9.50387e-23	12	MA1240.1_ERF10
MA1670.1_DREB1C3	2.65217e-25	0.509351	0.535	0.431	1.23326e-22	12	MA1670.1_DREB1C
MA0588.1_TGA13	5.67017e-25	0.479166	0.54	0.434	2.63663e-22	12	MA0588.1_TGA1
MA1396.1_GATA62	1.10621e-24	0.403108	0.551	0.443	5.14387e-22	12	MA1396.1_GATA6
MA1325.1_GATA141	1.21029e-24	0.379894	0.559	0.451	5.62783e-22	12	MA1325.1_GATA14
MA1394.2_MYB732	1.39081e-24	0.437297	0.53	0.434	6.46727e-22	12	MA1394.2_MYB73
MA1203.1_AGL633	6.47718e-24	0.472221	0.539	0.441	3.01189e-21	12	MA1203.1_AGL63
MA1215.1_ATHB531	1.36669e-23	0.489426	0.542	0.437	6.3551e-21	12	MA1215.1_ATHB53
MA0584.1_SEP12	1.83032e-23	0.395807	0.552	0.447	8.51098e-21	12	MA0584.1_SEP1
MA1255.1_AT1G228103	3.84682e-23	0.514032	0.536	0.44	1.78877e-20	12	MA1255.1_AT1G22810
MA1664.1_HSFA6B2	4.87502e-23	0.366899	0.546	0.439	2.26688e-20	12	MA1664.1_HSFA6B
MA1677.1_NAC0782	7.8205e-23	0.418678	0.543	0.442	3.63653e-20	12	MA1677.1_NAC078
MA1247.1_ERF0874	1.2518e-22	0.519584	0.524	0.434	5.82088e-20	12	MA1247.1_ERF087
MA1246.1_LEP5	1.52451e-22	0.579621	0.535	0.438	7.08895e-20	12	MA1246.1_LEP
MA1214.1_ATHB401	1.6216e-22	0.501087	0.543	0.45	7.54046e-20	12	MA1214.1_ATHB40
MA0963.1_BHLH784	2.23068e-22	0.473908	0.533	0.434	1.03727e-19	12	MA0963.1_BHLH78
MA1070.1_TGA72	4.29677e-22	0.442972	0.543	0.436	1.998e-19	12	MA1070.1_TGA7
MA1028.1_KAN43	4.42973e-22	0.356543	0.538	0.447	2.05982e-19	12	MA1028.1_KAN4
MA0587.1_TCP165	6.07458e-22	0.583062	0.544	0.444	2.82468e-19	12	MA0587.1_TCP16
MA0565.2_FUS33	3.08588e-21	0.38332	0.551	0.445	1.43493e-18	12	MA0565.2_FUS3
MA1348.1_TGA93	3.16811e-21	0.444291	0.542	0.44	1.47317e-18	12	MA1348.1_TGA9
MA1047.2_TGA52	3.57989e-21	0.358766	0.542	0.439	1.66465e-18	12	MA1047.2_TGA5
MA1234.1_ERF0172	9.12941e-21	0.434876	0.518	0.432	4.24517e-18	12	MA1234.1_ERF017
MA1392.1_MYB982	1.21584e-20	0.336769	0.544	0.446	5.65368e-18	12	MA1392.1_MYB98
MA1027.1_KAN13	1.87329e-20	0.401111	0.542	0.443	8.71078e-18	12	MA1027.1_KAN1
MA1352.1_TRP12	2.4507e-20	0.450379	0.529	0.44	1.13958e-17	12	MA1352.1_TRP1
MA1427.1_NAC0281	3.7671e-20	0.360169	0.538	0.437	1.7517e-17	12	MA1427.1_NAC028
MA1174.1_MYB561	4.65518e-20	0.341623	0.536	0.452	2.16466e-17	12	MA1174.1_MYB56
MA1257.1_ERF95	5.17775e-20	0.479389	0.517	0.438	2.40765e-17	12	MA1257.1_ERF9
MA1678.1_NTL83	5.52727e-20	0.315635	0.556	0.456	2.57018e-17	12	MA1678.1_NTL8
MA1276.1_AT3G524405	6.80313e-20	0.407287	0.538	0.444	3.16345e-17	12	MA1276.1_AT3G52440
MA1066.1_TCP236	7.54287e-20	0.701881	0.559	0.458	3.50744e-17	12	MA1066.1_TCP23
MA1055.1_SPL11	7.91613e-20	0.335669	0.544	0.444	3.681e-17	12	MA1055.1_SPL1
MA1167.1_EFM3	1.05949e-19	0.362206	0.528	0.439	4.92662e-17	12	MA1167.1_EFM
MA0985.1_DRE1C2	3.14756e-19	0.3739	0.535	0.442	1.46362e-16	12	MA0985.1_DRE1C
MA1285.1_At2g456805	3.85923e-19	0.596937	0.547	0.451	1.79454e-16	12	MA1285.1_At2g45680
MA0005.2_AG1	4.88752e-19	0.359153	0.531	0.438	2.2727e-16	12	MA0005.2_AG
MA1064.1_TCP23	5.72498e-19	0.379171	0.535	0.448	2.66212e-16	12	MA1064.1_TCP2
MA1012.1_AGL273	6.7194e-19	0.380026	0.542	0.452	3.12452e-16	12	MA1012.1_AGL27
MA1225.1_ERF55	6.72331e-19	0.483088	0.533	0.44	3.12634e-16	12	MA1225.1_ERF5
MA1057.1_SPL123	1.1801e-18	0.384331	0.523	0.429	5.48745e-16	12	MA1057.1_SPL12
MA1275.1_AT1G476554	1.67765e-18	0.364843	0.534	0.441	7.80107e-16	12	MA1275.1_AT1G47655
MA0956.1_BEE26	2.27792e-18	0.554285	0.544	0.44	1.05923e-15	12	MA0956.1_BEE2
MA1673.1_LBD181	2.63655e-18	0.335095	0.535	0.442	1.226e-15	12	MA1673.1_LBD18
MA1324.1_GATA202	4.95346e-18	0.332954	0.529	0.447	2.30336e-15	12	MA1324.1_GATA20
MA0573.1_ATHB-91	5.86266e-18	0.287224	0.553	0.467	2.72614e-15	12	MA0573.1_ATHB-9
MA1287.1_TCP216	1.85239e-17	0.586882	0.539	0.449	8.6136e-15	12	MA1287.1_TCP21
MA1172.1_MYB3R52	1.95964e-17	0.384333	0.52	0.442	9.11234e-15	12	MA1172.1_MYB3R5
MA1207.1_GT-A33	1.98202e-17	0.566501	0.503	0.42	9.2164e-15	12	MA1207.1_GT-A3
MA1056.1_SPL112	2.32029e-17	0.368588	0.507	0.43	1.07893e-14	12	MA1056.1_SPL11
MA1059.2_SPL52	2.50369e-17	0.395761	0.516	0.435	1.16422e-14	12	MA1059.2_SPL5
MA1366.1_AT1G768801	3.52718e-17	0.393415	0.542	0.452	1.64014e-14	12	MA1366.1_AT1G76880
MA1428.1_TCP87	3.64098e-17	0.661638	0.558	0.46	1.69305e-14	12	MA1428.1_TCP8
MA0556.1_AP33	4.5613e-17	0.392416	0.547	0.451	2.121e-14	12	MA0556.1_AP3
MA1291.1_TCP76	5.10575e-17	0.579247	0.546	0.452	2.37417e-14	12	MA1291.1_TCP7
MA0550.2_BZR14	5.61297e-17	0.560443	0.521	0.431	2.61003e-14	12	MA0550.2_BZR1
MA1204.1_AGL132	6.89669e-17	0.448947	0.544	0.452	3.20696e-14	12	MA1204.1_AGL13
MA1284.1_TCP16	8.01231e-17	0.643695	0.541	0.454	3.72573e-14	12	MA1284.1_TCP1
MA1386.1_HHO34	9.66794e-17	0.340733	0.525	0.441	4.49559e-14	12	MA1386.1_HHO3
MA0940.1_AP14	9.80109e-17	0.438628	0.55	0.461	4.55751e-14	12	MA0940.1_AP1
MA1043.1_NAC0831	1.25752e-16	0.291707	0.521	0.433	5.84749e-14	12	MA1043.1_NAC083
MA0579.1_CDC51	2.39725e-16	0.303601	0.532	0.451	1.11472e-13	12	MA0579.1_CDC5
MA1343.1_bZIP523	2.41806e-16	0.35424	0.521	0.442	1.1244e-13	12	MA1343.1_bZIP52
MA0971.1_DREB1A1	5.05844e-16	0.322508	0.528	0.437	2.35217e-13	12	MA0971.1_DREB1A
MA1393.2_MYB701	5.09169e-16	0.35316	0.519	0.439	2.36764e-13	12	MA1393.2_MYB70
MA0574.1_MYB153	5.14746e-16	0.406092	0.5	0.438	2.39357e-13	12	MA0574.1_MYB15
MA1323.1_GATA192	7.75543e-16	0.342526	0.521	0.446	3.60628e-13	12	MA1323.1_GATA19
MA1332.1_BEH25	1.09111e-15	0.577889	0.526	0.441	5.07364e-13	12	MA1332.1_BEH2
MA0590.1_LFY2	1.14342e-15	0.411408	0.513	0.433	5.31692e-13	12	MA0590.1_LFY
MA0978.1_DREB1E1	1.26627e-15	0.378492	0.523	0.448	5.88814e-13	12	MA0978.1_DREB1E
MA1269.1_dof4.53	1.30499e-15	0.384388	0.536	0.449	6.06822e-13	12	MA1269.1_dof4.5
MA1345.1_bZIP485	7.33073e-15	0.482644	0.543	0.448	3.40879e-12	12	MA1345.1_bZIP48
MA1334.1_GBF65	1.27345e-14	0.493301	0.528	0.444	5.92155e-12	12	MA1334.1_GBF6
MA0957.1_BHLH36	1.41069e-14	0.564382	0.533	0.439	6.55971e-12	12	MA0957.1_BHLH3
MA1202.1_AGL553	1.59383e-14	0.360212	0.527	0.443	7.41132e-12	12	MA1202.1_AGL55
MA0576.1_RAX32	1.78727e-14	0.331748	0.513	0.446	8.3108e-12	12	MA0576.1_RAX3
MA0959.1_AIB2	1.86238e-14	0.35185	0.501	0.433	8.66008e-12	12	MA0959.1_AIB
MA1205.1_AGL62	2.09973e-14	0.334033	0.539	0.454	9.76375e-12	12	MA1205.1_AGL6
MA0555.1_SVP2	2.26839e-14	0.381649	0.538	0.454	1.0548e-11	12	MA0555.1_SVP
MA1365.2_AT5G47660	2.94428e-14	0.31495	0.516	0.441	1.36909e-11	12	MA1365.2_AT5G47660
MA1368.2_GT-41	3.22434e-14	0.294386	0.525	0.446	1.49932e-11	12	MA1368.2_GT-4
MA1161.1_TSO12	3.48193e-14	0.357245	0.523	0.448	1.6191e-11	12	MA1161.1_TSO1
MA0981.1_DOF1.84	3.54042e-14	0.374603	0.518	0.443	1.64629e-11	12	MA0981.1_DOF1.8
MA1063.1_TCP196	4.4027e-14	0.556075	0.541	0.454	2.04726e-11	12	MA1063.1_TCP19
MA1676.1_NAC0621	4.67884e-14	0.262634	0.542	0.461	2.17566e-11	12	MA1676.1_NAC062
MA1362.1_bHLH775	6.14709e-14	0.514485	0.528	0.448	2.8584e-11	12	MA1362.1_bHLH77
MA1659.1_ABF45	1.95788e-13	0.669409	0.54	0.451	9.10416e-11	12	MA1659.1_ABF4
MA0558.1_FLC4	2.05165e-13	0.375899	0.546	0.457	9.54018e-11	12	MA0558.1_FLC
MA1360.1_bHLH746	2.17694e-13	0.609624	0.529	0.447	1.01228e-10	12	MA1360.1_bHLH74
MA1208.1_GT-22	2.47546e-13	0.347495	0.531	0.453	1.15109e-10	12	MA1208.1_GT-2
MA1331.1_BEH45	2.49745e-13	0.621895	0.525	0.444	1.16131e-10	12	MA1331.1_BEH4
MA1425.1_HYH4	2.72908e-13	0.544705	0.522	0.445	1.26902e-10	12	MA1425.1_HYH
MA1162.1_TCX22	2.87491e-13	0.339336	0.521	0.447	1.33684e-10	12	MA1162.1_TCX2
MA1289.1_TCP34	4.27548e-13	0.550944	0.522	0.446	1.9881e-10	12	MA1289.1_TCP3
MA1361.1_bHLH183	4.32709e-13	0.474399	0.524	0.436	2.0121e-10	12	MA1361.1_bHLH18
MA1025.1_HBI15	4.33463e-13	0.483038	0.517	0.439	2.0156e-10	12	MA1025.1_HBI1
MA0566.1_MYC25	4.97556e-13	0.506527	0.525	0.439	2.31364e-10	12	MA0566.1_MYC2
MA1340.1_bZIP36	5.00896e-13	0.534047	0.529	0.45	2.32916e-10	12	MA1340.1_bZIP3
MA1283.1_TCP146	7.00145e-13	0.52708	0.53	0.454	3.25567e-10	12	MA1283.1_TCP14
MA0938.1_NAC0581	9.94277e-13	0.277823	0.531	0.45	4.62339e-10	12	MA0938.1_NAC058
MA1061.1_SPT6	1.28017e-12	0.663486	0.544	0.455	5.95279e-10	12	MA1061.1_SPT
MA1339.1_bZIP434	1.92817e-12	0.436043	0.529	0.451	8.96598e-10	12	MA1339.1_bZIP43
MA0964.1_BIM16	3.00712e-12	0.550518	0.512	0.443	1.39831e-09	12	MA0964.1_BIM1
MA0966.1_BIM36	3.12353e-12	0.467479	0.514	0.438	1.45244e-09	12	MA0966.1_BIM3
MA1335.1_TGA42	3.71447e-12	0.338271	0.508	0.441	1.72723e-09	12	MA1335.1_TGA4
MA0973.1_CDF23	4.18393e-12	0.316796	0.508	0.448	1.94553e-09	12	MA0973.1_CDF2
MA1180.1_MYB3R42	4.81907e-12	0.357724	0.513	0.442	2.24087e-09	12	MA1180.1_MYB3R4
MA1390.1_HHO21	5.26798e-12	0.269643	0.51	0.446	2.44961e-09	12	MA1390.1_HHO2
MA0577.2_SPL32	5.28396e-12	0.322897	0.506	0.433	2.45704e-09	12	MA0577.2_SPL3
MA1363.1_bHLH696	6.68885e-12	0.544601	0.525	0.444	3.11032e-09	12	MA1363.1_bHLH69
MA0560.1_PIF34	8.19908e-12	0.522719	0.517	0.45	3.81257e-09	12	MA0560.1_PIF3
MA1341.1_bZIP535	8.42433e-12	0.433732	0.512	0.443	3.91731e-09	12	MA1341.1_bZIP53
MA1350.1_bZIP424	1.26864e-11	0.434667	0.528	0.447	5.89919e-09	12	MA1350.1_bZIP42
MA0569.1_MYC46	2.99423e-11	0.651974	0.529	0.451	1.39232e-08	12	MA0569.1_MYC4
MA1364.1_PIF76	5.55197e-11	0.560608	0.527	0.452	2.58167e-08	12	MA1364.1_PIF7
MA1071.1_DOF5.33	5.77183e-11	0.380382	0.543	0.472	2.6839e-08	12	MA1071.1_DOF5.3
MA1181.1_MYB1131	5.89565e-11	0.255771	0.516	0.456	2.74148e-08	12	MA1181.1_MYB113
MA1280.1_OBP45	8.49793e-11	0.37996	0.521	0.452	3.95154e-08	12	MA1280.1_OBP4
MA1367.1_AT1G768703	8.86139e-11	0.335076	0.496	0.435	4.12054e-08	12	MA1367.1_AT1G76870
MA0930.1_ABF32	1.21293e-10	0.366168	0.495	0.425	5.64015e-08	12	MA0930.1_ABF3
MA1074.1_UNE105	1.28479e-10	0.47501	0.513	0.439	5.97428e-08	12	MA1074.1_UNE10
MA0578.1_SPL82	1.30507e-10	0.257679	0.512	0.443	6.06855e-08	12	MA0578.1_SPL8
MA1273.1_dof4.24	1.3194e-10	0.38856	0.55	0.465	6.13519e-08	12	MA1273.1_dof4.2
MA0958.1_BHLH136	1.80008e-10	0.613693	0.538	0.45	8.37038e-08	12	MA0958.1_BHLH13
MA0554.1_SOC13	2.71392e-10	0.303567	0.522	0.451	1.26197e-07	12	MA0554.1_SOC1
MA1242.1_AT3G576003	2.88098e-10	0.331751	0.488	0.437	1.33966e-07	12	MA1242.1_AT3G57600
MA1290.1_TCP175	2.91731e-10	0.48827	0.528	0.455	1.35655e-07	12	MA1290.1_TCP17
MA1250.1_AT1G754903	3.02638e-10	0.367517	0.495	0.441	1.40727e-07	12	MA1250.1_AT1G75490
MA1378.1_PLT32	3.19583e-10	0.251576	0.512	0.446	1.48606e-07	12	MA1378.1_PLT3
MA1058.1_SPL4	3.73138e-10	0.256039	0.503	0.44	1.73509e-07	12	MA1058.1_SPL4
MA1426.1_MYB1242	3.75833e-10	0.346296	0.497	0.438	1.74762e-07	12	MA1426.1_MYB124
MA1288.1_At1g720105	4.46841e-10	0.46442	0.517	0.453	2.07781e-07	12	MA1288.1_At1g72010
MA1337.1_bZIP444	7.45884e-10	0.386224	0.509	0.448	3.46836e-07	12	MA1337.1_bZIP44
MA0941.1_ABF24	7.68592e-10	0.511126	0.513	0.442	3.57395e-07	12	MA0941.1_ABF2
MA0568.1_MYC36	1.26636e-09	0.6095	0.529	0.451	5.88857e-07	12	MA0568.1_MYC3
MA1065.2_TCP204	1.42322e-09	0.358285	0.517	0.446	6.61798e-07	12	MA1065.2_TCP20
MA1333.1_BEH35	2.21247e-09	0.569162	0.521	0.45	1.0288e-06	12	MA1333.1_BEH3
MA0965.1_BIM25	2.66086e-09	0.359433	0.492	0.435	1.2373e-06	12	MA0965.1_BIM2
MA1035.1_TCP45	3.61705e-09	0.444185	0.523	0.448	1.68193e-06	12	MA1035.1_TCP4
MA1236.1_ESE34	4.03714e-09	0.347167	0.491	0.44	1.87727e-06	12	MA1236.1_ESE3
MA1354.1_AT4G126701	4.28603e-09	0.285108	0.497	0.446	1.993e-06	12	MA1354.1_AT4G12670
MA0960.1_BHLH1045	7.89313e-09	0.47368	0.516	0.45	3.67031e-06	12	MA0960.1_BHLH104
MA1178.1_MYB3R11	8.38342e-09	0.273723	0.49	0.439	3.89829e-06	12	MA1178.1_MYB3R1
MA1261.1_AT5G670004	1.64964e-08	0.277821	0.495	0.436	7.67082e-06	12	MA1261.1_AT5G67000
MA1379.1_SOL12	1.71565e-08	0.25427	0.501	0.447	7.97775e-06	12	MA1379.1_SOL1
MA1351.1_GBF36	3.9597e-08	0.54281	0.531	0.455	1.84126e-05	12	MA1351.1_GBF3
MA1282.1_PTF15	4.54253e-08	0.417309	0.502	0.449	2.11228e-05	12	MA1282.1_PTF1
MA1062.2_TCP154	4.80071e-08	0.332845	0.505	0.444	2.23233e-05	12	MA1062.2_TCP15
MA0562.1_PIF55	5.90245e-08	0.332454	0.495	0.437	2.74464e-05	12	MA0562.1_PIF5
MA1286.1_TCP245	6.26444e-08	0.440665	0.494	0.443	2.91296e-05	12	MA1286.1_TCP24
MA0561.1_PIF46	1.41162e-07	0.576023	0.514	0.456	6.56404e-05	12	MA0561.1_PIF4
MA1235.1_AIL72	1.74144e-07	0.25324	0.496	0.446	8.09771e-05	12	MA1235.1_AIL7
MA0962.1_BHLH345	2.0218e-07	0.54504	0.509	0.448	9.40136e-05	12	MA0962.1_BHLH34
MA1344.1_bZIP285	6.48342e-07	0.510101	0.504	0.453	0.000301479	12	MA1344.1_bZIP28
MA0552.1_PIF15	6.99634e-07	0.527534	0.519	0.454	0.00032533	12	MA0552.1_PIF1
MA0549.1_BZR25	1.0169e-06	0.477042	0.513	0.45	0.000472858	12	MA0549.1_BZR2
MA1279.1_COG15	1.14426e-06	0.318836	0.517	0.464	0.000532082	12	MA1279.1_COG1
MA0559.1_PI4	1.56931e-06	0.277925	0.513	0.46	0.000729728	12	MA0559.1_PI
MA1277.1_Adof15	5.38243e-06	0.29779	0.505	0.465	0.00250283	12	MA1277.1_Adof1
MA1381.1_AT3G460704	5.78059e-06	0.258183	0.495	0.446	0.00268798	12	MA1381.1_AT3G46070
MA0570.2_ABF15	6.08819e-06	0.501962	0.502	0.454	0.00283101	12	MA0570.2_ABF1
MA1338.1_AREB36	7.08381e-06	0.527021	0.505	0.455	0.00329397	12	MA1338.1_AREB3
MA1349.1_bZIP166	1.22691e-05	0.450137	0.519	0.456	0.00570515	12	MA1349.1_bZIP16
MA1668.1_DPBF35	3.07614e-05	0.396711	0.502	0.451	0.0143041	12	MA1668.1_DPBF3
MA0551.1_HY55	3.18469e-05	0.420623	0.506	0.454	0.0148088	12	MA0551.1_HY5
MA1270.1_AT3G456106	0.000175196	0.251751	0.506	0.46	0.0814661	12	MA1270.1_AT3G45610
MA0968.2_bZIP685	0.000197068	0.416744	0.497	0.455	0.0916368	12	MA0968.2_bZIP68
MA1359.1_bHLH314	0.000278636	0.306837	0.472	0.441	0.129566	12	MA1359.1_bHLH31
MA1672.1_GBF25	0.000563048	0.36117	0.492	0.451	0.261817	12	MA1672.1_GBF2
MA0931.1_ABI55	0.000837654	0.361482	0.487	0.452	0.389509	12	MA0931.1_ABI5
MA1359.1_bHLH315	4.21419e-170	1.79308	0.731	0.435	1.9596e-167	13	MA1359.1_bHLH31
MA1361.1_bHLH184	2.38023e-167	1.74032	0.727	0.432	1.10681e-164	13	MA1361.1_bHLH18
MA0962.1_BHLH346	5.74261e-160	2.03905	0.734	0.443	2.67031e-157	13	MA0962.1_BHLH34
MA0552.1_PIF16	6.74501e-158	2.00961	0.741	0.449	3.13643e-155	13	MA0552.1_PIF1
MA0931.1_ABI56	5.33737e-154	1.89577	0.73	0.446	2.48188e-151	13	MA0931.1_ABI5
MA1207.1_GT-A34	3.94852e-153	1.64129	0.695	0.416	1.83606e-150	13	MA1207.1_GT-A3
MA0569.1_MYC47	6.13855e-150	1.91947	0.727	0.446	2.85443e-147	13	MA0569.1_MYC4
MA0568.1_MYC37	1.70892e-149	1.94164	0.729	0.446	7.94649e-147	13	MA0568.1_MYC3
MA0958.1_BHLH137	2.44328e-149	1.90497	0.725	0.446	1.13613e-146	13	MA0958.1_BHLH13
MA0549.1_BZR26	1.84093e-148	1.82804	0.729	0.445	8.56032e-146	13	MA0549.1_BZR2
MA0561.1_PIF47	8.60302e-148	1.94959	0.732	0.451	4.0004e-145	13	MA0561.1_PIF4
MA1333.1_BEH36	3.1537e-146	1.86356	0.722	0.446	1.46647e-143	13	MA1333.1_BEH3
MA1061.1_SPT7	1.68184e-144	1.84749	0.729	0.451	7.82055e-142	13	MA1061.1_SPT
MA1360.1_bHLH747	5.93055e-144	1.74726	0.718	0.443	2.75771e-141	13	MA1360.1_bHLH74
MA1074.1_UNE106	3.27818e-142	1.57637	0.715	0.435	1.52435e-139	13	MA1074.1_UNE10
MA0941.1_ABF25	3.79091e-139	1.71863	0.712	0.438	1.76277e-136	13	MA0941.1_ABF2
MA1338.1_AREB37	6.17784e-138	1.92143	0.72	0.45	2.8727e-135	13	MA1338.1_AREB3
MA0570.2_ABF16	2.3699e-137	1.87046	0.711	0.449	1.102e-134	13	MA0570.2_ABF1
MA0966.1_BIM37	6.04207e-136	1.45034	0.71	0.434	2.80956e-133	13	MA0966.1_BIM3
MA0957.1_BHLH37	4.16366e-135	1.54485	0.705	0.435	1.9361e-132	13	MA0957.1_BHLH3
MA1364.1_PIF77	1.68967e-134	1.691	0.714	0.448	7.85699e-132	13	MA1364.1_PIF7
MA0968.2_bZIP686	3.44919e-134	1.80984	0.719	0.45	1.60387e-131	13	MA0968.2_bZIP68
MA0551.1_HY56	4.17111e-134	1.74948	0.72	0.449	1.93957e-131	13	MA0551.1_HY5
MA1349.1_bZIP167	1.41815e-132	1.76038	0.727	0.451	6.5944e-130	13	MA1349.1_bZIP16
MA0956.1_BEE27	4.86802e-132	1.43013	0.701	0.437	2.26363e-129	13	MA0956.1_BEE2
MA0960.1_BHLH1046	4.93997e-131	1.55287	0.713	0.446	2.29709e-128	13	MA0960.1_BHLH104
MA0964.1_BIM17	1.31761e-129	1.55713	0.696	0.439	6.12691e-127	13	MA0964.1_BIM1
MA1362.1_bHLH776	6.80068e-129	1.44814	0.705	0.445	3.16231e-126	13	MA1362.1_bHLH77
MA1363.1_bHLH697	8.87799e-129	1.55424	0.702	0.44	4.12826e-126	13	MA1363.1_bHLH69
MA1351.1_GBF37	9.24565e-129	1.75097	0.714	0.451	4.29923e-126	13	MA1351.1_GBF3
MA1344.1_bZIP286	2.81605e-128	1.75293	0.712	0.449	1.30946e-125	13	MA1344.1_bZIP28
MA1331.1_BEH46	3.18471e-128	1.66467	0.704	0.44	1.48089e-125	13	MA1331.1_BEH4
MA0580.1_DYT11	2.8114e-127	1.05167	0.7	0.432	1.3073e-124	13	MA0580.1_DYT1
MA0550.2_BZR15	3.56458e-127	1.46617	0.685	0.428	1.65753e-124	13	MA0550.2_BZR1
MA1668.1_DPBF36	1.57683e-125	1.65944	0.71	0.446	7.33226e-123	13	MA1668.1_DPBF3
MA0560.1_PIF35	2.58832e-124	1.48648	0.715	0.446	1.20357e-121	13	MA0560.1_PIF3
MA0566.1_MYC26	4.24745e-124	1.408	0.703	0.436	1.97506e-121	13	MA0566.1_MYC2
MA1025.1_HBI16	7.22218e-124	1.33604	0.692	0.435	3.35832e-121	13	MA1025.1_HBI1
MA1159.1_SGR55	9.92588e-124	1.15712	0.703	0.442	4.61553e-121	13	MA1159.1_SGR5
MA0965.1_BIM26	3.91663e-123	1.27652	0.683	0.431	1.82123e-120	13	MA0965.1_BIM2
MA1672.1_GBF26	1.05906e-122	1.68311	0.708	0.447	4.92464e-120	13	MA1672.1_GBF2
MA1659.1_ABF46	3.34018e-117	1.66847	0.703	0.448	1.55319e-114	13	MA1659.1_ABF4
MA1332.1_BEH26	1.46905e-115	1.44489	0.68	0.438	6.83109e-113	13	MA1332.1_BEH2
MA1156.1_JKD6	1.95383e-114	1.10057	0.699	0.439	9.08533e-112	13	MA1156.1_JKD
MA0930.1_ABF33	4.61236e-113	1.25905	0.668	0.421	2.14475e-110	13	MA0930.1_ABF3
MA1371.1_IDD46	5.00621e-113	1.18351	0.696	0.441	2.32789e-110	13	MA1371.1_IDD4
MA1425.1_HYH5	7.61198e-113	1.44031	0.693	0.441	3.53957e-110	13	MA1425.1_HYH
MA0562.1_PIF56	3.45604e-111	1.21312	0.678	0.433	1.60706e-108	13	MA0562.1_PIF5
MA1184.1_RVE14	2.04063e-109	1.24043	0.688	0.435	9.48892e-107	13	MA1184.1_RVE1
MA1160.1_AT1G145806	2.15304e-108	1.06519	0.694	0.444	1.00117e-105	13	MA1160.1_AT1G14580
MA1182.1_At3g096003	2.77443e-108	1.20633	0.683	0.432	1.29011e-105	13	MA1182.1_At3g09600
MA1401.1_EPR13	1.5653e-107	1.17134	0.669	0.429	7.27863e-105	13	MA1401.1_EPR1
MA1680.1_RVE74	1.77411e-107	1.3232	0.677	0.437	8.24961e-105	13	MA1680.1_RVE7
MA1340.1_bZIP37	9.24293e-106	1.371	0.691	0.447	4.29796e-103	13	MA1340.1_bZIP3
MA1191.1_AT3G101134	2.2588e-105	1.2378	0.675	0.438	1.05034e-102	13	MA1191.1_AT3G10113
MA1185.1_LHY13	1.0514e-104	1.14979	0.686	0.432	4.88903e-102	13	MA1185.1_LHY1
MA1374.1_IDD76	1.28857e-104	1.06971	0.685	0.44	5.99187e-102	13	MA1374.1_IDD7
MA1183.1_RVE63	3.52484e-104	1.10988	0.679	0.433	1.63905e-101	13	MA1183.1_RVE6
MA0972.1_CCA13	6.59943e-104	1.19741	0.678	0.433	3.06874e-101	13	MA0972.1_CCA1
MA1190.1_RVE53	1.29028e-102	1.09855	0.677	0.434	5.99979e-100	13	MA1190.1_RVE5
MA1373.1_IDD25	2.67555e-102	1.06263	0.694	0.455	1.24413e-99	13	MA1373.1_IDD2
MA1158.1_MGP5	1.27241e-100	1.01761	0.685	0.443	5.91669e-98	13	MA1158.1_MGP
MA1187.1_LCL13	2.47599e-100	1.08413	0.668	0.433	1.15134e-97	13	MA1187.1_LCL1
MA1370.1_IDD56	4.05765e-98	1.00829	0.68	0.439	1.88681e-95	13	MA1370.1_IDD5
MA1341.1_bZIP536	1.28596e-92	1.18073	0.654	0.44	5.9797e-90	13	MA1341.1_bZIP53
MA1334.1_GBF66	2.36876e-90	1.19184	0.649	0.442	1.10147e-87	13	MA1334.1_GBF6
MA1157.1_NUC6	2.19416e-89	0.944152	0.66	0.443	1.02029e-86	13	MA1157.1_NUC
MA1246.1_LEP6	5.80001e-88	1.05228	0.663	0.435	2.69701e-85	13	MA1246.1_LEP
MA1404.1_BPC15	3.59174e-85	0.959404	0.681	0.451	1.67016e-82	13	MA1404.1_BPC1
MA1188.1_At3g112803	6.17069e-85	0.979408	0.663	0.444	2.86937e-82	13	MA1188.1_At3g11280
MA1192.1_At5g589003	1.00509e-83	1.02469	0.658	0.437	4.67367e-81	13	MA1192.1_At5g58900
MA1274.1_OBP35	2.08429e-81	0.978846	0.694	0.469	9.69193e-79	13	MA1274.1_OBP3
MA1403.1_BPC55	2.80094e-81	1.02049	0.652	0.438	1.30244e-78	13	MA1403.1_BPC5
MA1337.1_bZIP445	1.75981e-80	1.07594	0.656	0.445	8.18312e-78	13	MA1337.1_bZIP44
MA1236.1_ESE35	8.01691e-80	0.926641	0.651	0.437	3.72786e-77	13	MA1236.1_ESE3
MA1350.1_bZIP425	2.69063e-79	1.08948	0.648	0.445	1.25114e-76	13	MA1350.1_bZIP42
MA1681.1_SRM13	1.74804e-78	1.02562	0.634	0.438	8.12838e-76	13	MA1681.1_SRM1
MA1281.1_AT5G024604	3.37539e-78	0.981969	0.688	0.464	1.56956e-75	13	MA1281.1_AT5G02460
MA1173.1_MYB1014	1.1543e-75	0.875979	0.645	0.448	5.36749e-73	13	MA1173.1_MYB101
MA1339.1_bZIP435	2.4075e-75	1.04332	0.651	0.448	1.11949e-72	13	MA1339.1_bZIP43
MA0563.1_SEP34	7.80842e-75	0.895873	0.664	0.453	3.63092e-72	13	MA0563.1_SEP3
MA0557.1_FHY35	1.01528e-74	1.20923	0.629	0.436	4.72104e-72	13	MA0557.1_FHY3
MA1250.1_AT1G754904	8.15817e-74	0.899395	0.637	0.438	3.79355e-71	13	MA1250.1_AT1G75490
MA1345.1_bZIP486	9.68203e-74	1.05147	0.651	0.446	4.50214e-71	13	MA1345.1_bZIP48
MA1267.1_AT5G669404	2.71796e-73	0.943726	0.695	0.477	1.26385e-70	13	MA1267.1_AT5G66940
MA1261.1_AT5G670005	3.81729e-73	0.833769	0.643	0.433	1.77504e-70	13	MA1261.1_AT5G67000
MA0559.1_PI5	1.98896e-72	0.894747	0.669	0.457	9.24867e-70	13	MA0559.1_PI
MA1262.1_ERF25	2.14414e-72	0.939424	0.645	0.439	9.97024e-70	13	MA1262.1_ERF2
MA1399.1_At5g085204	3.67454e-72	0.89935	0.649	0.438	1.70866e-69	13	MA1399.1_At5g08520
MA1221.1_RAP265	7.42854e-72	0.894235	0.633	0.435	3.45427e-69	13	MA1221.1_RAP26
MA1196.1_At5g057903	4.65229e-71	0.877512	0.646	0.442	2.16332e-68	13	MA1196.1_At5g05790
MA1268.1_AT1G695705	8.36619e-71	0.890869	0.668	0.459	3.89028e-68	13	MA1268.1_AT1G69570
MA1244.1_ABR15	9.47405e-71	0.916422	0.634	0.432	4.40543e-68	13	MA1244.1_ABR1
MA1402.1_BPC64	1.71679e-70	0.922026	0.641	0.45	7.98308e-68	13	MA1402.1_BPC6
MA1186.1_At1g490103	2.99098e-70	0.830649	0.642	0.443	1.39081e-67	13	MA1186.1_At1g49010
MA0963.1_BHLH785	1.01723e-69	0.862183	0.631	0.432	4.73011e-67	13	MA0963.1_BHLH78
MA1382.1_FAR14	3.55556e-69	1.1406	0.634	0.426	1.65334e-66	13	MA1382.1_FAR1
MA1257.1_ERF96	3.91324e-69	0.862799	0.631	0.436	1.81966e-66	13	MA1257.1_ERF9
MA1225.1_ERF56	5.38597e-69	0.872366	0.634	0.438	2.50448e-66	13	MA1225.1_ERF5
MA1247.1_ERF0875	1.16531e-68	0.865461	0.627	0.432	5.41868e-66	13	MA1247.1_ERF087
MA1264.1_ESE15	1.56011e-68	0.887446	0.63	0.435	7.2545e-66	13	MA1264.1_ESE1
MA1193.1_At2g380902	1.35523e-67	0.858834	0.648	0.461	6.30182e-65	13	MA1193.1_At2g38090
MA1252.1_PUCHI4	2.40148e-67	0.843296	0.623	0.431	1.11669e-64	13	MA1252.1_PUCHI
MA1000.2_ERF1055	4.83916e-67	0.90147	0.63	0.435	2.25021e-64	13	MA1000.2_ERF105
MA1283.1_TCP147	5.49503e-67	1.10055	0.649	0.452	2.55519e-64	13	MA1283.1_TCP14
MA1242.1_AT3G576004	7.52194e-67	0.780405	0.618	0.434	3.4977e-64	13	MA1242.1_AT3G57600
MA1219.1_CEJ15	9.29747e-66	0.909437	0.634	0.437	4.32332e-63	13	MA1219.1_CEJ1
MA1228.1_AT4G184505	1.10502e-64	0.878875	0.62	0.436	5.13836e-62	13	MA1228.1_AT4G18450
MA1272.1_AT2G288105	1.57635e-64	0.868583	0.658	0.459	7.33002e-62	13	MA1272.1_AT2G28810
MA0959.1_AIB3	2.85691e-64	0.783922	0.61	0.431	1.32846e-61	13	MA0959.1_AIB
MA1282.1_PTF16	5.62526e-64	1.10793	0.627	0.447	2.61575e-61	13	MA1282.1_PTF1
MA1288.1_At1g720106	1.28951e-63	1.08444	0.649	0.451	5.99623e-61	13	MA1288.1_At1g72010
MA1286.1_TCP246	1.60961e-63	1.1666	0.631	0.44	7.4847e-61	13	MA1286.1_TCP24
MA1290.1_TCP176	1.683e-63	1.14892	0.649	0.452	7.82594e-61	13	MA1290.1_TCP17
MA0577.2_SPL33	1.18512e-62	0.781876	0.62	0.431	5.51083e-60	13	MA0577.2_SPL3
MA1255.1_AT1G228104	2.02477e-62	0.838844	0.616	0.439	9.41517e-60	13	MA1255.1_AT1G22810
MA1240.1_ERF105	2.0411e-62	0.81161	0.611	0.434	9.4911e-60	13	MA1240.1_ERF10
MA1279.1_COG16	3.37619e-62	0.93626	0.656	0.461	1.56993e-59	13	MA1279.1_COG1
MA1232.1_AT4G281404	7.93753e-62	0.841005	0.616	0.437	3.69095e-59	13	MA1232.1_AT4G28140
MA0940.1_AP15	8.03318e-62	0.821461	0.649	0.459	3.73543e-59	13	MA0940.1_AP1
MA1035.1_TCP46	2.26774e-61	1.11996	0.618	0.446	1.0545e-58	13	MA1035.1_TCP4
MA1289.1_TCP35	3.75522e-61	1.13031	0.631	0.443	1.74618e-58	13	MA1289.1_TCP3
MA1226.1_AT5G184504	8.71435e-61	0.746782	0.622	0.439	4.05217e-58	13	MA1226.1_AT5G18450
MA1048.1_ERF0184	1.78608e-58	0.814774	0.604	0.437	8.30527e-56	13	MA1048.1_ERF018
MA1237.1_AT4G167503	3.0056e-58	0.828701	0.607	0.432	1.39761e-55	13	MA1237.1_AT4G16750
MA1270.1_AT3G456107	5.20808e-58	0.891276	0.647	0.457	2.42176e-55	13	MA1270.1_AT3G45610
MA1291.1_TCP77	8.17527e-58	1.08266	0.622	0.45	3.8015e-55	13	MA1291.1_TCP7
MA1273.1_dof4.25	3.74625e-57	0.892463	0.651	0.463	1.74201e-54	13	MA1273.1_dof4.2
MA1277.1_Adof16	4.94096e-57	0.867676	0.638	0.462	2.29755e-54	13	MA1277.1_Adof1
MA1245.2_AT2G337105	7.73546e-57	0.829695	0.602	0.435	3.59699e-54	13	MA1245.2_AT2G33710
MA1059.2_SPL53	8.01736e-57	0.745296	0.613	0.433	3.72807e-54	13	MA1059.2_SPL5
MA1278.1_OBP15	1.0507e-56	0.836495	0.651	0.462	4.88576e-54	13	MA1278.1_OBP1
MA1428.1_TCP88	1.24628e-56	1.15697	0.639	0.459	5.79521e-54	13	MA1428.1_TCP8
MA1280.1_OBP46	1.39224e-56	0.855584	0.643	0.45	6.47393e-54	13	MA1280.1_OBP4
MA1194.1_AT3G105802	2.31812e-56	0.828016	0.626	0.456	1.07793e-53	13	MA1194.1_AT3G10580
MA1214.1_ATHB402	3.46114e-56	0.780944	0.618	0.448	1.60943e-53	13	MA1214.1_ATHB40
MA1222.1_AT1G448304	7.19541e-56	0.796817	0.611	0.436	3.34587e-53	13	MA1222.1_AT1G44830
MA0558.1_FLC5	1.22479e-55	0.773361	0.63	0.455	5.69527e-53	13	MA0558.1_FLC
MA1426.1_MYB1243	1.54643e-55	0.784354	0.598	0.436	7.19092e-53	13	MA1426.1_MYB124
MA1005.2_ERF36	3.43843e-55	0.822609	0.604	0.436	1.59887e-52	13	MA1005.2_ERF3
MA1204.1_AGL133	5.23015e-55	0.802651	0.634	0.45	2.43202e-52	13	MA1204.1_AGL13
MA1063.1_TCP197	6.30266e-55	1.06706	0.633	0.453	2.93074e-52	13	MA1063.1_TCP19
MA1071.1_DOF5.34	6.6835e-55	0.796611	0.651	0.47	3.10783e-52	13	MA1071.1_DOF5.3
MA1398.2_KUA12	8.75247e-55	0.763271	0.599	0.441	4.0699e-52	13	MA1398.2_KUA1
MA0548.2_AGL154	2.14722e-54	0.75478	0.625	0.449	9.98457e-52	13	MA0548.2_AGL15
MA1231.1_ERF154	2.40046e-54	0.788972	0.611	0.434	1.11622e-51	13	MA1231.1_ERF15
MA1285.1_At2g456806	3.37856e-54	1.01269	0.623	0.45	1.57103e-51	13	MA1285.1_At2g45680
MA1065.2_TCP205	7.2141e-54	0.872047	0.604	0.444	3.35456e-51	13	MA1065.2_TCP20
MA1284.1_TCP17	7.57119e-54	1.06697	0.63	0.452	3.5206e-51	13	MA1284.1_TCP1
MA1189.1_AT5G616202	1.06885e-53	0.757757	0.622	0.45	4.97018e-51	13	MA1189.1_AT5G61620
MA1287.1_TCP217	1.8422e-53	0.998607	0.613	0.448	8.56622e-51	13	MA1287.1_TCP21
MA0992.2_ERF43	2.58404e-53	0.793037	0.608	0.433	1.20158e-50	13	MA0992.2_ERF4
MA0945.1_ARR13	5.64798e-53	0.65248	0.608	0.447	2.62631e-50	13	MA0945.1_ARR1
MA1195.1_AT5G568402	3.53139e-52	0.708833	0.618	0.45	1.6421e-49	13	MA1195.1_AT5G56840
MA1062.2_TCP155	5.40245e-52	0.864051	0.607	0.442	2.51214e-49	13	MA1062.2_TCP15
MA1056.1_SPL113	6.60748e-52	0.682171	0.6	0.429	3.07248e-49	13	MA1056.1_SPL11
MA1400.1_At1g190002	2.24841e-51	0.660805	0.617	0.45	1.04551e-48	13	MA1400.1_At1g19000
MA1234.1_ERF0173	5.0012e-51	0.70964	0.589	0.43	2.32556e-48	13	MA1234.1_ERF017
MA1239.1_ERF1045	6.81359e-51	0.749243	0.602	0.436	3.16832e-48	13	MA1239.1_ERF104
MA1248.1_DREB262	6.84128e-51	0.735197	0.602	0.436	3.18119e-48	13	MA1248.1_DREB26
MA1367.1_AT1G768704	1.11633e-50	0.739204	0.604	0.433	5.19093e-48	13	MA1367.1_AT1G76870
MA1066.1_TCP237	1.54027e-50	1.11021	0.618	0.457	7.16226e-48	13	MA1066.1_TCP23
MA1001.2_ERF114	2.87012e-50	0.790664	0.596	0.431	1.3346e-47	13	MA1001.2_ERF11
MA1335.1_TGA43	1.17355e-49	0.710113	0.615	0.439	5.45701e-47	13	MA1335.1_TGA4
MA0554.1_SOC14	1.38306e-49	0.672023	0.613	0.45	6.43122e-47	13	MA0554.1_SOC1
MA0556.1_AP34	1.43712e-49	0.695206	0.615	0.45	6.68259e-47	13	MA0556.1_AP3
MA1266.1_RAP2114	3.33887e-49	0.761742	0.605	0.433	1.55257e-46	13	MA1266.1_RAP211
MA0555.1_SVP3	4.54705e-49	0.721277	0.617	0.452	2.11438e-46	13	MA0555.1_SVP
MA0587.1_TCP166	5.07568e-48	0.877629	0.606	0.443	2.36019e-45	13	MA0587.1_TCP16
MA1205.1_AGL63	1.01066e-47	0.6392	0.603	0.453	4.69958e-45	13	MA1205.1_AGL6
MA1179.1_MYB1	1.02037e-47	0.64671	0.602	0.447	4.74472e-45	13	MA1179.1_MYB1
MA0973.1_CDF24	1.56141e-47	0.661827	0.615	0.445	7.26057e-45	13	MA0973.1_CDF2
MA0976.2_CRF45	1.81191e-47	0.691516	0.597	0.436	8.4254e-45	13	MA0976.2_CRF4
MA1209.1_ATHB203	9.47544e-47	0.749741	0.61	0.446	4.40608e-44	13	MA1209.1_ATHB20
MA1256.1_RAP2124	1.84422e-46	0.680315	0.6	0.431	8.5756e-44	13	MA1256.1_RAP212
MA1263.1_AT1G360604	1.11679e-45	0.74184	0.591	0.432	5.19306e-43	13	MA1263.1_AT1G36060
MA1181.1_MYB1132	2.50303e-45	0.559851	0.609	0.454	1.16391e-42	13	MA1181.1_MYB113
MA1260.1_AT1G776404	7.33707e-45	0.722751	0.589	0.436	3.41174e-42	13	MA1260.1_AT1G77640
MA1203.1_AGL634	4.22665e-44	0.619971	0.6	0.44	1.96539e-41	13	MA1203.1_AGL63
MA1381.1_AT3G460705	5.23949e-44	0.735235	0.589	0.444	2.43637e-41	13	MA1381.1_AT3G46070
MA1180.1_MYB3R43	5.74519e-44	0.697409	0.601	0.441	2.67152e-41	13	MA1180.1_MYB3R4
MA1671.1_ERF1183	2.36853e-43	0.633467	0.577	0.436	1.10137e-40	13	MA1671.1_ERF118
MA1258.1_DREB22	9.56334e-43	0.687016	0.582	0.434	4.44695e-40	13	MA1258.1_DREB2
MA1397.1_At1g748402	4.25081e-42	0.563208	0.604	0.446	1.97663e-39	13	MA1397.1_At1g74840
MA1424.1_ERF0193	1.57823e-41	0.70981	0.581	0.432	7.33877e-39	13	MA1424.1_ERF019
MA1215.1_ATHB532	8.69547e-41	0.649757	0.584	0.437	4.04339e-38	13	MA1215.1_ATHB53
MA1202.1_AGL554	3.85193e-40	0.602131	0.59	0.442	1.79115e-37	13	MA1202.1_AGL55
MA0975.1_CRF24	4.1969e-40	0.635095	0.571	0.433	1.95156e-37	13	MA0975.1_CRF2
MA1049.1_ERF0944	6.09048e-40	0.68801	0.582	0.436	2.83207e-37	13	MA1049.1_ERF094
MA1067.1_TCP54	8.05593e-40	0.694081	0.581	0.441	3.74601e-37	13	MA1067.1_TCP5
MA1677.1_NAC0783	9.10491e-40	0.571024	0.584	0.442	4.23378e-37	13	MA1677.1_NAC078
MA1199.1_AGL164	1.00469e-39	0.618546	0.589	0.446	4.67181e-37	13	MA1199.1_AGL16
MA1670.1_DREB1C4	1.51869e-39	0.661961	0.572	0.431	7.06193e-37	13	MA1670.1_DREB1C
MA1348.1_TGA94	2.56124e-39	0.636867	0.585	0.44	1.19097e-36	13	MA1348.1_TGA9
MA1354.1_AT4G126702	2.59393e-39	0.617077	0.599	0.444	1.20618e-36	13	MA1354.1_AT4G12670
MA1271.1_DAG25	4.12446e-39	0.620478	0.592	0.443	1.91788e-36	13	MA1271.1_DAG2
MA0588.1_TGA14	4.54708e-39	0.634564	0.585	0.433	2.11439e-36	13	MA0588.1_TGA1
MA1068.1_TGA24	8.78566e-39	0.677133	0.577	0.432	4.08533e-36	13	MA1068.1_TGA2
MA1321.1_SPL131	1.07417e-38	0.576708	0.586	0.448	4.99491e-36	13	MA1321.1_SPL13
MA1206.1_ARF24	1.53809e-38	0.554816	0.582	0.443	7.15212e-36	13	MA1206.1_ARF2
MA1216.1_RAP214	3.94309e-38	0.668768	0.566	0.432	1.83354e-35	13	MA1216.1_RAP21
MA1004.1_ERF134	4.49437e-38	0.702919	0.571	0.435	2.08988e-35	13	MA1004.1_ERF13
MA0946.1_ARR112	4.71072e-38	0.580799	0.586	0.443	2.19049e-35	13	MA0946.1_ARR11
MA0586.2_SPL141	4.93888e-38	0.538228	0.577	0.438	2.29658e-35	13	MA0586.2_SPL14
MA1178.1_MYB3R12	1.03897e-37	0.582202	0.575	0.437	4.8312e-35	13	MA1178.1_MYB3R1
MA1414.1_E2FA2	1.42812e-37	0.560319	0.585	0.446	6.64075e-35	13	MA1414.1_E2FA
MA0574.1_MYB154	2.33994e-37	0.633405	0.572	0.437	1.08807e-34	13	MA0574.1_MYB15
MA1212.1_ATHB134	2.57577e-37	0.675277	0.585	0.446	1.19773e-34	13	MA1212.1_ATHB13
MA0952.1_ATHB-513	2.7524e-37	0.64907	0.57	0.436	1.27987e-34	13	MA0952.1_ATHB-51
MA1675.1_NAC0292	2.96591e-37	0.573789	0.577	0.433	1.37915e-34	13	MA1675.1_NAC029
MA1002.1_ERF1124	4.64853e-37	0.605692	0.575	0.429	2.16157e-34	13	MA1002.1_ERF112
MA1053.1_ERF1094	5.093e-37	0.560284	0.575	0.432	2.36825e-34	13	MA1053.1_ERF109
MA0979.1_ERF0083	6.44851e-37	0.638783	0.578	0.432	2.99856e-34	13	MA0979.1_ERF008
MA1259.1_AT1G012502	8.40127e-37	0.653543	0.569	0.429	3.90659e-34	13	MA1259.1_AT1G01250
MA1265.2_ERF0152	1.80582e-36	0.642796	0.56	0.429	8.39705e-34	13	MA1265.2_ERF015
MA1213.1_ZHD32	4.66941e-36	0.575794	0.562	0.432	2.17128e-33	13	MA1213.1_ZHD3
MA0983.1_DOF5.64	4.6919e-36	0.61285	0.58	0.438	2.18173e-33	13	MA0983.1_DOF5.6
MA1052.1_RAP2-64	4.85534e-36	0.582782	0.561	0.428	2.25773e-33	13	MA1052.1_RAP2-6
MA0951.1_ATHB-163	5.77928e-36	0.603234	0.584	0.44	2.68737e-33	13	MA0951.1_ATHB-16
MA1356.1_TRP23	6.64506e-36	0.628336	0.588	0.451	3.08995e-33	13	MA1356.1_TRP2
MA1172.1_MYB3R53	1.04109e-35	0.582611	0.57	0.441	4.84107e-33	13	MA1172.1_MYB3R5
MA0008.2_HAT53	1.05338e-35	0.555929	0.58	0.444	4.8982e-33	13	MA0008.2_HAT5
MA1162.1_TCX23	1.18601e-35	0.557177	0.59	0.445	5.51493e-33	13	MA1162.1_TCX2
MA1238.2_ERF383	2.01354e-35	0.636521	0.566	0.428	9.36295e-33	13	MA1238.2_ERF38
MA1415.1_REF62	2.45303e-35	0.506192	0.585	0.445	1.14066e-32	13	MA1415.1_REF6
MA1292.1_MYB273	4.19944e-35	0.607592	0.579	0.436	1.95274e-32	13	MA1292.1_MYB27
MA1166.1_PHL123	4.59128e-35	0.585955	0.58	0.445	2.13495e-32	13	MA1166.1_PHL12
MA1346.1_TGA104	5.50781e-35	0.584573	0.568	0.429	2.56113e-32	13	MA1346.1_TGA10
MA0997.1_ERF0693	6.54225e-35	0.603125	0.568	0.43	3.04215e-32	13	MA0997.1_ERF069
MA1229.1_AT2G449403	7.46056e-35	0.580844	0.566	0.422	3.46916e-32	13	MA1229.1_AT2G44940
MA1269.1_dof4.54	1.07568e-34	0.596893	0.584	0.448	5.00189e-32	13	MA1269.1_dof4.5
MA1391.2_MYB333	1.14605e-34	0.575152	0.567	0.437	5.32915e-32	13	MA1391.2_MYB33
MA1009.1_ARF33	1.40579e-34	0.522374	0.577	0.439	6.53691e-32	13	MA1009.1_ARF3
MA0553.1_SMZ3	1.54469e-34	0.518373	0.587	0.443	7.1828e-32	13	MA0553.1_SMZ
MA1044.1_NAC925	2.05002e-34	0.585487	0.581	0.437	9.53258e-32	13	MA1044.1_NAC92
MA1384.1_PHL73	2.12088e-34	0.533576	0.591	0.453	9.86208e-32	13	MA1384.1_PHL7
MA0942.1_ARF13	2.17669e-34	0.608417	0.555	0.426	1.01216e-31	13	MA0942.1_ARF1
MA1241.1_AT4G328003	2.57692e-34	0.605523	0.549	0.424	1.19827e-31	13	MA1241.1_AT4G32800
MA1057.1_SPL124	8.0073e-34	0.56934	0.56	0.429	3.72339e-31	13	MA1057.1_SPL12
MA1352.1_TRP13	8.13885e-34	0.583607	0.575	0.439	3.78456e-31	13	MA1352.1_TRP1
MA0980.2_RAP2-104	1.05478e-33	0.593337	0.561	0.429	4.90475e-31	13	MA0980.2_RAP2-10
MA1177.1_MYB653	1.2344e-33	0.540918	0.577	0.437	5.73995e-31	13	MA1177.1_MYB65
MA0981.1_DOF1.85	2.1716e-33	0.609488	0.579	0.442	1.00979e-30	13	MA0981.1_DOF1.8
MA0590.1_LFY3	2.79425e-33	0.615894	0.568	0.433	1.29933e-30	13	MA0590.1_LFY
MA0947.1_ARR141	3.76544e-33	0.477139	0.582	0.454	1.75093e-30	13	MA0947.1_ARR14
MA1069.1_TGA64	3.82796e-33	0.574198	0.571	0.428	1.78e-30	13	MA1069.1_TGA6
MA0582.1_RAV1	5.96155e-33	0.508837	0.584	0.454	2.77212e-30	13	MA0582.1_RAV1
[truncated: 3,605 more rows]

## Sheet: Fig2d
Source data for Fig2d: Pearson correlation coefficient between motif enrichment scores and mRNA expression of each TF in each cell type
	Epidermis	Mesophyll	Unknown	Vasculature
ARR10	0.00860332	0.0210888	0.0210332	0.0127275
BES1	0.04475	0.0596904	0.0703197	0.0465393
HY5	0.0469707	0.0454161	0.0323283	0.0487366
PIF1	0.0727271	0.0638922	0.0652915	0.0477843
SMZ	0.0526789	0.0272136	-0.00268986	0.00270021
SOC1	-0.00586617	0.045519	0.0782876	0.0301653
SVP	0.0644613	0.0725843	0.087592	0.0663117
AP3	0	-0.00134831	0	0
FHY3	0.0296347	0.0797019	0.0466952	0.0552472
FLC	0.0068468	0.0133064	0.00934154	0.0257349
PI	0.006906	0.011326	0.000906088	0.00635537
PIF3	0.0174837	0.0253141	0.0529463	0.0255969
PIF4	0.0817167	0.0962793	0.0660253	0.0774402
PIF5	0.0813291	0.100279	0.0925775	0.0981852
2024-09-03	0.00514312	0.00442699	0	0.00900918
ABI3	0.00873237	0.000447705	0	0.0238837
MYC2	0.191686	0.196267	0.14831	0.186761
ERF1B	0.0244696	0.0243611	0.042445	0.0313629
MYC3	0.053983	0.0766847	0.0354113	0.0601374
MYC4	0.0510676	0.0336863	0.00871599	0.0467869
AG	0.031806	0.00138627	-0.0234331	0.00962462
ANT	-0.00412246	0.00646147	-0.0267213	0.00597736
HAT5	0.0142382	0.069432	0.0342337	0.0100247
ATHB-9	0.0288263	0.0126922	0.00774876	0.0121696
MYB15	0.0521337	0.0683192	0.00729713	0.0610382
RAX3	-0.00740677	0.0109803	0.0195992	0.0208441
SPL8	0.0130095	0.0102286	0	-0.0045103
CDC5	0.0119289	0.0349709	0.0299483	0.0454714
DYT1	0	0.0117399	0	0
LEC2	-0.000288297	-0.00495226	0.0463809	-0.00696403
RAV1	0.0493485	0.0356554	0.0663679	0.0434445
2024-09-01	0.0235611	0.00326665	0.019062	0.01531
AGL3	0.00324058	0.0338798	0.00326193	0.0367813
TCP16	0	0	0	0
TGA1	0.0275543	0.0821498	0.00457128	0.0153416
WRKY1	-0.00425013	0.0492078	0.0442358	0.0292692
LFY	-0.00611019	0.0115444	0	-0.00153042
ABF3	0.0408795	0.122359	0.0752925	0.0687995
ABI5	0.034807	0.0218327	0.048019	0.00984234
AHL12	0.0017911	-0.000533132	-0.0332827	0.00970661
AHL20	-0.0222684	0.00154826	0	0.00624674
AHL25	0.0105131	0.00969505	0	0.0265495
NAC025	0.0402906	0.0299489	0.00665358	0.0118127
NAC055	0.128022	0.179059	0.0572131	0.117109
anac058	0	0.00532779	0	0
NAC079	-0.00859295	0.00618251	0.0283905	0.0263742
AP1	0.0147257	0.0107088	0	0
ABF2	0.0302028	0.0624324	-0.0218083	0.0544901
ARF1	-0.000853911	0.0429696	0.0540025	0.0515343
ARF5	0.00669724	0.0265666	-0.0211673	0.00896195
ARF8	0.0286643	0.0344535	0.0226012	0.016438
ARR1	0.0105786	0.0338023	0.0246214	0.0468008
ARR11	0.0037168	0.00765866	-0.00691776	-0.000265566
ARR14	-0.00773447	0.0227543	0.0313385	-0.000405056
ARR18	0.00913944	0.00185939	0	0.00878976
ARR2	0.00226969	0.00280323	0.0228727	0.0068769
ATHB-12	0.0857887	0.0618659	0.0654516	0.069363
ATHB-16	0.0410284	0.0371781	-0.00308818	0.0469117
ATHB-51	0.0111562	0.00884202	0	0.00979903
ATHB-6	0.0310934	0.0663134	0.0402652	0.0563909
BEE2	0.0339073	0.0210511	0.0786296	0.0389988
BHLH3	0.025176	0.0224893	0.00483418	0.0267808
BHLH13	0.0749884	0.103616	0.0429014	0.0706903
AIB	0.0622503	0.10468	0.0693473	0.0711128
BHLH104	0.0224525	0.0695819	0.0699936	0.0203748
BHLH34	0.0211417	0.0108292	0.0131861	-0.0338051
BHLH78	-0.0112856	0.000479303	-0.0387404	0.0095453
BIM1	0.0997477	0.102229	0.0885911	0.101006
BIM2	0.0377629	0.0460441	0.0419856	0.0417717
BIM3	0.0222985	0.0469886	0.0239789	0.0564965
BZIP60	0.0345147	0.0763307	0.0472972	0.0446036
CAMTA2	0.0582909	0.127219	0.0544907	0.0687976
CAMTA3	0.118893	0.14891	0.167275	0.08802
DREB1A	0.0302779	0.0180856	0.0210129	0.0270289
CCA1	0.00606615	0.0249535	0.0316419	-0.000410704
CDF2	0.0124794	0.0348153	-0.0154858	0.0119954
CRF2	0.0271892	0.0189787	0.0233029	0.00500743
DOF2.5	0.00337455	0.0295215	0.0272038	0.0588148
DREB1E	-0.00360127	0.00593459	0	0.0181921
ERF008	0.00537009	-0.01143	-0.00550018	-0.00354779
DOF1.8	0.0210651	0.0330952	0.0158514	0.0515301
DOF2.4	-0.000406026	0.00975259	0.032339	0.0141711
DOF5.6	-0.00663918	0.0103558	0.0201918	-0.00552641
DOF5.7	0.0289276	0.00615942	-0.00736335	0.0117141
DREB2C	0.0118657	0.0207051	-0.0313954	0.0103912
HDG11	0.0389059	0.00857425	-0.0104412	0.00725063
ERF7	0.0619384	0.132317	0.084947	0.088713
ERF8	0.0664997	0.0401553	0.00701128	0.0388861
ERF043	0.112407	0.0650005	0.0972053	0.130229
ERF069	0.00497396	0.0305335	-0.021132	0.00555798
ERF096	0.0128851	0.0106654	0	0.00504831
ERF098	0.0535555	0.0305256	-0.0111822	0.0016397
ERF12	0.00899159	0.0138658	0	0.00633915
ERF13	0.0629363	0.0578186	0.0949764	0.0378548
ERF6	0.0256974	0.0190853	-0.0274878	0.00346592
ARF3	0.00438118	0.0139235	-0.00281137	0.00313826
MAF1	0.0596511	0.111206	0.0696024	0.0811726
GATA10	0.0148212	0.0029494	-0.0325707	0.00903356
GATA11	0.00963708	0.0154283	0.059401	0.0146991
GATA12	0.027079	-0.00151176	-0.0130731	0.0334054
GATA15	-0.0106129	0.00862935	0.0776544	0.00793295
GATA8	0.0242033	0.0735194	0.0227342	0.0404771
GATA9	0.0243733	0.0203574	0.0772162	0.00350872
GT-1	0.00103923	0.0202168	-0.0215302	0.00390907
HAT1	0.0174525	0.0130766	0.0180172	0.030133
KAN1	0.0795291	0.0620429	0.103924	0.0479965
KAN4	0.0183941	-0.00040637	-0.0479262	-0.0073861
TCP4	0.0387333	0.0155422	-0.0148374	0.022339
MYB111	0.0477985	0.0165343	0.00932995	0.024828
MYB24	0.0103062	0.00428301	0	-0.00835956
MYB3	0.0150026	0.0283527	0.0454027	0.0477313
MYB4	0.030637	0.0211991	0.0115225	0.0452517
MYB46	-0.0118335	-0.000629393	-0.00819505	-0.00123557
MYB55	0.00706456	0.00727819	0.0330468	0.00647728
MYB59	0.0104746	0.0187485	-0.0219428	0.0195935
NAC083	0.0162434	0.0976556	0.0357631	0.0492381
NAC92	0.0353215	0.0849109	0.0604206	0.0690418
NAC043	-0.000913858	-0.00094783	0	0
NTL9	0.0116237	0.0219246	0.0233464	0.00781311
ERF018	0.0205681	0.03815	0.0279821	0.0386691
ERF094	0.0774399	0.0169818	0.00719931	0.013441
RAP2-3	0.0605332	0.00916882	0.0484141	0.0237057
RAP2-6	0.0824342	0.0898046	0.129089	0.114152
ERF109	0.00679502	0.0201986	0.0321237	0.0315481
SPL1	-0.00310501	0.00333734	-0.025619	0.00156152
SPL11	0.0187044	0.0390774	0.0585281	0.0320839
SPL12	0.0234924	0.0247162	0.0438147	0.0336232
SPL4	0.00281368	-0.00621852	-0.00977916	0.00792615
SPL7	0.0011342	0.0327574	0.0216411	0.0458538
SPT	0.0202941	0.0075081	-0.0606548	0.0163322
TCP19	0.00982339	0.0186795	0.0185499	0.0143969
TCP2	0.0696981	0.0755421	0.0611418	0.0614952
TCP23	4.45109e-05	0.0105492	0.00349626	0.0160839
TCP5	0.00262917	0.0228802	0.0247043	0.0125577
TGA2	0.0113325	0.0440935	0.0168608	0.040152
TGA6	0.00109633	0.0391227	0.0160138	0.021634
TGA7	0.0611445	0.138211	0.0922274	0.0869015
DOF5.3	-0.0120951	0.0049438	0.00409293	0.0204938
UNE10	0.0472496	0.0221144	-0.00528432	0.0286764
WRKY12	0.00178679	-0.000657626	0	0.0025972
WRKY18	0.298761	0.34142	0.3321	0.222174
WRKY2	0.0296625	0.0719793	-0.00899759	0.0563471
WRKY21	0.0272424	0.0298815	0.0345374	0.0287041
WRKY23	-0.00439838	0.0296957	0.0269331	0.0210267
WRKY25	0.167324	0.246578	0.176148	0.167862
WRKY30	0.0179206	0.0440265	0.030558	0.0244234
WRKY38	0.0810681	0.0523157	0.0697294	0.0441347
WRKY43	-0.00359729	0.0281885	0	0.0143905
WRKY45	0.109664	0.148501	0.112716	0.111113
WRKY48	0.208913	0.310216	0.178584	0.150481
WRKY57	0.0215649	0.0714019	0.049502	0.054958
WRKY60	0.101887	0.132206	0.196283	0.0771265
WRKY62	0.068794	0.04164	0.0263991	0.0528372
WRKY63	0.14515	0.124128	0.119298	0.0704243
WRKY75	0.155013	0.186422	0.119292	0.127826
WRKY8	0.143913	0.306174	0.188786	0.154674
JKD	0.0204973	0.00913048	-0.024367	0.0131487
NUC	0.0142772	-0.00749748	-0.0187695	0.0175629
MGP	0.0157911	0.00227416	-0.0229466	-0.00363041
SGR5	0.0476581	0.0179871	-0.0286001	0.0440435
AT1G14580	0.0596314	0.07675	0.0242092	0.0601333
TSO1	0.0165291	0.0103563	-0.0151586	0.0120454
TCX2	-0.00985196	0.0112316	-0.00122897	0.0313542
PHL11	0.00604168	-0.000208403	-0.00967151	-0.00121702
HHO5	0.0409023	0.0710339	0.0646538	0.112714
HHO6	0.017614	0.0211059	0.00537125	0.019644
PHL12	-0.00443982	-0.000791946	-0.0118875	0.0411037
EFM	-0.00029319	-0.00237086	-0.0128873	0.0670716
MYR2	0.00736387	0.00409566	0.00254658	0.123319
MYB105	0	0.00178982	0	0
MYB118	0.00481289	0.015624	0.00673029	0.00382902
MYB52	-0.000258064	0.00153479	0	-0.00670993
MYB3R5	0.0205654	0.0301852	0.0406894	0.0384785
MYB101	0.0184899	0.0324904	0.0271524	0.0193271
MYB56	0.0093775	-0.00415578	0	0
AtMYB81	0	0	0	0
ATMYB119	0.0130898	0.0128882	-0.0263424	0.0154998
ATMYB65	0.0110161	0.0313957	0.0180298	0.014692
MYB1	-0.0126615	0.00892822	-0.0157498	0.0119618
MYB3R4	0.0021864	0.0095436	0.0177106	0.0121756
MYB113	0.0135224	0.0212613	0.00654715	0.000745478
ERF023	0.0165247	0.00525231	0.023984	0.0265843
RVE6	0.0450253	0.0465232	0.0895957	0.0647898
RVE1	0.00139629	0.00740462	-0.0510441	-0.00488265
LHY	-0.0165963	0.0019227	0	0.0183228
AT1G49010	0.0487679	0.103749	0.0992217	0.0527002
RVE4	0.0646295	0.0695124	0.0542257	0.0741
AT3G11280	-0.022733	-0.0519584	-0.068999	-0.102816
HRS1	0.00185903	-0.00243281	0	0.00516779
RVE5	0.0262408	0.0382798	0.00743942	0.0335218
AT5G58900	0.0868705	0.117164	0.168339	0.0811385
AT2G38090	0.0216086	0.00303204	0.0347586	0.0264947
ERF055	0.0139676	0.00142514	0	-0.0131523
AT5G56840	0.0471676	0.0728537	0.0553816	0.0538748
AT5G05790	-0.0147212	0.0112695	-0.032912	-0.0115766
EICBP.B	0.0381586	0.128002	0.0641176	0.0646906
HAT2	0.0146111	0.0148318	0.0502765	0.0279871
AGL16	0.0276518	0.0999452	0.0102001	0.0561025
AGL42	0.0169721	-0.00482497	0.0230954	0.00945914
AGL55	0.00234965	0.000878448	0.00377329	0.00770412
AGL63	0.00798518	0.00652611	0.005203	0.0132393
AGL13	0	0.00182488	0	-0.00894009
AGL6	0.00751203	0.0150744	0.0355826	0.0108089
ARF2	0.0413305	0.0599541	0.0372719	0.0572685
GT-3A	0.0855275	0.210004	0.0833279	0.119273
GT-2	0.0487293	0.0338993	0.0584956	0.0344757
ATHB-20	0.00415664	0.00625844	-0.00444296	0.00561712
HAT22	0.0271035	0.0255607	0.0237964	0.00677388
ATHB-X	0.047689	0.0498398	-0.0518853	0.00840097
ATHB-13	0.0452264	0.043961	0.0211879	0.0289972
ZHD3	-0.00433806	0.0119089	0	0.0012173
HB-5	0	0.0010682	0	0.00832193
ATHB-53	0.005681	0.0235442	0.00327835	0.0222112
DREB1D	0.00855074	0.00929893	0	0.00293898
ERF011	0.0307265	0.0490685	-0.00889045	0.014182
TINY	0.0495666	0.0251339	0.0793217	0.0419602
ERF014	0.00493494	0.000476035	0.0491434	0
ERF035	0.0014296	0.00460793	0	0.0543612
ERF5	0.0515123	0.0366439	0.0574193	0.0460768
DOF1.6	0.00149901	0.00610043	-0.026495	-0.0108319
CDF5	0.030327	0.0788352	0.00886248	0.0566234
TCP22	0.029911	0.0357219	0.00974292	0.0320625
ERF037	0.0256725	0.00233372	0	0.0185936
ERF15	0.07987	0.0826079	0.057434	0.0582384
DREB2D	0.0152254	0.00139217	0	0.027742
ERF017	0.0162179	0.0148437	0.00992346	0.00512146
AIL7	0.0167158	0.0118795	0	0
ERF013	0.00966581	0.0235385	0	0.0170328
ERF104	0.0481183	0.0497406	0.0879241	0.0408102
ERF10	0.0177122	0.0193563	0	0.0132528
DOF2.2	0.00813067	-0.00762966	-0.0165303	-0.0262319
ERF034	0.0704436	0.0392475	0.0547298	0.0397839
DREB2E	0.000202238	0.0568857	0.042111	0.0252726
ABR1	0.0733167	0.0532321	0.0528971	0.048702
LEP	0	0	0	0
ERF087	0	0	0	0
ERF012	0.0220376	0.0547887	0.0345157	0.0208451
TCP9	-0.00217126	0.00583227	0.022233	0.000342211
RAP2-9	0.075285	0.0750691	0.14463	0.0751728
AT3G16280	-0.0110705	0.00807179	-0.00108253	0.00241014
RVE8	-0.00552551	0.0191843	-0.0127316	0.0131624
RAP2-12	0.0476275	0.0395307	0.0290572	0.00740755
ERF9	0.0063517	0.000527478	-0.00338219	-0.0102916
DREB2A	0.0476751	0.0770442	0.0230457	0.0465568
RVE7L	-0.000183327	0	0	0
DOF3.2	0.0100235	0.0033443	-0.0155431	0.0139832
ERF2	0.0655884	0.0711264	0.0328143	0.0389576
ERF095	-0.00521531	-0.000769268	0	0
DREB2F	-0.00955177	-0.00754009	-0.0610475	-0.00308774
DOF4.5	0	0	0	0.00690099
ERF091	0	0.00864388	0	0
ERF054	0.0519915	0.04183	0.0188078	0.0467744
DOF4.2	0	0	0	0
OBP3	0.0207847	0.0110148	-0.0161367	0.0251358
DOF5.1	0.0250166	0.0232407	-0.00438727	0.0699241
DOF3.4	0.0054824	0.0169311	0	0.0103789
DOF1.5	0.0309821	0.0193457	0.0232222	0.0671773
DOF5.4	0.0568206	0.0651148	0.0595219	0.0842328
TCP13	0.0274042	0.04043	0.00889615	0.0496163
TCP14	0.0518349	0.0719206	0.0838866	0.0497245
TCP1	-0.016521	-0.00192252	0.00404145	-0.00790016
DREB2G	-0.00664192	0.00705647	0	0
TCP24	0.0655791	0.0592621	0.0205853	0.0540442
TCP21	0.0113508	0.00264167	0.0503161	-0.0010548
TCP3	0.0264471	0.0214524	0.0402562	0.0203822
TCP17	0.026308	0.0251119	0.0642201	0.0303701
TCP7	0.0867903	0.0718565	0.0814596	0.0480814
MYB27	0	0.00353473	0	0.0147912
MYB57	-0.00596157	0.0031493	0	0.00699027
MYB62	0.0102235	0.00621872	0.0457521	0.0237288
WRKY20	0.00535176	0.0337369	-0.00949114	0.0614519
WRKY46	0.232715	0.296399	0.237496	0.154294
WRKY26	0.161425	0.171784	0.13607	0.124569
WRKY29	0.0756302	0.118665	0.113975	0.0393028
WRKY17	0.0355593	0.0768445	0.0557298	0.0307093
WRKY6	0.279306	0.266559	0.221096	0.176163
WRKY33	0.336286	0.318342	0.294649	0.207981
WRKY65	0.0189284	0.0159404	0.0146676	-0.00448001
WRKY22	0.106242	0.150079	0.070329	0.0536184
WRKY59	0.050562	0.0855563	0.00734325	0.00689883
WRKY55	0.0392141	0.0844376	0.0431651	0.0194577
WRKY11	0.119331	0.132687	0.0901928	0.055374
WRKY31	0.0516826	0.171302	0.0714718	0.0659755
WRKY70	0.320351	0.334845	0.408063	0.246099
WRKY3	0.0169649	-0.000877091	0.0306891	0.0376946
WRKY42	0.0144132	0.015224	0.00586035	0.0427891
WRKY47	0.129469	0.163626	0.133468	0.129221
WRKY7	0.0449103	0.0363028	0.0152289	0.0274365
WRKY14	0.00937277	0.000966557	0.00273738	0.00217836
WRKY24	0.0215894	0.008465	0	0
WRKY71	0.0114789	0.0198932	0.0217361	0.0148314
WRKY50	0.0372931	0.111629	0.115944	0.057159
WRKY27	0.0217586	0.0138724	0.0344716	0.0254962
SPL3	0.00499347	-0.0142075	0.0241068	0.00700483
SPL15	0.00626871	-0.00371943	0	0.0177884
SPL13A	0.0387049	0.0627089	0.0603299	0.0271157
SPL9	0.0150523	0.00491082	0.0116722	0.0200428
GATA19	0.00754226	-0.00406088	0	0.0230478
GATA20	-0.000597151	0.00217524	0.0616457	0.0100114
GATA14	0	0	0	0
ZHD5	0.0227373	0.00387424	-0.00927375	0.0253206
ZHD9	0.0302613	0.0276019	0.0297302	0.0391631
ZHD6	0.0269534	0.0177606	-0.00297172	-0.00444735
BEH4	0.0228961	0.0326459	-0.0272174	0.0319419
BEH2	0.0409027	0.0451366	-0.00129898	0.0541098
BEH3	0.0596487	0.121851	-0.046116	0.060101
BZIP11	0.0720787	0.0870625	0.0421409	0.105615
TGA4	0.0596345	0.0463141	0.00459298	0.00638764
TGA3	-0.00139932	0.0191842	0.00685863	0.00641738
BZIP44	-0.0151727	0.00371042	0.00735957	0.0202217
BZIP43	0	0	0	0
AtbZIP3	-0.0115993	0.000901582	0.0050365	-0.00918802
BZIP53	0.0658835	0.123187	0.0952779	0.0840967
AtbZIP52	0.0127083	0.0178532	0.0171293	0.0173658
BZIP28	0.0517679	0.062925	0.0608386	0.0361801
AtbZIP48	0	0.005739	-0.0304415	0.0133533
TGA10	0.0242129	0.0594723	0	0.0316322
BZIP68	0.0118059	0.0611438	0.0582466	0.0296824
TGA9	0.0177285	0.0235175	0.0270996	0.0224738
BZIP16	0.0279342	0.0597153	0.0080484	0.0491414
ATBZIP42	0	0	0	0.0129431
GBF3	0.0297199	0.0754825	-0.0153215	0.0653612
TRP1	0.0526922	0.0464958	0.0301555	0.0418631
AT1G72740	0.0353234	0.0293801	0.0636545	0.0408111
AT4G12670	0.0440497	0.0757847	0.0158077	0.034195
TRB2	0.013609	0.0328244	0.0172841	0.0275367
TRP2	0.0713666	0.106689	0.0580624	0.0905823
BHLH72	0.0612421	0.0234804	0.0133919	0.0226788
AT1G76880	0.103769	0.106867	0.082017	0.125111
AT1G76870	0.0279509	0.0227289	-0.0168905	0.0311637
HDG1	0.0695428	0.0199237	0.0535321	0.051444
IDD5	0.101404	0.134903	0.123533	0.143847
IDD4	0.0848592	0.126978	0.105358	0.113625
ZAT10	0.00162988	0.00999035	-0.00919656	-0.00780962
GAF1	0.0867827	0.0832496	0.101902	0.0987487
IDD7	0.0899859	0.157826	0.134087	0.1413
ANL2	0.0512198	0.0480662	0.104112	0.0714231
PLT1	0	-0.00276574	0	0
PLT3	0.00688793	0.0199642	-0.0282745	0.0196789
SOL1	0.00444249	0.028694	0.0559072	0.0294009
AT2G20110	0.026442	0.013042	-0.0221188	0.00608101
AT3G46070	0	-0.00847103	0	-0.00220404
FAR1	0.0358807	0.0529579	0.0657803	0.0621071
KAN2	0.0329291	0.0428695	0.0172708	0.0503245
PHL7	0.025128	0.0409892	0.0188651	0.0190984
AT2G40260	-0.0236694	-0.00595981	0.0324362	-0.00383911
HHO3	0.0561409	0.0788181	0.0253412	0.036935
DOF5.8	0	0.00628522	0	0
AT3G24120	0.044665	0.0276687	0.0772347	0.0385933
PHL1	-0.0128192	0.0224545	-0.0294182	0.0268395
HHO2	0.0166794	0.012263	-0.0239392	0.0105411
MYB98	-0.00188321	-0.00322508	0	-0.023855
MYB77	0.00848099	0.0173617	0.0297693	0.0187014
GATA6	0.00593455	0.00969504	0.00192031	0.00172587
AT1G74840	0.0314606	0.0265391	-0.0133994	0.00739929
ERF122	0	0.00794798	0	0
AT1G19000	0.0645849	0.0923915	0.133297	0.0698045
EPR1	0	-0.00863261	0	0
BPC6	0.0390535	0.0358307	0.0483647	0.039079
BPC5	0.0207496	0.0330688	0.0435769	0.0424519
BPC1	0.11153	0.129681	0.0562049	0.0878948
ATHB-7	0.0598203	0.103985	0.0495638	0.0620725
ERF105	0.062782	0.0445259	0.0478919	0.038514
SPL14	0.049341	0.0718102	0.0485486	0.0459071
ATHB-15	0.0147175	0.0391317	0.0758764	0.0430448
AGL15	0.00309369	0.000918344	0	0.0212465
BZR1	0.0111259	0.0482844	0.00666273	0.0452115
SPL5	0.00231996	0.0245078	0.0255095	0.00242369
ATHB-4	0.0131634	0.00411959	-0.0365431	0.00884694
REF6	0.0219259	0.0174058	0.00454301	0.0182272
WRKY40	0.296679	0.246002	0.305737	0.160915
ERF019	-0.00563794	0.0143247	0	-0.0103267
HYH	0.0518447	0.0800394	0.0753383	0.0387202
MYB124	0.00165361	-6.75045e-05	0.0215506	0.0140555
anac028	-0.00346798	0.0115974	0.0561558	-0.00341889
TCP8	0.0157281	0.0400703	0.0225776	0.0190059
ABF1	0.0578626	0.0762154	0.05957	0.0769596
ABF4	0.0367168	0.100514	0.0259838	0.0657735
ANAC13	0.048137	0.0677116	0.0358968	0.0343351
AT-GTL1	0.0689055	0.0647065	0.0767068	0.0727944
AT3G10030	0.0208465	0.0233899	0.0124893	0.020312
ANAC050	0.0449206	0.0525318	0.0257825	0.0343569
HSFA6B	0.0201091	0.0180114	0.0114809	-0.0125835
HSFB2A	0.0439198	0.0727241	0.0712657	0.0304237
HSFB2B	0.0424895	0.0453595	0.0586486	0.0110291
HSFC1	0.0025097	-0.00247844	-0.0167554	0.0128606
DPBF3	0.0347542	0.028054	0.0120995	0.036724
DREB1B	0.0334629	0.0181218	0.0504479	0.0236186
DREB1C	0.0043958	0.00632737	0.0662189	0.00212168
ERF118	0.0578229	0.0792355	0.0663038	0.0770983
GBF2	0.00597751	0.0393248	-0.00378222	0.014656
LBD18	0	0.00386377	0	0.0139688
NAC017	0.0415463	0.0445154	0.0210512	0.0499626
NAC029	0.0960041	0.143902	0.0632705	0.10206
NAC062	0.0399188	0.0853754	-0.00974147	0.0477977
NAC078	0.0343143	0.0483498	0.0441102	0.0342851
NTL8	0	0.00823737	0.0229203	0.00071752
RAP2-1	0.0360494	0.0492511	0.0848772	0.0489016
RVE7	0.00939471	0.0222711	0.0742585	0.0142957
SRM1	0.0568495	0.0550375	0.0392675	0.0435598
TCX3	0.00257475	0.00712474	-0.0178165	0.0164115
AT2G33710	0.0522857	0.0630381	0.0839322	0.023803
AT5G47660	-0.000147335	0.0223716	0.0152991	0.0245224
ATHB-23	0.0030847	0.0160096	0.00634419	0.00503442
ATHB-5	0.0753815	0.0417096	0.0765654	0.0677904
AtMYB70	-0.00568388	0.0189701	0.0113022	0.0200485
CDF3	-0.0012932	0.0305438	0.00236119	0.0433936
CRF4	0.0200852	0.0323544	0.0284603	0.0350208
ERF015	-0.0118845	0.0133151	0.0075427	0.00637309
ERF021	-0.00630146	0.0042553	0	0.00245357
ERF027	-0.0100196	-0.00682056	0	0
ERF038	0.0771848	0.0343536	0.0723339	0.0508985
ERF039	0.0194627	0.0258566	0.00215764	0.0248687
ERF11	0.0506508	0.0788229	0.0262324	0.0464851
ERF3	0.0832166	0.106544	0.0788738	0.0971719
ERF4	0.121175	0.100903	0.0515733	0.0726162
FUS3	0.0113401	-0.00463728	-0.000894347	-0.0135156
GT-4	0.00873356	0.0138986	0.0419287	0.000470506
KUA1	0.0346574	0.0785489	0.0486089	0.065479
MYB33	0.0164372	0.0582265	0.0269775	0.0466802
MYB73	0.039201	0.0602779	0.0479321	0.0730946
RAP2-10	0.0731863	0.0565026	-0.00300368	0.0685621
TCP15	0.012527	0.0151529	0.0268243	0.0211696
TCP20	0.020901	0.0120027	-0.0120121	0.0168285
TGA5	0.0388414	0.070878	0.0523268	0.0395698
WRKY15	0.236913	0.234227	0.187962	0.147033
WRKY28	0.0804256	0.138519	0.110111	0.115171
ZHD1	0.00698832	0.0149641	0.03731	0.0120332

## Sheet: Fig2g
Source data for Fig2g: WRKY46 motif-containing ACRs linking to genes
chr	start	end	width	score	gene	peak	zscore	pvalue
2	5541479	5542736	1258	0.114922	AGT1	2-5542341-5543131	2.64746	0.00405498
3	194709	198664	3956	0.162755	BCA1	3-193953-195464	3.2207	0.000639398
4	2218000	2218042	43	0.10189	WRKY42	4-2217499-2218500	3.27411	0.000529975
4	7316871	7318826	1956	0.114762	CYP706A6	4-7318322-7319330	3.98806	3.33072e-05
4	8292985	8294165	1181	0.107855	ACD6	4-8292644-8293325	4.39523	5.53269e-06
4	8294165	8294280	116	0.134809	ACD6	4-8293663-8294896	5.90165	1.79945e-09
4	12125664	12128683	3020	0.116286	CRK7.1	4-12127895-12129470	9.04027	7.81419e-20
4	16022138	16022269	132	0.104614	PME44	4-16021871-16022405	4.04896	2.57223e-05
5	4757856	4762078	4223	0.208411	BCA2	5-4761170-4762985	4.20003	1.33439e-05
1	5957511	5958107	597	0.110324	TIFY11A	1-5957524-5958690	6.17746	3.25714e-10
1	22519961	22523635	3675	0.127134	GES	1-22519152-22520769	7.81462	2.7565e-15
1	27276562	27277307	746	0.114534	TIFY11B	1-27276114-27278499	4.58876	2.22947e-06
1	28068873	28070295	1423	0.100769	EDS16	1-28068547-28069199	10.1804	1.21313e-24
2	5541479	5542736	1258	0.124744	AGT1	2-5542341-5543131	2.902	0.00185393
2	6213617	6214000	384	0.107876	LURP1	2-6213793-6214207	6.96132	1.6855e-12
2	10585216	10585391	176	0.153887	TAT3	2-10584866-10585916	10.0145	6.58165e-24
2	13808140	13809019	880	0.107202	CSLB3	2-13807250-13809029	4.8707	5.56004e-07
2	14180472	14180978	507	0.118348	NAC041	2-14180058-14180886	4.58538	2.26584e-06
2	16298017	16298110	94	0.153712	NATA1	2-16297811-16298223	13.326	8.16664e-41
3	194709	198664	3956	0.181704	BCA1	3-193953-195464	3.5485	0.000193717
3	4773057	4775258	2202	0.107354	PME3	3-4771791-4774322	3.71569	0.000101325
3	16866180	16866261	82	0.10008	CRK4	3-16865671-16866688	4.94589	3.7899e-07
3	18207651	18210062	2412	0.115	PER34	3-18209532-18210592	8.24171	8.48809e-17
3	21892543	21893812	1270	0.128044	PRN1	3-21891854-21893231	12.1273	3.7833e-34
4	2218000	2218042	43	0.1175	WRKY42	4-2217499-2218500	3.32911	0.000435625
4	7316871	7318826	1956	0.128145	CYP706A6	4-7318322-7319330	4.31557	7.95948e-06
4	7684306	7687006	2701	0.120639	NYC1	4-7683364-7685248	3.45277	0.000277429
4	8292985	8294165	1181	0.150008	ACD6	4-8292644-8293325	4.5124	3.20494e-06
4	8294165	8294280	116	0.184969	ACD6	4-8293663-8294896	5.01629	2.63394e-07
4	12125664	12128683	3020	0.118226	CRK7.1	4-12127895-12129470	11.489	7.49551e-31
4	12151638	12151947	310	0.104503	CRK13	4-12151407-12152486	8.46173	1.31723e-17
4	13709170	13712080	2911	0.147301	RD26	4-13711862-13712297	7.86992	1.77437e-15
4	15382777	15385133	2357	0.104093	WRKY18	4-15384894-15385371	7.10895	5.84639e-13
4	16022138	16022269	132	0.100098	PME44	4-16021871-16022405	4.54007	2.81175e-06
5	4218786	4220694	1909	0.185802	JAZ10	5-4220046-4221341	7.08973	6.71875e-13
5	4757856	4762078	4223	0.242652	BCA2	5-4761170-4762985	5.01012	2.71979e-07
5	8502016	8502224	209	0.149028	VSP2	5-8501398-8502634	9.47399	1.34674e-21
1	4090615	4090857	243	0.122516	ELP	1-4090312-4090918	3.50242	0.000230525
1	7906969	7907176	208	0.179192	UGT85A1	1-7906533-7907819	5.31841	5.23392e-08
1	16127166	16127353	188	0.105886	GAPB	1-16126587-16127744	4.31524	7.97131e-06
1	22829921	22833001	3081	0.114347	BGLU45	1-22832677-22833324	7.19684	3.08112e-13
1	25493193	25495724	2532	0.113859	HPR	1-25495330-25496118	2.74147	0.00305822
1	28068873	28070295	1423	0.123102	EDS16	1-28068547-28069199	6.52948	3.29988e-11
2	5541479	5542736	1258	0.150131	AGT1	2-5542341-5543131	2.77724	0.00274112
2	5767107	5768417	1311	0.134229	ALD1	2-5766397-5767817	7.43887	5.07767e-14
2	6213617	6214000	384	0.121948	LURP1	2-6213793-6214207	5.36	4.16104e-08
2	10585216	10585391	176	0.10062	TAT3	2-10584866-10585916	5.6371	8.647e-09
2	13111988	13114330	2343	0.100945	CYP71A13	2-13113872-13114787	7.03849	9.7167e-13
2	18646606	18649184	2579	0.119997	PME17	2-18648775-18649592	6.25306	2.01246e-10
2	18847835	18848283	449	0.159577	BAP2	2-18847734-18848831	7.02485	1.07148e-12
3	194709	198664	3956	0.224101	BCA1	3-193953-195464	3.94548	3.98203e-05
3	4773057	4775258	2202	0.115217	PME3	3-4771791-4774322	4.14862	1.67243e-05
3	8229619	8229975	357	0.103546	AtRLP38	3-8229274-8230675	6.26608	1.85125e-10
3	8685739	8686324	586	0.10306	GATA1	3-8685216-8687431	4.31461	7.99422e-06
3	20910460	20910623	164	0.105144	WRKY70	3-20910146-20910773	5.80091	3.29782e-09
3	21892543	21893812	1270	0.133587	PRN1	3-21891854-21893231	12.0839	6.42021e-34
4	2218000	2218042	43	0.114725	WRKY42	4-2217499-2218500	3.40078	0.000335972
4	7316871	7318826	1956	0.153002	CYP706A6	4-7318322-7319330	3.35093	0.000402706
4	7684306	7687006	2701	0.139212	NYC1	4-7683364-7685248	4.10535	2.01849e-05
4	8292985	8294165	1181	0.152497	ACD6	4-8292644-8293325	5.84326	2.5594e-09
4	8294165	8294280	116	0.15984	ACD6	4-8293663-8294896	7.64601	1.03659e-14
4	12125664	12128683	3020	0.161032	CRK7.1	4-12127895-12129470	7.18004	3.48466e-13
4	12151638	12151947	310	0.120596	CRK13	4-12151407-12152486	5.48394	2.07974e-08
4	15382777	15385133	2357	0.10188	WRKY18	4-15384894-15385371	3.95677	3.79845e-05
4	16022138	16022269	132	0.111719	PME44	4-16021871-16022405	4.53771	2.84342e-06
4	18185065	18185437	373	0.110356	DTX47	4-18184833-18185297	3.76276	8.40226e-05
5	4757856	4762078	4223	0.272315	BCA2	5-4761170-4762985	5.2818	6.396e-08
5	8749680	8751960	2281	0.108345	FLOT1	5-8751222-8752697	6.18732	3.05976e-10
5	8751960	8752684	725	0.128605	FLOT2	5-8751222-8752697	7.98281	7.1517e-16
5	9475679	9478819	3141	0.128022	CBP60G	5-9478180-9479457	8.51835	8.09198e-18
5	16943162	16943820	659	0.105527	CML37	5-16942336-16943987	8.65168	2.53737e-18
5	18804056	18804767	712	0.108187	WRKY8	5-18803997-18805536	5.64934	8.05323e-09
1	1433010	1433737	728	0.11716	ACO4	1-1432661-1434813	4.70905	1.24439e-06
1	2865626	2867203	1578	0.118869	ESL1	1-2865196-2866055	3.95652	3.8025e-05
1	3252098	3255488	3391	0.111408	LRR XI-23	1-3254766-3256209	6.03814	7.79526e-10
1	3495244	3495743	500	0.128981	BHLH167	1-3495121-3496364	5.36186	4.11844e-08
1	4016955	4021043	4089	0.108314	APA1	1-4016488-4017421	4.39675	5.49407e-06
1	5957511	5958107	597	0.114488	TIFY11A	1-5957524-5958690	5.02809	2.47692e-07
1	5974619	5977323	2705	0.13624	LOX3	1-5974479-5974758	5.04178	2.30616e-07
1	6100964	6102066	1103	0.104005	PGDH	1-6101707-6102424	2.24974	0.0122329
1	7906969	7907176	208	0.232513	UGT85A1	1-7906533-7907819	5.17553	1.13633e-07
1	7906969	7910658	3690	0.115812	UGT85A1	1-7910458-7910857	2.22442	0.0130603
1	17438447	17438490	44	0.104941	IP5P11	1-17438145-17438749	3.07955	0.00103656
1	21887588	21889341	1754	0.130372	ZCF37	1-21888793-21889889	4.48096	3.71536e-06
1	22519961	22523635	3675	0.201898	GES	1-22519152-22520769	5.7658	4.06366e-09
1	22829921	22833001	3081	0.122798	BGLU45	1-22832677-22833324	4.35444	6.67042e-06
1	22833001	22835078	2078	0.110763	BGLU46	1-22832677-22833324	6.00969	9.29368e-10
1	28068873	28070295	1423	0.142019	EDS16	1-28068547-28069199	5.93575	1.46256e-09
2	6213617	6214000	384	0.164495	LURP1	2-6213793-6214207	4.00001	3.16694e-05
2	7606728	7609372	2645	0.154947	PILS5	2-7609227-7609517	4.06486	2.40308e-05
2	9866562	9866654	93	0.115004	GH3.3	2-9866350-9866957	8.22596	9.68144e-17
2	10585216	10585391	176	0.176959	TAT3	2-10584866-10585916	4.37946	5.94869e-06
2	11563933	11566702	2770	0.110994	NHL13	2-11566000-11567404	4.45978	4.10216e-06
2	12186160	12188293	2134	0.117201	LBD11	2-12185731-12186589	2.52577	0.00577222
2	14016516	14016696	181	0.161945	AtRLP24	2-14016212-14017179	9.30416	6.75263e-21
2	16017106	16018210	1105	0.118218	GT-3B	2-16016662-16017550	2.80319	0.00252997
2	16017975	16018210	236	0.112871	GT-3B	2-16017730-16018220	2.60449	0.0046005
2	18066951	18066960	10	0.113083	ATTI1	2-18066654-18067248	3.5365	0.000202737
2	18642726	18646606	3881	0.162884	PME17	2-18641932-18643520	6.08837	5.70333e-10
2	18646606	18649184	2579	0.212043	PME17	2-18648775-18649592	5.72936	5.04064e-09
2	18781973	18782196	224	0.129546	CYP76C2	2-18781892-18782499	5.91416	1.66792e-09
3	162905	163463	559	0.147564	DOX1	3-163327-163598	5.83975	2.614e-09
3	194709	198664	3956	0.12483	BCA1	3-193953-195464	3.40598	0.00032963
3	4773057	4775258	2202	0.114677	PME3	3-4771791-4774322	6.00601	9.50751e-10
3	7452106	7453879	1774	0.14589	4CL4	3-7453392-7454366	4.75481	9.93171e-07
3	9169301	9169436	136	0.165845	CYP82G1	3-9168888-9169983	5.81057	3.1131e-09
3	15225495	15227848	2354	0.118294	PME32	3-15227244-15228451	6.26655	1.84572e-10
3	16866180	16866261	82	0.129483	CRK4	3-16865671-16866688	5.44124	2.64558e-08
3	18207651	18210062	2412	0.151198	PER34	3-18209532-18210592	3.84916	5.92618e-05
3	18728722	18728935	214	0.102511	HR3	3-18728262-18729182	4.84152	6.44261e-07
3	18728722	18733021	4300	0.118616	HR4	3-18728262-18729182	2.5402	0.00553948
3	18733021	18733088	68	0.121529	HR4	3-18732665-18733511	3.10903	0.000938514
3	18871993	18873911	1919	0.141045	CML41	3-18871278-18872707	4.55209	2.65575e-06
3	19165906	19168672	2767	0.154011	PATL6	3-19165000-19166812	4.34104	7.09064e-06
3	19238002	19239305	1304	0.118886	CAX3	3-19237859-19238144	3.66353	0.000124381
3	20910460	20910623	164	0.122128	WRKY70	3-20910146-20910773	3.67422	0.000119287
3	21892543	21893812	1270	0.107279	PRN1	3-21891854-21893231	14.9073	1.47661e-50
3	23410360	23410975	616	0.158534	ACA12	3-23409823-23412127	6.63132	1.66349e-11
4	1304250	1306313	2064	0.133533	ALKBH10B	4-1303653-1304846	3.13633	0.000855378
4	2234599	2234689	91	0.134964	CRK36	4-2234119-2235078	4.47947	3.74142e-06
4	2234599	2238370	3772	0.114126	CRK37	4-2234119-2235078	4.15934	1.59587e-05
4	8271374	8273903	2530	0.117736	XBAT34	4-8270825-8271923	5.31362	5.3735e-08
4	8292985	8294165	1181	0.144992	ACD6	4-8292644-8293325	4.1434	1.71099e-05
4	8294165	8294280	116	0.165828	ACD6	4-8293663-8294896	5.62824	9.10264e-09
4	12125664	12128683	3020	0.14368	CRK7.1	4-12127895-12129470	8.9008	2.77225e-19
4	12151638	12151947	310	0.188364	CRK13	4-12151407-12152486	5.83001	2.77119e-09
4	12170080	12170510	431	0.124036	CRK18	4-12169689-12171331	3.11124	0.000931525
4	15382777	15385133	2357	0.123376	WRKY18	4-15384894-15385371	3.20904	0.000665897
4	15826924	15828228	1305	0.106413	CCD8	4-15826680-15827168	5.70446	5.83554e-09
4	15947072	15947533	462	0.120127	EDA39	4-15946395-15948670	4.89041	5.03136e-07
4	17853473	17855637	2165	0.14325	CAD8	4-17853245-17853701	5.42528	2.8932e-08
4	17855637	17857796	2160	0.169151	CAD8	4-17857693-17857898	5.63083	8.96733e-09
5	1719744	1722933	3190	0.123475	ASA1	5-1719307-1720180	6.68897	1.12372e-11
5	4454813	4457945	3133	0.151852	PPH	5-4457404-4458486	4.96731	3.3944e-07
5	4457945	4460840	2896	0.12865	TRP4	5-4457404-4458486	6.00474	9.58221e-10
5	4757856	4762078	4223	0.225365	BCA2	5-4761170-4762985	4.76018	9.6711e-07
5	5578086	5578115	30	0.116207	AER	5-5577523-5578706	4.1774	1.4743e-05
5	8377743	8378759	1017	0.120933	DMR6	5-8377496-8377990	4.01493	2.97319e-05
5	8749680	8751960	2281	0.107836	FLOT1	5-8751222-8752697	5.78926	3.53477e-09
5	9475679	9478819	3141	0.136151	CBP60G	5-9478180-9479457	4.55075	2.67271e-06
5	9646816	9648508	1693	0.131909	SFP1	5-9646437-9647195	3.85686	5.7426e-05
5	15859911	15862333	2423	0.120039	NAC92	5-15862037-15862628	6.1607	3.62116e-10
5	18804056	18804767	712	0.215175	WRKY8	5-18803997-18805536	4.65204	1.6433e-06
5	19615887	19616066	180	0.130273	GLR1.2	5-19615581-19616192	4.96514	3.43256e-07

## Sheet: Fig2h
Source data for Fig2h: putative target genes for TFs whose expression highly correlated with motif activity score
	TF	target	nlinks	interaction
1	MYC2	ABCG40	1	tf_gene
2	MYC2	AtRLP24	1	tf_gene
3	MYC2	BAP2	1	tf_gene
4	MYC2	BGL2	1	tf_gene
5	MYC2	CSLG2	1	tf_gene
6	MYC2	GLR2.5	1	tf_gene
7	MYC2	JAZ10	1	tf_gene
8	MYC2	JAZ9	1	tf_gene
9	MYC2	JRG21	4	tf_gene
10	MYC2	LFNR2	1	tf_gene
11	MYC2	NAC019	1	tf_gene
12	MYC2	NAC047	1	tf_gene
13	MYC2	PILS5	2	tf_gene
14	MYC2	PXG3	2	tf_gene
15	MYC2	RAP2-6	1	tf_gene
16	MYC2	WRKY8	1	tf_gene
17	ABF3	ANN4	1	tf_gene
18	ABF3	ATHB-12	1	tf_gene
19	ABF3	BGL2	1	tf_gene
20	ABF3	BGLU30	1	tf_gene
21	ABF3	CSLG2	1	tf_gene
22	ABF3	DLO1	1	tf_gene
23	ABF3	FBA5	1	tf_gene
24	ABF3	GLL23	1	tf_gene
25	ABF3	GLR2.5	1	tf_gene
26	ABF3	JAZ10	1	tf_gene
27	ABF3	JAZ9	1	tf_gene
28	ABF3	NAC019	1	tf_gene
29	ABF3	NAC047	2	tf_gene
30	ABF3	PBS3	1	tf_gene
31	ABF3	PER34	1	tf_gene
32	ABF3	PGDH	1	tf_gene
33	ABF3	PILS5	2	tf_gene
34	ABF3	PXG3	2	tf_gene
35	ABF3	RAP2-6	1	tf_gene
36	ABF3	STP13	2	tf_gene
37	ABF3	TPS03	3	tf_gene
38	ABF3	UGT76E12	1	tf_gene
39	ABF3	WRKY8	1	tf_gene
40	NAC055	ANN4	1	tf_gene
41	NAC055	ARF31	1	tf_gene
42	NAC055	ATRLP40	1	tf_gene
43	NAC055	AtRLP41	1	tf_gene
44	NAC055	JAZ10	1	tf_gene
45	NAC055	LBD11	1	tf_gene
46	NAC055	NIT2	1	tf_gene
47	NAC055	PILS5	1	tf_gene
48	NAC055	PME17	1	tf_gene
49	NAC055	SAG13	1	tf_gene
50	CAMTA2	ANN4	1	tf_gene
51	CAMTA2	ARF31	1	tf_gene
52	CAMTA2	ATHB-12	1	tf_gene
53	CAMTA2	BAP2	1	tf_gene
54	CAMTA2	BSMT1	1	tf_gene
55	CAMTA2	CML5	1	tf_gene
56	CAMTA2	CRK13	1	tf_gene
57	CAMTA2	CYP82G1	1	tf_gene
58	CAMTA2	FBA5	1	tf_gene
59	CAMTA2	GLR2.5	1	tf_gene
60	CAMTA2	HR4	1	tf_gene
61	CAMTA2	JAZ10	2	tf_gene
62	CAMTA2	NAC047	1	tf_gene
63	CAMTA2	PATL6	1	tf_gene
64	CAMTA2	PBS3	1	tf_gene
65	CAMTA2	PME17	1	tf_gene
66	CAMTA2	RBOHF	1	tf_gene
67	CAMTA2	TPS03	3	tf_gene
68	CAMTA3	CRK13	1	tf_gene
69	CAMTA3	CRK37	1	tf_gene
70	CAMTA3	CYP82G1	1	tf_gene
71	CAMTA3	GLR2.5	1	tf_gene
72	CAMTA3	JAZ10	1	tf_gene
73	CAMTA3	MEE62	1	tf_gene
74	CAMTA3	NAC047	1	tf_gene
75	CAMTA3	SAG13	1	tf_gene
76	CAMTA3	WRKY8	1	tf_gene
77	ERF7	ACA12	1	tf_gene
78	ERF7	BCA2	4	tf_gene
79	ERF7	CYP706A6	1	tf_gene
80	ERF7	DLO1	1	tf_gene
81	ERF7	DXPS1	1	tf_gene
82	ERF7	ESM1	1	tf_gene
83	ERF7	LTP7	2	tf_gene
84	ERF7	NIT2	1	tf_gene
85	ERF7	PATL6	1	tf_gene
86	ERF7	PCR1	1	tf_gene
87	ERF7	PME17	1	tf_gene
88	ERF7	RAP2-6	1	tf_gene
89	ERF7	RD22	1	tf_gene
90	ERF7	SAG13	1	tf_gene
91	ERF043	ARF31	1	tf_gene
92	ERF043	BCA1	3	tf_gene
93	ERF043	CAD8	1	tf_gene
94	ERF043	CLPD	1	tf_gene
95	ERF043	ESM1	1	tf_gene
96	ERF043	FDH	3	tf_gene
97	ERF043	JAZ10	1	tf_gene
98	ERF043	JRG21	2	tf_gene
99	ERF043	NIT2	1	tf_gene
100	ERF043	NPF2.13	2	tf_gene
101	ERF043	PATL6	1	tf_gene
102	ERF043	PBS3	1	tf_gene
103	ERF043	RAP2-6	1	tf_gene
104	ERF043	RFS2	1	tf_gene
105	ERF043	WRKY8	1	tf_gene
106	RAP2-6	ACA12	1	tf_gene
107	RAP2-6	BAP2	1	tf_gene
108	RAP2-6	BCA2	4	tf_gene
109	RAP2-6	BGLU18	1	tf_gene
110	RAP2-6	BSMT1	1	tf_gene
111	RAP2-6	CYP706A6	1	tf_gene
112	RAP2-6	ESM1	1	tf_gene
113	RAP2-6	ILL5	1	tf_gene
114	RAP2-6	JRG21	2	tf_gene
115	RAP2-6	LBD11	1	tf_gene
116	RAP2-6	LTP7	2	tf_gene
117	RAP2-6	NIT2	1	tf_gene
118	RAP2-6	PATL6	1	tf_gene
119	RAP2-6	SAG13	1	tf_gene
120	RAP2-6	TAT3	2	tf_gene
121	TGA7	AIG1	2	tf_gene
122	TGA7	BCA2	4	tf_gene
123	TGA7	BGLU30	2	tf_gene
124	TGA7	CORI3	1	tf_gene
125	TGA7	DLO1	1	tf_gene
126	TGA7	ESM1	1	tf_gene
127	TGA7	IAN7	1	tf_gene
128	TGA7	LURP1	3	tf_gene
129	TGA7	OPR3	1	tf_gene
130	TGA7	PER34	1	tf_gene
131	TGA7	UGT85A1	2	tf_gene
132	WRKY18	ACA13	1	tf_gene
133	WRKY18	ACD6	2	tf_gene
134	WRKY18	BCA2	4	tf_gene
135	WRKY18	BGLU30	1	tf_gene
136	WRKY18	CAD8	1	tf_gene
137	WRKY18	CYP706A6	1	tf_gene
138	WRKY18	JAZ10	1	tf_gene
139	WRKY18	LURP1	1	tf_gene
140	WRKY18	NAC047	1	tf_gene
141	WRKY18	NATA1	1	tf_gene
142	WRKY18	PBS3	1	tf_gene
143	WRKY18	PER34	1	tf_gene
144	WRKY18	PILS5	1	tf_gene
145	WRKY18	PME17	1	tf_gene
146	WRKY18	TAT3	2	tf_gene
147	WRKY18	WRKY8	1	tf_gene
148	WRKY25	ACA13	1	tf_gene
149	WRKY25	ANN4	1	tf_gene
150	WRKY25	CLPD	1	tf_gene
151	WRKY25	CYP706A6	1	tf_gene
152	WRKY25	DXPS1	1	tf_gene
153	WRKY25	GLR2.5	1	tf_gene
154	WRKY25	NAC047	1	tf_gene
155	WRKY25	PBS3	1	tf_gene
156	WRKY25	PCR1	1	tf_gene
157	WRKY25	PER34	1	tf_gene
158	WRKY25	PGL5	1	tf_gene
159	WRKY25	PILS5	1	tf_gene
160	WRKY25	RAP2-6	1	tf_gene
161	WRKY25	UGT85A1	2	tf_gene
162	WRKY25	WRKY8	1	tf_gene
163	WRKY45	ACA13	1	tf_gene
164	WRKY45	ACD6	2	tf_gene
165	WRKY45	BCA1	3	tf_gene
166	WRKY45	CAD8	1	tf_gene
167	WRKY45	CYP706A6	1	tf_gene
168	WRKY45	DLO1	1	tf_gene
169	WRKY45	GES	1	tf_gene
170	WRKY45	JAZ10	1	tf_gene
171	WRKY45	NAC047	1	tf_gene
172	WRKY45	PER34	1	tf_gene
173	WRKY45	PILS5	1	tf_gene
174	WRKY45	UGT85A1	2	tf_gene
175	WRKY45	WRKY8	1	tf_gene
176	WRKY48	ACA12	1	tf_gene
177	WRKY48	ACD6	2	tf_gene
178	WRKY48	AGT1	1	tf_gene
179	WRKY48	BCA2	4	tf_gene
180	WRKY48	BGLU30	1	tf_gene
181	WRKY48	CAD8	1	tf_gene
182	WRKY48	CLPD	1	tf_gene
183	WRKY48	LURP1	1	tf_gene
184	WRKY48	NATA1	1	tf_gene
185	WRKY48	PATL6	1	tf_gene
186	WRKY48	PBS3	1	tf_gene
187	WRKY48	PILS5	2	tf_gene
188	WRKY48	PME17	2	tf_gene
189	WRKY48	UGT85A1	2	tf_gene
190	WRKY48	WRKY8	1	tf_gene
191	WRKY60	ACA13	1	tf_gene
192	WRKY60	ALA5	1	tf_gene
193	WRKY60	ANN4	1	tf_gene
194	WRKY60	BGLU18	1	tf_gene
195	WRKY60	CLPD	1	tf_gene
196	WRKY60	CYP706A6	1	tf_gene
197	WRKY60	DLO1	1	tf_gene
198	WRKY60	DXPS1	1	tf_gene
199	WRKY60	GLR2.5	1	tf_gene
200	WRKY60	NAC019	2	tf_gene
201	WRKY60	NAC047	1	tf_gene
202	WRKY60	PATL6	1	tf_gene
203	WRKY60	PBS3	1	tf_gene
204	WRKY60	PER34	1	tf_gene
205	WRKY60	PILS5	1	tf_gene
206	WRKY60	RAP2-6	1	tf_gene
207	WRKY60	UGT85A1	2	tf_gene
208	WRKY60	WRKY8	1	tf_gene
209	WRKY63	ACA12	1	tf_gene
210	WRKY63	ACA13	1	tf_gene
211	WRKY63	ALA5	1	tf_gene
212	WRKY63	ANN4	1	tf_gene
213	WRKY63	CML5	1	tf_gene
214	WRKY63	CYP706A6	1	tf_gene
215	WRKY63	DLO1	1	tf_gene
216	WRKY63	DXPS1	1	tf_gene
217	WRKY63	GLR2.5	1	tf_gene
218	WRKY63	LTP7	2	tf_gene
219	WRKY63	PER34	1	tf_gene
220	WRKY63	PILS5	1	tf_gene
221	WRKY63	RAP2-6	1	tf_gene
222	WRKY63	WRKY8	1	tf_gene
223	WRKY75	ACA12	1	tf_gene
224	WRKY75	ACD6	3	tf_gene
225	WRKY75	AGT1	1	tf_gene
226	WRKY75	ANN4	1	tf_gene
227	WRKY75	AtRLP24	1	tf_gene
228	WRKY75	BAP2	1	tf_gene
229	WRKY75	CLPD	1	tf_gene
230	WRKY75	CRK37	1	tf_gene
231	WRKY75	CYP706A6	1	tf_gene
232	WRKY75	JAZ10	1	tf_gene
233	WRKY75	LURP1	1	tf_gene
234	WRKY75	NAC047	1	tf_gene
235	WRKY75	PBS3	1	tf_gene
236	WRKY75	PER34	1	tf_gene
237	WRKY75	PILS5	1	tf_gene
238	WRKY75	PME17	1	tf_gene
239	WRKY75	UGT85A1	2	tf_gene
240	WRKY8	ACA12	1	tf_gene
241	WRKY8	ACD6	2	tf_gene
242	WRKY8	AGT1	1	tf_gene
243	WRKY8	AtRLP24	1	tf_gene
244	WRKY8	BAP2	1	tf_gene
245	WRKY8	BCA2	4	tf_gene
246	WRKY8	BGLU30	1	tf_gene
247	WRKY8	CAD8	1	tf_gene
248	WRKY8	CAX1	2	tf_gene
249	WRKY8	CYP706A6	1	tf_gene
250	WRKY8	JAZ10	1	tf_gene
251	WRKY8	LURP1	1	tf_gene
252	WRKY8	NAC047	1	tf_gene
253	WRKY8	NATA1	1	tf_gene
254	WRKY8	PATL6	1	tf_gene
255	WRKY8	PBS3	1	tf_gene
256	WRKY8	PER34	1	tf_gene
257	WRKY8	PGDH	1	tf_gene
258	WRKY8	PILS5	2	tf_gene
259	WRKY8	PME17	2	tf_gene
260	WRKY8	UGT85A1	2	tf_gene
261	WRKY8	WRKY8	1	tf_gene
262	MYR2	ATRLP40	1	tf_gene
263	MYR2	AtRLP41	1	tf_gene
264	MYR2	BCA2	4	tf_gene
265	MYR2	BSMT1	1	tf_gene
266	MYR2	CAX1	2	tf_gene
267	MYR2	CLPD	2	tf_gene
268	MYR2	GES	1	tf_gene
269	MYR2	HR4	1	tf_gene
270	MYR2	ILL5	1	tf_gene
271	MYR2	JAZ10	1	tf_gene
272	MYR2	JRG21	2	tf_gene
273	MYR2	PCR1	1	tf_gene
274	MYR2	PME17	1	tf_gene
275	MYR2	RBOHF	1	tf_gene
276	MYR2	RFS2	1	tf_gene
277	MYR2	STP13	2	tf_gene
278	AT5G58900	ACA12	1	tf_gene
279	AT5G58900	ACA13	1	tf_gene
280	AT5G58900	ACD6	3	tf_gene
281	AT5G58900	ARF31	1	tf_gene
282	AT5G58900	BAP2	1	tf_gene
283	AT5G58900	BCA2	7	tf_gene
284	AT5G58900	BSMT1	1	tf_gene
285	AT5G58900	DLO1	1	tf_gene
286	AT5G58900	HR4	1	tf_gene
287	AT5G58900	MEE62	1	tf_gene
288	AT5G58900	PCR1	1	tf_gene
289	AT5G58900	PER34	1	tf_gene
290	AT5G58900	PILS5	2	tf_gene
291	AT5G58900	PPH	1	tf_gene
292	AT5G58900	RAP2-6	1	tf_gene
293	AT5G58900	TAT3	2	tf_gene
294	AT5G58900	UGT85A1	2	tf_gene
295	EICBP.B	ANN4	1	tf_gene
296	EICBP.B	ARF31	1	tf_gene
297	EICBP.B	CML5	1	tf_gene
298	EICBP.B	CRK13	1	tf_gene
299	EICBP.B	CYP82G1	1	tf_gene
300	EICBP.B	GLR2.5	1	tf_gene
301	EICBP.B	JAZ10	2	tf_gene
302	EICBP.B	LBD11	2	tf_gene
303	EICBP.B	NAC047	1	tf_gene
304	EICBP.B	PGDH	1	tf_gene
305	EICBP.B	PME17	1	tf_gene
306	EICBP.B	RBOHF	1	tf_gene
307	EICBP.B	SAG13	1	tf_gene
308	EICBP.B	TPS03	3	tf_gene
309	GT-3A	ALA5	1	tf_gene
310	GT-3A	ARF31	1	tf_gene
311	GT-3A	BAP2	1	tf_gene
312	GT-3A	BGL2	1	tf_gene
313	GT-3A	BGLU18	1	tf_gene
314	GT-3A	CYP82G1	1	tf_gene
315	GT-3A	GES	2	tf_gene
316	GT-3A	GLL23	1	tf_gene
317	GT-3A	GLR2.5	1	tf_gene
318	GT-3A	IAN7	1	tf_gene
319	GT-3A	ILL5	1	tf_gene
320	GT-3A	JAZ10	2	tf_gene
321	GT-3A	JAZ9	1	tf_gene
322	GT-3A	JRG21	2	tf_gene
323	GT-3A	NAC047	1	tf_gene
324	GT-3A	PATL6	1	tf_gene
325	GT-3A	PBS3	1	tf_gene
326	GT-3A	PER34	1	tf_gene
327	GT-3A	PILS5	3	tf_gene
328	GT-3A	PME17	1	tf_gene
329	GT-3A	PXG3	2	tf_gene
330	GT-3A	RAP2-6	1	tf_gene
331	GT-3A	RD22	1	tf_gene
332	GT-3A	TAT3	2	tf_gene
333	GT-3A	TPS03	3	tf_gene
334	GT-3A	UGT76E12	1	tf_gene
335	GT-3A	UGT85A1	2	tf_gene
336	GT-3A	WRKY8	1	tf_gene
337	RAP2-9	AIG1	1	tf_gene
338	RAP2-9	AKR4C9	1	tf_gene
339	RAP2-9	ANAC087	1	tf_gene
340	RAP2-9	ARF31	1	tf_gene
341	RAP2-9	CAX1	2	tf_gene
342	RAP2-9	CYP82G1	1	tf_gene
343	RAP2-9	ESM1	1	tf_gene
344	RAP2-9	GES	1	tf_gene
345	RAP2-9	HSP90-7	1	tf_gene
346	RAP2-9	IAN7	1	tf_gene
347	RAP2-9	JAZ10	1	tf_gene
348	RAP2-9	JRG21	2	tf_gene
349	RAP2-9	LOX2	1	tf_gene
350	RAP2-9	LTP7	2	tf_gene
351	RAP2-9	NIT2	1	tf_gene
352	RAP2-9	NPF2.13	2	tf_gene
353	RAP2-9	PER34	1	tf_gene
354	RAP2-9	PXG3	2	tf_gene
355	RAP2-9	RAP2-6	1	tf_gene
356	RAP2-9	WRKY8	1	tf_gene
357	WRKY46	ACA12	1	tf_gene
358	WRKY46	ACD6	5	tf_gene
359	WRKY46	AGT1	1	tf_gene
360	WRKY46	AtRLP24	1	tf_gene
361	WRKY46	BAP2	1	tf_gene
362	WRKY46	BCA1	3	tf_gene
363	WRKY46	BCA2	4	tf_gene
364	WRKY46	CAD8	1	tf_gene
365	WRKY46	CRK13	1	tf_gene
366	WRKY46	CRK7.1	1	tf_gene
367	WRKY46	CYP706A6	1	tf_gene
368	WRKY46	CYP82G1	1	tf_gene
369	WRKY46	GES	1	tf_gene
370	WRKY46	JAZ10	1	tf_gene
371	WRKY46	LURP1	1	tf_gene
372	WRKY46	NATA1	1	tf_gene
373	WRKY46	PATL6	1	tf_gene
374	WRKY46	PER34	1	tf_gene
375	WRKY46	PILS5	1	tf_gene
376	WRKY46	PME17	2	tf_gene
377	WRKY46	PPH	1	tf_gene
378	WRKY46	TAT3	2	tf_gene
379	WRKY46	UGT85A1	2	tf_gene
380	WRKY46	WRKY8	1	tf_gene
381	WRKY26	ACA12	1	tf_gene
382	WRKY26	ACD6	5	tf_gene
383	WRKY26	AGT1	1	tf_gene
384	WRKY26	BAP2	1	tf_gene
385	WRKY26	BCA2	4	tf_gene
386	WRKY26	BGLU30	1	tf_gene
387	WRKY26	CAD8	1	tf_gene
388	WRKY26	CML5	1	tf_gene
389	WRKY26	CRK13	1	tf_gene
390	WRKY26	CYP706A6	1	tf_gene
391	WRKY26	JAZ10	1	tf_gene
392	WRKY26	LURP1	1	tf_gene
393	WRKY26	NATA1	1	tf_gene
394	WRKY26	PATL6	1	tf_gene
395	WRKY26	PBS3	1	tf_gene
396	WRKY26	PER34	1	tf_gene
397	WRKY26	PGDH	1	tf_gene
398	WRKY26	PME17	2	tf_gene
399	WRKY26	WRKY8	1	tf_gene
400	WRKY6	ACA12	1	tf_gene
401	WRKY6	ACA13	1	tf_gene
402	WRKY6	ACD6	5	tf_gene
403	WRKY6	AGT1	1	tf_gene
404	WRKY6	ANN4	1	tf_gene
405	WRKY6	AtRLP24	1	tf_gene
406	WRKY6	BCA2	4	tf_gene
407	WRKY6	CAD8	1	tf_gene
408	WRKY6	CLPD	1	tf_gene
409	WRKY6	CML5	1	tf_gene
410	WRKY6	CYP706A6	1	tf_gene
411	WRKY6	GLR2.5	1	tf_gene
412	WRKY6	JAZ10	1	tf_gene
413	WRKY6	JRG21	2	tf_gene
414	WRKY6	LOX2	1	tf_gene
415	WRKY6	LURP1	1	tf_gene
416	WRKY6	NAC047	1	tf_gene
417	WRKY6	PATL6	1	tf_gene
418	WRKY6	PER34	1	tf_gene
419	WRKY6	PGL5	1	tf_gene
420	WRKY6	PILS5	3	tf_gene
421	WRKY6	PME17	1	tf_gene
422	WRKY6	RAP2-6	1	tf_gene
423	WRKY33	ACA12	1	tf_gene
424	WRKY33	ACD6	5	tf_gene
425	WRKY33	AGT1	1	tf_gene
426	WRKY33	BAP2	1	tf_gene
427	WRKY33	BCA2	4	tf_gene
428	WRKY33	BGLU30	1	tf_gene
429	WRKY33	CAD8	1	tf_gene
430	WRKY33	CLPD	1	tf_gene
431	WRKY33	CRK13	1	tf_gene
432	WRKY33	CYP706A6	1	tf_gene
433	WRKY33	JAZ10	1	tf_gene
434	WRKY33	LURP1	1	tf_gene
435	WRKY33	NAC047	1	tf_gene
436	WRKY33	NATA1	1	tf_gene
437	WRKY33	PBS3	1	tf_gene
438	WRKY33	PER34	1	tf_gene
439	WRKY33	PME17	2	tf_gene
440	WRKY33	WRKY8	1	tf_gene
441	WRKY22	ACA12	1	tf_gene
442	WRKY22	ACA13	1	tf_gene
443	WRKY22	ACD6	5	tf_gene
444	WRKY22	AGT1	1	tf_gene
445	WRKY22	BAP2	1	tf_gene
446	WRKY22	BCA2	4	tf_gene
447	WRKY22	BGLU30	1	tf_gene
448	WRKY22	BSMT1	1	tf_gene
449	WRKY22	CAD8	1	tf_gene
450	WRKY22	CLPD	1	tf_gene
451	WRKY22	CRK13	1	tf_gene
452	WRKY22	CYP706A6	1	tf_gene
453	WRKY22	GES	1	tf_gene
454	WRKY22	HR4	1	tf_gene
455	WRKY22	JAZ10	1	tf_gene
456	WRKY22	LTP7	2	tf_gene
457	WRKY22	LURP1	1	tf_gene
458	WRKY22	NAC047	1	tf_gene
459	WRKY22	NATA1	1	tf_gene
460	WRKY22	PATL6	1	tf_gene
461	WRKY22	PBS3	1	tf_gene
462	WRKY22	PER34	1	tf_gene
463	WRKY22	PME17	2	tf_gene
464	WRKY22	UGT85A1	2	tf_gene
465	WRKY22	WRKY8	1	tf_gene
466	WRKY11	ACA12	1	tf_gene
467	WRKY11	ACD6	5	tf_gene
468	WRKY11	AGT1	1	tf_gene
469	WRKY11	BAP2	1	tf_gene
470	WRKY11	BCA2	4	tf_gene
471	WRKY11	CAD8	1	tf_gene
472	WRKY11	CLPD	1	tf_gene
473	WRKY11	CRK13	1	tf_gene
474	WRKY11	CRK37	1	tf_gene
475	WRKY11	CYP706A6	1	tf_gene
476	WRKY11	HR4	1	tf_gene
477	WRKY11	JAZ10	1	tf_gene
478	WRKY11	LTP7	2	tf_gene
479	WRKY11	LURP1	1	tf_gene
480	WRKY11	NAC047	1	tf_gene
481	WRKY11	NATA1	1	tf_gene
482	WRKY11	PATL6	1	tf_gene
483	WRKY11	PBS3	1	tf_gene
484	WRKY11	PER34	1	tf_gene
485	WRKY11	PME17	2	tf_gene
486	WRKY11	WRKY8	1	tf_gene
487	WRKY31	ACA12	1	tf_gene
488	WRKY31	ACA13	1	tf_gene
489	WRKY31	ACD6	5	tf_gene
490	WRKY31	AGT1	1	tf_gene
491	WRKY31	ANN4	1	tf_gene
492	WRKY31	AtRLP24	1	tf_gene
493	WRKY31	BAP2	1	tf_gene
494	WRKY31	BCA2	4	tf_gene
495	WRKY31	CLPD	1	tf_gene
496	WRKY31	CML5	1	tf_gene
497	WRKY31	CYP706A6	1	tf_gene
498	WRKY31	JAZ10	1	tf_gene
499	WRKY31	LOX2	1	tf_gene
500	WRKY31	LURP1	1	tf_gene
501	WRKY31	NAC047	1	tf_gene
502	WRKY31	PER34	1	tf_gene
503	WRKY31	PGL5	1	tf_gene
504	WRKY31	PILS5	3	tf_gene
505	WRKY31	PME17	1	tf_gene
506	WRKY70	ACA12	1	tf_gene
507	WRKY70	ACA13	1	tf_gene
508	WRKY70	ACD6	3	tf_gene
509	WRKY70	AGT1	1	tf_gene
510	WRKY70	ANN4	1	tf_gene
511	WRKY70	AtRLP24	1	tf_gene
512	WRKY70	BAP2	1	tf_gene
513	WRKY70	BSMT1	1	tf_gene
514	WRKY70	CLPD	1	tf_gene
515	WRKY70	CRK13	1	tf_gene
516	WRKY70	CRK37	1	tf_gene
517	WRKY70	CRK7.1	1	tf_gene
518	WRKY70	CYP706A6	1	tf_gene
519	WRKY70	GES	1	tf_gene
520	WRKY70	HR4	1	tf_gene
521	WRKY70	JAZ10	1	tf_gene
522	WRKY70	LTP7	2	tf_gene
523	WRKY70	LURP1	1	tf_gene
524	WRKY70	NAC047	1	tf_gene
525	WRKY70	PATL6	1	tf_gene
526	WRKY70	PBS3	1	tf_gene
527	WRKY70	PER34	1	tf_gene
528	WRKY70	PME17	1	tf_gene
529	WRKY70	UGT85A1	2	tf_gene
530	WRKY70	WRKY8	1	tf_gene
531	WRKY47	ACA12	1	tf_gene
532	WRKY47	ACA13	1	tf_gene
533	WRKY47	ACD6	5	tf_gene
534	WRKY47	ALA5	1	tf_gene
535	WRKY47	CAD8	1	tf_gene
536	WRKY47	CYP706A6	1	tf_gene
537	WRKY47	GLDP1	1	tf_gene
538	WRKY47	JAZ10	1	tf_gene
539	WRKY47	NAC047	1	tf_gene
540	WRKY47	PER34	1	tf_gene
541	WRKY47	PILS5	1	tf_gene
542	WRKY47	PME17	1	tf_gene
543	WRKY47	UGT85A1	2	tf_gene
544	WRKY47	WRKY8	1	tf_gene
545	BEH3	AIG1	1	tf_gene
546	BEH3	BAP2	2	tf_gene
547	BEH3	BGL2	1	tf_gene
548	BEH3	CORI3	1	tf_gene
549	BEH3	CSLG2	1	tf_gene
550	BEH3	GLR2.5	1	tf_gene
551	BEH3	ILL5	1	tf_gene
552	BEH3	JAZ9	1	tf_gene
553	BEH3	JRG21	2	tf_gene
554	BEH3	NAC019	1	tf_gene
555	BEH3	NAC047	1	tf_gene
556	BEH3	PILS5	2	tf_gene
557	BEH3	PXG3	2	tf_gene
558	BEH3	RAP2-6	1	tf_gene
559	BEH3	UGT85A1	2	tf_gene
560	BEH3	WRKY8	1	tf_gene
561	BZIP53	AKR4C9	1	tf_gene
562	BZIP53	BAP2	1	tf_gene
563	BZIP53	BGLU30	1	tf_gene
564	BZIP53	BSMT1	1	tf_gene
565	BZIP53	CAD8	1	tf_gene
566	BZIP53	CORI3	1	tf_gene
567	BZIP53	CRK13	1	tf_gene
568	BZIP53	GES	1	tf_gene
569	BZIP53	LBD11	1	tf_gene
570	BZIP53	LFNR2	1	tf_gene
571	BZIP53	LURP1	1	tf_gene
572	BZIP53	MEE62	1	tf_gene
573	BZIP53	NIT2	1	tf_gene
574	BZIP53	PCR1	1	tf_gene
575	BZIP53	PER34	1	tf_gene
576	BZIP53	PILS5	1	tf_gene
577	BZIP53	RAP2-6	1	tf_gene
578	AT1G76880	ALA5	1	tf_gene
579	AT1G76880	ARF31	1	tf_gene
580	AT1G76880	ATRLP40	1	tf_gene
581	AT1G76880	AtRLP41	1	tf_gene
582	AT1G76880	CAD8	1	tf_gene
583	AT1G76880	CSLG2	1	tf_gene
584	AT1G76880	GES	1	tf_gene
585	AT1G76880	HSP90-7	1	tf_gene
586	AT1G76880	JAZ10	1	tf_gene
587	AT1G76880	JRG21	2	tf_gene
588	AT1G76880	NPF2.13	2	tf_gene
589	AT1G76880	PBS3	1	tf_gene
590	AT1G76880	PER34	1	tf_gene
591	AT1G76880	PILS5	1	tf_gene
592	AT1G76880	WRKY18	1	tf_gene
593	AT1G76880	WRKY8	2	tf_gene
594	IDD5	ABCG40	1	tf_gene
595	IDD5	ACA12	1	tf_gene
596	IDD5	ACD6	3	tf_gene
597	IDD5	AGT1	1	tf_gene
598	IDD5	AIG1	3	tf_gene
599	IDD5	ALA5	1	tf_gene
600	IDD5	ALKBH10B	1	tf_gene
601	IDD5	BAP2	1	tf_gene
602	IDD5	BGLU30	1	tf_gene
603	IDD5	BSMT1	1	tf_gene
604	IDD5	CAX1	2	tf_gene
605	IDD5	CLPD	1	tf_gene
606	IDD5	CORI3	1	tf_gene
607	IDD5	CRK7.1	1	tf_gene
608	IDD5	F-ATMBP	1	tf_gene
609	IDD5	GES	1	tf_gene
610	IDD5	GLL23	2	tf_gene
611	IDD5	GLR2.5	1	tf_gene
612	IDD5	IAN7	1	tf_gene
613	IDD5	JAZ10	2	tf_gene
614	IDD5	JAZ9	1	tf_gene
615	IDD5	JRG21	2	tf_gene
616	IDD5	LBD11	1	tf_gene
617	IDD5	LURP1	2	tf_gene
618	IDD5	NAC047	1	tf_gene
619	IDD5	NPF2.13	2	tf_gene
620	IDD5	PATL6	1	tf_gene
621	IDD5	PER34	2	tf_gene
622	IDD5	PILS5	1	tf_gene
623	IDD5	PME17	1	tf_gene
624	IDD5	RFS2	1	tf_gene
625	IDD5	SAG13	1	tf_gene
626	IDD5	TAT3	2	tf_gene
627	IDD5	TPS03	3	tf_gene
628	IDD5	UGT76E12	1	tf_gene
629	IDD5	UGT85A1	2	tf_gene
630	IDD5	WRKY8	1	tf_gene
631	IDD4	ACA12	1	tf_gene
632	IDD4	ACA13	1	tf_gene
633	IDD4	AIG1	4	tf_gene
634	IDD4	ALA5	1	tf_gene
635	IDD4	ALKBH10B	1	tf_gene
636	IDD4	ATRLP40	1	tf_gene
637	IDD4	AtRLP41	1	tf_gene
638	IDD4	BCA1	3	tf_gene
639	IDD4	BCA2	7	tf_gene
640	IDD4	BGLU30	1	tf_gene
641	IDD4	BSMT1	1	tf_gene
642	IDD4	CLPD	2	tf_gene
643	IDD4	CORI3	1	tf_gene
644	IDD4	DLO1	1	tf_gene
645	IDD4	F-ATMBP	1	tf_gene
646	IDD4	GES	1	tf_gene
647	IDD4	GLL23	2	tf_gene
648	IDD4	GLR2.5	1	tf_gene
649	IDD4	IAN7	1	tf_gene
650	IDD4	JAZ10	2	tf_gene
651	IDD4	JRG21	2	tf_gene
652	IDD4	LBD11	1	tf_gene
653	IDD4	LFNR2	1	tf_gene
654	IDD4	LURP1	3	tf_gene
655	IDD4	MAM1	1	tf_gene
656	IDD4	MEE62	1	tf_gene
657	IDD4	NAC047	1	tf_gene
658	IDD4	NATA1	1	tf_gene
659	IDD4	NPF2.13	2	tf_gene
660	IDD4	PER34	1	tf_gene
661	IDD4	PME17	1	tf_gene
662	IDD4	RFS2	1	tf_gene
663	IDD4	SAG13	1	tf_gene
664	IDD4	TAT3	2	tf_gene
665	IDD4	TPS03	3	tf_gene
666	IDD4	UGT76E12	1	tf_gene
667	IDD4	UGT85A1	2	tf_gene
668	IDD4	WAK3	1	tf_gene
669	IDD4	WRKY8	1	tf_gene
670	IDD7	ACA12	1	tf_gene
671	IDD7	ACA13	1	tf_gene
672	IDD7	AIG1	2	tf_gene
673	IDD7	ALA5	1	tf_gene
674	IDD7	ALKBH10B	1	tf_gene
675	IDD7	ATHB-12	1	tf_gene
676	IDD7	ATRLP40	1	tf_gene
677	IDD7	AtRLP41	1	tf_gene
678	IDD7	BCA2	3	tf_gene
679	IDD7	BGLU30	1	tf_gene
680	IDD7	BSMT1	1	tf_gene
681	IDD7	CAX1	2	tf_gene
682	IDD7	CLPD	2	tf_gene
683	IDD7	CORI3	1	tf_gene
684	IDD7	CRK13	1	tf_gene
685	IDD7	F-ATMBP	1	tf_gene
686	IDD7	GES	1	tf_gene
687	IDD7	GLL23	1	tf_gene
688	IDD7	GLR2.5	1	tf_gene
689	IDD7	JAZ10	1	tf_gene
690	IDD7	JRG21	2	tf_gene
691	IDD7	LBD11	1	tf_gene
692	IDD7	MAM1	1	tf_gene
693	IDD7	MEE62	1	tf_gene
694	IDD7	NAC047	1	tf_gene
695	IDD7	NATA1	1	tf_gene
696	IDD7	NPF2.13	2	tf_gene
697	IDD7	NSP1	1	tf_gene
698	IDD7	PBS3	1	tf_gene
699	IDD7	PER34	1	tf_gene
700	IDD7	PGL5	1	tf_gene
701	IDD7	PME17	1	tf_gene
702	IDD7	RFS2	1	tf_gene
703	IDD7	SAG13	1	tf_gene
704	IDD7	TAT3	2	tf_gene
705	IDD7	TPS03	3	tf_gene
706	IDD7	UGT76E12	1	tf_gene
707	IDD7	UGT85A1	2	tf_gene
708	IDD7	WAK3	1	tf_gene
709	IDD7	WRKY8	2	tf_gene
710	AT1G19000	ACA12	1	tf_gene
711	AT1G19000	BCA2	7	tf_gene
712	AT1G19000	BGLU30	1	tf_gene
713	AT1G19000	CRK37	1	tf_gene
714	AT1G19000	CSLG2	1	tf_gene
715	AT1G19000	CYP706A6	1	tf_gene
716	AT1G19000	HR4	1	tf_gene
717	AT1G19000	LOX2	1	tf_gene
718	AT1G19000	LTP7	2	tf_gene
719	AT1G19000	OPR3	1	tf_gene
720	AT1G19000	PATL6	1	tf_gene
721	AT1G19000	PCR1	1	tf_gene
722	AT1G19000	RAP2-6	1	tf_gene
723	AT1G19000	TAT3	2	tf_gene
724	AT1G19000	UGT85A1	2	tf_gene
725	BPC1	ABCG40	1	tf_gene
726	BPC1	ACA12	1	tf_gene
727	BPC1	ACD6	3	tf_gene
728	BPC1	AGT1	1	tf_gene
729	BPC1	AKR4C9	1	tf_gene
730	BPC1	ALA5	1	tf_gene
731	BPC1	ANN4	1	tf_gene
732	BPC1	ARF31	1	tf_gene
733	BPC1	ATHB-12	1	tf_gene
734	BPC1	AtRLP24	1	tf_gene
735	BPC1	ATRLP40	1	tf_gene
736	BPC1	AtRLP41	2	tf_gene
737	BPC1	BAP2	1	tf_gene
738	BPC1	BCA1	3	tf_gene
739	BPC1	BCA2	7	tf_gene
740	BPC1	BGLU18	1	tf_gene
741	BPC1	CAX1	2	tf_gene
742	BPC1	CLPD	1	tf_gene
743	BPC1	CORI3	1	tf_gene
744	BPC1	CRK37	1	tf_gene
745	BPC1	CRK7.1	1	tf_gene
746	BPC1	CYP706A6	2	tf_gene
747	BPC1	DLO1	1	tf_gene
748	BPC1	DMR6	3	tf_gene
749	BPC1	ESM1	1	tf_gene
750	BPC1	FBA5	1	tf_gene
751	BPC1	FDH	3	tf_gene
752	BPC1	GLDP1	1	tf_gene
753	BPC1	GLL23	2	tf_gene
754	BPC1	GLR2.5	1	tf_gene
755	BPC1	HSP90-7	1	tf_gene
756	BPC1	JAZ10	2	tf_gene
757	BPC1	JRG21	2	tf_gene
758	BPC1	LBD11	1	tf_gene
759	BPC1	LFNR2	2	tf_gene
760	BPC1	LOX2	1	tf_gene
761	BPC1	LURP1	5	tf_gene
762	BPC1	MEE62	1	tf_gene
763	BPC1	NAC019	1	tf_gene
764	BPC1	NAC047	1	tf_gene
765	BPC1	NATA1	1	tf_gene
766	BPC1	PATL6	1	tf_gene
767	BPC1	PCR1	1	tf_gene
768	BPC1	PER34	1	tf_gene
769	BPC1	PHS2	1	tf_gene
770	BPC1	PILS5	2	tf_gene
771	BPC1	PME17	1	tf_gene
772	BPC1	PXG3	2	tf_gene
773	BPC1	UGT85A1	2	tf_gene
774	BPC1	WAK3	1	tf_gene
775	BPC1	WRKY8	2	tf_gene
776	WRKY40	ACA12	1	tf_gene
777	WRKY40	ACA13	1	tf_gene
778	WRKY40	ACD6	2	tf_gene
779	WRKY40	ALA5	1	tf_gene
780	WRKY40	BCA2	4	tf_gene
781	WRKY40	BGLU30	1	tf_gene
782	WRKY40	BSMT1	1	tf_gene
783	WRKY40	CAD8	1	tf_gene
784	WRKY40	CAX1	2	tf_gene
785	WRKY40	GES	1	tf_gene
786	WRKY40	LURP1	1	tf_gene
787	WRKY40	NATA1	1	tf_gene
788	WRKY40	PATL6	1	tf_gene
789	WRKY40	PER34	1	tf_gene
790	WRKY40	PILS5	1	tf_gene
791	WRKY40	PME17	2	tf_gene
792	WRKY40	WAK3	1	tf_gene
793	WRKY40	WRKY8	1	tf_gene
794	NAC029	ARF31	1	tf_gene
795	NAC029	BAP2	1	tf_gene
796	NAC029	CLPD	1	tf_gene
797	NAC029	FBA5	1	tf_gene
798	NAC029	JAZ10	1	tf_gene
799	NAC029	JRG21	2	tf_gene
800	NAC029	OPR3	1	tf_gene
801	ERF4	ACA12	1	tf_gene
802	ERF4	ACD6	2	tf_gene
803	ERF4	BCA2	4	tf_gene
804	ERF4	BGLU18	1	tf_gene
805	ERF4	BSMT1	1	tf_gene
806	ERF4	CAD8	1	tf_gene
807	ERF4	CYP706A6	1	tf_gene
808	ERF4	IAN7	1	tf_gene
809	ERF4	JRG21	2	tf_gene
810	ERF4	NIT2	1	tf_gene
811	ERF4	PATL6	1	tf_gene
812	ERF4	PCR1	1	tf_gene
813	ERF4	PILS5	1	tf_gene
814	ERF4	PME17	1	tf_gene
815	ERF4	SAG13	1	tf_gene
816	ERF4	TAT3	2	tf_gene
817	WRKY15	ACA12	1	tf_gene
818	WRKY15	ACA13	1	tf_gene
819	WRKY15	ACD6	3	tf_gene
820	WRKY15	ANN4	1	tf_gene
821	WRKY15	AtRLP24	1	tf_gene
822	WRKY15	BAP2	1	tf_gene
823	WRKY15	CLPD	1	tf_gene
824	WRKY15	CML5	1	tf_gene
825	WRKY15	CRK13	1	tf_gene
826	WRKY15	CRK37	1	tf_gene
827	WRKY15	CYP706A6	1	tf_gene
828	WRKY15	HR4	1	tf_gene
829	WRKY15	LTP7	2	tf_gene
830	WRKY15	LURP1	1	tf_gene
831	WRKY15	NAC047	1	tf_gene
832	WRKY15	PATL6	1	tf_gene
833	WRKY15	PER34	1	tf_gene
834	WRKY15	PILS5	1	tf_gene
835	WRKY15	PME17	1	tf_gene
836	WRKY15	UGT85A1	2	tf_gene
837	WRKY28	ACA12	1	tf_gene
838	WRKY28	ACD6	3	tf_gene
839	WRKY28	AGT1	1	tf_gene
840	WRKY28	AtRLP24	1	tf_gene
841	WRKY28	BAP2	1	tf_gene
842	WRKY28	BGLU30	1	tf_gene
843	WRKY28	BSMT1	1	tf_gene
844	WRKY28	CLPD	1	tf_gene
845	WRKY28	CML5	1	tf_gene
846	WRKY28	CYP706A6	1	tf_gene
847	WRKY28	GES	1	tf_gene
848	WRKY28	JAZ10	1	tf_gene
849	WRKY28	LURP1	1	tf_gene
850	WRKY28	NAC047	1	tf_gene
851	WRKY28	NATA1	1	tf_gene
852	WRKY28	PBS3	1	tf_gene
853	WRKY28	PER34	1	tf_gene
854	WRKY28	PILS5	1	tf_gene
855	WRKY28	PME17	2	tf_gene
856	WRKY28	RAP2-6	1	tf_gene
857	WRKY28	UGT85A1	2	tf_gene
858	WRKY28	WAK3	1	tf_gene
859	WRKY28	WRKY8	1	tf_gene
