# Supplementary material for: A rare PRIMER cell state in plant immunity
Source: Nature. 2025 Jan 8;638(8049):197–205. doi: 10.1038/s41586-024-08383-z (PMC11798839; doi:10.1038/s41586-024-08383-z)
Supplement: Supplementary file 8 — Source Data Fig. 5 [file 41586_2024_8383_MOESM8_ESM.xlsx]

## Sheet: Fig5a
Source data for Fig5a: spatial DEGs from MERFISH AvrRpt2 9hpi data
	Z_score	log_fc	p_val
LHY	3.35437	-1.06033	0.000795456
AT1G01230	3.34837	0.351701	0.000812896
ACS2	18.6799	3.49112	7.2219e-78
AT1G05575	5.98405	1.15769	2.17652e-09
ATMYB13	2.66114	0.647484	0.00778775
AtbZIP52	6.97983	0.618454	2.95532e-12
GATA11	4.48431	-0.553972	7.31514e-06
BON3	32.5237	8.00097	4.93222e-232
PIF3	11.1221	-1.311	9.79667e-29
MYB61	1.46042	0.386082	0.144175
BHLH74	8.20659	-1.49032	2.27555e-16
STP1	31.6064	-4.15805	3.01783e-219
RPS5	12.4941	-0.776369	8.03575e-36
NRT2.5	0.398495	-0.0898054	0.690266
PNSL2	68.2796	-4.71106	0
AT1G14580	14.3428	-1.43879	1.18115e-46
RDR1	28.3229	-2.22645	1.80783e-176
AHA10	14.2157	2.59909	7.3267e-46
NFYA8	11.7723	1.05098	5.42465e-32
AT1G18060	46.8371	-2.85369	0
ERF017	10.7076	2.39091	9.37377e-27
FMO1	43.5418	7.55432	0
NLP4	1.44072	-0.107687	0.149665
SPL14	6.18181	0.264606	6.337e-10
LYM1	4.18978	-1.30769	2.79223e-05
TGA3	11.8036	0.530512	3.73937e-32
AT1G22630	38.4349	-3.75816	0
RABG3B	11.9967	-2.24467	3.6958e-33
DIR11	6.82995	1.76086	8.49437e-12
SOG1	12.5477	-0.979537	4.0927e-36
ERF11	23.6635	1.73992	8.57612e-124
WRKY71	2.22011	0.920268	0.026411
TCP24	14.0333	-1.22935	9.75204e-45
AGO3	5.8888	0.809021	3.89007e-09
BZIP68	16.0384	-1.30743	6.88796e-58
MYC2	6.62904	-0.313764	3.37888e-11
ANAC13	30.499	2.9612	2.68312e-204
AT-GTL1	42.4656	-3.57158	0
AT1G33420	4.05845	-0.297904	4.93993e-05
anac016	10.9776	1.41825	4.89909e-28
BHLH80	11.4448	-1.44536	2.49636e-30
ABF2	7.70325	-0.474778	1.32645e-14
RAP2-1	5.61864	-1.5882	1.9247e-08
E2FC	0.765275	0.0880117	0.444108
AT1G49010	48.5065	-4.70508	0
HHO6	11.5647	-1.93394	6.2225e-31
BHLH122	35.6608	-2.99404	1.6043e-278
GATA28	3.69869	-0.338373	0.000216713
ATEXO70G2	21.7862	3.5569	3.13753e-105
LYK3	25.67	-4.0783	2.52865e-145
NAC018	15.422	-1.64954	1.1642e-53
ERF8	2.26446	-0.241518	0.0235456
RAP2-12	10.0287	-0.578659	1.14008e-23
GLL23	1.21088	0.504541	0.225943
AT1G56145	30.2939	3.51428	1.38136e-201
WRKY6	34.302	4.95455	7.33679e-258
AT1G62510	2.8397	-1.21778	0.00451566
ACS10	14.3244	-1.40402	1.54161e-46
YDA	1.80406	-0.105671	0.0712217
NPR1	22.3531	-0.801765	1.12703e-110
DIR21	10.4948	-1.45274	9.12825e-26
PCFS1	21.7183	2.37789	1.37753e-104
AT1G68390	19.4168	6.28546	5.5688e-84
NAC029	21.2436	2.24255	3.77762e-100
CMT3	3.26973	0.429601	0.00107651
HRE1	1.53889	-0.414915	0.123831
AT1G72740	10.193	-0.997344	2.13182e-24
AT1G72950	1.08587	-0.0976195	0.277539
EIL3	4.61999	0.363636	3.83761e-06
CLE13	2.63319	0.887412	0.00845881
ERF018	6.34444	0.639008	2.23235e-10
BZR1	2.62921	-0.267933	0.00855841
DREB2D	1.38611	-0.430954	0.165714
HMGB9	33.0121	-3.73068	5.44053e-239
AT1G76870	11.0537	-2.04016	2.10479e-28
CYCA1-2	10.3755	1.67093	3.2041e-25
NCED9	4.15865	1.65013	3.20134e-05
BEH4	4.34618	-0.63977	1.38526e-05
WRKY40	27.3895	1.88809	3.65729e-165
PHL7	11.9713	-0.616345	5.02448e-33
BPC1	0.51324	0.0548507	0.607784
SGR5	7.24589	1.26893	4.29603e-13
IDD4	0.965128	0.0868359	0.334481
ALD1	35.454	5.60247	2.51743e-275
DRD1	8.79701	-1.2554	1.40508e-18
ARID3	12.424	-0.650185	1.93588e-35
AT2G18300	11.285	-2.48147	1.55592e-29
ATHB-21	0.672477	0.18585	0.50128
PHYB	28.6678	-1.88634	9.60795e-181
AT2G20110	17.4591	1.55645	2.93641e-68
SVP	51.9644	-2.75327	0
WRKY15	11.4978	0.6029	1.35369e-30
ERF008	2.58618	-0.337165	0.00970475
LYK4	5.31901	-0.422594	1.04335e-07
AtRLP20	16.828	2.42227	1.52185e-63
NTL8	1.97637	-0.925283	0.0481125
IRX7	1.83063	0.329467	0.0671565
PUB12	1.35899	0.212088	0.174149
ATGLR2.8	23.6679	2.92732	7.71451e-124
ERF15	5.80742	-0.883172	6.34446e-09
AT2G31945	0.792222	0.240479	0.428231
MYB101	7.00335	2.23176	2.49915e-12
ASR3	11.3986	-1.35586	4.25103e-30
AT2G33710	5.31779	1.05433	1.05036e-07
TIFY 5B	6.48594	0.880898	8.81793e-11
ROS1	23.6147	-1.60518	2.72166e-123
AT2G38090	1.35716	0.497577	0.17473
DREB2E	28.4914	5.94804	1.49825e-178
NF-YB1	3.61907	-0.512003	0.000295659
PHT1-4	3.79206	1.22479	0.000149403
ACR9	13.3752	-1.00073	8.4463e-41
DREB2C	23.911	4.36862	2.35286e-126
WRKY55	16.2786	4.34906	1.40017e-59
SAP11	3.11631	0.175716	0.0018313
LBD16	2.1011	-0.51006	0.0356324
MPK6	2.78982	-0.155635	0.00527368
COS1	27.4666	-1.89102	4.39678e-166
ERF13	2.53698	0.27763	0.0111814
ERF034	33.9364	4.82358	1.93433e-252
SAUR36	7.60838	1.68993	2.77546e-14
GRF9	0.842455	0.332583	0.399533
TCP9	5.6061	0.354443	2.06942e-08
ATMPK12	0.115133	-0.0241873	0.90834
GBF3	2.61654	-0.190457	0.00888258
ATHB-7	10.2271	-0.908866	1.49913e-24
SDR3B	12.5027	1.42935	7.21707e-36
RKF3	2.09255	0.230574	0.036389
AT2G48100	5.28252	-0.362968	1.27422e-07
RGLG1	14.6187	2.41401	2.13537e-48
TCP13	1.31165	-0.100344	0.189639
HSFA1E	1.63997	-0.417367	0.101012
DCL2	3.40774	-0.382644	0.000655036
anac046	2.76541	0.270702	0.00568517
GID1A	31.7204	-2.72689	8.13907e-221
RLP30	19.9556	1.722	1.34065e-88
GATA15	0.887327	0.113126	0.374903
RPM1	11.8116	-0.84335	3.39961e-32
MYB83	0.522188	0.139729	0.60154
RVE8	1.51648	-0.412978	0.129399
DML2	12.2031	-0.957409	2.99183e-34
ANAC050	6.19524	0.499433	5.81968e-10
NAC053	7.50718	0.398454	6.04165e-14
ATMYB65	5.2745	0.467565	1.33119e-07
SCPL14	3.23757	-0.521716	0.00120551
TGA6	1.22664	0.109617	0.219958
AT3G12910	16.6627	4.99805	2.44538e-62
PHL6	37.1697	-2.81852	2.11021e-302
ERF4	9.71778	0.495049	2.53235e-22
PPI2	5.64571	1.06855	1.64498e-08
NAC055	2.01076	0.84089	0.0443512
TIFY6B	12.8567	-1.00114	7.88502e-38
MPK9	15.7665	-1.81964	5.29332e-56
anac058	0.651616	0.238343	0.514649
AT3G18560	6.64661	1.46187	2.99912e-11
NDR1	5.57936	-0.407988	2.41405e-08
GATA24	2.17409	-0.211527	0.0296983
MIP1B	0.446985	-0.130651	0.654886
ERF1B	2.67404	0.525103	0.00749426
MYB15	52.4449	5.39017	0
SCRM	5.7815	0.480865	7.40375e-09
TCP20	2.39993	0.279313	0.0163981
AT3G42860	5.15306	1.14249	2.56266e-07
TIFY3A	5.52814	-0.869938	3.23647e-08
SEN1	0.360026	-0.0825731	0.718828
TRP2	28.6831	-1.36182	6.1976e-181
UGT76E4	13.0534	1.54463	6.07788e-39
ATNOS1	35.2579	-2.79911	2.60053e-272
EDS1	7.28511	-0.383581	3.21419e-13
MPT2	45.7714	6.42786	0
NAC062	9.50398	0.304952	2.02009e-21
AT3G49930	13.5921	-2.14576	4.46127e-42
ERF011	12.2058	1.25391	2.89532e-34
AT3G50280	0.388654	-0.0473866	0.697532
DOF3.4	1.39356	0.573791	0.163449
GAF1	6.16467	-0.982377	7.06298e-10
AT3G51470	8.82098	-1.58751	1.13462e-18
ACA1	2.50596	-0.565806	0.0122121
AT3G55240	0.835412	0.191108	0.403486
AT3G56290	21.2901	-2.96429	1.40265e-100
DPBF3	3.15848	-0.272594	0.00158595
HDG1	11.946	-1.23985	6.80856e-33
TIR1	34.3764	-2.07995	5.67852e-259
RVE5	8.4505	-1.14725	2.90057e-17
NAC68	25.2379	2.75805	1.53815e-140
NAC69	1.53457	0.171261	0.12489
MYB55	1.65024	-0.397437	0.0988934
WRKY47	21.8148	-1.94755	1.67873e-105
WRKY42	9.08758	2.27854	1.01264e-19
ACS11	2.82161	-1.1004	0.00477838
HMGB13	19.7081	3.53041	1.83604e-86
MPK5	18.67	2.17138	8.69314e-78
HSFB2B	5.83493	-0.513012	5.38116e-09
TCX2	9.15765	-1.84819	5.30411e-20
ERF039	1.95165	0.343551	0.0509797
ERF6	4.80965	-0.822312	1.51198e-06
WRKY28	10.8429	1.30972	2.1558e-27
RABA1E	16.3325	3.65748	5.79321e-60
BEH3	17.0962	2.10089	1.58266e-65
AT4G19970	15.917	2.23575	4.82839e-57
AT4G20000	7.57649	1.29917	3.55039e-14
LSD1	25.4502	1.77991	7.02099e-143
WRKY31	20.6708	2.76762	6.35145e-95
WRKY29	11.7195	3.00446	1.01263e-31
WRKY7	1.24345	-0.125263	0.2137
AT4G24350	30.4833	-3.82859	4.34272e-204
ACS7	1.60012	0.359158	0.109572
AT4G27900	9.68958	-1.26781	3.33907e-22
AT4G28025	38.261	-2.62406	0
NAC073	3.46225	2.17095	0.000535688
ARF16	12.4439	-0.979278	1.50881e-35
ERF015	3.99147	-0.878072	6.56645e-05
PC-MYB1	0.765705	0.0621495	0.443852
AT4G33280	0.324404	0.133737	0.745632
BAK1	42.5598	2.04101	0
SRK2E	8.76665	-1.77741	1.84067e-18
AT4G34220	13.6498	-3.74181	2.02549e-42
ERF109	35.7921	5.37978	1.46517e-280
GATA19	0.20529	-0.0961104	0.837346
MAPKKK21	19.9581	3.46311	1.27355e-88
HAT22	4.59479	0.304159	4.33191e-06
FRS9	8.17269	-1.04017	3.01601e-16
BPC5	7.51293	-1.05682	5.7817e-14
PNSL4	61.7972	-3.88306	0
GT-3A	28.1454	6.6754	2.7309e-174
CAX4	23.9874	7.35738	3.76618e-127
MYB3R5	1.27549	0.225639	0.202135
RVE4	24.0632	-2.24733	6.07539e-128
EIN2	4.87435	-0.308831	1.09165e-06
NAC078	8.52742	-0.328432	1.4965e-17
AT5G05550	20.9451	-2.62676	2.07826e-97
MYB33	12.2625	-0.881954	1.43985e-34
TGA10	2.72171	-0.612178	0.00649458
TGA2	5.63426	-0.718176	1.75809e-08
TGA5	0.681834	-0.0525942	0.495344
EICBP.B	13.9806	-0.870363	2.04671e-44
GLR2.5	34.6163	6.71122	1.43788e-262
WRKY75	24.4696	6.23354	3.11183e-132
DRM2	9.51773	-1.63956	1.77002e-21
NIK1	5.06901	-1.08457	3.99882e-07
HSFA1B	15.6034	-1.28047	6.89856e-55
ATG5	11.3957	-1.11886	4.39188e-30
MYB56	1.33797	0.376559	0.180907
ANAC087	36.4795	7.46716	2.34818e-291
DCL4	14.086	-1.4774	4.63105e-45
EFR	8.23002	0.632436	1.87188e-16
ndhU	71.6951	-3.8411	0
WRKY30	19.8176	4.12022	2.0983e-87
BGLU31	31.5381	6.68885	2.61375e-218
AT5G25475	1.73047	-0.341115	0.0835458
AT5G25840	2.86928	0.768473	0.00411413
WRKY50	13.3498	-1.14898	1.18837e-40
LSH1	0.709641	-0.368596	0.477927
AHK2	15.7349	-2.74986	8.72627e-56
DTX30	1.34979	0.26151	0.177083
AT5G38350	21.0662	5.17927	1.62356e-98
BIM3	6.13463	-1.28204	8.53557e-10
ZHD10	5.20733	-0.401638	1.91577e-07
ERA1	8.60097	-0.73926	7.90425e-18
WRKY24	1.00556	-0.251233	0.314629
AT5G42000	2.00141	-0.258138	0.0453477
RPS4	9.80429	-0.540075	1.07906e-22
BMY2	16.9917	-2.22666	9.46373e-65
FLS2	3.60565	0.571983	0.000311374
WRKY8	33.7793	6.9964	3.97233e-250
anac096	1.00703	-0.262867	0.313919
ERF2	17.5181	-1.32179	1.04259e-68
ERF5	13.0478	-1.84358	6.54254e-39
AT5G47660	3.99436	-0.586651	6.48693e-05
RBOHD	15.6641	0.871898	2.66215e-55
GLR1.3	32.1809	6.61888	3.26597e-227
DMT1	10.1871	-1.74759	2.26442e-24
GATA16	1.22735	0.304542	0.219689
RBOHC	37.7829	9.25478	0
ACS12	13.5726	-1.36851	5.82028e-42
NEET	28.9797	-2.93103	1.1866e-184
RVE6	8.41922	-0.932389	3.78997e-17
AT5G56100	9.76706	-1.79863	1.55908e-22
MKK6	4.92495	0.869516	8.4384e-07
AT5G56840	4.76087	-0.965605	1.9276e-06
EMB1789	8.52847	-0.88929	1.48295e-17
AT5G58570	6.80521	-1.87318	1.00905e-11
AT5G58620	28.5767	2.0475	1.3077e-179
HTA6	6.20599	-1.04838	5.43539e-10
ACT	3.96536	1.10951	7.32838e-05
ERF104	37.2903	-3.17339	2.35688e-304
HSFB2A	1.45699	-0.103253	0.14512
AGL42	1.78718	0.660122	0.0739077
HDA6	8.68991	-0.660648	3.62741e-18
PEP2	3.41336	0.615188	0.000641681
PEP3	3.08254	0.600515	0.0020524
AT5G65300	32.1966	3.22859	1.97139e-227
AT5G66440	1.6246	-0.579661	0.104248
AT5G66600	18.5624	3.06134	6.47875e-77
AT5G66900	3.18068	-0.189141	0.00146931
MAPKKK19	18.9819	3.65284	2.40654e-80
ERF010	4.75795	-0.96118	1.95567e-06
TRB2	8.78025	-0.711939	1.63107e-18

## Sheet: Fig5i
Source data for Fig5i: Enriched motifs linked to genes enriched in PRIMER or bystander cells.
(Top) PRIMER cell enriched
	motif	observed	background	percent.observed	percent.background	fold.enrichment	pvalue	motif.name	p.adjust
MA1197.1	MA1197.1	633	1155	9.33215	4.01362	2.32512	7.89823e-121	CAMTA1	3.67267e-118
MA0969.1	MA0969.1	526	977	7.75468	3.39507	2.2841	6.15258e-96	CMTA2	1.43048e-93
MA0970.1	MA0970.1	338	675	4.98305	2.34562	2.1244	9.61989e-52	CMTA3	1.49108e-49
MA1382.1	MA1382.1	634	1775	9.3469	6.16812	1.51536	7.47436e-33	FAR1	8.68894e-31
MA0557.1	MA0557.1	575	1692	8.47708	5.8797	1.44175	9.87829e-24	FHY3	9.18681e-22
MA1071.1	MA1071.1	2892	10875	42.636	37.7906	1.12822	4.2453e-21	DOF5.3	3.29011e-19
MA1207.1	MA1207.1	673	2164	9.92186	7.51989	1.31942	4.76741e-17	GT-A3	3.16692e-15
MA1267.1	MA1267.1	2606	9852	38.4196	34.2357	1.12221	8.43206e-17	AT5G66940	4.90113e-15
MA1426.1	MA1426.1	407	1231	6.00029	4.27772	1.40268	6.91282e-15	MYB124	3.57162e-13
MA0941.1	MA0941.1	602	1948	8.87513	6.76929	1.31109	1.01734e-14	ABF2	4.73064e-13
(Bottom) bystander cell enriched
	motif	observed	background	percent.observed	percent.background	fold.enrichment	pvalue	motif.name	p.adjust
MA1308.1	MA1308.1	542	2793	13.2066	8.87907	1.48739	2.20687e-23	WRKY70	1.0262e-20
MA1305.1	MA1305.1	560	2979	13.6452	9.47037	1.44083	6.05061e-21	WRKY55	1.11041e-18
MA1083.1	MA1083.1	491	2538	11.9639	8.06841	1.48281	7.16391e-21	WRKY30	1.11041e-18
MA1084.1	MA1084.1	468	2415	11.4035	7.67739	1.48534	4.85617e-20	WRKY38	5.64529e-18
MA1093.1	MA1093.1	400	2103	9.74659	6.68553	1.45786	7.76842e-16	WRKY75	7.22463e-14
MA1302.1	MA1302.1	562	3173	13.694	10.0871	1.35757	1.53541e-15	WRKY65	1.18994e-13
MA0972.1	MA0972.1	443	2432	10.7943	7.73143	1.39616	2.94896e-14	CCA1	1.95895e-12
MA1299.1	MA1299.1	638	3757	15.5458	11.9437	1.30159	8.98241e-14	WRKY17	5.22102e-12
MA1315.1	MA1315.1	585	3400	14.2544	10.8087	1.31878	1.07726e-13	WRKY24	5.56585e-12
MA1079.1	MA1079.1	465	2615	11.3304	8.3132	1.36294	3.40827e-13	WRKY21	1.58484e-11

## Sheet: Fig5j
Source data for Fig5j
suppressed by CAMTA3	PRIMER cell marker genes suppressed by CAMTA3	bystander cell marker genes suppressed by CAMTA3	induced in PRIMER cells	induced in bystander cells
FRO1	AT1G28660	AT1G01660	ATGSL10	AT3G60415
AT1G01660	AIG1	PUB56	AT5G01750	AT1G35710
PUB56	PAE2	NIMIN-1	AT2G32190	CML12
NAC004	BFRUCT3	GSTF7	AT2G32210	ACD6
NIMIN-1	CRRSP2	AT1G03850	AT3G05500	AT5G44568
GSTF7	DTX14	AT1G13470	NUDT21	AT1G72900
AT1G03850	AT1G76240	PAP1	GT-3B	RPP4
AT1G05450	AT1G76470	PCR1	NUDT4	AT1G58602
CALS1	FIT	AT1G15125	AT4G01360	SGT1A
AT1G06090	MYB101	AT1G15790	SAP12	AT5G54720
CHX14	AT2G36690	WAKL8	AT4G19200	WAK1
GAT1	AT3G12910	AMC8	PUB36	AT3G04210
AT1G11330	PBP1	AT1G17600	AT1G13340	EDA39
CYP86C3	MPC	CHS1	GT-3A	MPK3
AT1G13470	CYP71B19	PGDH	AT1G56660	AT1G72910
PAP1	AT3G26440	WAK1	AT4G33920	ECS1
PCR1	CYP81D11	AT1G23840	AT1G36622	AT5G54710
AT1G15125	AT3G46280	AT1G24147	AT5G13200	PAD4
AT1G15790	UGT73D1	ECS1	AT1G05340	SAG21
WAKL8	JRG21	AT1G53100	IQM5	AT1G53440
OCT3	AT3G60966	AT1G56120	AT2G25460	KRP1.1
AMC8	AT4G01910	SVL2	AGP2	IQM4
AT1G16635	CRK7	SUFE2	AT5G10695	HR3
AT1G17600	AT5G07150	SUC1	CML5	HIR3
CHS1	FLP2	SARD1	WRKY48	RLM3
PRA1F1	AT5G44065	MYB122	AT5G45350	CRK4
PGDH	ELP1	GDPD5	AT3G13433	AT1G24147
AT1G18050	RBOHC	NUDT6	GLR2.5	WRKY70
AT1G19410	AT5G56960	PCMP-E74	PER34	NUDT6
AT1G19960	SAL2	AT2G07042	PME17	AT5G44580
AT1G20990	MAF5	LURP1	AT1G78780	AT1G72920
WAK1	ORFX	AT2G15042	NHL13	AT4G13495
EXT3		AT2G16530	AT1G78280	CML10
CML44		AT2G21850	AT5G24810	CNGC12
FRO3		AT2G23200	SRC2	STP13
AT1G23830		WRKY60	PARG2	AT2G20142
AT1G23840		AT2G25510	WRKY8	AtRLP34
AT1G24090		PME12	AT1G13520	ERD6
AT1G24147		PLP2	AT5G03610	AtNUDT7
AT1G27240		SCPL51	AT5G51465	TIR
GRXC9		ERF15	GPX2	LHT1
AT1G28660		AT2G32160	AGP1	AT3G54150
AT1G30760		UGT86A1	AT5G44567	AT2G25510
VSR6		LECRK41	CALS10	AT5G59670
AT1G31550		AT2G39210	AT1G56060	AT1G72940
ECS1		WRKY54	ANAC087	ACA10
AT1G31710		CML10	ZAT8	AT2G23680
AIG1		SIB2	AT5G27765	LPAT4
AT1G34380		AT2G43140	AT4G15610	GSTF8
AT1G48210		CNGC11	AT1G44130	AT3G28580
AT1G49938		CNGC12	SEC1B	PLP2
CYP705A27		SDR3A	ESL1	CNGC11
AT1G50780		AT3G08870	KRP6	MYB51
AT1G52770		AT3G09010	IAN7	AT2G15042
AT1G53100		AT3G09490	AT1G34750	GSTF6
AT1G56120		AtRLP34	VAMP723	ATL31
RGXT3		UGT76B1	AT2G39518	CNGC3
AT1G56555		AT3G11402	PIT1	RPP5
AtMYB50		CYP72A8	LSD1	AT4G08555
PAE2		JAL34	ATPAP1	AT3G15760
DTX48		AT3G16530	NHL10	AT4G36500
NRPB10L		DTX40	SAR1.1	AMT2
MIR171C		PCC1	MAN1	AT5G24210
AT1G62170		AT3G22235	AT1G55775	EDS1
MIR413		AtRLP38	SFP1	SERK4
FMO GS-OX2		NIMIN-2	ERD7	CYP71B7
BFRUCT3		NUDT13	AT1G18740	HIPP13
PMEI10		AT3G26840	ACHT2	UGT85A1
PMEI9		BIC2	4CL4	ABCC3
ORTH5		MLO3	AT5G53590	RLM1B
MIR163		CML47	AT5G18150	LURP1
SVL2		AT3G49930	AT3G10300	AT3G22235
AT1G67330		HR3	GAD1	ALD1
SUFE2		CML41	AT3G13432	GSTF7
IPT1		AT3G51350	AT3G51660	IGMT4
PAN		WRKY70	PP2A11	AtRLP33
AT1G68710		SIB1	GUT15	EGC2
BZIP8		BG3	RGLG2	AT1G56520
AT1G69080		AT3G57460	GPT2	LRR-RLK
AGO7		PME35	AT1G23710	IQM3
HO3		AT3G62780	HSFB1	CML46
CRRSP2		GSTF2	GLP9	AT1G13470
DTX14		AT4G03450	CSLD2	CRT3
RH49		CPK31	RIPK	PLDGAMMA1
SUC1		MAPKKK10	AT3G55430	AMC8
AT1G71910		ACD6	PVA41	AGP16
NPF5.14		AT4G15620	KIN7D	WRKY51
CAR3		AT4G15765	PSK3	WRKY54
SARD1		NPR4	PATL6	CKX4
MYB122		MSRB9	SMXL2	UPS2
GDPD5		AT4G21903	AT3G59350	HIPP02
EDS16		MORC7	AT5G17350	AT3G50800
AT1G76240		AMC2	SYT3	WRKY40
NAC031		CYP83B1	AT4G20320	AT4G18250
AT1G76470		LHT7	AT2G18193	AT5G36930
PCMP-E5		DTX47	AATP1.1	AT1G35210
AT1G78450		CYP79B2	AT5G45630	AT4G18253
EXPA15		AT5G07760	LECRKS2	ABCC11
AT2G03540		CWINV6	KOR2	CML47
NUDT6		AT5G16170	AT1G03660	RLK1
AT2G04495		AT5G22530	BGLU46	XBAT34
PCMP-E74		AT5G22540	AT5G35735	SARD1
AT2G05160		AT5G24200	CBL1	AT3G04220
AT2G05540		DMR6	AT1G70480	CYP71B15
AtGRF6		WRKY50	AT1G27100	AT5G42530
AT2G07042		STP13	AT3G19970	AT1G51270
AT2G07769		HIPP02	AT2G42480	AT5G41180
AT2G07779		LRK10L-2.3	PER4	AT3G57460
AT2G12420		AT5G42530	AT1G06983	AT5G22520
AT2G14160		AT5G43910	PMI2.1	AT5G60800
LURP1		AT5G44820	AT4G11340	KIC
AT2G15042		DUR3	WRKY22	ABCG36
ROSY1		SARD4	NHL6	HSP90-3
AHB1		BAD1	CSLD3	NIMIN-1
AT2G16530		SUMO3	RABA6B	ALA11
PLT3		AT5G55450	AT3G62260	AIG2A
SIRK		AT5G55460	NET4B	RAP2-4
AT2G19440		XTH25	PIPC	AtRLP36
AT2G21850		AT5G59670	AT4G02880	AT1G24145
AT2G22820		RLK1	Y-2	AT1G31540
AT2G23200		COBL5	FOX2	GK-1
AT2G24660		NAC104	CRK37	AR781
AT2G24692		AT5G66910	AT1G06640	AT4G13500
TAT3			GLR1.2	AT3G24420
WRKY60			AT1G22930	AT1G74440
SCT			FAD-OXR	AtRLP38
AT2G25510			AT3G22600	ZAT10
PME12			AT4G19970	GSH2
PLP2			AT1G02270	AtRLP32
CYP705A8			CAD8	WRKY33
SCPL51			FAX5	NAC081
FIT			ARF2-A	AT1G27020
ETC2			ALA3	AT5G55450
TCL2			AT3G04640	CYP83B1
LSH3			PCR2	GSTF2
ERF15			CALS6	AT4G38560
AT2G32160			OMT1	GSTF10
MYB101			GAUT15	ACS6
SCPL46			MICU	SAP11
CIPK13			AT1G42470	AT1G43910
AT2G34315			AT2G32200	CYP57
VSR5			BON3	HIR2
AT2G36690			AT2G27500	PME12
UGT86A1			DRP2B	SZF1
AT2G37030			PCKA	CYP81F2
LECRK41			GAD4	AT1G28190
AT2G39210			AT2G23790	MLO2
WRKY54			ATHB-12	CYP72A8
AT2G41082			AT5G16360	SNC4
CML10			NAC019	AT3G26840
SIB2			WRKY55	GTE7
AT2G41590			AT3G02840	APS1
AT2G43140			AT5G13210	AT4G38550
AT2G43150			PIX13	AT1G51805
AT2G43470			COBL8	CZF1
AT2G44130			AT3G17800	HIPP14
AT2G45930			ALY3	CYP706A1
CNGC11			PP2A14	AT4G03450
CNGC12			CAM2	ACO4
SDR3A			FH7	AT5G44570
WRKY58			PLDBETA1	DTX47
AT3G01329			AT4G36010	AT5G47130
SAMDC1			AT2G37110	LHCA4
AT3G03440			GSTU8	CRK6.1
AT3G03500			AGP12	ATMRP13
AT3G03930			AT5G13190	STP3
HEL			AT1G75000	WAK2
PME23			ERD14	AT4G22530
AT3G08870			NTMC2TYPE6.2	AT4G16957
AT3G09010			UBC9	RPP13
AT3G09020			AT1G47130	AT3G47090
HSP70-3			AT2G23120	SAUR72
AT3G09450			PER58	RIN4
AT3G09490			AT1G05710	GRP3
AT3G10815			BIG	DTX18
AtRLP34			SRO2	AT3G02770
UGT76B1			RBOHF	RPP8
AT3G11402			HAB1	AT5G43440
AT3G11920			CIPK11	AT5G44575
SCPL16			AT5G42050	ATSIK
AT3G12410			CK1	AT1G08173
AT3G12910			SLAH3	AT3G44630
AT3G13210			PP2B1	AT4G16960
NAP1;4			HIPP45	CYP76C6
AT3G13980			INVC	PGDH
CYP72A7			CRK4.1	RPP8L4
CYP72A8			TPPG	MPK17
PBP1			P4H9	AT3G15770
JAL34			GPAT2	SVL2
AT3G16530			AT1G65510	MAP2A
AT3G16712			BHLH19	ABCG42
AT3G17130			AT3G21320	ZAT6
PAP17			CKX3	SUC1
MPC			AT1G13310	LRR XI-23
AT3G19920			XTH23	ERF104
AT3G21680			LAC9	DAR3
DTX40			AT1G22410	PCS1.1
PCC1			RBOHC	HSFA4A
AT3G22235			NAC002	AT5G49760
TIF3C2			ARD	LHT7
AtRLP38			AtRLP20	AT1G30190
AT3G23510			GDH2.1	AT4G19410
NIMIN-2			SRO5	AT2G32240
CYP71B19			AT1G61610	PCR1
CYP71B36			AT5G66890	LAZ5
RZ1A			ADC2	AT5G44585
AT3G26430			AGP15	CRK39
AT3G26440			AT3G18950	AtRLP31
ARO4			ATM	UGT86A2
NUDT13			CPK29	CNGC10
AT3G26840			RAP2-13	DTX21
AT3G28540			HVA22J	HSFA2
AT3G28550			RAN1	AT1G21120
CYP81D11			SBT3.5	CYP71B23
AT3G28880			SAG13	AT5G23510
AtRLP43			SAG113	AT5G18470
AT3G29644			RCD1	PBL11
AT3G33235			POX2	AT5G42250
BIC2			SAG101	MAPKKK10
FAMT			AIG1	CW9
MLO3			TRX5	DSP3
AT3G45620			PPH	AT1G55450
AT3G46280			XTH18	TEM1
CML47			NBR1	AT3G26510
EDS1B			AT1G07870	COL16
AT3G49930			ENODL17	AT1G21590
HR3			CML27	AT5G24200
HR4			SEC3A	BGLU26
AT3G50625			AT1G36640	AT5G22530
CML41			AT1G08910	AT5G40060
AT3G51330			XLG2	PUP22
AT3G51350			AT3G52748	AT1G03740
SSL5			AT1G69610	AT4G29950
SSL6			GA2OX2	AT5G25170
AT3G51750			CNGC19	ADR1-L1
UGT73D1			FLOT3	AT5G35170
ABCG18			AT5G57480	AT5G27760
AT3G55646			TPPF	AT4G01870
UGT76F1			AT2G24285	PIF5
JRG21			PCAP1	SD11
WRKY70			CHI	IAN9
AT3G56620			AT3G15536	ATEXO70E2
SIB1			ALA10	UTR2
AT3G57110			TET9	NIA2
BG3			AT1G21010	AMT1-1
AT3G57460			AT4G12790	YSL3
PME35			AtRLP11	DSP5
AT3G60966			CALS12	SIB1
AT3G61280			AT5G41730	DMR6
AT3G61810			AT1G78230	MLO3
AT3G62320			TIFY11A	MKK4
AT3G62780			AT5G52580	AT1G69890
AT4G00700			FAB1B	AT1G61190
UGT72B1			AT1G17360	CWINV6
AT4G01910			AT1G62840	AtRLP13
GSTF2			AT4G11655	GAD2
AT4G03450			HHO5	CML41
AT4G04680			AT1G77810	PLT5
CPK31			PAP18	SCL13
AT4G05370			LECRKA4.2	OPR1
AT4G06537			AT4G21570	PSAD1
AT4G07408			CIPK14	GRP3S
AT4G07820			AT4G09150	CHX17
AT4G08090			BOI	CAMTA3
MAPKKK10			AT3G57880	AT1G63360
UGT79B7			AT3G04010	LHCB3
AT4G10600			ACR7	TBL37
AT4G11170			SBT3.4	AT3G07720
ACD6			PILS5	AT5G08760
AT4G14780			OXI1	CRRSP38
BAM5			PUB2	AT4G13575
AT4G15620			ATG8E	AT1G63350
AT4G15765			RTNLB1	CNX2
AT4G17470			ARI12	AT5G51830
HDG4			PIP	RPP1
NPR4			AT1G26130	BIB
VSR7			AT2G25737	AT1G58590
AT4G20820			AT5G59490	AT2G26600
SD18			CAT2	AT4G16880
MSRB9			LOX4	ALF4
AT4G21903			AT4G33150	AT5G46490
CRK5			sks9	LHCB6
CRK7			AT3G48070	AT4G25940
MORC7			SRF7	LPR2
AMC2			AT3G62010	PSBO1
RPS2			SEC8	AT4G10970
ACS7			DGK1	AT1G07650
PFK3			BGLU25	AT1G69520
AT4G27530			EDR1	AT4G27740
AT4G29110			AT2G21510	AT1G59865
CYP83B1			PHO1-H7	PSAF
LHT7			AT4G09300	AT4G36520
PER49			BCB	AT3G47570
MPK14			AT1G63750	MT2A
AT4G38310			AT3G44190	SYP121
DTX47			GLR1.3	HSP81-2
AT4G39345			PP2CA	PSAE1
CYP79B2			ZCF37	AT5G39020
AT5G01850			PED1	AT3G61010
SMR4			AT5G38900	AT4G17900
AT5G02330			AT5G36925	ADR1-L2
LLP			MED26B	AT1G72240
AT4			MAPKKK14	AtRLP46
KCS19			NEN2	AIG2B
ENGASE1			ATTI1	BIL4
AT5G05530			WIH1	PCC1
SOT15			JRG21	AT4G16380
AT5G07150			AT5G55050	YLS3
GA20OX3			AOX1A	SARD4
AT5G07322			PBL18	CAT1.1
AT5G07650			AT1G48090	AT4G19370
AT5G07760			PME1	AT5G40910
PEP5			LYK5	SYTF
TPR13			RH14	AT5G44820
CYCD4-2			AT5G44990	AT1G61420
FLP2			AT3G55910	AT3G11402
AED1			AT1G10650	ERF1A
CYCA2-2			AT1G21740	AT1G72645
CWINV6			BHLH154	EMB1290
anac084			RGLG3	ACO2.1
TBL19			AT4G29780	CAF1-9
AT5G16170			RABA1C	CPK5
anac088			NAC047	AT1G65190
AT5G20400			AT4G29440	POT1
AT5G22530			ATAILP1	AT5G01950
AT5G22540			NAC091	B120
AT5G24200			ABCG40	AT1G61430
DMR6			NUDT17	SOT16
VSP2			AT3G46930	AT1G03210
MIR169B			DREB2E	DJ1E
FLOT2			WSIP2	AT5G61190
WRKY50			AT1G74010	AT3G47540
GGCT2;1			AT2G30020	AT3G25510
STP13			ECT8	PSAD2
HIPP02			AT3G60110	COL3
AtRLP53			PP2B6	PMAT1
LSH1			EDR2	AT3G51340
AT5G28610			FLZ2	ERF15
AT5G36280			AT1G51090	AT4G19510
THI2.2			AT1G11960	AT1G57610
LRK10L-2.3			anac061	AT4G11900
AT5G39130			GGT1	LEC
AT5G39220			CAM5.1	ZAT11
AT5G39535			SAP6	FPGS3
MYB23			PUB37	GGAT1
ATPUP12			HEMA2	CNGC13
RGTA2			PP2A7	AT5G38990
AT5G42530			AT5G63130	SD16
AT5G42965			ZAT12	AT3G16530
AT5G43120			OFUT20	UBC16
AT5G43910			AT5G57150	AtRLP19
AT5G44065			GA2OX6	AT4G21903
AT5G44690			UBQ11	WRKY60
AT5G44820			AT5G16010	AT3G22210
RTL3			MLO8	AT2G28940
DUR3			AIR12	FUT4
KCO3			BAM1	ACA12
ELP1			PIP1	AT5G46450
PNG1			ATL41	SOT12
RBOHC			WRKY31	SD17
GA20OX2			ERF7	PI4KG5
AT5G52390			AT3G17770	PAE4
SARD4			BI-1	AT1G19130
BAD1			FAB1D	AT5G44574
AT5G54990			HSPRO2	AT2G26500
SUMO3			AGP10	LFNR2
AT5G55450			AT5G64130	SCL30
AT5G55460			VPS32.2	AT5G40300
AT5G56960			PLC4	VQ10
XTH25			AT2G01008	ATL2
ARR18			AT1G04427	WRKY50
AT5G59060			AT3G26440	AT2G24600
AT5G59390			AT4G16680	AMC2
AT5G59670			AT5G40210	NPR1
AT5G59680			AT1G65483	BON1
LECRK18			CBP60F	NUDT13
FLA12			FER1	CIPK21
RLK1			GDPDL3	AT3G55020
COBL5			AT3G21080	AT5G66910
AT5G61610			MBR2	HSP18.5
FLS2			NYC1	SCL11
SAL2			AT5G62570	AT1G30260
NAC104			AT2G14290	AT1G69550
AT5G64700			LAC8	PUB24
EC1.5			AT2G24755	ERF105
MAF5			AT1G75860	VPS60.1
PCK2			RALFL22	CP12-1
AT5G66670			CRK18	PLA2-ALPHA
ATHB-53			NSP5	DYW7
AT5G66910			CPK10	At17.1
TRNQ			PPC3-1.2	AT3G44670
TRNM			AT2G18690	AT3G28510
ORFX			AT1G14780	GATL2
			CKL13	CRK14
			PIP5K6	HIPP11
			AT3G15430	ANAC102
			CYP710A1	AT5G47250
			AtRLP22	SUGTL3
			PXG3	PSBP1
			ATGLR2.8	PTAC16
			BGLU45	AT3G09010
			RGLG4	CRT2
			AT2G30660	CAF1-11
			MDAR2	AT1G14200
			MYA2	MKK1
			PERK1	AT4G30650
			SEC	AT1G30370
			ADF6	CIPK7
			AT1G67060	RPS4
			CML24	AT5G62720
			AT3G60260	AT1G25275
			FH8	CBSDUFCH1
			AT3G13670	AT4G17250
			ARI5	AT5G58787
			XTH24	RHA1A
			IPCS1	AT1G76590
			AT5G16680	CLT3
			RPL10C	AT5G40450
			TIL	AT1G31690
			AT5G15870	anac036
			AT2G16586	UGT74E1
			TRP4	PIP2
			PLIP3	HEXO1
			AT4G36945	AT1G56120
			AT1G10410	TOPP1
			PUP18	AT1G52370
			AT1G33940	ATN1
			PMEI12	RFK1
			SPP.1	CRK40
			AT3G15810	AT1G34418
			PPA5	CYP704A2
			AT2G35290	CIPK15
			FAB1C	CRK12
			AGP20	IGMT3
			AT5G39520	CML11
			NAC003	DTX16
			A70	AT3G21140
			NCED3	LECRK41
			AT5G66070	AT2G32030
			AT3G24840	AT5G11250
			ABCB26	NAC104
			AT1G32928	AT5G09125
			AT1G77500	AT5G48530
			AT3G02880	AT1G11050
			MUB4	AT3G61700
			ZFN2	CRK28
			AT4G10860	IMDH2
			CYP73A5	RH3
			AT1G19450	CAMTA4
			AT2G44240	JAL3
			CCX2	CYP38
			TRAF1A	AT3G60450
			PERK9	AT4G21920
			AT5G44290	MKK9
			AT4G39830	WAKL10
			CIPK9	SCPL51
			CML23	AT5G43910
			CIP1	AT5G44582
			RRN26	CYP81D8
			PRP39	AT1G66250
			2MMP	AZF3
			CAS	PPDK
			PAM1	PBL7
			NET2D	AT5G01970
			CAD1	AT5G11420
			LLG1	AAP5
			CYP71B20	ATJ2
			SCPL48	AT1G16500
			CIPK17	AT4G21720
			AT4G37030	PSAE2
			GDPD2	CYCLASE1
			PER53	RHA1B
			ENODL1	BRD4
			NHX6	AT5G46260
			AT1G10890	AtRLP37
			AT2G39580	AZF1
			CYP82G1	CSA1
			AT3G26100	UGT87A2
			AT5G05600	AT5G38980
			MOR1	PXMT1
			AT1G67850	AT5G46710
			AT1G27290	CYP19-1
			NAC083	FAD3
			PP2B2	UGT76C2
			AT5G11650	CESA2
			AIP1	NET1D
			ACX2	NAXT1
			AT1G68410	AT1G22430
			AT3G55890	VQ1
			TOM1	AT1G62422
			COR47	AT5G61570
			UPL1	ABCA1
			AT1G68440	LHCB4.2
			KCS20	AT1G51850
			AT1G74450	ACR11
			AT2G36580	AT5G46270
			AGT3	ATL45
			AT2G39530	GG2
			AT1G10220	AT3G06530
			HAC5	AT4G15540
			AT2G30550	CHS1
			AT5G08500	ZIP11
			RABD2B	CPN60
			AT2G20010	LAG2
			AT1G05783	DTX33
			PUB20	RHA4A
			AT3G03870	NIMIN-2
			HPT1	NAPRT2
			AGD7	SIGF
			AT1G66465	CNGC1
			MVK	NPR4
			WRKY75	MPK4
			AT5G39380	ORP1A
			AT1G13360	AT5G64250
			CKL12	AT5G66675
			CRRSP56	AT1G21520
			ACA13	AT1G60640
			AT5G45430	AT2G15580
			CYCT1-2	BCA6
			AT5G13250	WAKL22
			AT5G10750	AT2G32160
			DMP1	AT1G53100
			RSH2	AT4G34920
			AT1G04200	ASK6
			AT1G61667	AT4G31860
			AT4G12490	AT5G38565
			emb2170	AT1G64710
			HAB2	WAKL8
			AT4G18070	ABCG24
			AT4G31570	AT5G54700
			DOT2	2-Cys Prx B
			AT1G48440	AT2G21850
			AT2G41905	AT1G63730
			AT5G22860	BTS
			PHO1-H5	RBL6
			AT1G33050	RPL37AC
			LBD11	AT4G19530
			AT1G57650	AT3G56590
			PAO1	EIN4
			AT2G24195	GSTU4
			PP2B7	ERF2
			IP5P15	GPA1
			AT5G54170	AT3G60470
			AT4G27350	AT5G55460
			MUR4	AT4G32260
			AT5G40340	DTX4
			OFUT23	AT2G16870
			AT1G51920	CRK29
			HHO2	AT5G52720
			AT4G32920	AT4G26400
			AT1G17830	DRT112
			AT5G38350	NPF5.2
			EVN	CBP60B
			AT5G61820	SDE5
			AT5G22850	AT4G32460
			LOX3	WAKL9
			CAX4	TAS2
			AT1G20970	AT5G22540
			FRB1	DTX2
			SKIP11	KIN7F
			SCL1	LCB1
			HAT5	AT2G39210
			ATGLR2.9	SAUR71
			LNG2	TSA1.1
			AT1G61210	AT5G63080
			LACS3	SD129
			AT2G44970	ADC1
			AT3G48120	AT1G21770
			PUMP5	TCP3
			CRK2.1	RGXT2
			GSTU10	AT5G45840
			IRX7	AT5G66480
			AT3G27540	AT3G46110
			SKIP3	AT2G36670
			DTX9	AT1G52710
			NPF5.1	CYP37
			OPR3	WAKL21
			AT1G33415	ADO3
			SAL3	AT2G05310
			KUP9	SFH7
			AT1G10040	AT1G15030
			AT5G04250	AT3G16565
			VPS2.1	SDR3B
			AT1G09870	AT4G25900
			PAE11	PSBTN
			AT2G38000	AT1G15400
			MOS14	RRS1B
			ABCC1	AT2G06025
			MEE18	TTG1
			MEA	CYP79B2
			RABF2B	HSP70-7
			SNAP33	GATA26
			EDR4	PRR3
			GSTU17	XBAT33
			PBL20	AT1G53330
			PUB43	AT5G53110
			PLC5	AT2G36470
			BGL2	AT3G57730
			ATEXO70H4	AT2G29340
			AT2G31800	CYP711A1
			TPS11	AT5G43740
			AT1G68580	AT1G72060
			VPS15	HDA05
			ATBZIP24	MSRB9
			XI-B	PSAK
			PCFS1	AT3G47490
			AT3G61930	ARAC3
			GCT	AT1G33590
			AT2G24330	AT3G10020
			SPI	RLP30
			AT4G20300	VTE5
			AT3G50910	BZIP17
			BRL3	APCB1
			EAAC	ATER
			PICBP	AT3G02740
			RHF2A	ERF020
			AT4G16920	AT1G25500
			KEU	PAP12
			PBL27	AT4G38940
			AT5G62460	AT3G44400
			BSK6	AT5G35480
			CXE6	AT3G26450
			AT1G18470	CML42
			ROD1	UGT76B1
			AT3G41761	ERF5
			CRRSP2	AT1G17600
			DTX42	CpNIFS3
			AT4G38060	AT4G01915
			AT2G22620	AT4G22980
			SCAMP4	IQD23
			AKR4C8	AT4G05070
			FAS4	RAP2-9
			AT5G18190	DJC76
			PMIR1	NDA2
			AT1G21080	AT1G67800
			AT3G21295	AT1G51790
			AT1G64760	AT5G22270
			BHLH92	AT3G23480
			CRK7.1	ROS1
			TPS03	AT3G52480
			AT1G18070	RPS19C
			PGD2	AGG1
			AT2G33510	UBC2
			AT4G11350	AT5G43310
			AT1G06630	AT4G14385
			AT1G15010	AT1G80400
			AT4G06410	BZIP68
			ATVPS33	TOC159
			AT3G06890	AT1G30280
			AT5G11680	GORK
			AT2G36220	MSBP1
			WRKY41	AT1G15890
			AT1G21580	AT1G61180
			AMY1	KAO2
			AT5G13810	AT1G30545
			NHL3	AtRLP39
			HMGB3	AT1G80280
			AT4G32030	RPS25E
			RCE1	AT1G71500
			ANAC052	AT2G04515
			GTE8	PSAH1
			AT1G09160	AT4G19985
			ARF31	AT4G02370
			AT1G61340	AT1G03850
			ASK1	TRXF1
			AT3G48450	AT4G26582
			TPR3.1	PERK15
			LEA46	PUB7
			AT3G04500	AT2G29510
			AT4G11860	RPL26B
			AT3G16510	HMGB2
			JAL5	LAF3
			GSL-OH	MPSR1
			UBC33	RPL15A
			AT5G57510	AT1G53800
			DTX50	SIB2
			EICBP.B	AT3G14200
			SLD1	BSK8
			SSL12	FUG1
			AT3G16800	MFP1
			AT5G35580	CTL1
			TRB1	GLR3.7
			AT3G11420	GLYK
			MTM1.1	ADG2
			UBL5	SBE2.1
			ERD10	HIPP12
			MYB7	DTX19
			AHK3	RTFL1
			AT5G65300	CPN60B1
			TOL4	AT5G42825
			PME20	AT2G23270
			AT4G39420	WRKY42
			AT1G08940	AT1G61100
			UBP14	AT1G69526
			AT1G07590	HIR4
			AT1G62320	AT1G69523
			AT3G53680	ACD32.1
			TOR1L5	AT3G13560
			RABA1F	AT1G29357
			PRA1B5	GAPB
			ATG8B	AT5G22620
			AT2G11225	RPS4A
			PLP7	AT5G59000
			AT3G56790	AT2G04690
			AT1G15860	AT2G37450
			CDF5	WRKY38
			BAP2	MEE14
			GSTU1	FBA6
			AT2G47710	AT2G27770
			AT2G43320	PIRL2
			AT5G46080	AT5G48440
			ECA2	AT4G11000
			GATL10	AT5G24735
			DTX6	RPL37C
			RSZ22	AT5G55960
			PAA2	AT5G58150
			AT4G26470	MIR396A
			AT5G47050	PETC
			AT5G28300	PUB28
			DTX28	SD31
			PKP4	DHAD
			AT5G35460	TCP22
			GB1	AT2G30695
			TOPP9	FLZ13
			BT1.1	AT1G56130
			VPS37-2	AT1G05575
			RPT6B	RABA4C
			SAT32	AT3G56360
			AT1G79520	AT3G62200
			AT4G14620	XBAT31
			ALG9	EMB1444.1
			PVA22	ERF034
			CESA6	NDK1
			RHD3	AT4G00955
			ANAC13	MRPL11
			AT3G15180	GSTT1
			SCAMP2	AT5G10290
			UBA1	BBX32
			AT1G05000	ASB1
			AT5G58730	AT3G62780
			AT2G32150	ERD4
			PBL12	AT3G12390
			PP2C5	AT1G08050
			AT5G11000	COB
			VPS28-1	AT1G19740
			IBR3	MSRB2
			CLPX1	AT1G78620
			AT1G64065	ATCNGC6
			AT5G28237	MIR162B
			AT5G46500	AT1G30757
			WRKY29	APRR8
			AT1G73480	REM4.1
			BRL1	AT5G46510
			ICMEL1	AT2G31820
			ACX4	AT5G27990
			PAH1	AT2G23672
			AT2G40520	CPN10-2
			AT2G27389	DML2
			SCL34	AT1G62630
			POX1	LECRK43
			VSR1	WRKY21
			ACA8	AT4G38932
			CML37	DTX29
			JMJ18	AT5G61540
			GRDP2	AT1G10657
			AT1G05785	AT2G35260
			VQ11	AT3G47560
			AT5G63225	AT1G68070
			NET4A	ATJ3
			CHC1	HPAT1
			AT5G57610	GLN2
			AT3G13435	GSTF9
			AT4G14746	PPI4
			TRAF1B	TAS1B
			FBA8	TBL38
			AT5G10650	CYTB5-E
			AT4G25170	AT5G03870
			AT3G01820	AT4G37022
			AT5G59480	AT5G44569
			AER	AT5G16170
			AT1G29640	AT1G10417
			CHC2	AT4G36090
			SOUL-1	AT5G57060
			AT1G15780	DTX40
			AT2G26780	AGAL1
			UPL2	AT1G21060
			AT1G73130	CCB3
			CID4	AT2G21550
			AT3G03610	AT4G00500
			AT5G54470	AT2G30170
			MYB101	OST1A
			ATMAP4K ALPHA1	AT2G32520
			PER52	RPS19A
			TBL9	AT3G60370
			ATHB-9	TAS1C
			ELF5A-3	WCRKC1
			AT1G09935	LIP2
			DTX27	DTX15
			ERF109	LECRK17
			AT5G40540	ITN1
			AT4G26630	AT5G66658
			AT3G10320	AT2G09795
			AT1G25682	CCR3
			CRK41	AT5G27830
			ELD1	MYB122
			AT4G11670	RPS17
			AT5G16200	BLH7
			AT2G01600	PSA2
			JAZ10	AT5G20050
			AT2G32970	PIP5K9
			AT2G34930	AT2G20110
			BEH3	AT4G04835
			P85	AT5PTASE13
			AT5G50350	AT1G74300
			AT3G07350	AT1G32127
			PI4KA1	FAHD2
			AT5G08440	AT1G03730
			HAT4	CNX7
			AT4G17720	AT5G44572
			AT3G49210	CID2
			RPPL1	AT2G20950
			ATNUDT2	RPL11C
			FH5	AT1G58235
			CRPK1	FOLD2
			UBP13	AT3G17020
			CYS4	AT4G10050
			AT1G23150	NFYA8
			AT4G20880	RPP2B
			LRX3	AT2G23200
			AT1G76360	PCRK2
			AT2G40095	AIG2C
			AT1G30475	AT1G30910
			NDT1	SOT11
			AT4G28290	AT1G53801
			AT1G27300	MAP65-7
			AT4G20390	AT5G51010
			CONNEXIN 32	AFB2
			BGLU30	AT5G62910
			AT3G41762	BTR1
			BSL1	AT5G11610
			PCFS5	STT3B
			DELTA-OAT	AT5G49645
			CDKG1	DRB5
			PHO1-H4	OFUT28
			ATS3A	TCP24
			CBSCBSPB1	AT4G13070
			ARO3	AT1G74730
			VLN2	AT5G44660
			AT4G25620	AT5G01215
			APG8A	BHLH167
			GEM	AT1G50440
			TGA7	CPX1
			ARF2-A.1	LECRK42
			IP5P11	ABCG22
			WRKY72	PGIP1
			CHR5	PMDH2
			AT1G04490	AT1G78460
			AT4G14350	AT5G52030
			HSFA4C	AT3G57220
			AT5G08630	STOP1
			DCL1	IQD7
			AT1G66480	AT5G39450
			AMY2	GGP1
			AT3G01210	AT4G17245
			SCL6	AT1G14480
			ABCG1	AHP5
			AT2G26390	NUDT5
			ATJ11	INVD
			SYP23	PUB44
			NUA	AT3G24929
			PCMP-H63	ALPHA DOX2
			PVA11	AT3G55960
			AT5G66930	AT1G50660
			AT3G13277	SUFE2
			AT1G56140	DTX1
			DTX36	WAKL6
			PAO	DUR3
			SYP21	TIM14-2
			AT5G17680	SRP-54B
			XTH10	AT5G26622
			AT1G71950	AT1G06447
			PHF1	AT2G20930
			AT5G09880	RPS29C.2
			UGT73D1	AT4G02220
			PA200	PMI1
			PPD	AT1G14810
			ATG11	AT1G64385
			VUP1	NRT3.1
			EXLA1	AT5G55970
			AT2G41250	CEPR2
			CYP94B3	AT4G28480
			CAR7	AT5G14120
			ACX1	AT5G06570
			AT4G12000	GSTL2
			AT5G17640	ARL
			AT5G35690	AT3G04310
			MYB44	PRORP2
			RPT3	AT4G15975
			AT3G13276	PORC
			HULK1	SAG20
			NAP1-4	AT5G48790
			AT2G25760	REM4.2
			CRF3	IREG3
			AT5G18400	ndhU
			AT1G15240	RHF1A
			AT2G35730	AT2G26970
			AT3G03790	RPS2C
			ML4	AT5G38212
			AT1G02470	AT5G14730
			MAPKKK21	AT3G29240
			AT2G20320	SDC
			FIM1	SDR
			PGIC	PUP13
			UBC6	MED36B
			AT1G69900	MYB30
			GRIP	PSBY
			SRL1	AT4G02200
			HYP1	AT1G62305
			PVA21	AT1G19240
			FLZ11	MYOB7
			SKIP	AT3G01490
			AT1G50590	AT1G15790
			NTMC2T6.1	PRS1
			NAC055	CRK23
			AT1G09500	AT1G75420
			PI4KG4	AT5G45480
			AT4G01430	AT1G45163
			EXL1	AT5G20110
			AT5G50760	AT1G17665
			AT1G69360	RPL9D
			AT1G70581	AT2G40920
			UBP1B	SNZ
			ATG13B	AT5G63410
			AT2G18630	GLR3.5
			MKP1	CWLP
			AT5G62130	RPS14B
			NSF	TRXF2
			VTI11	AT2G44578
			AT2G44430	RPP8L2
			AT2G16900	AT5G61510
			CRK3.1	BMY2
			AT2G28400	ABCB19
			AT1G22180	CRR3
			OASA2	PIF1
			AT1G34220	AT5G18500
			AT5G17650	LPPD
			PFK7	RTL1
			AT1G47380	AT4G23540
			KLCR2	AT5G65240
			NDB2	AT3G07230
			AT3G55410	KCA1
			AFP3	AT1G71350
			RCI2A	AT3G61540
			AT5G06370	AT1G34315
			AT4G20830	RKL1
			CEQORH	AT3G56060
			AT5G51620	RTFL17
			LBD3	PPA1
			AT4G02480	atnudt22
			AT5G06330	DHS1
			AT5G03210	GDH1
			NPGR2	AT3G23530
			FAX6	BLH6
			AT5G65130	AT1G34420
			AT3G15350	AT5G44090
			SRF1	SMT2
			GLN1-3	AT1G59950
			ATEXO70H8	SCPL34
			AT1G73020	AT2G32380
			ASAT1	PAC
			AOX3	RBK1
			MAF1	RAP
			ATEXT4	AT1G59960
			AT3G54500	GLIP5
			AT2G43500	ARP9
			ERF011	NSI
			OFUT39	ATC401
			CPK15	AT2G07585
			AT5G19900	AT2G20250
			CASP	SDR3A
			PXA1	BAD1
			SEC15B	ILL3
			AT1G58420	AT5G13650
			AT5G37540	WRKY63
			AT3G02910	AT5G06280
			GID1B	AT4G06075
			PBS1	BHLH150
			AT1G67360	BGLU10
			AT3G07810	RRP6L2
			VOZ2	AT5G47455
			ACR6	AT2G02410
			AT1G60200	LIL3.1
			AtRABH1a	AT1G63740
			RD21A	RPS10A
			HULK3	NPF8.1
			TIFY6B	RPS2.1
			AT1G51913	BRH1
			SUS1	RPS12A
			RABC2B	CER26
			AT4G17790	RAV1
			AT2G39435	LYK4
			AT1G72880	AT3G03010
			GES	AT5G52780
			BSK1	HAP8
			AT5G12880	AT2G14878
			CYP76C5	AT3G18500
			OASA1	RPL34C
			AT5G41550	SUR1
			AT5G17000	ARK3
			TAF4	LRK10L-2.3
			sks5	AT1G17430
			AT5G37740	AT5G12940
			SKP2B	APRR9
			AT4G36080	PCMP-H3
			AT4G21660	MYB4
			RAD4	RPS4B.1
			RGP2	STP4
			BIN4	PMRT15
			PTI12	AT5G10605
			CSLG2	ERF6
			AT3G03890	AT5G07340
			SRK2B	RPS5
			CPK32	RPL5B
			AT5G60350	RPL4
			AT1G19880	HACL
			IQD13	AT2G21188
			AT2G36690	CAN2
			DOF1.7	SOBER1.1
			AT5G24350	MAP70.4
			CAR6	AT1G06200
			AT5G63460	AT1G13550
			AT1G70390	RPP2A
			RIK	AT1G30250
			AT2G12400	RPI3
			SYP32	FLY2
			APA1	AT5G38310
			PP2B10	HHP3
			PNC2	FEY
			ATMIN7	RPL41G
			AT1G02990	DIM1B
			ERF113	GFT1
			AT3G52120	AT5G01650
			PLIP2	AT1G72640
			AT5G11090	MTPC1
			IDD4	ERF119
			AT2G25625	AT4G16980
			ANP2	AT5G25040
			AtbZIP7	PDIL1-3
			AT1G52565	AT2G17033
			AT5G01030	NUP107
			MEE62	BGLU11
			SFH14	AT3G59090
			RGLG1	AT3G51510
			PUB19	AT4G09040
			GSTL1	AT3G53180
			FREE1	IQD32
			AT1G22870	RPL35A
			AT1G27110	AT1G56460
			KRP1	LOV1
			AT5G23110	RPL31C
			ARK2	AT1G22250
			ATGLCAK	AT1G27090
			AGL62	AT1G21370
			ABC1K3	PCMP-E74
			U2AF65A	AT5G19500
			ATX3	MBF1C
			AT3G06325	DWF5
			BSMT1	AT3G05750
			AT3G57380	AT1G14060
			KPNB1	AT1G14460
			STIPL2	RPSAA
			RD19A	CYP706A2
			AT1G24460	AT3G56870
			AT3G19240	CXXS1
			AT2G18680	AT5G22545
			CYP89A5	AT3G27770
			AT1G17620	AT3G21465
			PP2B8	AT1G51400
			CRK31	COPT6
			NATA1	ATP1
			AT1G77800	ATPMEPCRF
			AT1G67856	AT3G26080
			UBQ3	AT1G24148
			ATPHOS32	RPL7B
			AHA1	NEK3
			AT3G33530	AT3G46540
			GSTF13	RHC1A
			PGP9	AT1G24360
			AT5G43068	RPL6
			RIC7	CYP709B3
			AT4G21700	CLH1
			NDR1	MYB77
			XTH19	ACHT5
			KRP7	TSBtype2
			TBL42	AT4G06701
			AT1G43310	TRZ3
			ABF3	VHA-c3
			AT1G67635	MORC7
			AT1G52540	PAP1
			BGLU15	ADS3
			GSTU11	QCT
			AT5G46910	CAC3
			AT3G13310	AT2G35130
			AT1G27200	WTF9
			SPPL4	AT3G09032
			DOX1	CPN20
			WDL1	AHL12
			AT1G18700	RPL38A
			NCED9	AGP5
			MPK5	DIR21
			AT1G50745	AT1G01660
			RAPTOR2	AT2G48030
			AT1G70420	AT4G14145
			AT4G03020	AT1G52780
			AT1G61065	LECRK91
			AT1G45180	AGO3
			QCR7-2	AT2G40600
			IRT3	AT2G27830
			AT1G09060	CURT1C
			NIP2	AT3G49640
			NAC062	AT3G57630
			AT2G39110	SNM1
			PRXIIC	LYK3
			ENODL2	AT4G01883
			TSN2	RPL6C
			PRA1B4	NHL8
			CML39	AT4G40042
			AT3G57720	UGT85A2
			APM1	AT2G41650
			2024-10-07	IPMS1
			AT4G30600	AT4G17960
			AT2G47410	AT1G66100
			emb1441	RPP1B
			AT3G52250	RPS15AD
			ATHB-7	AT1G08387
			AT1G55960	RBP45A
			AT1G15740	FBA4
			AT3G02145	LOX5
			AT4G14450	AT4G17070
			EIF4A1	AT1G57770
			AT1G68200	AT1G80120
			AT3G19900	SQD2
			AT5G44063	FAF3
			BUB1	AT5G06060
			AT3G15534	BASS6
			CDF1	MIR841A
			AT3G09960	AT5G22280
			AT1G56540	AT2G32500
			AT1G30720	MBD13
			ATJ1	GSTU24
			AT2G28320	AT5G58110
			PGSIP8	SCPL13
			TPS7	AT1G17744
			CKB1	CPN60B2
			CUV	MBD7
			AT1G10320	CYTB5-D
			AT1G12290	AT3G20362
			AT5G15640	ATML1
			LRS1	CAT9
			AT1G18720	CPK31
			AHL1	AT3G54880
			AT4G25390	AT5G18490
			AT2G46560	AT1G12400
			UNE2	AT2G43630
			AT1G17780	RH10
			EXL2	PFP-BETA1
			AT5G38344	NIT4
			AT4G33467	AT1G63400
			AT1G03610	AT4G22720
			GCL1	MRG1
			AT3G46450	AT3G09490
			AOX4	AT1G22610
			BXL4	AT1G64490
			AT1G16180	AT2G16530
			AT1G24880	AT3G59310
			ALA5	IQD22
			UNE1	AtRLP42
			TIFY3B	AT1G64980
			AT2G21500	OXP1
			CXE16	FLZ8
			CLC-A	AT3G57170
			AT1G78070	AT2G20050
			AT4G15563	AT2G01130
			AT4G12005	AT5G64420
			AT3G59210	AT1G60010
			AT1G65481	PHYL2.1
			PUX8	ARC6
			AT1G67300	WRKY27
			AT3G52640	XTH25
			AT5G56350	AT1G10990
			POLK	LINC4
			MYB95	RTNLB12
			AT2G01021	AT5G47380
			AT1G25400	E2FD
			WVD2	AT2G36792
			AT1G78210	AT3G60710
			HA2	CAX2
			AT5G25770	AT3G01690
			BAH1	RPS30A.1
			XTH27	AT2G18220
			KAT1.1	NRP1.1
			CLE14	ATCOX19-1
			HIPP05	AT3G46630
			AT4G35170	MAP65-6
			MPK9	ATL65
			FLA18	LAG1
			CYS3	FBA1
			AT2G47060	APO2
			AT5G06750	ATG18D
			ATGPAT3	SCPL35
			AT2G27660	AT5G65205
			AT5G57000	FKBP42
			AT1G23040	DPA
			GPAT1	AtRLP14
			PEPKR1	PAP4
			RD26	AT3G25400
			HVA22D	Y3IP1
			EDA5	AT4G37820
			AT2G31560	AT5G20160
			MEE44	AT5G44520
			CYP71B19	CAD4
			AT2G38800	EIL1
			ANAC050	AT4G31510
			EFR	AT5G59662
			AT1G13480	AT1G52315
			AT5G01865	PUB39
			AT2G17530	ARL8A
			RNS1	AT1G11905
			AT5G28400	RAD17
			AT2G20760	AT2G26210
			ILR1	FLA13
			PVA31	AT5G03880
			AT5G10946	PCL1
			AT1G23560	AT2G13660
			BHLH62	RRP5
			CPL2	KEA1
			EPSIN3	RPL12C
			MLO12	PME44
			NAC68	WRKY7
			TAF4B	RPL23AB
			RS2Z32	TULP10
			AT2G01100	AT4G38890
			AT1G13350	PEX11D
			AT3G06345	AT3G29760
			AT3G50370	PER43
			AT1G17450	AT5G54850
			UPL4	RIC10
			OFUT35	FSD1
			GLX2-5	RPS29C
			AtRLP50	PNSL1
			AT4G25610	MORF5
			AT3G12977	AT1G67900
			RH11	MRL1
			GWD2	RDL2
			TOPP4	AT3G51140
			AT3G05165	AT5G11350
			AT1G28240	ASA1
			AT3G12833	KINB3
			AT2G35658	AT4G01700
			KIN14U	PIX7
			AT2G02060	SCY1
			MPK19	AT3G55600
			BRO1	AT2G18770
			DREB2C	AT1G51570
			AT4G39320	AT5G05090
			NPSN11	4CLL5
			NIP1-2	IGPS
			AT4G34400	AT4G16850
			DI19-2	AGL19
			ATXR3	CDKA-1
			UGT73B3	CLE21
			DREB2B	AT2G13665
			TLP1	HINT3
			TBR	AT1G22885
			AT5G56960	AT2G42650
			STIPL1	PCMP-H8
			MAPKKK18	NUDT19
			SMC3	AT2G25355
			PIP5K2	CRK34
			GBF4	BBX20
			AT1G76460	HCF107
			CKL8	AT2G38025
			LECRK52	IAA7
			AT5G64190	AT2G43140
			AT5G03590	LECRK44
			DA2L	AT2G41120
			RABD2C	PHYLLO
			AT4G03460	AT1G72852
			AT1G49832	BG3
			AFP4	AT5G37480
			AT5G55070	ARF6
			HTB4	AT1G60730
			GULLO2	AT4G40065
			AT5G06275	AT4G18440
			UGT71B7	AT5G22730
			ABF4	MOS4
			AT3G47080	AT1G21500
			AT1G53620	AT3G51120
			RKF1	AT1G15230
			AT1G73920	AT3G57465
			DBP	AT4G09420
			AT2G39320	AT4G16955
			FAO4B	AT1G12830
			FOX3	AT4G26060
			ATL12	AT2G45060
			XTH22	PHYL1.1
			AT2G21187	JMJ30
			SEC3B	RPL34B
			AT1G70590	AT1G69450
			AT5G56050	SGR5
			AT5G42090	AT2G31150
			BRCA2B	RPS27B
			MLO6	PSRP5
			AT2G02370	RGF5
			TDT	AT2G37500
			BEN1	PUB31
			RTNLB5	RABA2A
			GC5	COR27
			AT3G61260	CSI1
			CML38	NUCL1
			SNL5	AT3G05685
			AT1G16270	PTAC7
			AT3G07170	KAO1
			AT3G51250	PUMP6
			AT4G30100	GSTU27
			AT4G10930	TAS1A
			CAR10	AT1G80290
			PIP5K1	AT2G21960
			KIWI	HMGB10
			AVT6A	SBT4.11
			SMO1-3	TIP41L
			AT2G02960	AT5G39530
			AT2G07360	PEX11C
			OR	SCAB3
			MKK3	AAO3
			AT4G13160	AT2G24990
			AT3G47890	RPS17B
			AT5G60570	UGT88A1
			DRP1A	ATJ20
			GAUT8	AT1G22630
			GTG1	AT4G17240
			HIT1	TGH
			UGT80A2	CAO.1
			AT5G50330	PFD6
			ATAPP1	VTE3
			AT4G39190	QWRF9
			LACS8	AT5G40720
			AT5G28630	RPL18C
			RH26	NRPB10
			NAC021	AGL87
			AT4G27652	AT4G36970
			AT3G23170	AT1G27030
			ABCC2.1	ARF9
			AT4G28400	ATG12A
			KMS1	AT2G23520
			AT1G80160	DXS
			FDM4	RPL41G.2
			AT3G21400	AT5G14050
			ATNFXL1	AT3G09890
			SFH4	AT1G05210
			ACS8	SPEAR2
			AT4G32250	RPS23B
			MIOX1	SERK2
			SYP42	AT1G78550
			RPN7	EDA35
			UBP16	KIN17
			AT5G01542	CINV2
			AT3G53990	AT2G33710
			AT3G22260	PAT1.1
			HSP70-14	FTSZ2-1
			AT3G24460	AT1G57720
			AT3G06760	MO2
			ZAT7	ABCC2
			WIH2	AK2
			XI-K	URGT6
			WRKY4	FEI1
			AT2G19880	RPL27C
			AT5G07740	RPH1
			AT1G77930	AT3G51350
			BGLU18	ABCG41
			RGD3	AT3G50140
			WAV3	DTX44
			AT1G61670	AT5G66540
			AT2G45315	AT4G18570
			TMN1	HCC2
			TAF2	PTAC6
			AT2G47950	RBP47C'
			XXT1	AT5G27240
			GC2	PME35
			HIPP21	AT3G13690
			XPO1	EID1
			LBD1	AT1G67460
			PDIL5-1	AT3G04485
			AT1G19010	PCMP-H17
			HIPP16	AT5G66595
			ILL6	IPMS2
			AT4G30090	AT3G27180
			FKBP15-1	AT3G61870
			TSF	PPR40
			EDL3	AT3G02690
			RPN13	AT5G48590
			GLPK	SOG1
			WNK8	AT1G64880
			AT1G54570	AT5G02240
			NHX1	ZED1
			AT5G44060	RMA3
			ERMO2	TIM13
			BGLU40	AT1G50380
			AT5G38700	BPM5
			PP2A8	RPS27AB
			AT2G46780	SPP3A
			ABCG30	LSH6
			ATXR5	TBL7
			SUVH9	AT3G47580
			AT5G24205	SOQ1
			UBC30	AT4G01995
			AT1G36730	FH14
			PAL1	2024-10-05
			AT1G79160	SHY2
			AT5G41800	TKPR1
			ERF054	RPS15AF.1
			GAUT14	CSD3
			AT3G22845	AT3G02760
			AT1G76240	LPD1
			ANS	AT1G76960
			AT4G24380	CYSC1
			FRL3	RPS26C
			AT1G74330	AT1G07520
			AT4G35500	HVA22A
			AT2G35738	AT3G08870
			SFH13	URE
			SMC1	AT3G45210
			AT4G12130	EMB2771
			XPB2	ATRPAC42
			AT5G50900	AT1G79150
			MYR2	NIA1
			AT3G55640	AT5G67140
			CAD5	AT5G13070
			STY17	AT1G62200
			AT1G04683	NAC001
			AT5G16280	RF9.1
			AT3G14460	ERF1-2
			CYP707A1	ABCB1
			AT5G01710	AT5G11580
			AT5G45240	AT3G47160
			MAG5	AT2G46490
			PSD2	AT4G08240
			NHL25	AT1G19970
			SRK2C	CRB.1
			AT1G67950	PUB26
			AT2G33490	AT1G70350
			ANN2	AT5G07152
			GTE4	ATAB2
			AT4G22470	RER3
			XBAT32	AT3G11070
			HEMA1	EMB2744
			AT4G39860	AT1G67620
			TPP2.1	WAT1
			SAC2	AT3G63510
			AT5G24870	FAX2
			AT1G79570	RPS5B
			AT2G34300	AT2G21185
			CYP71A12	AT5G11910
			WRKY69	ERF13
			AT1G03200	AT3G06125
			ATRLP40	AT3G19850
			AT5G13100	AT2G26730
			DGAT1	KIN4A
			ALDH2B7	AT5G17270
			AT5G64790	AT4G16840
			AHL	RPL37A
			AT4G38710	AT5G54750
			DUR	PHYL1.2
			QUA2	NPC3
			CYS6	AT3G19553
			CEN2	AT1G30845
			ABCB4	AT2G16250
			AT3G02070	AT3G62630
			CAX3	AT4G07200
			QSOX2	MSI4
			AT1G07917	APC10
			AVT1E	AT5G42350
			LOG1	APX4
			AT5G59840	POLGAMMA1
			AT3G08990	AT2G18876
			EBS1	AT2G27590
			FAN1	RDR1
			AT3G28850	AT5G15750
			VIL2	AT1G35340
			AT5G49280	AT1G50450
			ETO1	AT3G07010
			NPF5.15	AT2G41710
			FGT1	FLDH
			BAG6	GSTU13
			NUP155	EIL3
			CYP96A5	PTF2
			AT1G51915	AT1G05213
			AT3G53065	AT1G18090
			AT5G63240	AT5G26110
			SRO3	ATMAP70-2
			AT3G49130	OCP3
			NAGS1	PUX4
			AT5G05570	MEE9
			YAK1	AT5G42860
			GBF2	ATHB-5
			SPL7	AT1G21065
			FIS1A	RLF
			AT3G04300	PRE5
			FLZ10	AT1G01540
			AT2G08005	AT1G51430
			AT4G12500	AT1G14170
			AT5G65170	AT1G69380
			NAD2A	AT2G39280
			AT4G00040	AT5G58370
			AT1G25370	CYP71B34
			BZIP28	AT1G49500
			AT5G19070	BSK3
			AT1G22490	MTERF4
			SNL4	AT5G58920
			FTSH10	AT2G26030
			FER3	AT5G24610
			TSA1	AT4G26620
			TOR	RPL30B
			GRF7	TIC20-V
			AT1G09575	AT2G02590
			AT1G71360	HIT4
			AT5G52410	THA1
			ECI2	AT4G19865
			RHA2B	AT4G37100
			AT2G38480	AT5G07620
			GAUT13	AT5G48290
			AT3G03020	AT3G29180
			AT1G60610	STR9
			AT2G32340	AT3G48840
			AT3G02460	AT3G24860
			AT1G05270	TCP2
			ASP3	AT1G19710
			APY4	AT4G25300
			SCAR4	HDT1
			EULS3	RPL35C
			UBC13	RDM1
			AT5G23130	AT4G27290
			NAC032	emb1513
			emb1579	AT2G46420
			NHL2	IRX9H
			AT3G09250	AT1G61170
			AT2G39360	UBP3
			RH8	AT5G15700
			AOC3	AT5G66607
			RPN3B	BHLH79
			ML2	PPD6
			AT3G51730	BOR3
			MHK	FLA7
			4CL1	PLT6
			MEE13	AT5G02565
			POSF21	AT2G34357
			GBF3	AT5G25790
			HST	RBG2
			AT2G24100	AT2G27310
			TAF5	AT3G43740
			ATEXO70B2	CYP21-2
			SULTR3-1	ATPRD3
			AT2G32295	PPAN
			AT4G03420	AT3G07730
			AT4G22758	SKIP28
			PEL1	AT2G47850
			AT4G28300	ARPC4
			GLN1-4	AT2G21630
			AT5G22120	AT4G25290
			AT4G01600	CURT1D
			AT5G65000	AT2G34585
			AT4G14368	RPS16A
			AT1G77360	DIM
			SDP1	SEC16B
			4CL2	HINT1
			CIPK8	AT2G38640
			AT1G77370	AT2G35830
			ELP1	ZIFL1
			AT4G30260	AT5G32450
			AT4G36960	SCAR1
			AT3G15530	AtRLP9
			HIPP22	PAE5
			AT5G15070	AT3G44820
			AT5G02230	SUM2
			CRK22	UPM1
			AO	AT2G01320
			LCMT1	SH3P3
			CAN1	DI19-7
			UGE2	UGT89A2
			PKDM7D	AT5G57210
			CCR4	YAB5
			PAG1	THFS
			AT1G73200	HDA14
			CKL1	RPS18C.1
			URT1	RACK1B
			PR1	AT1G76185
			AT1G63950	UTR7
			AMC3	AT4G38552
			AT2G45100	ALP1
			AT1G65540	AT4G26520
			AT3G48060	RPL13AD
			ELF9	AT1G23330
			AT1G79985	AT1G16000
			CYP76C2	RABG3C
			AT3G10760	MYB3R5
			NIT2	MSR2
			RER1A	MCM2
			AT3G16940	UGT73B4
			AT1G16210	AT3G12915
			RABH1C	AT3G04600
			TPLATE	FLCY
			ABCB11	AT4G03440
			FPP3	CBF5
			AGP24	ZFWD3
			AT1G04230	AT1G13540
			MGD1	AT2G45250
			ZCW7	FAD8
			AT5G42570	TIP2-2
			AT2G27090	CHLI1
			AT3G52710	AT5G03430
			AT3G13910	AT1G48300
			AT4G13000	SDN2
			AT2G01300	AT4G09012
			CCD8	NAC017
			AT1G65950	AT2G15860
			AT3G48460	RPS11A
			IAA28	PUB56
			TPS6	GOS12
			UXS2	AT1G71528
			ATG18H	HMGB4
			AIB	LRK10L-2.8
			EMB2756	AT5G03285
			AT3G13275	AT5G06430
			CKB4	PDAT2
			OBP2	YAB1
			BGLU28	AT1G33260
			AT3G53590	AT1G18020
			IAN3	AT3G21781
			AT5G22690	RID3
			AT3G07760	AT4G15770
			AT5G42220	DHAPRD
			WRKY2	PU1
			AT2G17660	AT4G03820
			AT3G22620	AT1G64850
			LOG2	AT3G11850
			AT2G03810	AT2G16660
			AT1G04850	EMB2369
			AT5G55550	AT5G59790
			AT3G49540	BIC2
			AT4G00800	LSM7
			BFRUCT4	AT4G36150
			AT4G06340	DTC
			CHB3	CSI3
			AT5G49900	OTP51
			AT5G42010	AT5G07360
			AT1G25141	AT3G15630
			FIP1	AT3G50810
			AT3G07400	AT3G01170
			AT1G68820	AT4G39560
			AT1G69680	AT1G27180
			PAE1.1	AT1G04183
			NTL9	MEE21
			emb1027	AT3G13437
			AT5G26760	AT1G49750
			AT3G05937	AT5G07760
			LECRK13	CES101
			FAR5	AT5G26800
			AT1G26920	AT2G18900
			ECA1	AT3G32930
			TPPI	AT1G35190
			NCBP	ATMRU1
			SKIP1	AT1G07830
			AT4G19420	UXS6
			ALDH3H1	AT3G44020
			PUB6	AT2G41705
			CPK2	AK1
			DIN4	AT3G58630
			VHA-D	LIL3.2
			AT5G08750	AT4G33565
			MYB32	RPS20C
			AHA3	PCO5
			AT1G07310	AT1G14270
			MKK6	AT3G54366
			AT3G12910	LTP2
			AT3G54760	PME3
			AT3G27350	AT1G61640
			AT4G16670	AT5G15810
			AT5G55180	MAKR2
			AT1G15380	RPL21A
			RST1	AT2G17442
			GALT6	emb2742
			GLP4	AT1G63810
			AT1G28765	AT4G11100
			AT3G04780	RPS5A
			NTMC2TYPE5.2	AT4G18230
			AT4G05590	PLA2-BETA
			AT5G21900	AT3G52072
			FH13	AT1G01500
			NUDT1	AT1G36390
			AT3G23160	CLC-G
			ALY4	TZP
			AT1G13940	TGA2
			UBP2	AT1G76955
			AT2G07727	OST4A
			IAA19	AT5G02830
			AT1G10865	BCE2
			CDC48D	NDB1
			ILR3	pde194
			CML20	AT5G45760
			MLO1	HDG1
			AT2G32760	TSK
			SGP2	UBC37
			HSP17.6A	AT4G04670
			ATG1C	HCF153
			ESP.1	PILS2
			AIH	CBL10
			CYP89A9	ILL1
			AT1G10090	RING1B
			NAP5	LBD26
			PME25	AT2G19460
			MBD9	AT1G79790
			CDC48E	AT1G18560
			PSK2	AT4G39840
			AT4G37608	AT5G44010
			TPR1	AT2G04378
			AT1G65240	RPL10AA
			AT2G39805	AT1G17490
			CLE13	AT1G66900
			AT2G08740	ndhO
			AT4G29850	ndhS
			UGT76E12	AT4G27100
			PP2B11	AT5G47060
			AT2G17740	RPL24A
			AT2G46900	AT2G37660
			MSRB8	BHLH76
			RTNLB9	CBSCBSPB3
			UBQ14	GGH2
			LIGB	RRF
			DRM3	RPL38A.1
			CUL1	AEL1
			CAMTA2	AT5G18750
			AZF2	AT3G59780
			ERDJ2A	AT4G24930
			AT3G09570	AT2G18890
			AT1G68390	CJD1
			AT1G01240	AT4G21740
			BRN1.1	AT3G57760
			AT2G38580	CP29B
			AT5G43880	AT1G29240
			AT3G58830	ASPG1
			AT5G57250	RPL18B
			AT3G05830	AT3G47675
			BHLH149	NPF1.1
			AT3G61210	AT5G25570
			TFB1-3	ECT4
			AT1G50750	AT3G26135
			CYP81F1	AT4G14548
			AT1G11785	RPL27B
			AT3G55770	AT2G16750
			AT3G02945	AT5G08100
			AT1G12810	PSAT1
			SMXL7	RPL15B
			emb1381	AT1G61990
			AT1G77840	AT3G47610
			AT1G17940	AT1G01170
			AT1G45150	ATSEH
			AT4G01090	TFIIS
			ATVAMP724	PURU2
			SRF3	FKBP16-1
			NGA2	AT5G10830
			AT5G67630	APK2
			BGLU16	CYP18-1
			AT2G48160	RBL3
			DRP1C	WHY1
			MED37B	AT2G33840
			AT2G43490	GPL3
			B3GALT13	AT5G23520
			POP2	GLYR2
			AXY4L	MOT2
			ORP3C	AT2G45630
			PER21	BHLH71
			ATX4	SECE1
			I-2	CPSF73-I
			AT2G21190	AT5G08275
			RABA1D	AT5G09310
			AT5G60430	AT1G25230
			ERDJ3A	AT1G16320
			AT2G24040	BGAL4
			ARGAH1	RPL4D
			AT1G04570	AT1G12211
			AT1G51540	AT4G01590
			CAR11	AT5G02670
			RD21B	AT1G30130
			PXN	AT5G12850
			AT1G49450	AT1G65985
			AT5G35180	GCH1
			AT5G53800	AT3G24120
			RPT1A	ANT1
			PYR6	MCA2
			EIF4G	SPA3
			AT4G00560	SGO2
			ERF4	AT4G35335
			BBX21	ARPC1A
			AT3G29140	AT4G37560
			AT4G03230	HIPP26
			AT1G30820	PUP7
			AT5G55040	AT1G06620
			CRLK1	GFS10
			AT4G10430	AT3G61220
			DGK3	SRS2
			AT2G01690	AT3G20890
			SPDS3	HAG1
			ENDO2	NAGS2
			CIPK2	APL2
			SNL6	TIG
			PAB1	CIPK25
			AT3G12760	AT1G09023
			AT1G44800	RH50
			AT5G24710	CDKE-1
			COX10	AT2G25560
			RABA1A	GLO3
			AT5G54540	RPS28A
			FAB1A	IF3-2
			PEX11E	AT1G64840
			AT4G25070	AT5G08320
			PRP40A	AT5G63550
			PRXIIB	TATA
			UBC32	RPL35
			AtS40-3	CHLD
			VOZ1	AT1G01630
			RPT4A	ATRAD51C
			LECRK71	NOP10
			RTFL6	MPK15
			AAPT2	FHY1
			AT4G11270	AT1G49975
			NF-YC11	IPMI2
			AT1G19380	RABH1B
			AT1G77770	AT1G33250
			PTI11	PAP12.1
			UEV1A	AT5G40970
			SCL5	AT3G10630
			AT5G65660	FOLD4
			PAT1H2	AT2G25210
			APRL5	AHB2
			FTSH8	MBD4
			PSY3	AT3G52460
			CCoAOMT1	MIR863A
			UXS1	SIGC
			LPEAT1	AT1G54500
			AT2G31810	PPC1
			AT3G13430	LOL1
			VP22-1	TH2
			HSP70-9	AT2G03510
			SQE3	AT3G51610
			PDIL1-4	ALB3
			AT2G24592	KEA2
			RPT5A	AT3G10260
			AT5G11770	TOPP6
			AT2G46140	HSP90-6
			FIM3	PUX5
			AT5G59550	AT1G02150
			ATI1	MRS2-10
			AT4G31354	TSO1
			UGT73C3	AT3G49550
			AT3G03060	AT5G19190
			APF1	AT5G44680
			APUM5	PSY1
			GSTU3	YCF37
			AT4G25180	AT5G23920
			AT5G14480	AT4G19880
			PLC1	POT12
			SIR3	PCMP-E98
			CBSX6	CML48
			LAS1	AKT1
			SINAT2	AT1G11020
			AT5G56020	TTL3
			AT4G27020	emb2735
			AT3G23900	QWRF2
			AT4G35840	AT2G40020
			AIP2	PSRP6
			BIM2	AT2G40700
			AT4G33490	RPL6B
			SCL3	WDL5
			MPC	AT3G18680
			AT2G04305	COPT5
			AT5G13560	IP5P7
			AT2G37230	AT3G07310
			CYCA1-2	SUN2
			ATPS3	SEN2
			RNR2A	SGRL
			LSM1B	AT4G09432
			PUB27	LBD37
			VHA-D2	BASS4
			PAPS1	PTAC13
			OPSL1	RPL3B
			AT5G12300	BGLU42
			AT2G39080	AT1G16740
			AT1G49900	AT3G23325
			GA2OX8	AT3G59320
			SQP2	EMB3006
			AT5G48610	AT5G42850
			AT3G49590	VDAC4
			AT5G41330	AT5G52380
			THO2	AT3G07570
			AT1G04210	CYSD2
			SUMM2	AT3G08740
			CRK21	AT3G53630
			AT1G75400	AT1G11303
			AT5G50540	FOLB2
			AT5G44320	AT1G20890
			PHL	AT5G11890
			NADK1	IVD
			AT5G51410	AT5G54630
			AT1G10660	AT2G21530
			UBP25	GAPCP2
			PVA13	ROPGAP7
			EMB2759	AT3G51990
			AAP1	FKBP19
			EMB1467	AT5G18440
			PBG1	AT3G01740
			SMU2	OFUT30
			TMK4	AT5G27290
			AT3G52030	AT5G66450
			NAC082	AT3G11770
			AT1G14330	TIC32
			LECRK64	AT2G36430
			RPT6A	AT1G49130
			AT3G05325	SOT17
			anac075	AT1G34630
			PP2C6	TIC20-II
			AT5G24352	RNE
			IQM2	AT2G21350
			TPPA	GATL7
			BRM	UGT86A1
			AT5G05085	AT5G42765
			DDB2	MSD1
			AT2G07708	LECRKS1
			AT3G22970	PRA1D
			AT5G18550	AT5G39940
			AT5G58100	SCPL42
			AT1G06553	AT3G55080
			HSFA1E	RPS19B
			AT4G31398	CUTA
			ATG8H	AT1G71000
			MDAR4	SRF6
			PROT2	CCR1
			AT3G20430	PRP19A
			AT2G29210	RPL35AD
			EP3	RPS24B
			AT2G36440	AT1G71780
			HSP17.4A	G6PD3
			AT1G24300	AT1G08857
			SSL11	AT4G13220
			ARIA	DES1
			AT3G58050	AT3G46950
			JAL35	PCMP-E40
			SWI3A	FSD2
			APUM3	AT5G08920
			AT1G31730	AT1G68980
			AT2G40730	AT3G61320
			UBP6	AT4G10390
			PUB9	AT4G13505
			MEE55	AT4G31250
			AT3G15410	AT5G03355
			AT5G56140	AT5G37340
			AT2G01460	AT5G56910
			AT5G03560	PNM1
			RHM3	AtRLP41
			AT1G02670	AT3G52360
			GGCT2-3	AT1G75190
			AT5G59400	Fes1B
			AT2G17710	AT5G46620
			NANA	MAPKKK19
			AT4G19450	CAX5
			AT4G38730	AT5G25070
			RHL1	PS1
			TOL7	PIP1-1
			AT5G25920	AT4G27640
			AT1G76965	AT4G28025
			U4.2	RPL29
			AT5G44065	AT1G34300
			AT2G37150	AT5G13340
			AT1G30814	ATL16
			AT3G59430	AT5G03345
			PLL2	AT5G45490
			AT2G36895	AT2G35410
			SMR1	AT1G08315
			RPD1	AT4G13918
			ARF5	B160
			CPK30	RPL13
			AUXI1	AT3G19800
			AT4G24370	ILA
			ARR8	MEE22
			AT4G18820	AT1G23840
			AHL13	IDD14
			AT4G06534	RTFL16
			GYRB3	AT1G20460
			AT1G04680	AT1G66890
[truncated: 2,182 more rows]

## Sheet: Fig5l
Source data for Fig5m: growth of AvrRpt2 in WT and gt3a-knockout line
genotype	rlu	replicate
01_Col	3.95601	rep1
01_Col	3.42606	rep1
01_Col	4.12528	rep1			Estimate	Std. Error	t value
01_Col	3.90068	rep1		Col	4.12683	0.106819	38.6339
01_Col	4.10696	rep1		GT3aOX1	4.63683	0.106819	43.4085
01_Col	4.02306	rep1		GT3aOX2	4.63858	0.106819	43.4248
01_Col	4.06372	rep1
01_Col	3.97077	rep1			Adjusted p values
02_GT3aOX1	4.85574	rep1		Col:GT3aOX1	3.99072e-05
02_GT3aOX1	4.37091	rep1		Col:GT3aOX2	3.99072e-05
02_GT3aOX1	4.26967	rep1		GT3aOX1:GT3aOX2	0.987736
02_GT3aOX1	4.68812	rep1
02_GT3aOX1	4.79699	rep1
02_GT3aOX1	3.89665	rep1
02_GT3aOX1	4.27521	rep1
02_GT3aOX1	4.6124	rep1
03_GT3aOX2	5.34459	rep1
03_GT3aOX2	3.8172	rep1
03_GT3aOX2	5.28167	rep1
03_GT3aOX2	4.78154	rep1
03_GT3aOX2	4.44365	rep1
03_GT3aOX2	4.40643	rep1
03_GT3aOX2	4.17667	rep1
03_GT3aOX2	4.25856	rep1
01_Col	4.52632	rep2
01_Col	3.85549	rep2
01_Col	3.86196	rep2
01_Col	4.42345	rep2
01_Col	4.29856	rep2
01_Col	3.81628	rep2
01_Col	3.89981	rep2
01_Col	3.97974	rep2
02_GT3aOX1	4.84242	rep2
02_GT3aOX1	4.18476	rep2
02_GT3aOX1	4.77636	rep2
02_GT3aOX1	4.23061	rep2
02_GT3aOX1	3.89312	rep2
02_GT3aOX1	5.18159	rep2
02_GT3aOX1	4.52426	rep2
02_GT3aOX1	5.26837	rep2
03_GT3aOX2	4.6492	rep2
03_GT3aOX2	4.26874	rep2
03_GT3aOX2	5.13793	rep2
03_GT3aOX2	5.02224	rep2
03_GT3aOX2	4.89708	rep2
03_GT3aOX2	5.28964	rep2
03_GT3aOX2	4.20861	rep2
03_GT3aOX2	3.90576	rep2
01_Col	4.25425	rep3
01_Col	4.21	rep3
01_Col	4.48928	rep3
01_Col	4.21907	rep3
01_Col	4.93009	rep3
01_Col	4.279	rep3
01_Col	3.97003	rep3
01_Col	4.45792	rep3
02_GT3aOX1	5.50777	rep3
02_GT3aOX1	5.40035	rep3
02_GT3aOX1	4.47027	rep3
02_GT3aOX1	4.33725	rep3
02_GT3aOX1	4.9932	rep3
02_GT3aOX1	4.76522	rep3
02_GT3aOX1	4.77636	rep3
02_GT3aOX1	4.36639	rep3
03_GT3aOX2	4.29476	rep3
03_GT3aOX2	4.33133	rep3
03_GT3aOX2	5.16724	rep3
03_GT3aOX2	4.32171	rep3
03_GT3aOX2	4.79227	rep3
03_GT3aOX2	4.62692	rep3
03_GT3aOX2	5.24521	rep3
03_GT3aOX2	4.65689	rep3

## Sheet: Fig5m
Source data for Fig5m: growth of AvrRpt2 in WT and gt3a-knockout line
host	time	rep	lru
WT	48h	1	3.05406			Estimate	Std. Error	t value
WT	48h	1	3.23996		gt3a-ko	3.39863	0.115661	29.3844
WT	48h	1	2.80815		WT	3.08962	0.115661	26.7127
WT	48h	1	2.40616
WT	48h	1	2.32833			Adjusted p values
WT	48h	1	2.94042		gt3a:WT	0.00950042
WT	48h	1	2.84918
WT	48h	1	2.96359
gt3a	48h	1	2.20204
gt3a	48h	1	2.824
gt3a	48h	1	3.33237
gt3a	48h	1	4.11724
gt3a	48h	1	3.10649
gt3a	48h	1	3.68438
gt3a	48h	1	3.26743
gt3a	48h	1	3.53624
WT	48h	2	2.66256
WT	48h	2	3.34584
WT	48h	2	2.42928
WT	48h	2	2.72546
WT	48h	2	4.16114
WT	48h	2	2.35586
WT	48h	2	2.7931
WT	48h	2	3.12761
gt3a	48h	2	3.86456
gt3a	48h	2	3.8538
gt3a	48h	2	2.93544
gt3a	48h	2	2.73828
gt3a	48h	2	3.21117
gt3a	48h	2	3.23345
gt3a	48h	2	3.71742
gt3a	48h	2	2.49761
WT	48h	3	3.61972
WT	48h	3	3.19713
WT	48h	3	2.99792
WT	48h	3	2.6191
WT	48h	3	2.97381
WT	48h	3	4.07318
WT	48h	3	3.08641
WT	48h	3	3.50605
gt3a	48h	3	2.9424
gt3a	48h	3	3.59583
gt3a	48h	3	3.79338
gt3a	48h	3	3.34778
gt3a	48h	3	3.60085
gt3a	48h	3	3.94329
gt3a	48h	3	3.82889
gt3a	48h	3	3.24883
WT	48h	4	3.03054
WT	48h	4	2.64137
WT	48h	4	3.57172
WT	48h	4	2.70549
WT	48h	4	3.48562
WT	48h	4	3.29895
WT	48h	4	3.92116
WT	48h	4	3.94887
gt3a	48h	4	4.02617
gt3a	48h	4	3.72919
gt3a	48h	4	3.47735
gt3a	48h	4	3.14898
gt3a	48h	4	3.98119
gt3a	48h	4	3.6257
gt3a	48h	4	2.8648
gt3a	48h	4	3.47965
