# Supplementary material for: A rare PRIMER cell state in plant immunity
Source: Nature. 2025 Jan 8;638(8049):197–205. doi: 10.1038/s41586-024-08383-z (PMC11798839; doi:10.1038/s41586-024-08383-z)
Supplement: Supplementary file 9 — Source Data Extended Data Fig. 1 [file 41586_2024_8383_MOESM9_ESM.xlsx]

## Sheet: ExtendedDataFig1i
Source data for Extended Data Fig1i: the representation of gene expression-based Leiden clusters in each sample
Cluster	Sample	Proportion
0	00_Mock_rep1	0.146813
1	00_Mock_rep1	0.141017
2	00_Mock_rep1	0.135866
3	00_Mock_rep1	0.0106246
4	00_Mock_rep1	0.0888603
5	00_Mock_rep1	0.0669672
6	00_Mock_rep1	0.0647135
7	00_Mock_rep1	0.01481
8	00_Mock_rep1	0.045718
9	00_Mock_rep1	0.0386349
10	00_Mock_rep1	0.0428203
11	00_Mock_rep1	0.00965873
12	00_Mock_rep1	0.015454
13	00_Mock_rep1	0.0202833
14	00_Mock_rep1	0.022859
15	00_Mock_rep1	0.0186735
16	00_Mock_rep1	0.0215712
17	00_Mock_rep1	0.0280103
18	00_Mock_rep1	0.00418545
19	00_Mock_rep1	0.0138442
20	00_Mock_rep1	0.0202833
21	00_Mock_rep1	0.00933677
22	00_Mock_rep1	0.01481
23	00_Mock_rep1	0
24	00_Mock_rep1	0.00128783
25	00_Mock_rep1	0
26	00_Mock_rep1	0.00289762
27	00_Mock_rep1	0
28	00_Mock_rep1	0
29	00_Mock_rep1	0
0	DC3000_04h	0.112563
1	DC3000_04h	0.126298
2	DC3000_04h	0.105528
3	DC3000_04h	0.0194305
4	DC3000_04h	0.0733668
5	DC3000_04h	0.137688
6	DC3000_04h	0.0616415
7	DC3000_04h	0.0170854
8	DC3000_04h	0.0609715
9	DC3000_04h	0.0576214
10	DC3000_04h	0.0365159
11	DC3000_04h	0.0127303
12	DC3000_04h	0.0137353
13	DC3000_04h	0.0150754
14	DC3000_04h	0.0291457
15	DC3000_04h	0.0167504
16	DC3000_04h	0.0211055
17	DC3000_04h	0.0137353
18	DC3000_04h	0.00502513
19	DC3000_04h	0.0174204
20	DC3000_04h	0.0224456
21	DC3000_04h	0.00871022
22	DC3000_04h	0.00301508
23	DC3000_04h	0
24	DC3000_04h	0.00167504
25	DC3000_04h	0
26	DC3000_04h	0.0103853
27	DC3000_04h	0.000335008
28	DC3000_04h	0
29	DC3000_04h	0
0	DC3000_06h	0.129393
1	DC3000_06h	0.145737
2	DC3000_06h	0.139744
3	DC3000_06h	0.0149823
4	DC3000_06h	0.0776355
5	DC3000_06h	0.0465813
6	DC3000_06h	0.049033
7	DC3000_06h	0.0212476
8	DC3000_06h	0.032961
9	DC3000_06h	0.0482157
10	DC3000_06h	0.0547535
11	DC3000_06h	0.0111686
12	DC3000_06h	0.0163443
13	DC3000_06h	0.0514846
14	DC3000_06h	0.0196132
15	DC3000_06h	0.0256061
16	DC3000_06h	0.0163443
17	DC3000_06h	0.0253337
18	DC3000_06h	0.00844457
19	DC3000_06h	0.0190684
20	DC3000_06h	0.0174339
21	DC3000_06h	0.0157995
22	DC3000_06h	0.00681013
23	DC3000_06h	0
24	DC3000_06h	0.00245165
25	DC3000_06h	0
26	DC3000_06h	0.00272405
27	DC3000_06h	0.00108962
28	DC3000_06h	0
29	DC3000_06h	0
0	DC3000_09h	0.132847
1	DC3000_09h	0.101898
2	DC3000_09h	0.0910949
3	DC3000_09h	0.0262774
4	DC3000_09h	0.0674453
5	DC3000_09h	0.0583942
6	DC3000_09h	0.0522628
7	DC3000_09h	0.0286131
8	DC3000_09h	0.0449635
9	DC3000_09h	0.0379562
10	DC3000_09h	0.0651095
11	DC3000_09h	0.0148905
12	DC3000_09h	0.019562
13	DC3000_09h	0.0861314
14	DC3000_09h	0.0186861
15	DC3000_09h	0.0210219
16	DC3000_09h	0.0216058
17	DC3000_09h	0.0242336
18	DC3000_09h	0.00788321
19	DC3000_09h	0.0163504
20	DC3000_09h	0.0157664
21	DC3000_09h	0.0280292
22	DC3000_09h	0.0110949
23	DC3000_09h	0
24	DC3000_09h	0.00262774
25	DC3000_09h	0
26	DC3000_09h	0.000875912
27	DC3000_09h	0.00408759
28	DC3000_09h	0.000291971
29	DC3000_09h	0
0	DC3000_24h	0.013913
1	DC3000_24h	0.00695652
2	DC3000_24h	0.01
3	DC3000_24h	0.0234783
4	DC3000_24h	0.0108696
5	DC3000_24h	0.0982609
6	DC3000_24h	0.046087
7	DC3000_24h	0.0143478
8	DC3000_24h	0.0595652
9	DC3000_24h	0.0204348
10	DC3000_24h	0.0526087
11	DC3000_24h	0.00304348
12	DC3000_24h	0.00478261
13	DC3000_24h	0.086087
14	DC3000_24h	0.0226087
15	DC3000_24h	0.0156522
16	DC3000_24h	0.00304348
17	DC3000_24h	0.00173913
18	DC3000_24h	0.0147826
19	DC3000_24h	0.00521739
20	DC3000_24h	0.00130435
21	DC3000_24h	0.0669565
22	DC3000_24h	0.0165217
23	DC3000_24h	0.00130435
24	DC3000_24h	0.00217391
25	DC3000_24h	0.23
26	DC3000_24h	0.0173913
27	DC3000_24h	0.0791304
28	DC3000_24h	0.0717391
29	DC3000_24h	0
0	AvrRpt2_04h_rep1	0.120253
1	AvrRpt2_04h_rep1	0.127958
2	AvrRpt2_04h_rep1	0.11585
3	AvrRpt2_04h_rep1	0.0310952
4	AvrRpt2_04h_rep1	0.0943864
5	AvrRpt2_04h_rep1	0.0921849
6	AvrRpt2_04h_rep1	0.0520088
7	AvrRpt2_04h_rep1	0.0305449
8	AvrRpt2_04h_rep1	0.0531095
9	AvrRpt2_04h_rep1	0.04623
10	AvrRpt2_04h_rep1	0.0288938
11	AvrRpt2_04h_rep1	0.0121079
12	AvrRpt2_04h_rep1	0.0178866
13	AvrRpt2_04h_rep1	0.0129334
14	AvrRpt2_04h_rep1	0.0247661
15	AvrRpt2_04h_rep1	0.0148597
16	AvrRpt2_04h_rep1	0.0198129
17	AvrRpt2_04h_rep1	0.0178866
18	AvrRpt2_04h_rep1	0.0104568
19	AvrRpt2_04h_rep1	0.0343974
20	AvrRpt2_04h_rep1	0.01541
21	AvrRpt2_04h_rep1	0.00495322
22	AvrRpt2_04h_rep1	0.00632911
23	AvrRpt2_04h_rep1	0
24	AvrRpt2_04h_rep1	0.00220143
25	AvrRpt2_04h_rep1	0
26	AvrRpt2_04h_rep1	0.0132086
27	AvrRpt2_04h_rep1	0.000275179
28	AvrRpt2_04h_rep1	0
29	AvrRpt2_04h_rep1	0
0	AvrRpt2_06h_rep1	0.0917431
1	AvrRpt2_06h_rep1	0.174312
2	AvrRpt2_06h_rep1	0.144343
3	AvrRpt2_06h_rep1	0.0207951
4	AvrRpt2_06h_rep1	0.0795107
5	AvrRpt2_06h_rep1	0.0703364
6	AvrRpt2_06h_rep1	0.0513761
7	AvrRpt2_06h_rep1	0.0195719
8	AvrRpt2_06h_rep1	0.070948
9	AvrRpt2_06h_rep1	0.0379205
10	AvrRpt2_06h_rep1	0.0397554
11	AvrRpt2_06h_rep1	0.0189602
12	AvrRpt2_06h_rep1	0.0110092
13	AvrRpt2_06h_rep1	0.0165138
14	AvrRpt2_06h_rep1	0.0207951
15	AvrRpt2_06h_rep1	0.0195719
16	AvrRpt2_06h_rep1	0.0207951
17	AvrRpt2_06h_rep1	0.0238532
18	AvrRpt2_06h_rep1	0.00917431
19	AvrRpt2_06h_rep1	0.0152905
20	AvrRpt2_06h_rep1	0.012844
21	AvrRpt2_06h_rep1	0.00489297
22	AvrRpt2_06h_rep1	0.00489297
23	AvrRpt2_06h_rep1	0
24	AvrRpt2_06h_rep1	0.00366972
25	AvrRpt2_06h_rep1	0
26	AvrRpt2_06h_rep1	0.0171254
27	AvrRpt2_06h_rep1	0
28	AvrRpt2_06h_rep1	0
29	AvrRpt2_06h_rep1	0
0	AvrRpt2_09h_rep1	0.0513078
1	AvrRpt2_09h_rep1	0.0497988
2	AvrRpt2_09h_rep1	0.0427565
3	AvrRpt2_09h_rep1	0.215795
4	AvrRpt2_09h_rep1	0.0915493
5	AvrRpt2_09h_rep1	0.0588531
6	AvrRpt2_09h_rep1	0.0447686
7	AvrRpt2_09h_rep1	0.116197
8	AvrRpt2_09h_rep1	0.0397384
9	AvrRpt2_09h_rep1	0.027163
10	AvrRpt2_09h_rep1	0.0150905
11	AvrRpt2_09h_rep1	0.0704225
12	AvrRpt2_09h_rep1	0.056338
13	AvrRpt2_09h_rep1	0.00301811
14	AvrRpt2_09h_rep1	0.0105634
15	AvrRpt2_09h_rep1	0.0201207
16	AvrRpt2_09h_rep1	0.0176056
17	AvrRpt2_09h_rep1	0.0160966
18	AvrRpt2_09h_rep1	0.0110664
19	AvrRpt2_09h_rep1	0.00905433
20	AvrRpt2_09h_rep1	0.00251509
21	AvrRpt2_09h_rep1	0.00603622
22	AvrRpt2_09h_rep1	0.0105634
23	AvrRpt2_09h_rep1	0
24	AvrRpt2_09h_rep1	0.000503018
25	AvrRpt2_09h_rep1	0
26	AvrRpt2_09h_rep1	0.0130785
27	AvrRpt2_09h_rep1	0
28	AvrRpt2_09h_rep1	0
29	AvrRpt2_09h_rep1	0
0	AvrRpt2_24h_rep1	0.0722467
1	AvrRpt2_24h_rep1	0.0334802
2	AvrRpt2_24h_rep1	0.0440529
3	AvrRpt2_24h_rep1	0.179736
4	AvrRpt2_24h_rep1	0.0801762
5	AvrRpt2_24h_rep1	0.144493
6	AvrRpt2_24h_rep1	0.0546256
7	AvrRpt2_24h_rep1	0.0546256
8	AvrRpt2_24h_rep1	0.0511013
9	AvrRpt2_24h_rep1	0.0405286
10	AvrRpt2_24h_rep1	0.0202643
11	AvrRpt2_24h_rep1	0.0264317
12	AvrRpt2_24h_rep1	0.0317181
13	AvrRpt2_24h_rep1	0.0061674
14	AvrRpt2_24h_rep1	0.014978
15	AvrRpt2_24h_rep1	0.014978
16	AvrRpt2_24h_rep1	0.0185022
17	AvrRpt2_24h_rep1	0.00881057
18	AvrRpt2_24h_rep1	0.0343612
19	AvrRpt2_24h_rep1	0.00704846
20	AvrRpt2_24h_rep1	0.00264317
21	AvrRpt2_24h_rep1	0.00176211
22	AvrRpt2_24h_rep1	0.0140969
23	AvrRpt2_24h_rep1	0.0061674
24	AvrRpt2_24h_rep1	0.0114537
25	AvrRpt2_24h_rep1	0
26	AvrRpt2_24h_rep1	0.0237885
27	AvrRpt2_24h_rep1	0.00176211
28	AvrRpt2_24h_rep1	0
29	AvrRpt2_24h_rep1	0
0	AvrRpm1_04h	0.0673406
1	AvrRpm1_04h	0.0745374
2	AvrRpm1_04h	0.0584304
3	AvrRpm1_04h	0.13828
4	AvrRpm1_04h	0.0896162
5	AvrRpm1_04h	0.0635709
6	AvrRpm1_04h	0.04695
7	AvrRpm1_04h	0.0450651
8	AvrRpm1_04h	0.0394106
9	AvrRpm1_04h	0.0257025
10	AvrRpm1_04h	0.0181631
11	AvrRpm1_04h	0.142563
12	AvrRpm1_04h	0.0752228
13	AvrRpm1_04h	0.00514051
14	AvrRpm1_04h	0.017135
15	AvrRpm1_04h	0.0113091
16	AvrRpm1_04h	0.0190199
17	AvrRpm1_04h	0.0133653
18	AvrRpm1_04h	0.00788211
19	AvrRpm1_04h	0.016621
20	AvrRpm1_04h	0.00514051
21	AvrRpm1_04h	0.003427
22	AvrRpm1_04h	0.00428376
23	AvrRpm1_04h	0
24	AvrRpm1_04h	0.000514051
25	AvrRpm1_04h	0
26	AvrRpm1_04h	0.0111378
27	AvrRpm1_04h	0
28	AvrRpm1_04h	0
29	AvrRpm1_04h	0.00017135
0	AvrRpm1_06h	0.072
1	AvrRpm1_06h	0.0726154
2	AvrRpm1_06h	0.0436923
3	AvrRpm1_06h	0.160615
4	AvrRpm1_06h	0.064
5	AvrRpm1_06h	0.0781538
6	AvrRpm1_06h	0.0486154
7	AvrRpm1_06h	0.0763077
8	AvrRpm1_06h	0.0221538
9	AvrRpm1_06h	0.0375385
10	AvrRpm1_06h	0.0313846
11	AvrRpm1_06h	0.0904615
12	AvrRpm1_06h	0.0566154
13	AvrRpm1_06h	0.0104615
14	AvrRpm1_06h	0.0184615
15	AvrRpm1_06h	0.0221538
16	AvrRpm1_06h	0.0135385
17	AvrRpm1_06h	0.00861538
18	AvrRpm1_06h	0.016
19	AvrRpm1_06h	0.00492308
20	AvrRpm1_06h	0.00984615
21	AvrRpm1_06h	0.00923077
22	AvrRpm1_06h	0.0172308
23	AvrRpm1_06h	0
24	AvrRpm1_06h	0.00492308
25	AvrRpm1_06h	0
26	AvrRpm1_06h	0.0104615
27	AvrRpm1_06h	0
28	AvrRpm1_06h	0
29	AvrRpm1_06h	0
0	AvrRpm1_09h	0.107704
1	AvrRpm1_09h	0.0820244
2	AvrRpm1_09h	0.0613313
3	AvrRpm1_09h	0.137622
4	AvrRpm1_09h	0.0907504
5	AvrRpm1_09h	0.0418848
6	AvrRpm1_09h	0.0598355
7	AvrRpm1_09h	0.0787833
8	AvrRpm1_09h	0.0284218
9	AvrRpm1_09h	0.0336574
10	AvrRpm1_09h	0.0264273
11	AvrRpm1_09h	0.0553478
12	AvrRpm1_09h	0.0363999
13	AvrRpm1_09h	0.0129643
14	AvrRpm1_09h	0.0211917
15	AvrRpm1_09h	0.0246821
16	AvrRpm1_09h	0.026178
17	AvrRpm1_09h	0.0191972
18	AvrRpm1_09h	0.0179506
19	AvrRpm1_09h	0.00922463
20	AvrRpm1_09h	0.00498629
21	AvrRpm1_09h	0.00822737
22	AvrRpm1_09h	0.00897532
23	AvrRpm1_09h	0
24	AvrRpm1_09h	0.00324109
25	AvrRpm1_09h	0
26	AvrRpm1_09h	0.00299177
27	AvrRpm1_09h	0
28	AvrRpm1_09h	0
29	AvrRpm1_09h	0
0	AvrRpm1_24h	0.019536
1	AvrRpm1_24h	0.017908
2	AvrRpm1_24h	0.0189255
3	AvrRpm1_24h	0.173382
4	AvrRpm1_24h	0.0213675
5	AvrRpm1_24h	0.027269
6	AvrRpm1_24h	0.049654
7	AvrRpm1_24h	0.0551486
8	AvrRpm1_24h	0.02849
9	AvrRpm1_24h	0.026048
10	AvrRpm1_24h	0.0266585
11	AvrRpm1_24h	0.019943
12	AvrRpm1_24h	0.0144485
13	AvrRpm1_24h	0.0356125
14	AvrRpm1_24h	0.02442
15	AvrRpm1_24h	0.0537241
16	AvrRpm1_24h	0.00752951
17	AvrRpm1_24h	0.0038665
18	AvrRpm1_24h	0.0620676
19	AvrRpm1_24h	0.00590151
20	AvrRpm1_24h	0.0026455
21	AvrRpm1_24h	0.00814001
22	AvrRpm1_24h	0.0136345
23	AvrRpm1_24h	0.142247
24	AvrRpm1_24h	0.0972731
25	AvrRpm1_24h	0
26	AvrRpm1_24h	0.017908
27	AvrRpm1_24h	0.000814001
28	AvrRpm1_24h	0.001628
29	AvrRpm1_24h	0.0238095
0	00_Mock_rep2	0.132484
1	00_Mock_rep2	0.128235
2	00_Mock_rep2	0.118501
3	00_Mock_rep2	0.0258015
4	00_Mock_rep2	0.0852066
5	00_Mock_rep2	0.0611047
6	00_Mock_rep2	0.0610274
7	00_Mock_rep2	0.0344535
8	00_Mock_rep2	0.0477404
9	00_Mock_rep2	0.0413287
10	00_Mock_rep2	0.0580919
11	00_Mock_rep2	0.010506
12	00_Mock_rep2	0.0133642
13	00_Mock_rep2	0.0164542
14	00_Mock_rep2	0.016686
15	00_Mock_rep2	0.018231
16	00_Mock_rep2	0.0212437
17	00_Mock_rep2	0.029973
18	00_Mock_rep2	0.00764774
19	00_Mock_rep2	0.016686
20	00_Mock_rep2	0.026574
21	00_Mock_rep2	0.0140595
22	00_Mock_rep2	0.011742
23	00_Mock_rep2	0
24	00_Mock_rep2	0.0020085
25	00_Mock_rep2	0
26	00_Mock_rep2	0.000849749
27	00_Mock_rep2	0
28	00_Mock_rep2	0
29	00_Mock_rep2	0
0	AvrRpt2_09h_rep2	0.0940005
1	AvrRpt2_09h_rep2	0.0634546
2	AvrRpt2_09h_rep2	0.048266
3	AvrRpt2_09h_rep2	0.114505
4	AvrRpt2_09h_rep2	0.0770399
5	AvrRpt2_09h_rep2	0.0950975
6	AvrRpt2_09h_rep2	0.0667454
7	AvrRpt2_09h_rep2	0.0909628
8	AvrRpt2_09h_rep2	0.0671673
9	AvrRpt2_09h_rep2	0.0422749
10	AvrRpt2_09h_rep2	0.0226985
11	AvrRpt2_09h_rep2	0.0367058
12	AvrRpt2_09h_rep2	0.0297865
13	AvrRpt2_09h_rep2	0.00691925
14	AvrRpt2_09h_rep2	0.0277614
15	AvrRpt2_09h_rep2	0.0183107
16	AvrRpt2_09h_rep2	0.0252299
17	AvrRpt2_09h_rep2	0.0162855
18	AvrRpt2_09h_rep2	0.0110539
19	AvrRpt2_09h_rep2	0.00826934
20	AvrRpt2_09h_rep2	0.0048941
21	AvrRpt2_09h_rep2	0.00776306
22	AvrRpt2_09h_rep2	0.0189014
23	AvrRpt2_09h_rep2	0.000168762
24	AvrRpt2_09h_rep2	0.00362839
25	AvrRpt2_09h_rep2	0
26	AvrRpt2_09h_rep2	0.00210953
27	AvrRpt2_09h_rep2	0
28	AvrRpt2_09h_rep2	0
29	AvrRpt2_09h_rep2	0
