# Supplementary material for: A rare PRIMER cell state in plant immunity
Source: Nature. 2025 Jan 8;638(8049):197–205. doi: 10.1038/s41586-024-08383-z (PMC11798839; doi:10.1038/s41586-024-08383-z)
Supplement: Supplementary file 10 — Source Data Extended Data Fig. 2 [file 41586_2024_8383_MOESM10_ESM.xlsx]

## Sheet: ExtendedDataFig2a
Source data for Extended Data Fig2a: top marker genes of individual major clusters
p_val	avg_log2FC	pct.1	pct.2	p_val_adj	cluster	gene
0	2.16523	0.897	0.161	0	0	LTP7
0	1.26805	0.656	0.094	0	0	FDH
0	1.10283	0.547	0.095	0	0	AT4G23670
0	0.827429	0.452	0.119	0	0	AT3G24420
0	0.733197	0.694	0.34	0	0	GRP3
0	0.689528	0.331	0.045	0	0	AT5G44020
0	0.657396	0.394	0.056	0	0	AT4G15630
0	0.637903	0.402	0.058	0	0	CER26
0	0.634676	0.718	0.45	0	0	HIRD11
0	0.634573	0.398	0.088	0	0	RD22
0	0.624701	0.382	0.073	0	0	TCL2
0	0.607211	0.414	0.058	0	0	PDF2.7
0	0.579705	0.389	0.063	0	0	AT3G26450
0	0.5737	0.412	0.109	0	0	NAC041
0	0.569804	0.349	0.044	0	0	AT3G48720
0	0.559893	0.962	0.877	0	0	GUT15
0	0.532	0.994	0.94	0	0	RBG7
0	0.52858	0.357	0.096	0	0	UGT85A2
0	0.470235	0.3	0.056	0	0	RGF9
0	0.469494	0.317	0.055	0	0	AT1G29670
0	0.461379	0.366	0.11	0	0	LTP5
0	0.454169	0.32	0.058	0	0	CUT1
0	0.439474	0.286	0.108	0	0	AT1G73600
0	0.424756	0.416	0.193	0	0	AT2G15042
0	0.415449	0.27	0.039	0	0	PME44
0	0.404983	0.266	0.034	0	0	AT1G45010
0	0.403953	0.371	0.15	0	0	DRMH1
0	0.400838	0.278	0.044	0	0	SCPL35
0	0.394485	0.333	0.113	0	0	LTP1
0	0.377021	0.268	0.059	0	0	AT4G09760
0	0.373644	0.383	0.168	0	0	BGAL6
0	0.370004	0.454	0.245	0	0	GLT1.1
0	0.369033	0.288	0.075	0	0	AT5G22270
0	0.358586	0.268	0.051	0	0	AT5G60400
0	0.348092	0.385	0.178	0	0	PER42
0	0.338158	0.272	0.066	0	0	PER12
0	0.265946	0.25	0.09	0	0	AT1G25275
3.50014e-301	0.318508	0.366	0.177	8.89805e-297	0	AIG2B
5.5145e-275	0.331258	0.415	0.223	1.4019e-270	0	AT1G51805
8.43982e-261	0.264036	0.284	0.126	2.14557e-256	0	IGMT4
1.04187e-259	0.346366	0.345	0.173	2.64864e-255	0	AT1G78070
8.29196e-258	0.254937	0.277	0.123	2.10798e-253	0	CYP71B7
8.70345e-256	0.275808	0.327	0.158	2.21259e-251	0	AT4G36500
9.49734e-256	0.271856	0.301	0.141	2.41441e-251	0	COR413PM1
1.64415e-239	0.350528	0.641	0.444	4.17976e-235	0	AT5G40450
4.06644e-233	0.267617	0.309	0.154	1.03377e-228	0	SMAX1
4.08812e-221	0.301632	0.298	0.149	1.03928e-216	0	ATHOL1
2.62898e-218	0.289646	0.393	0.222	6.68339e-214	0	AT1G56220
3.87908e-194	0.257423	0.296	0.154	9.86139e-190	0	NIT1
2.79635e-189	0.377275	0.584	0.41	7.10888e-185	0	CAT3
8.9042e-174	0.252693	0.362	0.213	2.26363e-169	0	NUDT17
3.88414e-139	0.271455	0.482	0.334	9.87425e-135	0	AT4G30650
9.6596e-127	0.289959	0.742	0.643	2.45566e-122	0	RAP2-4
8.65446e-87	0.258337	0.671	0.567	2.20014e-82	0	RBG8
0	1.56318	0.942	0.453	0	1	BCA2
0	1.36378	0.913	0.433	0	1	BCA1
0	0.951039	0.881	0.477	0	1	LFNR2
0	0.872831	0.752	0.326	0	1	TSS
0	0.846807	0.66	0.298	0	1	CAX1
0	0.816773	0.864	0.535	0	1	AT1G01320
0	0.801969	0.746	0.348	0	1	AGT1
0	0.737575	0.636	0.265	0	1	ESM1
0	0.655563	0.637	0.269	0	1	RBCS-2B
0	0.618761	0.73	0.412	0	1	GWD1
0	0.598755	0.605	0.248	0	1	GLO1
0	0.58028	0.559	0.208	0	1	HPR
0	0.574221	0.647	0.288	0	1	RBCS-1B
0	0.572038	0.583	0.248	0	1	AT1G72645
0	0.554586	0.439	0.134	0	1	AT5G24155
0	0.5525	0.595	0.248	0	1	BGLU8
0	0.529507	0.64	0.311	0	1	THIC
0	0.524923	0.505	0.172	0	1	FPGS3
0	0.521576	0.472	0.148	0	1	CYP706A6
0	0.51931	0.715	0.414	0	1	AT5G38410
0	0.51898	0.602	0.279	0	1	PHS2
0	0.517192	0.583	0.269	0	1	AT5G35170
0	0.512409	0.501	0.185	0	1	AT3G62550
0	0.499451	0.578	0.264	0	1	OEP161
0	0.488043	0.483	0.188	0	1	AT3G22210
0	0.482083	0.593	0.287	0	1	GAPB
0	0.466965	0.5	0.199	0	1	AT3G28080
0	0.45519	0.994	0.94	0	1	RBG7
0	0.448986	0.479	0.188	0	1	AT2G05310
0	0.445318	0.499	0.215	0	1	GLDP1
0	0.439163	0.54	0.272	0	1	NYC1
0	0.438634	0.444	0.155	0	1	AT2G37450
0	0.437031	0.7	0.436	0	1	CCL
0	0.426921	0.466	0.19	0	1	GDH1
0	0.425131	0.436	0.156	0	1	CYFBP
0	0.417198	0.632	0.38	0	1	RCA
0	0.413815	0.999	0.979	0	1	AT1G58602
0	0.411726	0.439	0.171	0	1	FKFBP
0	0.400352	0.411	0.142	0	1	PNSL1
0	0.390838	0.644	0.406	0	1	GGAT1
0	0.386372	0.551	0.305	0	1	DJC76
0	0.374732	0.371	0.132	0	1	FBA5
0	0.366803	0.386	0.141	0	1	TIC100
0	0.363647	0.467	0.216	0	1	AT3G14415
0	0.361908	0.445	0.2	0	1	RBCX1
0	0.357202	0.454	0.214	0	1	GLU1
0	0.351294	0.319	0.092	0	1	AT2G29290
0	0.347977	0.368	0.139	0	1	FBA1
0	0.339305	0.346	0.127	0	1	BCA4
0	0.338343	0.411	0.188	0	1	ERD3
0	0.334488	0.394	0.166	0	1	CNGC4
0	0.334354	0.521	0.285	0	1	SHM1
0	0.324496	0.394	0.175	0	1	AT5G62720
0	0.32221	0.337	0.125	0	1	AT2G23672
0	0.318402	0.324	0.107	0	1	ndhU
0	0.318338	0.289	0.08	0	1	SHA1
0	0.317849	0.312	0.089	0	1	AT3G48200
0	0.315637	0.271	0.071	0	1	MIR167D
0	0.313221	0.353	0.156	0	1	BZIP2
0	0.308757	0.35	0.149	0	1	PMDH2
0	0.303871	0.395	0.181	0	1	ACR11
0	0.293649	0.34	0.134	0	1	SBPASE
0	0.288227	0.357	0.159	0	1	SCPL13
0	0.285513	0.353	0.155	0	1	AT5G13650
0	0.281521	0.252	0.071	0	1	SPS4
0	0.27587	0.276	0.1	0	1	VDE1
0	0.274624	0.306	0.122	0	1	ELP
0	0.274172	0.275	0.091	0	1	AT1G07440
0	0.265521	0.292	0.112	0	1	DPE2
0	0.26499	0.301	0.121	0	1	ACA4
0	0.251597	0.266	0.095	0	1	RBL9
3.84822e-305	0.287816	0.385	0.181	9.78295e-301	1	PHOT2
3.16733e-301	0.271669	0.333	0.147	8.05198e-297	1	AT1G07280
7.13488e-286	0.269588	0.352	0.164	1.81383e-281	1	AT5G25630
3.65123e-278	0.252528	0.307	0.135	9.28215e-274	1	TRXF1
6.87711e-275	0.302769	0.413	0.213	1.7483e-270	1	AT5G43740
1.57567e-268	0.340829	0.95	0.879	4.00567e-264	1	GUT15
1.05475e-267	0.283606	0.387	0.194	2.6814e-263	1	CCD1
3.47222e-265	0.308132	0.478	0.265	8.82709e-261	1	APE2.1
2.34716e-256	0.265618	0.321	0.15	5.96695e-252	1	PERK10
8.14576e-254	0.280815	0.432	0.232	2.07082e-249	1	AT1G07050
1.67578e-228	0.316707	0.541	0.336	4.26016e-224	1	COL16
3.59504e-225	0.25157	0.345	0.175	9.1393e-221	1	TOC159
7.12134e-223	0.368266	0.855	0.694	1.81039e-218	1	AT4G13495
1.94146e-208	0.266525	0.448	0.262	4.93558e-204	1	ACD32.1
1.22747e-201	0.263516	0.401	0.223	3.12048e-197	1	PME3
6.12975e-177	0.277694	0.477	0.305	1.5583e-172	1	BBD1
1.63046e-173	0.283255	0.589	0.409	4.14495e-169	1	MICU
9.74245e-165	0.398834	0.693	0.542	2.47673e-160	1	AT5G42530
5.76678e-158	0.290682	0.499	0.328	1.46603e-153	1	COR15A
1.23507e-141	0.359954	0.709	0.564	3.13981e-137	1	RBG8
1.62037e-135	0.412124	0.809	0.709	4.11929e-131	1	ACD6
0	0.865549	0.862	0.466	0	2	BCA2
0	0.710892	0.901	0.692	0	2	AT4G13495
0	0.667113	0.776	0.451	0	2	BCA1
0	0.654594	0.6	0.273	0	2	ESM1
0	0.605419	0.797	0.489	0	2	LFNR2
0	0.568144	0.991	0.941	0	2	RBG7
0	0.565724	0.585	0.309	0	2	CAX1
0	0.510878	0.802	0.544	0	2	AT1G01320
0	0.498625	0.541	0.303	0	2	AT4G13575
0	0.498148	0.641	0.341	0	2	TSS
0	0.461121	0.672	0.421	0	2	GWD1
0	0.454023	0.631	0.363	0	2	AGT1
0	0.437354	0.534	0.272	0	2	OEP161
0	0.429427	0.521	0.259	0	2	BGLU8
0	0.391369	0.499	0.259	0	2	AT1G72645
0	0.358885	0.422	0.196	0	2	AT3G62550
0	0.350738	0.43	0.205	0	2	RBCX1
0	0.317118	0.288	0.108	0	2	AT5G16030
1.91744e-290	0.398236	0.561	0.322	4.87451e-286	2	THIC
8.67549e-272	0.36576	0.502	0.28	2.20548e-267	2	AT5G35170
7.8021e-271	0.353225	0.52	0.29	1.98345e-266	2	PHS2
8.71041e-270	0.318263	0.354	0.163	2.21436e-265	2	CYP706A6
3.40817e-266	0.321228	0.437	0.223	8.66425e-262	2	HPR
9.70272e-255	0.300311	0.4	0.199	2.46663e-250	2	AT2G05310
2.02241e-244	0.340088	0.525	0.303	5.14136e-240	2	RBCS-1B
1.39303e-242	0.271417	0.352	0.167	3.54137e-238	2	AT2G37450
7.88486e-242	0.311857	0.409	0.21	2.00449e-237	2	AT3G28080
1.06736e-230	0.285784	0.337	0.162	2.71343e-226	2	UNE15
8.19829e-229	0.273714	0.353	0.173	2.08417e-224	2	CNGC4
9.13736e-229	0.353409	0.549	0.338	2.3229e-224	2	COL16
2.29748e-218	0.279881	0.371	0.188	5.84065e-214	2	FPGS3
2.06256e-210	0.354271	0.646	0.445	5.24345e-206	2	CCL
4.64618e-200	0.299232	0.489	0.287	1.18115e-195	2	RBCS-2B
1.06806e-193	0.269619	0.365	0.195	2.71521e-189	2	ERD3
3.71229e-193	0.261191	0.343	0.176	9.43738e-189	2	COL6
7.86234e-192	0.263842	0.349	0.181	1.99877e-187	2	AT5G62720
9.03571e-179	0.261884	0.37	0.202	2.29706e-174	2	AT3G22210
1.1624e-175	0.268978	0.453	0.266	2.95506e-171	2	GLO1
2.5372e-161	0.314864	0.511	0.329	6.45006e-157	2	COR15A
1.90962e-159	0.286536	0.455	0.283	4.85462e-155	2	NYC1
5.84311e-154	0.300432	0.446	0.277	1.48543e-149	2	PIP2-6
1.79216e-137	0.285229	0.6	0.43	4.55604e-133	2	PSAO
1.02365e-134	0.252913	0.477	0.315	2.60231e-130	2	DJC76
3.44388e-89	0.322539	0.676	0.568	8.75504e-85	2	RBG8
7.14568e-47	0.278854	0.771	0.713	1.81658e-42	2	ACD6
0	1.78743	0.761	0.169	0	3	UGT85A1
0	1.48062	0.843	0.324	0	3	HR4
0	1.44097	0.62	0.123	0	3	AT1G66090
0	1.41102	0.648	0.163	0	3	PAD4
0	1.37774	0.588	0.068	0	3	AT4G11170
0	1.32649	0.556	0.078	0	3	DTX47
0	1.20214	0.676	0.186	0	3	AT5G41750
0	1.19223	0.604	0.118	0	3	AIG1
0	1.16259	0.634	0.125	0	3	CRK13
0	1.10537	0.627	0.234	0	3	AT5G54720
0	1.09485	0.555	0.131	0	3	CYP76C6
0	1.04849	0.696	0.291	0	3	AT3G51660
0	1.01856	0.689	0.285	0	3	AT4G19520
0	0.999223	0.569	0.158	0	3	AtNUDT7
0	0.979606	0.628	0.265	0	3	AT3G60415
0	0.907194	0.469	0.081	0	3	AT1G09932
0	0.904918	0.451	0.093	0	3	AT5G24200
0	0.901568	0.656	0.191	0	3	TET8
0	0.897756	0.608	0.178	0	3	SARD1
0	0.874839	0.798	0.497	0	3	AT1G35710
0	0.855936	0.553	0.12	0	3	AT5G41740
0	0.853872	0.607	0.149	0	3	XBAT34
0	0.853213	0.316	0.035	0	3	IAN7
0	0.842491	0.358	0.062	0	3	ABCG40
0	0.801673	0.999	0.976	0	3	AT4G36648
0	0.798214	0.576	0.212	0	3	CML12
0	0.792798	0.531	0.137	0	3	AT2G20142
0	0.786103	0.977	0.918	0	3	RPP4
0	0.764841	0.634	0.224	0	3	AT5G24810
0	0.764215	0.665	0.25	0	3	SERK4
0	0.763153	0.708	0.287	0	3	AT1G66880
0	0.760974	0.506	0.087	0	3	CRK36
0	0.750718	0.393	0.051	0	3	AT5G51465
0	0.741248	0.568	0.208	0	3	CLPD
0	0.734465	0.505	0.161	0	3	TAT3
0	0.721769	0.513	0.133	0	3	AT4G34150
0	0.704017	0.639	0.275	0	3	EDA39
0	0.70188	0.391	0.052	0	3	EDS16
0	0.69025	0.335	0.035	0	3	PUB54
0	0.683651	0.275	0.039	0	3	4CL4
0	0.680804	0.485	0.101	0	3	CBP60G
0	0.670726	0.464	0.113	0	3	AT5G60800
0	0.668818	0.476	0.145	0	3	AT5G54710
0	0.661511	0.561	0.252	0	3	ADR2
0	0.631217	0.417	0.069	0	3	AT2G32140
0	0.616027	0.525	0.191	0	3	SAG21
0	0.614995	0.385	0.052	0	3	PBS3
0	0.612963	0.593	0.31	0	3	AT5G44568
0	0.612285	0.63	0.268	0	3	AT5G42050
0	0.607461	0.786	0.484	0	3	AT1G20100
0	0.596394	0.412	0.07	0	3	WRKY46
0	0.585183	0.525	0.161	0	3	CML47
0	0.572452	0.594	0.33	0	3	STP13
0	0.569887	0.704	0.394	0	3	WRKY70
0	0.565356	0.451	0.125	0	3	AT3G57460
0	0.555124	0.389	0.078	0	3	AT5G13190
0	0.554433	0.581	0.278	0	3	WRKY18
0	0.552702	0.396	0.116	0	3	AT1G27100
0	0.548944	0.494	0.168	0	3	SAG101
0	0.546756	0.44	0.13	0	3	RIPK
0	0.529542	0.358	0.115	0	3	AT5G57150
0	0.528705	0.334	0.046	0	3	AT3G48640
0	0.521453	0.264	0.068	0	3	ARD
0	0.519914	0.389	0.104	0	3	KRP1.1
0	0.51912	0.39	0.122	0	3	AT5G35735
0	0.517414	0.522	0.22	0	3	AT5G19240
0	0.514548	0.357	0.135	0	3	EGC2
0	0.513614	0.282	0.058	0	3	AT3G54150
0	0.507081	0.294	0.052	0	3	NUDT6
0	0.504288	0.38	0.073	0	3	CPK29
0	0.503141	0.275	0.05	0	3	ACA13
0	0.500828	0.384	0.16	0	3	AT1G56660
0	0.500266	0.611	0.327	0	3	ABCG36
0	0.498289	0.354	0.08	0	3	XLG2
0	0.495513	0.373	0.073	0	3	HSFB1
0	0.495132	0.328	0.064	0	3	BAP1
0	0.492109	0.444	0.137	0	3	HIR2
0	0.490557	0.388	0.147	0	3	SGT1A
0	0.489864	0.369	0.079	0	3	SYP122
0	0.486616	0.426	0.171	0	3	GSTF6
0	0.485196	0.362	0.142	0	3	AT1G72900
0	0.477482	0.361	0.069	0	3	AT4G14370
0	0.473299	0.335	0.051	0	3	AT1G51890
0	0.463304	0.584	0.292	0	3	AT1G31540
0	0.462655	0.35	0.081	0	3	HSR4
0	0.457223	0.38	0.094	0	3	HIPP14
0	0.455198	0.262	0.026	0	3	AT1G56060
0	0.450243	0.4	0.124	0	3	WRKY33
0	0.449343	0.357	0.093	0	3	FLZ2
0	0.443587	0.399	0.125	0	3	NPR3
0	0.44129	0.364	0.078	0	3	CML46
0	0.439925	0.362	0.088	0	3	BCB
0	0.437653	0.251	0.037	0	3	WRKY8
0	0.425731	0.391	0.139	0	3	AT3G19010
0	0.423272	0.282	0.054	0	3	CRK7.1
0	0.418855	0.28	0.054	0	3	AT5G43910
0	0.415939	0.315	0.073	0	3	AT5G13200
0	0.415434	0.313	0.063	0	3	PARG2
0	0.412752	0.309	0.041	0	3	AT1G57630
0	0.402827	0.257	0.028	0	3	CRK39
0	0.402815	0.264	0.034	0	3	AT1G13340
0	0.399308	0.322	0.089	0	3	AMT2
0	0.395162	0.275	0.064	0	3	FRB1
0	0.392902	0.291	0.041	0	3	AT1G53625
0	0.390398	0.389	0.174	0	3	ERD6
0	0.388238	0.36	0.117	0	3	BZIP60
0	0.387804	0.394	0.167	0	3	PUMP5
0	0.387695	0.335	0.092	0	3	ALA10
0	0.383238	0.277	0.09	0	3	WRKY40
0	0.379371	0.254	0.038	0	3	AT3G47540
0	0.377586	0.317	0.089	0	3	PCR8
0	0.375736	0.417	0.161	0	3	LRR1.1
0	0.374989	0.267	0.037	0	3	AT4G39670
0	0.37496	0.302	0.087	0	3	AT1G07135
0	0.373689	0.411	0.187	0	3	CRK18
0	0.372287	0.263	0.042	0	3	MPK11
0	0.370709	0.364	0.123	0	3	ALIS1
0	0.370445	0.345	0.14	0	3	AT2G30550
0	0.367599	0.262	0.064	0	3	AT1G66465
0	0.367598	0.325	0.129	0	3	GSTF2
0	0.365427	0.37	0.113	0	3	EDA16
0	0.364541	0.447	0.219	0	3	AT4G16660
0	0.355078	0.255	0.039	0	3	WAK3
0	0.354976	0.34	0.116	0	3	AT1G32920
0	0.351008	0.362	0.135	0	3	ALA11
0	0.349508	0.268	0.043	0	3	MED37D
0	0.348826	0.295	0.07	0	3	FLOT1
0	0.344874	0.322	0.122	0	3	CYP71B7
0	0.344747	0.286	0.081	0	3	AT1G34750
0	0.343562	0.264	0.057	0	3	AT1G19020
0	0.342929	0.335	0.114	0	3	CZF1
0	0.338898	0.256	0.045	0	3	DAR3
0	0.334043	0.379	0.144	0	3	LACS4
0	0.329505	0.268	0.079	0	3	ABCC11
0	0.328154	0.293	0.09	0	3	IPCS2
0	0.325987	0.315	0.118	0	3	MPK3
0	0.325691	0.317	0.12	0	3	AT1G13470
0	0.325108	0.303	0.085	0	3	AT5G48657
0	0.324552	0.274	0.087	0	3	GSTF7
0	0.322299	0.287	0.107	0	3	GSTU19
0	0.317483	0.277	0.081	0	3	AT4G33920
0	0.314774	0.26	0.06	0	3	AT4G18250
0	0.312464	0.254	0.063	0	3	ATL31
0	0.310029	0.251	0.063	0	3	ACA12
0	0.309758	0.262	0.059	0	3	AT5G08240
0	0.30903	0.274	0.073	0	3	AT4G11890
0	0.307569	0.276	0.072	0	3	RSH2
0	0.30707	0.298	0.114	0	3	AT1G56520
0	0.305507	0.265	0.07	0	3	CIPK23
0	0.304055	0.254	0.057	0	3	AT1G35210
0	0.302014	0.255	0.086	0	3	IQM3
0	0.295556	0.257	0.08	0	3	AT5G27760
0	0.291175	0.366	0.15	0	3	PAPP2C
0	0.290636	0.326	0.131	0	3	AT2G23680
0	0.285975	0.306	0.109	0	3	AT5G25440
0	0.278776	0.256	0.074	0	3	EDS1
0	0.273565	0.277	0.099	0	3	ACA1
0	0.271079	0.257	0.069	0	3	AT5G39785
0	0.269618	0.299	0.109	0	3	AT4G29950
0	0.266092	0.29	0.098	0	3	NHL3
5.69925e-300	0.273322	0.254	0.092	1.44886e-295	3	HR3
4.06332e-293	0.260718	0.258	0.095	1.03298e-288	3	AT5G62570
8.67112e-289	0.307216	0.319	0.135	2.20437e-284	3	AGP16
1.30701e-288	0.27015	0.293	0.118	3.32268e-284	3	AT3G44630
1.06995e-287	0.49864	0.414	0.209	2.72002e-283	3	PER34
8.15999e-286	0.262632	0.276	0.107	2.07443e-281	3	GATA8
4.61094e-279	0.269893	0.36	0.162	1.17219e-274	3	PPI1
1.77389e-278	0.469187	0.314	0.14	4.50957e-274	3	ATGSL10
8.64965e-274	0.303803	0.303	0.127	2.19891e-269	3	GSTF8
1.43011e-269	0.305191	0.351	0.159	3.63563e-265	3	BIP
5.29979e-261	0.26133	0.325	0.144	1.34731e-256	3	PA200
2.1283e-255	0.294821	0.342	0.159	5.41055e-251	3	NAC081
7.97541e-251	0.337609	0.398	0.199	2.02751e-246	3	AT2G15042
5.0337e-250	0.287829	0.377	0.183	1.27967e-245	3	MPK17
5.72789e-249	0.293791	0.354	0.167	1.45615e-244	3	HIR3
7.25686e-248	0.265913	0.302	0.132	1.84484e-243	3	CML27
2.85228e-242	0.353831	0.498	0.281	7.25107e-238	3	AT5G24210
2.37594e-239	0.276905	0.302	0.133	6.04011e-235	3	LHT1
2.62883e-237	0.303182	0.379	0.189	6.68302e-233	3	MIK2
6.00937e-234	0.275804	0.385	0.196	1.5277e-229	3	RPS6
1.04146e-228	0.319927	0.431	0.231	2.6476e-224	3	HRD1B
1.2173e-225	0.281308	0.38	0.193	3.09461e-221	3	AT5G64400
6.51284e-221	0.301905	0.51	0.302	1.65569e-216	3	SNC1
6.94049e-220	0.258854	0.305	0.14	1.76441e-215	3	ERDJ3B
5.71302e-219	0.326986	0.438	0.238	1.45236e-214	3	AtRLP34
1.09057e-218	0.324674	0.452	0.249	2.77245e-214	3	CRT3
4.51396e-217	0.279882	0.305	0.142	1.14754e-212	3	AT1G63840
1.21541e-210	0.299801	0.281	0.129	3.08983e-206	3	NADP-ME2
1.30337e-209	0.277453	0.329	0.161	3.31342e-205	3	AT4G36500
3.42698e-208	0.277745	0.387	0.202	8.71207e-204	3	MED37A
1.09122e-207	0.439157	0.403	0.223	2.7741e-203	3	AT2G32240
3.07683e-201	0.363534	0.566	0.374	7.82192e-197	3	RCD1
1.3404e-192	0.305211	0.27	0.124	3.40757e-188	3	SZF1
1.0352e-180	0.290241	0.459	0.272	2.63169e-176	3	WAK1
5.68418e-171	0.383476	0.471	0.295	1.44503e-166	3	CRK4
1.45487e-154	0.269302	0.47	0.299	3.69856e-150	3	RPP5
1.57395e-153	0.288405	0.435	0.266	4.00129e-149	3	RLK1
5.01551e-143	0.261377	0.377	0.225	1.27504e-138	3	GTE7
1.84086e-124	0.266136	0.431	0.272	4.67983e-120	3	PCR1
5.93365e-123	0.251404	0.286	0.161	1.50845e-118	3	DTX21
4.99949e-114	0.295151	0.327	0.198	1.27097e-109	3	OPR3
1.72163e-111	0.277986	0.481	0.332	4.37674e-107	3	AT2G01008
4.55557e-71	0.285739	0.6	0.481	1.15812e-66	3	AT2G16586
0	0.865606	0.887	0.704	0	4	ACD6
0	0.77216	0.788	0.537	0	4	AT5G42530
0	0.598244	0.74	0.504	0	4	AT1G35710
6.15728e-288	0.413623	0.999	0.98	1.5653e-283	4	AT1G58602
1.72877e-275	0.511546	0.78	0.622	4.39488e-271	4	AT2G25510
5.15631e-259	0.430212	0.869	0.695	1.31084e-254	4	AT4G13495
6.46794e-250	0.531145	0.573	0.365	1.64428e-245	4	LURP1
1.7005e-220	0.367449	0.461	0.26	4.32301e-216	4	AT5G08760
1.54868e-208	0.42554	0.493	0.294	3.93706e-204	4	CRK4
1.32793e-180	0.583343	0.508	0.337	3.37586e-176	4	DMR6
1.57445e-161	0.344915	0.776	0.643	4.00256e-157	4	ECS1
2.97523e-156	0.301608	0.519	0.341	7.56364e-152	4	COL16
1.87505e-149	0.377603	0.489	0.32	4.76675e-145	4	AT5G44568
1.50127e-133	0.322306	0.441	0.286	3.81652e-129	4	AT5G24210
3.4597e-132	0.271458	0.361	0.216	8.79526e-128	4	AtRLP33
3.90255e-116	0.280313	0.715	0.553	9.92106e-112	4	AT1G01320
9.51982e-102	0.257002	0.556	0.419	2.42013e-97	4	RLM3
1.26521e-83	0.292061	0.398	0.275	3.21641e-79	4	PCR1
0	1.5122	0.977	0.798	0	5	LHCB1.3
0	1.29541	0.94	0.685	0	5	LHB1B2
0	1.12182	0.963	0.805	0	5	RBCS-1A
0	1.07094	0.756	0.405	0	5	LHCB1.1
0	0.979904	0.736	0.39	0	5	LHB1B1
0	0.856562	0.594	0.28	0	5	LHCB1.1.1
0	0.84359	0.69	0.398	0	5	LHCB5
0	0.839907	0.71	0.41	0	5	PSBR
0	0.789237	0.663	0.346	0	5	LHCA1
0	0.766037	0.723	0.472	0	5	LHCA4
0	0.752718	0.556	0.304	0	5	AT2G07732
0	0.749775	0.542	0.22	0	5	PSAG
0	0.748799	0.685	0.442	0	5	LHCB3
0	0.707656	0.631	0.358	0	5	LHCA3
0	0.678674	0.612	0.356	0	5	PSBO1
0	0.672285	0.589	0.355	0	5	THI1
0	0.652135	0.402	0.151	0	5	MT2B
0	0.647918	0.556	0.302	0	5	PSBX
0	0.644134	0.556	0.296	0	5	LHCA2
0	0.63468	0.574	0.334	0	5	PSAE1
0	0.605362	0.495	0.244	0	5	DRT112
0	0.60427	0.613	0.39	0	5	PSBP1
0	0.589145	0.53	0.289	0	5	LHCB4.1
0	0.583196	0.587	0.362	0	5	PSAF
0	0.568581	0.403	0.183	0	5	MT3
0	0.46215	0.358	0.141	0	5	TCTP1
7.1509e-306	0.363348	0.729	0.548	1.8179e-301	5	RRN26
1.89446e-295	0.564571	0.53	0.326	4.8161e-291	5	PSBW
2.38771e-267	0.555351	0.615	0.428	6.07004e-263	5	AT5G38410
8.52369e-266	0.510507	0.581	0.389	2.16689e-261	5	RCA
2.99768e-264	0.417372	0.344	0.157	7.62071e-260	5	TRX3
2.23359e-261	0.5427	0.612	0.431	5.67824e-257	5	PSAO
3.49109e-260	0.474627	0.416	0.224	8.87506e-256	5	MED37E
2.76e-256	0.508654	0.435	0.245	7.01646e-252	5	FD2
7.73627e-251	0.421633	0.343	0.161	1.96671e-246	5	AT1G07590
1.50249e-239	0.465576	0.47	0.279	3.81964e-235	5	LHCB6
8.49107e-214	0.421376	0.405	0.23	2.1586e-209	5	FBA2
6.95763e-213	0.40669	0.325	0.163	1.76877e-208	5	AT2G45180
4.96067e-208	0.422634	0.308	0.151	1.2611e-203	5	AT2G28815
8.73237e-203	0.406857	0.379	0.21	2.21994e-198	5	CP5
7.83967e-200	0.426017	0.453	0.284	1.993e-195	5	PSAL
8.03198e-199	0.446177	0.432	0.264	2.04189e-194	5	GAPA1
2.42053e-197	0.380238	0.366	0.2	6.15346e-193	5	CURT1A
3.58065e-194	0.341092	0.313	0.156	9.10272e-190	5	CHLH
2.35157e-184	0.371697	0.349	0.192	5.97817e-180	5	PGK1
2.19532e-183	0.390795	0.372	0.213	5.58094e-179	5	PSAN
3.73401e-182	0.374762	0.372	0.212	9.49259e-178	5	PSBQ2
1.3863e-178	0.345434	0.334	0.179	3.52426e-174	5	CLPC1
8.32116e-175	0.41977	0.453	0.298	2.11541e-170	5	PSAD1
1.35464e-170	0.44064	0.751	0.625	3.44375e-166	5	AT2G25510
2.38551e-151	0.306314	0.307	0.167	6.06444e-147	5	LHCB4.2
1.79401e-150	0.346572	0.325	0.186	4.56074e-146	5	LARP6B
1.46015e-146	0.384555	0.417	0.274	3.71199e-142	5	AT2G26500
1.3406e-144	0.28976	0.298	0.163	3.40808e-140	5	CURT1B
4.42414e-143	0.274377	0.26	0.133	1.12471e-138	5	LHCB2.1
4.1981e-138	0.282847	0.281	0.152	1.06724e-133	5	ATPC1
1.06244e-134	0.319058	0.343	0.206	2.70094e-130	5	GAPA-2
3.24759e-134	0.333407	0.341	0.207	8.25602e-130	5	AT1G13930
4.57182e-134	0.279207	0.282	0.154	1.16225e-129	5	CHLP
6.89003e-134	0.41977	0.475	0.333	1.75158e-129	5	COR15A
1.37527e-129	0.365445	0.395	0.264	3.4962e-125	5	GLP1.1
2.1566e-127	0.299234	0.313	0.184	5.48252e-123	5	SAMDC1
1.63651e-125	0.536473	0.587	0.506	4.16034e-121	5	RRN18
8.32189e-116	0.319374	0.379	0.25	2.11559e-111	5	PSBTN
3.64788e-109	0.313104	0.373	0.249	9.27363e-105	5	TKL-1
1.72656e-102	0.374626	0.555	0.457	4.38925e-98	5	KIN2
3.96393e-99	0.351437	0.332	0.216	1.00771e-94	5	AT2G07706
8.99551e-95	0.302003	0.413	0.3	2.28684e-90	5	PSAK
2.22825e-91	0.284087	0.416	0.294	5.66465e-87	5	RBCS-2B
6.08999e-89	0.311487	0.409	0.299	1.5482e-84	5	SHM1
1.69157e-61	0.319496	0.508	0.451	4.30032e-57	5	MT2A
1.19052e-60	0.255507	0.397	0.309	3.02655e-56	5	GAPB
3.09076e-53	0.298655	0.667	0.645	7.85733e-49	5	AT3G41768
0	1.39491	0.667	0.024	0	6	NAKR1
0	1.32107	0.65	0.034	0	6	AT4G00780
0	1.25058	0.57	0.028	0	6	MEE55
0	1.11106	0.584	0.033	0	6	PP2A1.1
0	1.10792	0.494	0.085	0	6	AAP1
0	1.03618	0.437	0.032	0	6	KAT1.1
0	1.02521	0.495	0.026	0	6	NUDT12
0	0.961444	0.407	0.043	0	6	ATTLL1
0	0.961187	0.802	0.457	0	6	HIRD11
0	0.943678	0.463	0.018	0	6	HSP21.7
0	0.903134	0.564	0.147	0	6	TRX3
0	0.823486	0.417	0.013	0	6	AT3G61210
0	0.811259	0.447	0.049	0	6	AT3G11280
0	0.773187	0.525	0.179	0	6	MT3
0	0.747273	0.351	0.012	0	6	GWD2
0	0.742459	0.41	0.025	0	6	SUC2
0	0.739949	0.418	0.032	0	6	AHA3
0	0.723228	0.309	0.016	0	6	AT2G32870
0	0.72039	0.49	0.148	0	6	UBC9
0	0.708352	0.545	0.214	0	6	AT5G54940
0	0.693592	0.384	0.098	0	6	AT3G49220
0	0.666188	0.383	0.054	0	6	AT1G67870
0	0.665167	0.447	0.169	0	6	YSL3
0	0.657947	0.339	0.058	0	6	AAP5
0	0.631985	0.28	0.01	0	6	HIPP21
0	0.57636	0.329	0.014	0	6	AMC3
0	0.570878	0.346	0.079	0	6	CAM5
0	0.509342	0.389	0.144	0	6	AT5G01750
0	0.507611	0.311	0.061	0	6	AT1G64370
0	0.505071	0.284	0.01	0	6	UBC29
0	0.499434	0.256	0.009	0	6	MYR2
0	0.490162	0.263	0.007	0	6	AT4G01600
0	0.464581	0.336	0.126	0	6	AT1G70780
0	0.45458	0.272	0.045	0	6	CCH
0	0.445114	0.291	0.074	0	6	AT1G23130
0	0.443671	0.256	0.006	0	6	AT3G58720
0	0.436621	0.282	0.038	0	6	ELF5A-3
0	0.433547	0.26	0.008	0	6	HIPP36
0	0.381018	0.285	0.094	0	6	ACBP6
1.16361e-294	0.51182	0.382	0.157	2.95812e-290	6	MT2B
3.05355e-266	0.341276	0.286	0.103	7.76274e-262	6	BGLU10
3.5738e-246	0.458663	0.369	0.162	9.0853e-242	6	AT1G07590
6.17033e-233	0.316494	0.261	0.096	1.56862e-228	6	RAN1
5.4252e-207	0.323074	0.264	0.104	1.37919e-202	6	FPP4
1.03011e-185	0.327934	0.3	0.134	2.61874e-181	6	AT5G11090
2.2815e-185	0.358163	0.367	0.183	5.80003e-181	6	SAMDC1
6.35598e-183	0.303153	0.278	0.12	1.61582e-178	6	DCL1
1.89779e-79	0.250596	0.321	0.2	4.82455e-75	6	GAPC2
0	1.45657	0.96	0.498	0	7	AT1G35710
0	1.43533	0.807	0.326	0	7	DMR6
0	1.21598	0.823	0.295	0	7	AT1G66880
0	1.07469	0.74	0.287	0	7	CRK4
0	0.957275	0.457	0.094	0	7	BGL2
0	0.944094	0.706	0.243	0	7	CRT3
0	0.940274	0.721	0.23	0	7	AtRLP34
0	0.913787	0.506	0.088	0	7	CRK6.1
0	0.825229	0.826	0.491	0	7	AT1G20100
0	0.789742	0.652	0.265	0	7	PCR1
0	0.78493	0.744	0.362	0	7	LURP1
0	0.778494	0.666	0.259	0	7	RLK1
0	0.742742	0.582	0.2	0	7	HSP90-7
0	0.716673	0.467	0.083	0	7	AtRLP23
0	0.705801	0.656	0.316	0	7	AT5G44568
0	0.66609	0.355	0.105	0	7	PR5
0	0.616084	0.469	0.118	0	7	AT1G13470
0	0.608367	0.565	0.231	0	7	HRD1B
0	0.605268	0.567	0.22	0	7	AT4G16660
0	0.597984	0.305	0.046	0	7	MED37B
0	0.584205	0.37	0.058	0	7	AtRLP41
0	0.565073	0.581	0.259	0	7	AT5G08760
0	0.552473	0.433	0.098	0	7	AED1
0	0.547136	0.446	0.14	0	7	CRT2
0	0.53956	0.529	0.2	0	7	MED37A
0	0.51252	0.492	0.19	0	7	MIK2
0	0.504306	0.465	0.159	0	7	BIP
0	0.492992	0.277	0.032	0	7	AT1G66960
0	0.480052	0.437	0.138	0	7	ERDJ3B
0	0.474955	0.577	0.268	0	7	SERK4
0	0.461778	0.452	0.166	0	7	CNX1.1
0	0.444556	0.364	0.099	0	7	AT3G28540
0	0.428972	0.506	0.22	0	7	CNGC3
0	0.409778	0.265	0.059	0	7	WRKY53
0	0.405555	0.398	0.138	0	7	AT3G57460
0	0.401809	0.316	0.082	0	7	MLO3
0	0.396093	0.3	0.06	0	7	CRK7.1
0	0.375475	0.276	0.07	0	7	AT1G66465
0	0.367264	0.335	0.092	0	7	AT4G29520
0	0.365349	0.293	0.07	0	7	SD17
0	0.361429	0.326	0.103	0	7	anac036
0	0.346389	0.266	0.068	0	7	NPF5.2
0	0.343626	0.305	0.078	0	7	AT4G11890
0	0.330123	0.319	0.104	0	7	FLZ2
0	0.328074	0.308	0.092	0	7	AT1G27330
6.04497e-307	0.464567	0.571	0.272	1.53675e-302	7	WAK1
1.03654e-304	0.473838	0.279	0.086	2.63509e-300	7	AT3G15980
1.90691e-304	0.443135	0.402	0.152	4.84775e-300	7	CYP76C6
2.31956e-302	0.478943	0.997	0.977	5.8968e-298	7	AT4G36648
7.31906e-294	0.417053	0.4	0.159	1.86065e-289	7	CRK40
4.98399e-289	0.455707	0.378	0.145	1.26703e-284	7	AT2G30550
2.28297e-281	0.380774	0.34	0.124	5.80377e-277	7	GLN1-1
5.73419e-267	0.288035	0.306	0.105	1.45775e-262	7	PDIL1-1
8.99451e-255	0.285019	0.315	0.111	2.28658e-250	7	CRK36
2.92136e-252	0.413704	0.363	0.142	7.42669e-248	7	EGC2
4.40018e-250	0.367387	0.417	0.178	1.11861e-245	7	CML47
1.18836e-243	0.287243	0.3	0.107	3.02105e-239	7	HIPP14
5.90669e-241	0.507397	0.613	0.337	1.5016e-236	7	STP13
6.11726e-240	0.281652	0.276	0.095	1.55513e-235	7	AtRLP38
1.18017e-238	0.291821	0.327	0.124	3.00023e-234	7	SOBIR1
9.18452e-236	0.622269	0.87	0.71	2.33489e-231	7	ACD6
7.34185e-234	0.301837	0.276	0.096	1.86645e-229	7	AT1G03850
8.10301e-229	0.309177	0.325	0.126	2.05995e-224	7	BZIP60
1.7477e-227	0.588176	0.537	0.281	4.44301e-223	7	AT3G60415
2.28757e-224	0.341717	0.339	0.136	5.81547e-220	7	LHT1
7.65789e-223	0.376279	0.3	0.113	1.94679e-218	7	AT5G24200
1.65491e-222	0.42451	0.638	0.352	4.20712e-218	7	HR4
1.25289e-219	0.371833	0.486	0.243	3.18511e-215	7	AT5G45510
5.97454e-218	0.435731	0.536	0.286	1.51885e-213	7	AT5G24210
3.06545e-217	0.361938	0.48	0.232	7.793e-213	7	AT5G19240
3.13884e-216	0.31224	0.401	0.174	7.97956e-212	7	XBAT34
1.7693e-208	0.401324	0.399	0.178	4.49792e-204	7	TAT3
1.9397e-207	0.335985	0.419	0.197	4.93112e-203	7	AT5G64400
2.52539e-202	0.441612	0.344	0.147	6.42006e-198	7	AIG1
5.23874e-200	0.493481	0.972	0.92	1.33179e-195	7	RPP4
1.23221e-197	0.424023	0.531	0.29	3.13254e-193	7	WRKY18
2.67098e-196	0.274676	0.304	0.123	6.79017e-192	7	AT4G24920
6.1547e-195	0.313989	0.396	0.184	1.56465e-190	7	SAG101
1.52695e-193	0.372901	0.525	0.285	3.88182e-189	7	AT5G42050
7.55516e-176	0.303953	0.403	0.192	1.92067e-171	7	PAD4
5.83439e-173	0.285086	0.375	0.178	1.48322e-168	7	MLO2
1.26953e-171	0.304801	0.468	0.246	3.2274e-167	7	AT5G24810
1.88055e-171	0.308843	0.498	0.272	4.78072e-167	7	AT1G32700
1.05645e-169	0.384063	0.363	0.174	2.6857e-165	7	ALDH2C4
1.17712e-167	0.42374	0.636	0.407	2.99248e-163	7	WRKY70
2.71209e-167	0.25468	0.331	0.149	6.89468e-163	7	PA200
3.71474e-160	0.256965	0.356	0.168	9.44362e-156	7	AT1G56660
4.17923e-156	0.362884	0.594	0.379	1.06244e-151	7	RCD1
8.76413e-155	0.40401	0.81	0.625	2.22802e-150	7	AT2G25510
3.46466e-153	0.321374	0.474	0.255	8.80785e-149	7	AT5G54720
6.63892e-150	0.332775	0.515	0.293	1.68775e-145	7	EDA39
3.04769e-143	0.283495	0.486	0.279	7.74783e-139	7	SD16
6.99395e-140	0.37788	0.813	0.645	1.778e-135	7	ECS1
6.66204e-134	0.288828	0.483	0.28	1.69362e-129	7	AT3G22235
9.88909e-131	0.31287	0.521	0.313	2.514e-126	7	AT3G51660
3.73313e-122	0.250352	0.367	0.196	9.49037e-118	7	CRK18
1.06204e-121	0.270094	0.504	0.306	2.69991e-117	7	AT1G31540
2.13809e-110	0.324703	0.444	0.268	5.43545e-106	7	ADR2
2.91086e-66	0.284158	0.692	0.549	7.39998e-62	7	AT5G42530
0	1.69127	0.881	0.545	0	8	RRN26
0	0.91099	0.951	0.803	0	8	LHCB1.3
0	0.894359	0.884	0.694	0	8	LHB1B2
0	0.871197	0.574	0.31	0	8	AT2G07732
0	0.653601	0.931	0.811	0	8	RBCS-1A
6.03217e-264	0.415073	0.254	0.08	1.5335e-259	8	ATMG00090
1.62427e-234	0.982032	0.418	0.215	4.12922e-230	8	AT2G07706
1.16438e-226	0.590317	0.619	0.404	2.9601e-222	8	LHB1B1
1.76705e-217	0.608298	0.623	0.42	4.4922e-213	8	LHCB1.1
8.89147e-204	1.46114	0.613	0.507	2.26039e-199	8	RRN18
1.1019e-190	0.557666	0.33	0.154	2.80125e-186	8	AT2G28815
1.6255e-158	0.485581	0.537	0.361	4.13235e-154	8	LHCA1
7.2891e-157	0.510907	0.578	0.411	1.85304e-152	8	LHCB5
1.81541e-149	0.331797	0.251	0.107	4.61514e-145	8	ORF110A
1.13965e-139	0.480673	0.466	0.295	2.89721e-135	8	LHCB1.1.1
3.60824e-123	0.453672	0.566	0.425	9.17286e-119	8	PSBR
5.798e-110	0.431757	0.601	0.484	1.47397e-105	8	LHCA4
4.11673e-109	0.386029	0.384	0.236	1.04656e-104	8	PSAG
7.08068e-82	0.382023	0.567	0.454	1.80005e-77	8	LHCB3
4.08534e-76	0.348084	0.426	0.309	1.03857e-71	8	LHCA2
1.60789e-75	0.391538	0.477	0.367	4.08757e-71	8	THI1
4.00068e-74	0.368485	0.474	0.369	1.01705e-69	8	PSBO1
4.20655e-72	0.35539	0.48	0.373	1.06939e-67	8	LHCA3
8.86413e-71	0.257786	0.26	0.151	2.25344e-66	8	TCTP1
1.51891e-70	0.450235	0.676	0.645	3.86138e-66	8	AT3G41768
4.27203e-70	0.303385	0.301	0.191	1.08604e-65	8	LARP6B
1.94514e-67	0.3201	0.412	0.301	4.94494e-63	8	LHCB4.1
3.48079e-58	0.252097	0.262	0.163	8.84886e-54	8	CHLH
3.99412e-58	0.287329	0.36	0.257	1.01539e-53	8	DRT112
3.36455e-56	0.293566	0.333	0.233	8.55336e-52	8	MED37E
1.63845e-55	0.304738	0.411	0.316	4.16527e-51	8	PSBX
8.67569e-54	0.270153	0.28	0.186	2.20553e-49	8	CLPC1
1.01201e-43	0.295323	0.424	0.347	2.57274e-39	8	PSAE1
1.11844e-40	0.278902	0.47	0.402	2.84329e-36	8	PSBP1
1.23279e-39	0.272685	0.447	0.375	3.134e-35	8	PSAF
1.78448e-37	0.263195	0.367	0.289	4.5365e-33	8	LHCB6
1.26598e-35	0.257989	0.364	0.292	3.21837e-31	8	PSAL
5.07256e-33	0.258415	0.495	0.439	1.28955e-28	8	AT5G38410
0	0.49734	0.279	0.069	0	9	FRO8
1.00592e-60	0.39618	0.484	0.362	2.55724e-56	9	AHA1
1.56732e-41	0.250228	0.265	0.169	3.98445e-37	9	AT1G61740
6.36038e-40	0.281631	0.539	0.423	1.61694e-35	9	CAT3
6.01716e-33	0.569089	0.54	0.461	1.52968e-28	9	AT5G40450
0	1.81513	0.775	0.063	0	10	MAM1
0	1.26396	0.605	0.041	0	10	AK3
0	1.20588	0.541	0.036	0	10	CYP79F1
0	1.19286	0.514	0.031	0	10	BCAT4
0	1.17945	0.597	0.035	0	10	BASS5
0	1.01243	0.522	0.03	0	10	FMOGS-OX3
0	0.86678	0.426	0.021	0	10	FMOGS-OX1
0	0.847269	0.438	0.033	0	10	SBP2
0	0.803936	0.47	0.073	0	10	APK2
0	0.760502	0.402	0.065	0	10	FRO8
0	0.638553	0.384	0.044	0	10	CYP83A1
0	0.613442	0.373	0.054	0	10	BCAT3
0	0.517303	0.318	0.046	0	10	MYB28
0	0.51559	0.297	0.039	0	10	MS2
0	0.493607	0.318	0.045	0	10	CYTB5-C
0	0.45465	0.276	0.029	0	10	DJ1F
0	0.437817	0.294	0.071	0	10	IIL1
0	0.390679	0.283	0.062	0	10	SUR1
1.72745e-231	0.471168	0.401	0.159	4.39153e-227	10	GGP1
4.55503e-231	0.573654	0.547	0.273	1.15798e-226	10	GSL-OH
1.24264e-177	0.473762	0.528	0.282	3.15905e-173	10	GSTF9
9.96762e-128	0.288661	0.285	0.122	2.53397e-123	10	APS1
4.20719e-117	0.35716	0.337	0.166	1.06955e-112	10	AT1G61740
1.55456e-109	0.462548	0.54	0.36	3.95201e-105	10	AHA1
9.48703e-94	0.395635	0.607	0.42	2.41179e-89	10	CAT3
1.22765e-83	0.33831	0.314	0.165	3.12093e-79	10	JAZ9
1.64952e-81	0.278887	0.298	0.159	4.1934e-77	10	AtRLP32
6.48002e-68	0.262756	1	0.999	1.64735e-63	10	AT3G06355
1.0179e-66	0.326143	0.403	0.26	2.58772e-62	10	GLT1.1
3.1026e-53	0.293365	0.984	0.944	7.88742e-49	10	RBG7
1.26349e-51	0.332424	0.687	0.573	3.21204e-47	10	RBG8
0	1.44763	0.8	0.246	0	11	AT5G54720
0	1.38304	0.784	0.276	0	11	AT3G60415
0	1.33269	0.656	0.145	0	11	AT1G66090
0	1.26284	0.74	0.207	0	11	AT5G41750
0	1.26269	0.789	0.222	0	11	CML12
0	1.2465	0.653	0.117	0	11	SZF1
0	1.23518	0.703	0.172	0	11	AtNUDT7
0	1.19019	0.701	0.173	0	11	ERD6
0	1.1414	0.672	0.141	0	11	AT1G72900
0	1.1222	0.542	0.227	0	11	AT2G32240
0	1.07708	0.809	0.35	0	11	HR4
0	1.06755	0.745	0.301	0	11	AT4G19520
0	1.03081	0.785	0.287	0	11	EDA39
0	1.00544	0.649	0.151	0	11	AT2G20142
0	1.00494	0.988	0.92	0	11	RPP4
0	0.986243	0.86	0.509	0	11	AT1G35710
0	0.923481	0.634	0.147	0	11	AT4G34150
0	0.920665	0.685	0.237	0	11	AT3G04210
0	0.866089	0.607	0.129	0	11	WRKY33
0	0.84355	0.732	0.336	0	11	ABCG36
0	0.838376	0.65	0.213	0	11	TET8
0	0.829898	0.609	0.155	0	11	AT5G54710
0	0.801111	0.722	0.319	0	11	AT5G44568
0	0.783636	0.585	0.172	0	11	AT1G53440
0	0.767861	0.502	0.128	0	11	IGMT4
0	0.757746	0.559	0.124	0	11	IQM4
0	0.744797	0.555	0.111	0	11	KRP1.1
0	0.74423	0.522	0.089	0	11	AT1G07135
0	0.743236	0.368	0.075	0	11	AT1G27020
0	0.74096	0.628	0.203	0	11	SAG21
0	0.730202	0.627	0.231	0	11	AT5G19240
0	0.722414	0.59	0.198	0	11	SARD1
0	0.716641	0.513	0.131	0	11	AT1G72910
0	0.716117	0.547	0.156	0	11	AT5G44580
0	0.714765	0.556	0.148	0	11	HIR2
0	0.706531	0.55	0.178	0	11	GSTF6
0	0.698809	0.565	0.189	0	11	PAD4
0	0.697471	0.452	0.092	0	11	WRKY40
0	0.688371	0.373	0.065	0	11	AT3G54150
0	0.671292	0.579	0.167	0	11	HIR3
0	0.670917	0.401	0.044	0	11	AT2G24600
0	0.668825	0.66	0.269	0	11	SERK4
0	0.625438	0.532	0.141	0	11	AT5G41740
0	0.625377	0.564	0.172	0	11	XBAT34
0	0.615761	0.425	0.083	0	11	RBOHD
0	0.605918	0.412	0.077	0	11	AT1G55450
0	0.598152	0.412	0.055	0	11	CML45
0	0.591426	0.501	0.121	0	11	MPK3
0	0.584523	0.527	0.187	0	11	MPK17
0	0.584332	0.429	0.077	0	11	FUT4
0	0.567815	0.503	0.137	0	11	AGP16
0	0.567476	0.43	0.088	0	11	AR781
0	0.56198	0.489	0.177	0	11	BGLU26
0	0.55055	0.484	0.121	0	11	AT1G32920
0	0.548288	0.484	0.153	0	11	AT1G24147
0	0.540174	0.419	0.096	0	11	AMT2
0	0.538638	0.318	0.039	0	11	PUP22
0	0.538526	0.478	0.141	0	11	ALA11
0	0.533525	0.454	0.148	0	11	AT3G19010
0	0.525175	0.298	0.026	0	11	AT1G21120
0	0.523409	0.551	0.223	0	11	ACA10
0	0.503406	0.435	0.113	0	11	HIPP13
0	0.500356	0.36	0.062	0	11	CPK28
0	0.498911	0.453	0.12	0	11	CZF1
0	0.498334	0.399	0.092	0	11	SYP122
0	0.494469	0.473	0.163	0	11	AT4G36500
0	0.488527	0.33	0.06	0	11	AT1G72940
0	0.488362	0.376	0.094	0	11	AT1G74440
0	0.481613	0.475	0.155	0	11	AT4G38550
0	0.47943	0.382	0.082	0	11	AT4G14370
0	0.47729	0.369	0.068	0	11	ATL31
0	0.473927	0.414	0.103	0	11	ACA1
0	0.469901	0.348	0.099	0	11	NIA2
0	0.469619	0.321	0.055	0	11	AT1G72920
0	0.464027	0.337	0.06	0	11	AT4G03450
0	0.463047	0.349	0.065	0	11	MYB51
0	0.453727	0.426	0.121	0	11	AT3G44630
0	0.450367	0.376	0.098	0	11	AT5G62570
0	0.447367	0.433	0.136	0	11	AT2G23680
0	0.441582	0.351	0.077	0	11	PCS1.1
0	0.434623	0.355	0.088	0	11	AT2G32140
0	0.428457	0.355	0.098	0	11	IPCS2
0	0.403584	0.301	0.073	0	11	FRB1
0	0.403082	0.387	0.116	0	11	PHO1-H8
0	0.400476	0.358	0.095	0	11	AT4G17900
0	0.392605	0.336	0.077	0	11	AT1G63830
0	0.381454	0.3	0.065	0	11	AT1G19020
0	0.37919	0.3	0.049	0	11	PBP1.1
0	0.378424	0.32	0.064	0	11	AT1G35210
0	0.37105	0.346	0.088	0	11	RDUF1
0	0.367928	0.295	0.057	0	11	OPR1
0	0.353352	0.303	0.062	0	11	ZAT10
0	0.352598	0.337	0.092	0	11	CML46
0	0.350969	0.285	0.059	0	11	CPK32
0	0.34439	0.263	0.049	0	11	LECRK62
0	0.342958	0.319	0.08	0	11	SYP121
0	0.342849	0.336	0.091	0	11	LPAT4
0	0.337506	0.264	0.059	0	11	CRK12
0	0.33199	0.306	0.074	0	11	PLDGAMMA1
0	0.327785	0.278	0.057	0	11	FC1
0	0.317303	0.28	0.065	0	11	AT4G08555
0	0.316778	0.28	0.068	0	11	AT4G18250
0	0.311964	0.273	0.06	0	11	CYP706A1
0	0.300814	0.256	0.053	0	11	CNGC13
0	0.289874	0.252	0.054	0	11	MKK4
7.94502e-299	0.579913	0.598	0.265	2.01978e-294	11	ADR2
1.14398e-298	0.336668	0.271	0.067	2.90822e-294	11	AT1G69890
5.48539e-290	0.515275	0.47	0.175	1.3945e-285	11	PUMP5
1.6969e-289	0.406843	0.404	0.134	4.31386e-285	11	AT5G35735
3.96626e-286	0.431613	0.443	0.157	1.0083e-281	11	SGT1A
3.6686e-272	0.576479	0.642	0.326	9.32632e-268	11	ERD15
4.60516e-272	0.526	0.63	0.304	1.17072e-267	11	AT1G31540
2.37253e-269	0.368504	0.376	0.125	6.03145e-265	11	AT3G56410
6.04274e-268	0.329339	0.32	0.095	1.53619e-263	11	AT5G48657
2.48827e-264	0.306115	0.302	0.087	6.32569e-260	11	AT1G03740
4.74171e-263	0.38847	0.323	0.098	1.20544e-258	11	AT1G51270
9.78229e-252	0.299637	0.28	0.078	2.48685e-247	11	BAP1
4.8891e-250	0.436162	0.331	0.104	1.24291e-245	11	AT1G09932
8.85847e-249	0.540197	0.607	0.291	2.252e-244	11	WRKY18
1.03289e-246	0.336887	0.338	0.108	2.62582e-242	11	HIPP14
1.13261e-244	0.295666	0.308	0.093	2.87933e-240	11	CAMTA3
1.26863e-241	0.439818	0.425	0.164	3.22512e-237	11	TIR
1.01632e-239	0.350347	0.379	0.134	2.58368e-235	11	ALIS1
3.79939e-239	0.2875	0.277	0.08	9.65882e-235	11	SCL13
1.48071e-238	0.258987	0.255	0.069	3.76427e-234	11	AT3G57450
1.98258e-238	0.275772	0.254	0.069	5.04011e-234	11	AT5G48655
9.82308e-238	0.53068	0.517	0.227	2.49722e-233	11	CLPD
1.79813e-227	0.268702	0.266	0.076	4.57121e-223	11	AT4G20830
2.26819e-227	0.315904	0.319	0.104	5.7662e-223	11	ALA10
5.19903e-226	0.458825	0.357	0.129	1.3217e-221	11	HIPP06
8.80443e-225	0.508269	0.557	0.264	2.23826e-220	11	AT5G08760
1.19614e-223	0.327046	0.316	0.103	3.04084e-219	11	BCB
2.83487e-223	0.353043	0.372	0.133	7.20681e-219	11	GSTF8
3.90532e-223	0.277151	0.252	0.071	9.9281e-219	11	AT5G46710
2.06471e-219	0.460416	0.998	0.981	5.2489e-215	11	AT1G58602
7.69405e-219	0.294178	0.302	0.097	1.95598e-214	11	AT1G28190
3.59889e-218	0.363582	0.414	0.163	9.1491e-214	11	AT4G32020
3.11992e-217	0.485325	0.587	0.303	7.93147e-213	11	RPP5
1.60087e-213	0.309395	0.316	0.105	4.06973e-209	11	AIG2A
2.42814e-212	0.303574	0.298	0.096	6.17281e-208	11	HSR4
1.90761e-211	0.34291	0.316	0.107	4.84952e-207	11	anac036
1.04636e-210	0.554549	0.699	0.419	2.66006e-206	11	RLM3
9.10286e-210	0.312186	0.295	0.095	2.31413e-205	11	GSTF7
2.07053e-206	0.31097	0.339	0.121	5.26369e-202	11	AT1G56520
1.45322e-203	0.267794	0.266	0.082	3.69437e-199	11	FLOT1
2.60618e-202	0.331884	0.321	0.113	6.62544e-198	11	AT1G33600
6.81335e-199	0.477816	0.57	0.288	1.73209e-194	11	AT5G24210
1.22123e-198	0.324647	0.362	0.138	3.10462e-194	11	AT5G46490
6.83461e-195	0.276656	0.292	0.097	1.73749e-190	11	AT5G13190
1.07739e-194	0.397368	0.47	0.215	2.73895e-190	11	RPP13L4
2.16701e-193	0.280853	0.264	0.084	5.50897e-189	11	HSFA4A
3.72416e-187	0.634312	0.887	0.712	9.46756e-183	11	ACD6
5.30831e-185	0.375666	0.443	0.196	1.34948e-180	11	MIK2
2.094e-184	0.514527	0.693	0.409	5.32335e-180	11	WRKY70
1.77631e-183	0.295256	0.266	0.088	4.51574e-179	11	AT5G27760
7.28521e-182	0.286578	0.336	0.125	1.85205e-177	11	CBP60G
1.03269e-181	0.430535	0.384	0.158	2.6253e-177	11	CRK13
1.54162e-180	0.267443	0.274	0.091	3.9191e-176	11	WRKY46
2.37947e-180	0.45976	0.48	0.233	6.04908e-176	11	AT1G51805
3.09721e-174	0.520699	0.609	0.342	7.87373e-170	11	STP13
5.18913e-169	0.286185	0.301	0.111	1.31918e-164	11	AtRLP31
1.10008e-168	0.368791	0.601	0.311	2.79663e-164	11	AT1G66880
1.79996e-168	0.28293	0.326	0.126	4.57587e-164	11	ALAAT1
1.62372e-166	0.286216	0.319	0.121	4.12781e-162	11	APS1
1.11175e-164	0.28541	0.29	0.106	2.82628e-160	11	AT1G53430
5.72917e-164	0.368645	0.559	0.288	1.45647e-159	11	AT5G42050
6.49667e-164	0.298285	0.329	0.129	1.65158e-159	11	BZIP60
1.11631e-163	0.314655	0.373	0.158	2.83787e-159	11	ATSIK
1.08658e-157	0.315088	0.326	0.131	2.76231e-153	11	CYP71B7
2.9765e-157	0.388302	0.336	0.139	7.56685e-153	11	LHT1
7.18086e-157	0.337025	0.33	0.135	1.82552e-152	11	NADP-ME2
3.00779e-153	0.318291	0.43	0.203	7.64641e-149	11	RPS6
2.47849e-152	0.275493	0.255	0.091	6.30081e-148	11	CML9
1.80263e-148	0.293598	0.377	0.166	4.58265e-144	11	NAC081
1.99153e-148	0.378791	0.526	0.279	5.06286e-144	11	WAK1
3.79918e-147	0.275212	0.272	0.102	9.65827e-143	11	PCR8
5.26662e-147	0.360003	0.999	0.977	1.33888e-142	11	AT4G36648
4.68269e-138	0.324408	0.388	0.182	1.19043e-133	11	GSTF10
1.25754e-137	0.258991	0.342	0.148	3.19693e-133	11	CML35
7.26783e-136	0.254636	0.298	0.121	1.84763e-131	11	CNGC12
6.784e-135	0.28079	0.251	0.095	1.72463e-130	11	SUC1
2.66368e-132	0.33301	0.548	0.31	6.77159e-128	11	SNC1
6.74557e-129	0.40664	0.465	0.247	1.71486e-124	11	AtRLP34
6.49755e-118	0.282511	0.436	0.226	1.65181e-113	11	CNGC3
9.41449e-118	0.250604	0.344	0.161	2.39335e-113	11	PAPP2C
6.48572e-114	0.259738	0.411	0.21	1.6488e-109	11	KIC
3.40157e-94	0.310638	0.395	0.21	8.64747e-90	11	UGT85A1
1.69778e-91	0.3523	0.505	0.302	4.3161e-87	11	CRK4
1.15728e-90	0.283227	0.475	0.283	2.94203e-86	11	LRR-RLK
2.07932e-88	0.270824	0.266	0.125	5.28605e-84	11	AT5G59670
3.15258e-88	0.281471	0.547	0.34	8.0145e-84	11	CML10
1.16769e-71	0.274201	0.5	0.317	2.96851e-67	11	AT3G51660
2.05582e-68	0.257872	0.305	0.166	5.22631e-64	11	DTX21
1.41174e-61	0.323828	0.779	0.648	3.58893e-57	11	RAP2-4
8.02488e-58	0.267448	0.425	0.274	2.04008e-53	11	RLK1
5.92057e-36	0.262016	0.674	0.551	1.50513e-31	11	AT5G42530
0	1.54863	0.689	0.137	0	12	AT3G24420
0	1.39591	0.705	0.254	0	12	AT5G54720
0	1.22217	0.503	0.154	0	12	AT1G66090
0	1.0822	0.772	0.355	0	12	HR4
0	1.06043	0.57	0.083	0	12	AT5G22270
0	1.0553	0.469	0.144	0	12	EGC2
0	1.04674	0.682	0.202	0	12	AT2G15042
0	1.02209	0.646	0.231	0	12	CML12
0	0.920126	0.654	0.233	0	12	AT5G19240
0	0.918715	0.522	0.131	0	12	IGMT4
0	0.857771	0.629	0.214	0	12	PER34
0	0.839678	0.598	0.163	0	12	AT4G36500
0	0.819635	0.611	0.207	0	12	SAG21
0	0.81188	0.539	0.161	0	12	AT5G54710
0	0.767941	0.567	0.171	0	12	HIR3
0	0.76536	0.524	0.136	0	12	LHT1
0	0.716321	0.343	0.068	0	12	AT3G54150
0	0.700802	0.535	0.182	0	12	GSTF6
0	0.683083	0.399	0.097	0	12	WRKY40
0	0.670872	0.263	0.046	0	12	AT5G14700
0	0.650885	0.47	0.137	0	12	WRKY33
0	0.647151	0.434	0.093	0	12	GSTF7
0	0.630666	0.446	0.129	0	12	HIPP06
0	0.620585	0.477	0.15	0	12	AT3G19010
0	0.620284	0.401	0.066	0	12	MYB51
0	0.615717	0.417	0.073	0	12	PLT5
0	0.615509	0.491	0.129	0	12	NAC041
0	0.61532	0.368	0.04	0	12	SD11
0	0.600639	0.309	0.028	0	12	DTX18
0	0.592848	0.338	0.033	0	12	CRK41
0	0.577286	0.341	0.039	0	12	AT2G39400
0	0.568551	0.428	0.104	0	12	AT1G53430
0	0.512662	0.395	0.098	0	12	AT1G25275
0	0.502783	0.315	0.065	0	12	ASB1
0	0.469511	0.416	0.117	0	12	PHO1-H8
0	0.469363	0.339	0.071	0	12	ATL31
0	0.468853	0.337	0.072	0	12	AT5G23510
0	0.466706	0.32	0.056	0	12	WRKY6
0	0.457055	0.315	0.055	0	12	AT1G78460
0	0.4442	0.259	0.043	0	12	PUP22
0	0.405882	0.252	0.031	0	12	AT4G19370
0	0.395399	0.279	0.037	0	12	AT2G25735
0	0.39471	0.303	0.067	0	12	AT1G35210
0	0.385929	0.252	0.025	0	12	AT1G22890
6.6244e-306	0.39047	0.303	0.068	1.68405e-301	12	AT1G69890
4.84697e-304	0.550773	0.368	0.097	1.2322e-299	12	AT1G07135
1.79911e-301	0.761137	0.742	0.365	4.5737e-297	12	GRP3
9.54014e-301	0.815311	0.423	0.128	2.42529e-296	12	SZF1
5.20293e-290	0.648735	0.517	0.187	1.32269e-285	12	AIG2B
1.14049e-282	0.408718	0.34	0.087	2.89936e-278	12	ABCC11
4.07851e-279	0.455448	0.441	0.138	1.03684e-274	12	AT2G23680
6.13027e-279	0.387115	0.283	0.064	1.55844e-274	12	ATR2
5.69557e-278	0.469006	0.335	0.087	1.44793e-273	12	AT5G27760
9.12748e-271	0.612439	0.494	0.181	2.32039e-266	12	GSTF10
3.77624e-270	0.640367	0.492	0.177	9.59997e-266	12	PUMP5
7.70492e-266	0.475347	0.382	0.113	1.95874e-261	12	AT1G33600
1.37367e-255	0.727082	0.637	0.295	3.49215e-251	12	EDA39
3.49758e-255	1.19356	0.539	0.23	8.89155e-251	12	AT2G32240
2.00742e-252	0.781882	0.542	0.217	5.10327e-248	12	AT5G41750
1.22967e-249	0.507779	0.453	0.158	3.12606e-245	12	ATSIK
3.47595e-243	0.587472	0.619	0.274	8.83657e-239	12	SERK4
1.73562e-238	0.409711	0.33	0.094	4.41229e-234	12	AR781
1.29426e-232	0.388332	0.377	0.117	3.29027e-228	12	HIPP13
1.30937e-232	0.597162	0.443	0.161	3.32869e-228	12	GGP1
4.48859e-231	0.605004	0.479	0.183	1.14109e-226	12	ERD6
5.22078e-231	0.370037	0.304	0.082	1.32723e-226	12	FLOT1
9.2768e-231	0.442073	0.303	0.083	2.35835e-226	12	AT1G55450
7.66456e-230	0.480744	0.454	0.166	1.94848e-225	12	NAC081
1.91828e-228	0.342887	0.303	0.082	4.87664e-224	12	SYP121
7.30373e-227	0.457957	0.402	0.134	1.85675e-222	12	GSTF8
1.24469e-226	0.573149	0.998	0.977	3.16425e-222	12	AT4G36648
7.54388e-226	0.399229	0.35	0.106	1.9178e-221	12	AIG2A
3.44763e-225	0.443177	0.353	0.107	8.76457e-221	12	ALKBH10B
5.9045e-221	0.740643	0.625	0.309	1.50104e-216	12	AT4G19520
2.41927e-219	0.679026	0.551	0.224	6.15026e-215	12	LTP7
4.77556e-218	0.368927	0.333	0.099	1.21404e-213	12	HR3
1.07645e-217	0.633226	0.619	0.293	2.73654e-213	12	WRKY18
2.63482e-217	0.368656	0.262	0.066	6.69823e-213	12	DJ1E
5.34064e-215	0.314477	0.266	0.068	1.3577e-210	12	AT1G19020
2.79648e-212	0.36786	0.312	0.089	7.10921e-208	12	AT3G26450
9.8139e-209	0.433636	0.409	0.146	2.49489e-204	12	ALA11
3.38831e-203	0.381247	0.292	0.084	8.61376e-199	12	FUT4
4.82215e-203	0.400127	0.39	0.135	1.22589e-198	12	CYP83B1
8.94189e-203	0.59531	0.492	0.204	2.27321e-198	12	SARD1
5.56352e-201	0.502617	0.452	0.179	1.41436e-196	12	AT1G53440
3.95808e-200	0.540778	0.38	0.135	1.00622e-195	12	NADP-ME2
6.74935e-200	0.673693	0.639	0.342	1.71582e-195	12	ABCG36
5.02173e-198	0.500752	0.451	0.177	1.27662e-193	12	ALDH2C4
1.07639e-192	0.312443	0.298	0.087	2.73641e-188	12	PDF2.7
4.98811e-186	0.5259	0.507	0.221	1.26808e-181	12	TET8
4.95735e-185	0.38343	0.372	0.131	1.26026e-180	12	CYP71B7
8.71737e-185	0.404955	0.362	0.126	2.21613e-180	12	CBP60G
9.95301e-183	0.315461	0.277	0.082	2.53025e-178	12	UPS2
2.14511e-180	0.58473	0.508	0.234	5.45331e-176	12	AT1G51805
1.51694e-179	0.612315	0.632	0.325	3.85635e-175	12	AT5G44568
1.90465e-177	0.328904	0.267	0.078	4.842e-173	12	AT4G20830
2.06715e-168	0.331638	0.31	0.102	5.25512e-164	12	PCR8
2.90771e-166	0.316742	0.292	0.094	7.39197e-162	12	LPAT4
1.71382e-163	0.409093	0.324	0.11	4.35686e-159	12	DTX47
7.54764e-162	0.349082	0.351	0.128	1.91876e-157	12	MPK3
1.18391e-161	0.304225	0.281	0.089	3.00975e-157	12	MLO3
1.63456e-160	0.353123	0.403	0.161	4.15537e-156	12	PAPP2C
1.83691e-160	0.489281	0.378	0.143	4.66979e-156	12	FDH
6.90084e-159	0.365256	0.366	0.14	1.75433e-154	12	CML27
8.9849e-159	0.2764	0.279	0.089	2.28414e-154	12	AT1G03740
1.26293e-158	0.382367	0.403	0.16	3.21063e-154	12	SGT1A
5.5036e-158	0.293735	0.283	0.092	1.39912e-153	12	AT5G01950
2.27721e-154	0.276627	0.27	0.085	5.78911e-150	12	HSFA4A
4.73772e-152	0.406511	0.392	0.158	1.20442e-147	12	AT4G34150
5.90273e-151	0.316311	0.304	0.105	1.50059e-146	12	BCB
7.15137e-151	0.518469	0.613	0.339	1.81802e-146	12	AT3G26510
3.20918e-150	0.513352	0.593	0.33	8.15839e-146	12	ERD15
4.78649e-150	0.347866	0.289	0.098	1.21682e-145	12	AT5G13190
6.17388e-149	0.360286	0.339	0.128	1.56952e-144	12	AT1G32920
7.82526e-149	0.323996	0.339	0.126	1.98934e-144	12	CZF1
1.69072e-148	0.303218	0.264	0.085	4.29815e-144	12	MDAR2
7.73891e-148	0.423678	0.474	0.221	1.96738e-143	12	NUDT17
2.1622e-147	0.303252	0.288	0.097	5.49675e-143	12	SYP122
1.01426e-146	0.399863	0.289	0.1	2.57844e-142	12	AT1G03850
1.37138e-146	0.320723	0.254	0.08	3.48632e-142	12	BAP1
2.23249e-145	0.407993	0.312	0.112	5.67542e-141	12	PR5
6.34121e-145	0.316992	0.347	0.132	1.61206e-140	12	AT1G27100
7.59428e-145	0.561692	0.68	0.411	1.93062e-140	12	WRKY70
2.96608e-144	0.314415	0.27	0.09	7.54037e-140	12	KCS20
8.30521e-144	0.484214	0.504	0.246	2.11135e-139	12	AT3G04210
4.15542e-143	0.323549	0.285	0.098	1.05639e-138	12	HSR4
2.30448e-141	0.468387	0.57	0.309	5.85845e-137	12	AT1G31540
1.9393e-139	0.393364	0.368	0.149	4.9301e-135	12	AT5G41740
1.18387e-136	0.350272	0.353	0.142	3.00963e-132	12	NPR3
3.08686e-136	0.315027	0.346	0.137	7.8474e-132	12	ALIS1
3.7842e-136	0.315581	0.324	0.123	9.62018e-132	12	APS1
4.25079e-136	0.339401	0.39	0.166	1.08064e-131	12	AT4G32020
4.9553e-134	0.352164	0.354	0.144	1.25974e-129	12	AGP16
5.73742e-133	0.279201	0.289	0.104	1.45857e-128	12	ACA11
6.13797e-130	0.381725	0.409	0.179	1.56039e-125	12	XBAT34
8.89038e-127	0.39237	0.361	0.151	2.26011e-122	12	AT2G30550
3.93851e-122	0.338448	0.33	0.134	1.00125e-117	12	IQM4
5.47097e-122	0.384395	0.397	0.182	1.39083e-117	12	BGLU26
2.61536e-121	0.37674	0.33	0.136	6.64876e-117	12	AT5G60800
1.11158e-120	0.338734	0.338	0.139	2.82587e-116	12	GSTF2
2.04357e-117	0.384701	0.342	0.146	5.19516e-113	12	AT3G57460
2.50136e-113	0.326751	0.46	0.228	6.35897e-109	12	CNGC3
8.08228e-113	0.332503	0.294	0.117	2.05468e-108	12	UGT85A2
2.54886e-112	0.257034	0.266	0.1	6.47972e-108	12	AT4G17900
9.25196e-112	0.320913	0.356	0.157	2.35203e-107	12	HIR2
1.39004e-111	0.459995	0.395	0.185	3.53376e-107	12	AtNUDT7
1.90354e-111	0.264782	0.303	0.122	4.83919e-107	12	AT2G30990
5.76402e-109	0.253278	0.298	0.12	1.46533e-104	12	LRR XI-23
3.50992e-106	0.275184	0.266	0.102	8.92291e-102	12	IPCS2
1.35047e-104	0.332375	0.361	0.163	3.43316e-100	12	AT2G20142
1.80925e-104	0.301604	0.297	0.122	4.59948e-100	12	KRP1.1
6.52657e-104	0.264546	0.253	0.097	1.65919e-99	12	SMXL2
9.79369e-100	0.268212	0.345	0.156	2.48975e-95	12	VQ4
9.79902e-94	0.250695	0.251	0.1	2.49111e-89	12	AT1G28190
2.0689e-93	0.563955	0.556	0.345	5.25957e-89	12	STP13
6.21296e-90	0.298518	0.312	0.141	1.57946e-85	12	PGDH
4.71087e-89	0.313624	0.43	0.229	1.1976e-84	12	ACA10
3.26897e-87	0.268287	0.382	0.19	8.31037e-83	12	SAG101
5.32253e-87	0.368743	0.389	0.197	1.35309e-82	12	PAD4
1.63289e-79	0.271831	0.3	0.139	4.15112e-75	12	AT5G35735
2.44866e-76	0.387512	0.805	0.648	6.22499e-72	12	RAP2-4
5.23412e-76	0.32277	0.329	0.162	1.33062e-71	12	CRK13
1.33394e-67	0.255778	0.37	0.2	3.39113e-63	12	MIK2
3.04621e-66	0.292947	0.308	0.155	7.74407e-62	12	AT1G72900
2.18721e-65	0.377093	0.476	0.289	5.56034e-61	12	AT3G60415
4.09541e-50	0.256138	0.436	0.275	1.04114e-45	12	RLK1
4.50565e-35	0.287187	0.338	0.213	1.14543e-30	12	UGT85A1
1.02785e-27	0.292602	0.309	0.206	2.61301e-23	12	OPR3
0	1.93373	0.856	0.294	0	13	AT4G21910
0	1.88693	0.759	0.063	0	13	BGLU18
0	1.83317	0.83	0.298	0	13	LOX2
0	1.67698	0.737	0.061	0	13	JAL5
0	1.41852	0.512	0.072	0	13	AT3G28270
0	1.26083	0.611	0.16	0	13	JAZ9
0	1.25666	0.575	0.097	0	13	CYP74B2
0	1.12259	0.505	0.035	0	13	TSA1
0	1.00142	0.567	0.107	0	13	ATTI3
0	0.929931	0.444	0.027	0	13	AT3G28220
0	0.883041	0.355	0.021	0	13	CSLA10
0	0.849805	0.452	0.022	0	13	MBP1
0	0.821803	0.275	0.019	0	13	PGL5
0	0.770427	0.437	0.079	0	13	CLH1
0	0.690604	0.396	0.075	0	13	AOC1
0	0.661966	0.52	0.162	0	13	AT5G02940
0	0.621116	0.308	0.018	0	13	AtMYB47
0	0.604362	0.279	0.04	0	13	JAL35
0	0.54762	0.38	0.08	0	13	TIFY11B
8.27849e-291	0.722033	0.361	0.088	2.10456e-286	13	BFRUCT4
8.92414e-283	1.13797	0.38	0.099	2.26869e-278	13	TPS03
4.28033e-279	0.693218	0.401	0.107	1.08815e-274	13	P5CSA
1.41478e-231	0.710997	0.476	0.166	3.59665e-227	13	AT5G05600
2.9757e-227	0.573994	0.46	0.155	7.56484e-223	13	AT5G24155
8.68902e-192	0.420988	0.341	0.102	2.20892e-187	13	CYP74A
1.84647e-156	0.54681	0.575	0.277	4.69409e-152	13	GSL-OH
1.44048e-135	0.51059	0.43	0.183	3.66199e-131	13	NPF2.13
1.91481e-128	0.471713	0.315	0.113	4.86784e-124	13	FAMT
1.25786e-124	0.653957	0.317	0.119	3.19774e-120	13	CORI3
1.53595e-123	0.469431	0.447	0.203	3.90469e-119	13	OPR3
1.4315e-122	0.397658	0.322	0.12	3.63916e-118	13	DTX37
1.88657e-119	0.285528	0.279	0.095	4.79604e-115	13	AOC2
6.75772e-116	0.351432	0.311	0.117	1.71795e-111	13	MYC2
1.62561e-110	0.49161	0.808	0.559	4.13263e-106	13	AT1G01320
3.46807e-108	0.314064	0.3	0.114	8.81653e-104	13	AT5G53420
1.46133e-99	0.410144	0.371	0.166	3.71498e-95	13	COR15B
8.82804e-71	0.44238	0.415	0.233	2.24426e-66	13	AT1G62310
4.31918e-66	0.458405	0.53	0.339	1.09802e-61	13	COR15A
3.20735e-65	0.32455	0.419	0.233	8.15373e-61	13	AT4G10060
1.10304e-61	0.42214	0.519	0.327	2.80414e-57	13	CAX1
2.26074e-61	0.394055	0.7	0.51	5.74726e-57	13	LFNR2
5.6273e-48	0.379525	0.489	0.318	1.43057e-43	13	AT4G13575
7.94582e-45	0.264289	0.351	0.203	2.01999e-40	13	FUM2
1.97964e-44	0.295917	0.62	0.437	5.03263e-40	13	GWD1
2.86475e-42	0.323785	0.519	0.362	7.28278e-38	13	TSS
2.57144e-39	0.396649	0.615	0.474	6.53712e-35	13	BCA1
7.602e-39	0.382047	0.625	0.488	1.93258e-34	13	AT2G16586
2.96251e-30	0.289252	0.636	0.495	7.5313e-26	13	BCA2
3.35966e-30	0.250832	0.342	0.224	8.54093e-26	13	BLH4
1.06139e-23	0.496423	0.42	0.321	2.69828e-19	13	AT3G51660
0	1.84324	0.782	0.053	0	14	AT3G11930
0	1.12824	0.543	0.032	0	14	SWEET11
0	0.94295	0.45	0.011	0	14	NPF5.8
0	0.734248	0.374	0.019	0	14	HMA4
0	0.731853	0.378	0.015	0	14	SWEET12
0	0.626913	0.355	0.052	0	14	CCH
0	0.543347	0.259	0.013	0	14	AT1G12200
1.15545e-307	0.466592	0.299	0.057	2.93738e-303	14	DJ1A
9.52463e-132	0.400087	0.268	0.084	2.42135e-127	14	APK2
1.6595e-119	0.450073	0.264	0.086	4.21879e-115	14	MAM1
1.01456e-61	0.332576	0.33	0.166	2.57921e-57	14	MT2B
9.22697e-32	0.259272	0.427	0.288	2.34568e-27	14	GSTF9
3.05586e-139	0.405228	0.259	0.076	7.76861e-135	15	BGLU11
4.14922e-104	0.588258	0.275	0.101	1.05481e-99	15	TPS03
2.6308e-98	0.471233	0.368	0.166	6.68802e-94	15	DTX21
3.69467e-96	0.438828	0.376	0.168	9.39259e-92	15	AT5G05600
3.22195e-85	0.543462	0.522	0.306	8.19084e-81	15	LOX2
6.76986e-65	0.409271	0.353	0.185	1.72103e-60	15	NPF2.13
6.20942e-61	0.446187	0.408	0.233	1.57856e-56	15	CLPD
1.22414e-56	0.328732	0.26	0.121	3.11201e-52	15	DTX37
1.88608e-54	0.365393	0.355	0.2	4.79479e-50	15	INVC
5.25768e-50	0.265471	0.295	0.152	1.33661e-45	15	AT1G63840
9.62737e-48	0.376375	0.437	0.28	2.44747e-43	15	GSL-OH
2.80162e-36	0.356635	0.494	0.348	7.12227e-32	15	STP13
2.77914e-32	0.315989	0.328	0.206	7.06513e-28	15	OPR3
3.0691e-29	0.37264	0.596	0.489	7.80226e-25	15	AT2G16586
2.31277e-24	0.311308	0.414	0.304	5.87953e-20	15	AT4G21910
1.65413e-20	0.276131	0.26	0.168	4.20514e-16	15	JAZ9
2.09859e-19	0.268779	0.418	0.321	5.33503e-15	15	AT3G51660
6.69722e-16	0.254613	0.424	0.342	1.70257e-11	15	AT2G01008
0	0.86424	0.482	0.01	0	16	HTA6
0	0.746817	0.434	0.038	0	16	AT1G07820
0	0.704535	0.426	0.011	0	16	H2B.1
0	0.696219	0.411	0.061	0	16	HTB4
0	0.635604	0.395	0.046	0	16	HTA10
0	0.594113	0.371	0.013	0	16	HTR2.4
0	0.588685	0.363	0.011	0	16	AT5G63550
0	0.559122	0.343	0.019	0	16	HTA13
0	0.540487	0.327	0.007	0	16	HTR2.3
0	0.507286	0.314	0.02	0	16	AT2G37470
0	0.502293	0.32	0.011	0	16	HTR2
0	0.494249	0.303	0.014	0	16	HIS4
0	0.490439	0.311	0.01	0	16	HMGB7
0	0.488514	0.298	0.014	0	16	AT5G38690
0	0.479241	0.31	0.015	0	16	AT5G59690
0	0.475272	0.314	0.044	0	16	HTA5
0	0.444056	0.301	0.031	0	16	H2B
0	0.437658	0.301	0.036	0	16	AT3G53730
0	0.401307	0.25	0.006	0	16	AT3G46320
0	0.398434	0.288	0.049	0	16	HON4
2.23098e-276	0.86715	0.619	0.242	5.67158e-272	16	AT4G26630
2.33963e-182	0.342902	0.284	0.072	5.94781e-178	16	SMC1
1.09459e-178	0.349911	0.273	0.068	2.78267e-174	16	AT1G06760
1.23129e-100	0.301793	0.302	0.112	3.13018e-96	16	AT4G08035
7.60213e-41	0.435904	0.66	0.495	1.93261e-36	16	BCA2
6.47417e-37	0.30425	0.829	0.706	1.64586e-32	16	AT4G13495
1.26933e-34	0.341383	0.828	0.716	3.22688e-30	16	ACD6
4.04447e-26	0.266317	0.69	0.553	1.02819e-21	16	AT5G42530
9.36252e-24	0.327191	0.6	0.474	2.38014e-19	16	BCA1
3.82347e-182	0.860923	0.902	0.705	9.72002e-178	17	AT4G13495
1.45994e-67	0.568419	0.498	0.318	3.71147e-63	17	AT4G13575
5.63995e-59	0.512885	0.991	0.944	1.43379e-54	17	RBG7
4.0789e-25	0.260727	0.292	0.188	1.03694e-20	17	COL6
1.34531e-22	0.339906	0.387	0.289	3.42004e-18	17	PIP2-6
3.78776e-20	0.293723	0.401	0.297	9.62924e-16	17	ESM1
4.21723e-19	0.352495	0.506	0.426	1.0721e-14	17	CAT3
0	2.26319	0.572	0.041	0	18	GES
0	1.3405	0.455	0.021	0	18	CYP82G1
0	1.25825	0.419	0.043	0	18	LBD11
0	1.02223	0.372	0.035	0	18	CAD8
0	0.972064	0.341	0.008	0	18	AtRLP24
0	0.917048	0.394	0.027	0	18	ATRLP40
0	0.893514	0.412	0.073	0	18	AT5G55050
0	0.882819	0.378	0.055	0	18	LOX3
0	0.862334	0.425	0.036	0	18	AtRLP53
0	0.807774	0.402	0.05	0	18	WRKY8
0	0.768384	0.417	0.073	0	18	NAC019
0	0.501501	0.3	0.04	0	18	PSK3
3.54848e-298	0.76626	0.283	0.039	9.02095e-294	18	PME32
9.43419e-278	0.858272	0.515	0.13	2.39836e-273	18	AT5G57150
2.60422e-258	0.355459	0.263	0.038	6.62044e-254	18	ATTI1
6.0805e-255	1.26954	0.439	0.102	1.54579e-250	18	SAG13
1.47945e-250	0.718769	0.373	0.076	3.76105e-246	18	AIR3
4.26658e-245	0.471744	0.285	0.046	1.08465e-240	18	AT4G15610
2.25342e-220	0.613625	0.272	0.047	5.72865e-216	18	PME41
1.85145e-214	0.470715	0.36	0.078	4.70677e-210	18	BEH3
6.07924e-210	0.45045	0.284	0.052	1.54547e-205	18	ASA1
2.41021e-176	0.421112	0.256	0.049	6.12724e-172	18	BHLH167
1.55269e-166	0.487532	0.306	0.071	3.94724e-162	18	PILS5
2.45024e-164	1.08203	0.667	0.318	6.22899e-160	18	AT3G51660
1.02618e-156	0.588883	0.499	0.168	2.60876e-152	18	AT5G05600
7.6208e-149	0.535288	0.276	0.064	1.93736e-144	18	RBOHF
3.19502e-132	0.348197	0.308	0.082	8.12239e-128	18	CONNEXIN 32
1.3773e-120	1.08544	0.622	0.317	3.50137e-116	18	AT1G66880
2.59293e-120	0.571455	0.271	0.07	6.59174e-116	18	JRG21
1.51328e-118	0.39858	0.304	0.088	3.84706e-114	18	AER
3.45946e-115	0.762378	0.514	0.221	8.79464e-111	18	PER34
2.07649e-104	0.585638	0.525	0.233	5.27886e-100	18	CLPD
5.04421e-101	0.731143	0.769	0.504	1.28234e-96	18	AT1G20100
5.86961e-99	0.345721	0.334	0.112	1.49217e-94	18	TIFY10A
8.60106e-96	0.624298	0.252	0.073	2.18656e-91	18	JAL5
5.07906e-87	0.487929	0.501	0.233	1.2912e-82	18	AT4G16660
1.64884e-86	0.657442	0.625	0.347	4.19168e-82	18	STP13
1.61279e-81	0.380557	0.386	0.154	4.10004e-77	18	AT2G30550
3.22538e-80	0.407941	0.445	0.201	8.19957e-76	18	CRK18
2.75968e-77	0.298439	0.283	0.098	7.01566e-73	18	PICBP
1.05747e-76	0.555201	0.597	0.34	2.68829e-72	18	AT2G01008
4.03834e-75	0.574065	0.417	0.186	1.02663e-70	18	TAT3
4.46689e-70	0.295176	0.262	0.091	1.13557e-65	18	AT2G23790
4.23586e-67	0.447567	0.539	0.294	1.07684e-62	18	AT5G42050
2.99452e-66	0.257413	0.265	0.095	7.61268e-62	18	HSFB1
1.98208e-64	0.384944	0.482	0.244	5.03885e-60	18	HRD1B
2.27765e-64	0.281028	0.338	0.14	5.79023e-60	18	AT5G11090
4.86523e-64	0.781478	0.69	0.488	1.23684e-59	18	AT2G16586
8.66614e-63	0.250873	0.295	0.115	2.20311e-58	18	MED26B
8.97915e-63	0.463741	0.34	0.149	2.28268e-58	18	AT4G24350
9.12387e-62	0.481325	0.843	0.65	2.31947e-57	18	RAP2-4
9.31833e-60	0.285771	0.296	0.119	2.36891e-55	18	CRK36
2.41428e-58	0.347895	0.366	0.163	6.13759e-54	18	CRK13
6.47892e-58	0.414589	0.291	0.119	1.64707e-53	18	AT5G24200
3.81079e-51	0.341591	0.352	0.168	9.68779e-47	18	DTX21
1.97498e-47	0.369993	0.997	0.978	5.0208e-43	18	AT4G36648
3.33196e-47	0.351948	0.261	0.112	8.47052e-43	18	ALKBH10B
5.9931e-47	0.840633	0.492	0.304	1.52357e-42	18	AT4G21910
6.56011e-47	0.333598	0.331	0.155	1.66771e-42	18	AIG1
3.02352e-46	0.430721	0.277	0.126	7.68639e-42	18	SFP1
2.90717e-45	0.396853	0.409	0.214	7.3906e-41	18	UGT85A1
1.36537e-43	0.476667	0.384	0.206	3.47105e-39	18	OPR3
5.27665e-43	0.345023	0.254	0.11	1.34143e-38	18	BGL2
3.7972e-42	0.31569	0.419	0.234	9.65325e-38	18	AT1G62310
3.89711e-42	0.313296	0.269	0.122	9.90724e-38	18	DTX37
4.27334e-42	0.339484	0.507	0.299	1.08637e-37	18	WRKY18
4.0995e-33	0.27467	0.357	0.2	1.04218e-28	18	AtRLP19
5.25894e-32	0.301915	0.341	0.193	1.33693e-27	18	AT1G72510
1.68515e-28	0.250393	0.311	0.172	4.28399e-24	18	AT1G07590
8.53658e-28	0.263678	0.456	0.294	2.17017e-23	18	APX1
2.93222e-26	0.271757	0.323	0.187	7.45429e-22	18	NPF2.13
2.05182e-24	0.363712	0.751	0.645	5.21613e-20	18	AT3G41768
1.84233e-21	0.261204	0.289	0.169	4.68357e-17	18	JAZ9
0	2.32556	0.902	0.107	0	19	RD22
0	1.97406	0.853	0.224	0	19	LTP7
0	1.68704	0.757	0.141	0	19	FDH
0	1.23199	0.593	0.145	0	19	AT3G24420
0	1.03146	0.438	0.054	0	19	AT5G47330
0	1.01029	0.585	0.077	0	19	CUT1
0	0.977092	0.503	0.056	0	19	PME44
0	0.975855	0.388	0.042	0	19	BGLU40
0	0.973184	0.632	0.127	0	19	LTP1
0	0.946892	0.47	0.069	0	19	AT3G48720
0	0.754556	0.471	0.076	0	19	AT1G29670
0	0.723978	0.442	0.041	0	19	LTPG1
0	0.716945	0.431	0.051	0	19	AT1G45010
0	0.712993	0.318	0.011	0	19	CER1
0	0.69876	0.362	0.017	0	19	GRP5
0	0.693751	0.397	0.024	0	19	KCS1
0	0.676519	0.324	0.027	0	19	CRK42
0	0.672074	0.426	0.037	0	19	ABCG11
0	0.663483	0.318	0.01	0	19	BDG2
0	0.638113	0.327	0.047	0	19	LACS1
0	0.621657	0.322	0.018	0	19	CER3
0	0.608566	0.299	0.005	0	19	KCS2
0	0.604847	0.407	0.048	0	19	ABCG12
0	0.600372	0.322	0.046	0	19	GSTU17
0	0.598379	0.345	0.023	0	19	CAD9
0	0.51545	0.327	0.04	0	19	CYP86A2
0	0.504845	0.258	0.018	0	19	AT5G45950
0	0.504339	0.342	0.025	0	19	LTPG2
0	0.460316	0.252	0.018	0	19	AT1G79700
0	0.454125	0.284	0.019	0	19	MYB96
0	0.414447	0.281	0.022	0	19	AT4G14746
4.20653e-291	0.386754	0.258	0.032	1.06939e-286	19	APG.1
1.5423e-283	0.789131	0.379	0.069	3.92083e-279	19	AT5G44020
8.00933e-276	0.464823	0.254	0.033	2.03613e-271	19	AT1G04680
1.10976e-221	0.504977	0.267	0.044	2.82123e-217	19	GA2OX6
8.61755e-214	0.53857	0.393	0.091	2.19075e-209	19	KCS20
6.40733e-194	0.453259	0.324	0.069	1.62887e-189	19	AT5G60400
9.82132e-182	0.405788	0.3	0.062	2.49677e-177	19	MYB4
2.14158e-180	0.493167	0.375	0.093	5.44432e-176	19	AT1G09310
1.52009e-173	0.488413	0.367	0.092	3.86438e-169	19	AT3G26450
5.41764e-172	0.81245	0.762	0.369	1.37727e-167	19	GRP3
3.50224e-167	0.440433	0.357	0.089	8.90338e-163	19	PDF2.7
1.51325e-147	0.840524	0.425	0.136	3.84698e-143	19	AT4G23670
1.13208e-143	0.357744	0.28	0.065	2.87796e-139	19	ACC1
8.1096e-134	0.426686	0.32	0.087	2.06162e-129	19	PSK5
1.28151e-119	0.392863	0.323	0.093	3.25785e-115	19	AT5G22270
4.89226e-115	0.455793	0.389	0.132	1.24371e-110	19	LTP5
4.13407e-114	0.431368	0.302	0.086	1.05096e-109	19	AT4G15630
4.78566e-113	0.284172	0.254	0.064	1.21661e-108	19	AT1G78210
7.78349e-111	0.410028	0.303	0.089	1.97872e-106	19	CER26
1.80043e-99	0.413068	0.314	0.1	4.57705e-95	19	TCL2
6.44497e-98	0.68402	0.754	0.473	1.63844e-93	19	HIRD11
6.56838e-83	0.618828	0.818	0.65	1.66981e-78	19	RAP2-4
7.74142e-73	0.28502	0.28	0.098	1.96802e-68	19	SMXL2
2.91699e-67	0.353904	0.377	0.166	7.41556e-63	19	SMAX1
9.64341e-61	0.357555	0.379	0.171	2.45155e-56	19	AT4G36500
7.73968e-55	0.421763	0.942	0.884	1.96758e-50	19	GUT15
1.04335e-53	0.410416	0.496	0.273	2.6524e-49	19	RD29A
1.12999e-49	0.355007	0.276	0.119	2.87267e-45	19	UGT85A2
2.63135e-47	0.286015	0.303	0.136	6.68941e-43	19	NAC041
3.46968e-45	0.287752	0.252	0.107	8.82062e-41	19	AT1G73390
2.81726e-41	0.274322	0.324	0.161	7.16204e-37	19	CYP90A1
1.23972e-39	0.250593	0.306	0.149	3.15163e-35	19	AT1G07650
8.91582e-33	0.453907	0.638	0.461	2.26658e-28	19	AT5G40450
1.57837e-31	0.27852	0.342	0.188	4.01253e-27	19	AT1G78070
1.96945e-30	0.25328	0.383	0.225	5.00673e-26	19	NUDT17
7.64359e-30	0.299488	0.404	0.245	1.94315e-25	19	COR47
4.16081e-28	0.259605	0.543	0.366	1.05776e-23	19	GAD2
8.62276e-27	0.258235	0.318	0.182	2.19208e-22	19	ERD10
2.46931e-25	0.280969	0.502	0.347	6.27748e-21	19	AT4G30650
4.92026e-12	0.266199	0.327	0.237	1.25083e-07	19	AT2G32240
3.68889e-249	1.13275	0.958	0.492	9.37789e-245	20	BCA2
3.06621e-236	1.0268	0.939	0.471	7.79492e-232	20	BCA1
2.08919e-183	0.828059	0.918	0.509	5.31113e-179	20	LFNR2
5.39031e-157	0.66903	0.789	0.36	1.37033e-152	20	TSS
3.17746e-148	0.640867	0.854	0.436	8.07774e-144	20	GWD1
5.75971e-147	0.630344	0.805	0.379	1.46423e-142	20	AGT1
6.46948e-143	0.548271	0.674	0.275	1.64467e-138	20	BGLU8
8.95461e-133	0.602953	0.693	0.294	2.27644e-128	20	ESM1
3.42804e-127	0.629302	0.728	0.326	8.71476e-123	20	CAX1
5.97076e-126	0.311988	0.333	0.087	1.51789e-121	20	MAM1
6.94561e-125	0.534029	0.668	0.288	1.76571e-120	20	OEP161
1.05051e-124	0.554068	0.726	0.336	2.67062e-120	20	THIC
1.51227e-122	0.558033	0.656	0.293	3.8445e-118	20	AT5G35170
4.96939e-122	0.639104	0.913	0.56	1.26332e-117	20	AT1G01320
2.74195e-118	0.504092	0.644	0.277	6.97058e-114	20	GLO1
5.49767e-115	0.403881	0.487	0.174	1.39762e-110	20	CYP706A6
3.64071e-113	0.489377	0.672	0.304	9.2554e-109	20	PHS2
5.24406e-113	0.453339	0.54	0.21	1.33315e-108	20	AT3G62550
1.03723e-112	0.466464	0.515	0.199	2.63685e-108	20	FPGS3
2.10146e-111	0.450474	0.576	0.236	5.34234e-107	20	HPR
3.73864e-109	0.370803	0.487	0.178	9.50437e-105	20	AT2G37450
3.05366e-108	0.466131	0.687	0.316	7.76301e-104	20	RBCS-1B
1.82335e-106	0.353213	0.376	0.119	4.63531e-102	20	AT5G16030
5.1164e-104	0.40758	0.531	0.211	1.30069e-99	20	AT3G22210
1.45741e-103	0.471521	0.66	0.298	3.70503e-99	20	RBCS-2B
5.24874e-103	0.389848	0.443	0.158	1.33434e-98	20	AT5G24155
1.45075e-96	0.359511	0.441	0.163	3.68809e-92	20	PNSL1
2.17291e-95	0.389332	0.53	0.219	5.52397e-91	20	RBCX1
7.60261e-93	0.370539	0.514	0.211	1.93274e-88	20	AT2G05310
2.2312e-91	0.435367	0.597	0.274	5.67215e-87	20	AT1G72645
2.3467e-91	0.357364	0.45	0.173	5.96579e-87	20	SCPL13
7.16153e-91	0.497423	0.788	0.457	1.8206e-86	20	CCL
1.07895e-87	0.343249	0.454	0.179	2.74291e-83	20	CYFBP
8.69578e-85	0.384711	0.419	0.165	2.21064e-80	20	SBE2.1
1.31566e-81	0.330569	0.421	0.164	3.34466e-77	20	PMDH2
1.67837e-81	0.374586	0.491	0.212	4.26675e-77	20	GDH1
2.74107e-81	0.273203	0.317	0.106	6.96834e-77	20	AT1G07440
6.64869e-81	0.722224	0.995	0.945	1.69023e-76	20	RBG7
6.79473e-81	0.391408	0.509	0.223	1.72736e-76	20	AT3G28080
4.25924e-78	0.325659	0.411	0.163	1.08278e-73	20	PERK10
7.37932e-77	0.34924	0.524	0.236	1.87597e-72	20	AT3G14415
1.02092e-76	0.257333	0.275	0.087	2.59539e-72	20	MIR167D
4.1225e-73	0.336063	0.447	0.193	1.04802e-68	20	FKFBP
6.77197e-72	0.679561	0.805	0.574	1.72157e-67	20	RBG8
2.57686e-71	0.310934	0.455	0.196	6.55091e-67	20	PHOT2
6.1739e-71	0.385076	0.612	0.312	1.56953e-66	20	GAPB
1.7275e-70	0.318921	0.409	0.167	4.39166e-66	20	COR15B
1.6408e-69	0.296859	0.395	0.161	4.17124e-65	20	TIC100
3.18958e-69	0.299073	0.379	0.151	8.10856e-65	20	FBA5
2.40708e-68	0.381667	0.579	0.293	6.11929e-64	20	NYC1
4.70702e-68	0.292917	0.452	0.197	1.19662e-63	20	ACR11
9.44974e-68	0.251642	0.307	0.111	2.40231e-63	20	AT2G29290
1.19182e-67	0.490949	0.913	0.706	3.02984e-63	20	AT4G13495
6.19874e-67	0.283824	0.351	0.136	1.57584e-62	20	ELP
4.65134e-66	0.356998	0.502	0.238	1.18246e-61	20	GLDP1
7.01965e-66	0.404609	0.75	0.438	1.78454e-61	20	AT5G38410
1.28406e-64	0.317174	0.601	0.303	3.26433e-60	20	SHM1
3.86274e-63	0.279255	0.351	0.142	9.81986e-59	20	AT2G23672
3.07208e-62	0.263113	0.321	0.124	7.80984e-58	20	ndhU
8.324e-62	0.27958	0.376	0.157	2.11613e-57	20	FBA1
1.29367e-61	0.366555	0.973	0.884	3.28877e-57	20	GUT15
2.86418e-60	0.302354	0.487	0.233	7.28131e-56	20	GLU1
5.93688e-58	0.28517	0.425	0.192	1.50927e-53	20	AT5G62720
1.78841e-57	0.264264	0.375	0.162	4.54651e-53	20	AT1G07280
2.00594e-57	0.271127	0.389	0.171	5.09951e-53	20	BZIP2
1.04044e-56	0.262684	0.346	0.145	2.645e-52	20	BCA4
2.35286e-56	0.259449	0.293	0.114	5.98144e-52	20	VDE1
4.8474e-56	0.331757	0.634	0.351	1.23231e-51	20	COL16
1.0678e-55	0.270573	0.441	0.206	2.71457e-51	20	ERD3
1.43809e-54	0.334071	0.594	0.324	3.65592e-50	20	DJC76
6.19165e-54	0.282869	0.482	0.236	1.57404e-49	20	PME3
8.3757e-54	0.250751	0.315	0.128	2.12927e-49	20	AT3G51950
9.01293e-54	0.344837	0.678	0.399	2.29127e-49	20	RCA
2.4376e-53	0.302368	0.548	0.288	6.19687e-49	20	PIP2-6
1.16941e-52	0.293719	0.426	0.203	2.97286e-48	20	FUM2
1.06813e-51	0.342488	0.69	0.425	2.7154e-47	20	GGAT1
2.12929e-51	0.359333	0.623	0.363	5.41309e-47	20	AHA1
2.07455e-50	0.257504	0.419	0.2	5.27391e-46	20	PHOT1
4.23058e-49	0.260929	0.381	0.179	1.0755e-44	20	AT5G25630
5.0117e-49	0.259086	0.371	0.17	1.27407e-44	20	AT1G61740
7.41135e-47	0.251968	0.349	0.16	1.88411e-42	20	SNG1
2.85969e-46	0.285216	0.519	0.282	7.26989e-42	20	APE2.1
5.58073e-45	0.28341	0.441	0.229	1.41873e-40	20	AT5G43740
3.89795e-44	0.273764	0.412	0.21	9.90938e-40	20	CCD1
1.3782e-42	0.252111	0.48	0.255	3.50367e-38	20	TKL-1
3.18545e-40	0.266109	0.617	0.369	8.09804e-36	20	THI1
1.55232e-38	0.290293	0.573	0.341	3.94632e-34	20	COR15A
1.19314e-37	0.274286	0.576	0.346	3.03321e-33	20	AT4G30650
3.49255e-36	0.292588	0.67	0.441	8.87875e-32	20	PSAO
3.1317e-34	0.279372	0.636	0.423	7.96142e-30	20	MICU
1.4002e-26	0.294154	0.774	0.553	3.55959e-22	20	AT5G42530
0	2.09438	0.51	0.059	0	21	ATTLL1
0	1.3893	0.645	0.134	0	21	AT4G23670
0	0.893246	0.368	0.023	0	21	ANN4
0	0.865708	0.282	0.026	0	21	NSP1
0	0.609279	0.346	0.041	0	21	JAL35
1.12283e-264	0.693901	0.45	0.091	2.85445e-260	21	AT3G26450
1.85063e-253	0.716714	0.42	0.083	4.70467e-249	21	CLH1
1.39865e-251	1.07521	0.465	0.104	3.55565e-247	21	CYP74B2
3.59486e-213	1.29184	0.545	0.166	9.13884e-209	21	JAZ9
2.62831e-190	1.00449	0.311	0.061	6.6817e-186	21	ARGAH2
3.1595e-178	0.951341	0.654	0.228	8.03207e-174	21	LTP7
3.28389e-154	0.415388	0.325	0.074	8.3483e-150	21	GAT1
5.51693e-145	0.711329	0.322	0.079	1.40252e-140	21	AOC1
1.44363e-139	0.695622	0.355	0.095	3.66999e-135	21	NPF5.1
4.26819e-126	0.478659	0.317	0.083	1.08506e-121	21	TIFY11B
4.28084e-125	0.427891	0.344	0.093	1.08828e-120	21	AT5G22270
5.2956e-122	1.06048	0.28	0.07	1.34625e-117	21	JRG21
2.31628e-115	0.649251	0.261	0.063	5.88844e-111	21	PXG3
5.15738e-111	0.392812	0.315	0.086	1.31111e-106	21	AT4G15630
1.07466e-99	0.376038	0.307	0.089	2.73199e-95	21	CER26
1.90067e-98	0.529397	0.279	0.076	4.83187e-94	21	BGLU18
3.49094e-98	0.770395	0.427	0.17	8.87467e-94	21	AT5G05600
9.81087e-94	0.447969	0.352	0.119	2.49412e-89	21	MYC2
2.97281e-90	0.3684	0.26	0.072	7.55748e-86	21	ILL6
4.84299e-87	0.645328	0.331	0.115	1.23119e-82	21	FAMT
5.79024e-87	0.642281	0.443	0.192	1.47199e-82	21	AT1G72510
1.10132e-85	0.363326	0.274	0.081	2.79976e-81	21	CUT1
1.05554e-83	0.494055	0.288	0.092	2.6834e-79	21	BFRUCT4
5.74763e-78	0.449634	0.387	0.147	1.46116e-73	21	FDH
6.12622e-77	0.395437	0.332	0.119	1.55741e-72	21	UGT85A2
6.60712e-75	0.632638	0.45	0.205	1.67966e-70	21	OPR3
3.43913e-69	0.489062	0.373	0.149	8.74295e-65	21	AT3G24420
1.11748e-68	0.500778	0.419	0.187	2.84085e-64	21	AT1G78070
1.37762e-58	0.701414	0.527	0.304	3.50217e-54	21	AT4G21910
1.86139e-58	0.351082	0.298	0.116	4.73202e-54	21	KAN1
4.0055e-48	0.583668	0.413	0.224	1.01828e-43	21	BLH4
5.17028e-47	0.319538	0.354	0.166	1.31439e-42	21	GGP1
4.40101e-46	0.483122	0.422	0.223	1.11882e-41	21	PER34
1.05934e-45	0.313834	0.339	0.155	2.69305e-41	21	AT2G30550
4.50336e-45	0.360972	0.387	0.196	1.14484e-40	21	PER42
2.92495e-43	0.320374	0.298	0.133	7.43581e-39	21	AT5G57150
3.84206e-42	0.390582	0.278	0.122	9.76729e-38	21	DTX37
7.04775e-42	0.282815	0.357	0.174	1.79168e-37	21	CESA6
2.41043e-41	0.424248	0.954	0.884	6.1278e-37	21	GUT15
2.62769e-40	0.311962	0.349	0.172	6.68012e-36	21	AT4G36500
5.07465e-39	0.307499	0.257	0.113	1.29008e-34	21	TIFY10A
5.95261e-39	1.14361	0.473	0.308	1.51327e-34	21	LOX2
6.76997e-39	0.582646	0.648	0.461	1.72106e-34	21	AT5G40450
9.33722e-35	0.338759	0.34	0.183	2.37371e-30	21	ML1
1.9851e-34	0.35146	0.578	0.372	5.04653e-30	21	GRP3
1.09776e-33	0.257838	0.271	0.129	2.79072e-29	21	NET1D
8.22547e-32	0.430744	0.605	0.425	2.09108e-27	21	CAT3
8.44758e-32	0.252224	0.252	0.117	2.14754e-27	21	RD22
4.95084e-30	0.403383	0.636	0.475	1.2586e-25	21	HIRD11
3.32135e-25	0.360287	0.371	0.235	8.44355e-21	21	AT1G62310
3.5708e-25	0.301089	0.341	0.201	9.07768e-21	21	INVC
2.98572e-24	0.314386	0.344	0.204	7.5903e-20	21	FUM2
5.01041e-21	0.259317	0.994	0.978	1.27375e-16	21	AT4G36648
4.62579e-19	0.284739	0.405	0.275	1.17597e-14	21	RD29A
6.62174e-18	0.252844	0.335	0.213	1.68338e-13	21	AT2G15042
0	1.28306	0.488	0.081	0	22	ABCG40
0	1.17736	0.406	0.009	0	22	AT2G20720
0	0.934788	0.396	0.022	0	22	ABCB4
0	0.726664	0.275	0.004	0	22	DTX3
0	0.661539	0.331	0.006	0	22	AT2G18193
0	0.616977	0.299	0.006	0	22	GSTU9
0	0.529315	0.271	0.007	0	22	AT4G37030
3.48445e-294	0.492573	0.29	0.035	8.85818e-290	22	AT3G08590
9.46831e-279	0.696608	0.258	0.03	2.40703e-274	22	HSP90-1
2.4897e-215	0.359991	0.251	0.035	6.32932e-211	22	AOX1A
6.42809e-207	0.609186	0.351	0.068	1.63415e-202	22	ABCC3
1.68923e-184	0.39831	0.263	0.043	4.29437e-180	22	AT4G16680
3.02213e-183	0.581649	0.419	0.103	7.68285e-179	22	GAPC1
1.27982e-173	0.459481	0.253	0.042	3.25355e-169	22	GT-3B
7.4248e-165	0.456015	0.288	0.056	1.88753e-160	22	MO1
2.91497e-144	0.434806	0.332	0.079	7.41044e-140	22	FBA6
9.33392e-140	0.509341	0.343	0.087	2.37287e-135	22	ENO2
1.05695e-105	0.612321	0.417	0.15	2.68699e-101	22	TIL
1.95852e-93	0.770427	0.667	0.386	4.97896e-89	22	RCD1
7.67499e-80	0.482662	0.392	0.153	1.95113e-75	22	AT1G63840
6.59134e-64	0.350432	0.299	0.109	1.67565e-59	22	ALA10
8.99559e-64	0.328639	0.32	0.119	2.28686e-59	22	CRK36
5.87834e-61	0.405777	0.332	0.134	1.49439e-56	22	HSP81-2
1.09244e-59	0.33821	0.37	0.156	2.77721e-55	22	PA200
1.12775e-50	0.319544	0.251	0.094	2.86696e-46	22	RPL10C
8.99936e-50	0.324275	0.254	0.096	2.28782e-45	22	HSFB1
1.64186e-49	0.380871	0.349	0.158	4.17394e-45	22	XGD1
3.45724e-48	0.377144	0.319	0.139	8.789e-44	22	AT5G60800
1.13653e-47	0.283293	0.316	0.134	2.88928e-43	22	BZIP60
1.40084e-44	0.362317	0.315	0.145	3.56122e-40	22	WRKY25
1.09108e-41	0.316881	0.307	0.14	2.77373e-37	22	ALIS1
1.57542e-41	0.417183	0.993	0.978	4.00502e-37	22	AT4G36648
6.09887e-37	0.317518	0.316	0.153	1.55045e-32	22	RIPK
1.11696e-28	0.347522	0.403	0.235	2.83954e-24	22	CLPD
4.32671e-28	0.250905	0.32	0.172	1.09994e-23	22	NAC081
3.01652e-23	0.371524	0.478	0.321	7.6686e-19	22	AT3G51660
8.34394e-23	0.318806	0.259	0.14	2.1212e-18	22	GSTF8
1.32159e-19	0.325448	0.354	0.224	3.35974e-15	22	PER34
4.00729e-17	0.28541	1	0.999	1.01873e-12	22	AT3G06355
1.15179e-14	0.28039	0.476	0.349	2.92809e-10	22	DMR6
3.96944e-10	0.256124	0.261	0.177	1.00911e-05	22	AT1G56660
0	0.908193	0.682	0.1	0	23	SAG13
0	0.742238	0.508	0.071	0	23	CAX3
0	0.682295	0.481	0.075	0	23	BGLU11
0	0.570852	0.432	0.047	0	23	ARF31
0	0.534341	0.401	0.052	0	23	XTH24
0	0.443119	0.338	0.033	0	23	CSLG2
4.42436e-306	0.513905	0.385	0.055	1.12476e-301	23	CML41
9.33737e-301	1.41272	0.966	0.486	2.37375e-296	23	AT2G16586
2.878e-299	0.70378	0.595	0.129	7.31646e-295	23	MEE62
1.30514e-283	0.373809	0.266	0.029	3.31792e-279	23	AT1G09500
1.30672e-279	0.537845	0.421	0.07	3.32195e-275	23	AtRLP41
4.04873e-237	0.534782	0.408	0.075	1.02927e-232	23	TDT
7.5554e-231	0.31833	0.252	0.031	1.92073e-226	23	AT2G41380
3.27872e-229	0.473851	0.421	0.08	8.33516e-225	23	GDH2.1
2.46654e-214	0.341349	0.286	0.042	6.27043e-210	23	CCX1
1.17826e-213	0.853705	0.844	0.338	2.99536e-209	23	AT2G01008
5.95021e-194	0.746702	0.758	0.278	1.51266e-189	23	GSL-OH
7.48457e-190	0.585967	0.518	0.135	1.90273e-185	23	ADC2
3.38346e-188	0.590613	0.527	0.141	8.60144e-184	23	PGDH
5.32307e-179	0.435818	0.363	0.075	1.35323e-174	23	ALDH7B4
2.85935e-173	0.988259	0.812	0.376	7.26905e-169	23	LURP1
3.8077e-170	0.372956	0.347	0.071	9.67994e-166	23	PILS5
5.31424e-169	0.312706	0.288	0.052	1.35099e-164	23	AKR4C8
8.8468e-166	0.3856	0.347	0.073	2.24903e-161	23	AT1G53100
2.00333e-164	0.377933	0.356	0.076	5.09287e-160	23	DTX27
2.4403e-153	0.515635	0.332	0.07	6.20373e-149	23	JRG21
3.74686e-152	0.332456	0.318	0.066	9.52526e-148	23	AT5G46500
3.79039e-150	0.409551	0.397	0.099	9.63593e-146	23	AT5G18130
7.5313e-147	0.865752	0.955	0.643	1.91461e-142	23	AT3G41768
1.29652e-144	0.453056	0.425	0.115	3.296e-140	23	AT4G12290
3.28582e-142	0.985384	0.903	0.517	8.35322e-138	23	AT1G35710
4.35925e-141	0.374857	0.36	0.087	1.10821e-136	23	HAB1
3.869e-138	0.397067	0.328	0.075	9.83578e-134	23	NPF5.2
8.54144e-138	0.368362	0.332	0.075	2.1714e-133	23	NAC019
1.53111e-137	0.735909	0.484	0.149	3.89239e-133	23	EGC2
1.38519e-136	0.591718	0.719	0.293	3.52143e-132	23	AT5G42050
6.32995e-136	0.568059	0.425	0.118	1.6092e-131	23	AT5G24200
5.40357e-135	0.531234	0.571	0.201	1.3737e-130	23	CRK18
1.40327e-130	0.601316	0.705	0.298	3.56739e-126	23	ATAILP1
1.44632e-128	0.412166	0.384	0.104	3.67684e-124	23	AT3G28100
2.96035e-128	0.627085	0.394	0.109	7.52581e-124	23	BGL2
8.01168e-127	0.366306	0.364	0.095	2.03673e-122	23	PPDK
4.6051e-124	0.508451	0.61	0.235	1.17071e-119	23	RH14
3.02818e-123	0.51043	0.62	0.233	7.69824e-119	23	CLPD
6.99845e-123	0.381006	0.387	0.108	1.77915e-118	23	AT3G21810
1.29194e-122	0.370362	0.319	0.077	3.28436e-118	23	AIR3
4.62148e-117	0.578538	0.519	0.185	1.17487e-112	23	NPF2.13
1.5466e-116	0.650063	0.714	0.319	3.93176e-112	23	AT3G51660
8.25493e-116	0.471267	0.532	0.192	2.09857e-111	23	APA1
3.35776e-114	0.302064	0.267	0.06	8.53609e-110	23	DJ1A
3.73188e-113	0.450417	0.461	0.152	9.48719e-109	23	AT1G63840
4.05112e-112	0.52044	0.536	0.199	1.02987e-107	23	INVC
9.64557e-111	0.657787	0.994	0.981	2.4521e-106	23	AT1G58602
9.88729e-111	0.426711	0.422	0.134	2.51355e-106	23	POP2
7.16391e-110	0.334798	0.345	0.095	1.82121e-105	23	AT5G47020
1.07283e-108	0.364748	0.302	0.076	2.72735e-104	23	AT5G51465
2.93923e-108	0.340389	0.336	0.092	7.4721e-104	23	PED1
2.90719e-107	0.346358	0.346	0.097	7.39065e-103	23	AT3G06345
1.29469e-105	0.549256	0.575	0.233	3.29137e-101	23	AT4G16660
1.79396e-102	0.350937	0.406	0.13	4.5606e-98	23	AT3G26100
5.929e-101	0.300397	0.298	0.078	1.50727e-96	23	AtRLP42
1.61557e-98	0.43091	0.574	0.238	4.10709e-94	23	AT1G10890
3.37947e-98	0.377848	0.395	0.129	8.59129e-94	23	ATMRP13
8.12787e-98	0.624658	0.608	0.273	2.06627e-93	23	ADR2
4.00782e-96	0.324489	0.291	0.078	1.01887e-91	23	ATG8B
5.56839e-95	0.261947	0.27	0.069	1.4156e-90	23	AT3G05165
4.7275e-94	0.410009	0.496	0.187	1.20183e-89	23	CML47
2.77291e-90	0.606069	0.883	0.561	7.0493e-86	23	AT1G01320
2.79449e-90	0.374609	0.437	0.158	7.10416e-86	23	XGD1
1.68764e-87	0.422138	0.491	0.186	4.29032e-83	23	TAT3
5.65079e-86	0.472945	0.745	0.386	1.43654e-81	23	RCD1
2.63093e-84	0.372058	0.482	0.192	6.68835e-80	23	MYA2
3.65688e-84	0.268295	0.288	0.083	9.29651e-80	23	AT1G23440
7.95474e-84	0.322792	0.311	0.094	2.02225e-79	23	AGT3
1.28402e-83	0.382533	0.456	0.17	3.26425e-79	23	AT5G05600
1.08589e-82	0.258731	0.277	0.078	2.76056e-78	23	AT5G10650
1.09268e-82	0.39531	0.443	0.168	2.7778e-78	23	DTX21
2.20665e-82	0.473693	0.574	0.251	5.60976e-78	23	AtRLP34
5.71813e-82	0.311511	0.345	0.112	1.45366e-77	23	anac036
7.03626e-82	0.409251	0.603	0.279	1.78876e-77	23	AT5G25560
1.017e-81	0.275414	0.301	0.09	2.58542e-77	23	CYP81H1
1.18971e-81	0.423698	0.549	0.242	3.02447e-77	23	CYP71B20
1.22395e-79	0.547491	0.842	0.504	3.11154e-75	23	AT1G20100
5.62537e-79	0.348538	0.468	0.187	1.43008e-74	23	AT1G69550
1.63601e-78	0.400756	0.615	0.286	4.15907e-74	23	AT2G24755
2.61685e-78	0.670897	0.633	0.318	6.65256e-74	23	AT1G66880
2.23555e-77	0.309987	0.381	0.136	5.68321e-73	23	AT1G22930
5.18319e-77	0.310531	0.36	0.125	1.31767e-72	23	CNGC12
9.08459e-77	0.278504	0.305	0.095	2.30948e-72	23	HSFB1
4.09502e-76	0.306407	0.342	0.116	1.04104e-71	23	AT5G53420
2.55686e-74	0.392737	0.691	0.355	6.50004e-70	23	AT1G26580
7.4e-74	0.353033	0.549	0.246	1.88123e-69	23	AT1G21580
8.32416e-74	0.36174	0.651	0.312	2.11617e-69	23	AT1G31540
2.49327e-73	0.373592	0.491	0.205	6.3384e-69	23	OPR3
2.57425e-73	0.256422	0.28	0.085	6.54426e-69	23	SRC2
3.80278e-73	0.49243	0.619	0.303	9.66743e-69	23	AT4G21910
5.27267e-73	0.314857	0.397	0.15	1.34042e-68	23	UPL1
1.22754e-72	0.40137	0.394	0.152	3.12065e-68	23	ATGSL10
3.32248e-72	0.397216	0.553	0.254	8.4464e-68	23	AT5G24810
3.55588e-71	0.333344	0.481	0.204	9.03976e-67	23	AT1G48090
5.53351e-71	0.407493	0.688	0.347	1.40673e-66	23	STP13
9.79761e-71	0.373663	0.401	0.154	2.49075e-66	23	AT2G30550
2.06433e-70	0.490153	0.73	0.423	5.24795e-66	23	MICU
5.43317e-70	0.362374	0.508	0.225	1.38122e-65	23	AT4G05631
1.9914e-69	0.302235	0.342	0.122	5.06254e-65	23	CIPK9
1.14442e-68	0.358028	0.613	0.281	2.90936e-64	23	PCR1
1.4285e-66	0.379121	0.541	0.257	3.63152e-62	23	CIP1
9.31418e-66	0.441636	0.392	0.154	2.36785e-61	23	AIG1
2.21354e-65	0.354215	0.508	0.231	5.62726e-61	23	ACA10
4.08645e-65	0.371927	0.502	0.222	1.03886e-60	23	PER34
2.00334e-64	0.261642	0.309	0.108	5.09289e-60	23	DTX40
2.37809e-62	0.314737	0.411	0.171	6.04558e-58	23	PILS3
2.54174e-62	0.320248	0.492	0.223	6.46162e-58	23	CDKG1
1.6933e-61	0.562136	0.651	0.347	4.30472e-57	23	DMR6
1.00068e-60	0.34567	0.414	0.175	2.54394e-56	23	AT1G56660
1.1185e-59	0.313996	0.426	0.186	2.84344e-55	23	BIG
1.42305e-58	0.258407	0.302	0.11	3.61767e-54	23	ASK1
1.85723e-58	0.309952	0.498	0.234	4.72145e-54	23	AT1G62310
1.7868e-57	0.305584	0.342	0.133	4.5424e-53	23	AT5G57150
1.38776e-56	0.39382	0.504	0.245	3.52796e-52	23	HRD1B
9.83577e-56	0.329929	0.572	0.284	2.50045e-51	23	WAK1
1.72037e-55	0.289175	0.457	0.209	4.37353e-51	23	AT1G60200
4.61148e-54	0.253488	0.363	0.15	1.17233e-49	23	AT4G01290
5.91086e-52	0.257287	0.259	0.092	1.50266e-47	23	AT2G23790
8.46439e-52	0.251707	0.325	0.13	2.15182e-47	23	GTE8
9.44393e-52	0.497721	0.997	0.999	2.40084e-47	23	AT3G06355
1.98887e-51	0.291482	0.412	0.185	5.0561e-47	23	CNGC4
7.42458e-51	0.393171	0.826	0.558	1.88748e-46	23	RRN26
2.32412e-50	0.281765	0.359	0.153	5.90838e-46	23	RIPK
1.57893e-48	0.287844	0.398	0.182	4.01395e-44	23	AT5G40340
4.61126e-48	0.263783	0.39	0.175	1.17227e-43	23	BCA6
1.19267e-45	0.282826	0.38	0.176	3.032e-41	23	AT5G40910
2.99291e-43	0.35157	0.558	0.307	7.60858e-39	23	CRK4
4.89361e-42	0.266203	0.307	0.132	1.24405e-37	23	NPF6.3
7.33869e-42	0.254225	0.281	0.115	1.86564e-37	23	AT5G25770
2.0231e-41	0.272499	0.477	0.251	5.14313e-37	23	APRR7
2.42037e-41	0.28737	0.544	0.295	6.15307e-37	23	AT5G24210
1.46738e-39	0.272475	0.381	0.183	3.73037e-35	23	PUMP5
2.77575e-39	0.270094	0.453	0.235	7.05652e-35	23	AT4G10060
1.25153e-38	0.360578	0.973	0.922	3.18165e-34	23	RPP4
2.85791e-37	0.251018	0.518	0.287	7.26539e-33	23	SD16
7.08331e-34	0.270557	0.516	0.295	1.80072e-29	23	NYC1
7.37093e-33	0.265541	0.541	0.318	1.87384e-28	23	BBD1
1.13844e-29	0.315468	0.639	0.426	2.89414e-25	23	GGAT1
2.68935e-28	0.28507	0.677	0.458	6.83687e-24	23	CCL
9.60685e-07	0.252293	0.565	0.463	0.0244225	23	AT5G40450
0	2.38365	0.84	0.1	0	24	SAG13
0	2.12255	0.645	0.1	0	24	TPS03
0	1.96478	0.658	0.025	0	24	AT1G09500
0	1.86123	0.648	0.036	0	24	AT5G22860
0	1.70516	0.658	0.067	0	24	JRG21
0	1.6065	0.783	0.107	0	24	ALKBH10B
0	1.45188	0.651	0.123	0	24	SFP1
0	1.33519	0.474	0.031	0	24	AT5G28237
0	1.25065	0.615	0.034	0	24	CAD8
0	1.2158	0.578	0.071	0	24	CAX3
0	1.20947	0.479	0.01	0	24	BGLU30
0	1.1637	0.616	0.031	0	24	AT4G33150
0	1.12663	0.699	0.072	0	24	NAC019
0	1.11455	0.599	0.031	0	24	CSLG2
0	1.08191	0.647	0.038	0	24	NSP5
0	1.07791	0.586	0.089	0	24	AT2G23790
0	1.06862	0.559	0.061	0	24	PXG3
0	1.0445	0.571	0.074	0	24	TDT
0	1.03292	0.547	0.075	0	24	AIR3
0	1.01945	0.674	0.068	0	24	PILS5
0	0.976938	0.623	0.079	0	24	GDH2.1
0	0.959338	0.635	0.134	0	24	ADC2
0	0.930845	0.45	0.023	0	24	XTH10
0	0.89978	0.604	0.032	0	24	NAC047
0	0.854968	0.547	0.073	0	24	ALDH7B4
0	0.852398	0.45	0.048	0	24	BHLH167
0	0.819586	0.532	0.044	0	24	HIPP05
0	0.815947	0.437	0.042	0	24	SAP12
0	0.783529	0.501	0.032	0	24	IP5P11
0	0.748358	0.38	0.006	0	24	DOX1
0	0.743926	0.474	0.052	0	24	XTH24
0	0.722888	0.474	0.045	0	24	AT4G15610
0	0.721427	0.442	0.013	0	24	NIT2
0	0.717466	0.515	0.052	0	24	TLP1
0	0.709206	0.471	0.047	0	24	ARF31
0	0.659383	0.445	0.023	0	24	UGT76E12
0	0.611012	0.376	0.045	0	24	ESL1
0	0.609041	0.46	0.069	0	24	WNK4
0	0.581625	0.334	0.027	0	24	BXL4
0	0.578699	0.326	0.008	0	24	UGT73C3
0	0.556242	0.387	0.043	0	24	AT4G16680
0	0.548047	0.384	0.022	0	24	ERF113
0	0.545703	0.323	0.01	0	24	AT4G01430
0	0.530911	0.326	0.022	0	24	AT1G54570
0	0.529146	0.301	0.007	0	24	SUC7
0	0.528488	0.458	0.066	0	24	PPH
0	0.516581	0.406	0.052	0	24	WIH1
0	0.512003	0.342	0.009	0	24	AT1G80160
0	0.490287	0.317	0.016	0	24	anac075
0	0.48783	0.317	0.027	0	24	AKR4C9
0	0.481141	0.374	0.037	0	24	ATTI1
0	0.470108	0.336	0.01	0	24	NAC92
0	0.427189	0.336	0.032	0	24	AT4G32250
0	0.42714	0.265	0.017	0	24	CYP94B3
0	0.426631	0.33	0.026	0	24	PPD
0	0.425236	0.304	0.024	0	24	AT1G60610
0	0.422346	0.303	0.031	0	24	AT2G41380
0	0.418439	0.269	0.006	0	24	BAC2
0	0.417061	0.293	0.026	0	24	SAG113
0	0.403742	0.295	0.015	0	24	AT5G39520
0	0.397606	0.293	0.024	0	24	DTX9
0	0.389801	0.293	0.016	0	24	TRP4
0	0.385904	0.261	0.022	0	24	AT1G52565
0	0.361198	0.269	0.018	0	24	ILR1
6.17041e-308	0.477429	0.29	0.029	1.56864e-303	24	AT5G16980
9.67468e-303	0.62346	0.477	0.077	2.4595e-298	24	ATG8B
4.49988e-301	0.38779	0.3	0.031	1.14396e-296	24	AATP1
1.62792e-296	0.639388	0.499	0.086	4.13851e-292	24	HAB1
5.02486e-292	0.384861	0.287	0.03	1.27742e-287	24	GSTU1
1.45722e-289	0.404236	0.323	0.038	3.70453e-285	24	AT3G49210
8.98217e-286	0.512821	0.303	0.034	2.28345e-281	24	ABCC10
4.5567e-285	0.501082	0.326	0.039	1.1584e-280	24	SCPL48
8.26117e-283	0.440249	0.32	0.038	2.10016e-278	24	UGT74F2
4.94868e-280	0.813277	0.526	0.103	1.25805e-275	24	AT3G28100
5.27756e-279	0.886094	0.693	0.168	1.34166e-274	24	AT5G05600
6.25809e-279	0.667924	0.488	0.087	1.59093e-274	24	AER
1.88532e-268	0.435736	0.331	0.042	4.79285e-264	24	BGLU16
8.17933e-262	0.431067	0.328	0.042	2.07935e-257	24	GT-3B
2.26893e-260	0.478955	0.366	0.052	5.76807e-256	24	BT1.1
8.87906e-257	0.43249	0.36	0.051	2.25723e-252	24	AKR4C8
5.86772e-255	1.12772	0.791	0.278	1.49169e-250	24	GSL-OH
1.15802e-251	1.00886	0.753	0.211	2.94392e-247	24	UGT85A1
4.58441e-248	0.507738	0.314	0.041	1.16545e-243	24	AT1G10580
4.48106e-247	0.723354	0.594	0.139	1.13917e-242	24	AT5G11090
1.85698e-243	0.66613	0.567	0.128	4.72081e-239	24	AT3G26100
3.14308e-239	0.710657	0.528	0.113	7.99033e-235	24	AT5G25770
3.5949e-238	0.588648	0.471	0.091	9.13897e-234	24	PED1
9.90555e-236	0.402577	0.312	0.042	2.51819e-231	24	CCX1
1.57183e-233	0.581306	0.509	0.106	3.9959e-229	24	PMAT1
3.81494e-231	1.17472	0.707	0.22	9.69834e-227	24	PER34
2.26871e-228	0.867686	0.626	0.166	5.76752e-224	24	DTX21
7.5574e-227	0.752018	0.461	0.093	1.92124e-222	24	AGT3
6.48113e-225	0.47356	0.395	0.068	1.64763e-220	24	AT3G05165
1.79431e-222	0.671825	0.585	0.141	4.5615e-218	24	PGDH
1.22262e-219	0.929969	0.727	0.232	3.10815e-215	24	CLPD
2.35179e-218	0.52549	0.407	0.074	5.97871e-214	24	GAT1
2.15594e-215	0.325285	0.263	0.033	5.48084e-211	24	ECT8
2.06669e-213	0.525545	0.474	0.099	5.25395e-209	24	AT5G18130
8.48996e-213	0.631898	0.552	0.133	2.15832e-208	24	POP2
6.55234e-212	0.399121	0.29	0.04	1.66574e-207	24	GLR2.5
1.29359e-210	0.372167	0.265	0.034	3.28855e-206	24	AT5G65660
2.14511e-209	0.335405	0.293	0.041	5.4533e-205	24	AT3G17770
8.72825e-207	0.800729	0.452	0.094	2.21889e-202	24	NPF5.1
1.18158e-205	0.64974	0.575	0.149	3.00382e-201	24	RD21A
1.15223e-193	0.497693	0.471	0.105	2.92921e-189	24	ATG18F
1.05571e-191	0.765326	0.693	0.235	2.68382e-187	24	RH14
5.71161e-191	0.335402	0.271	0.038	1.45201e-186	24	FMOGS-OX4
3.09272e-190	0.520437	0.496	0.116	7.86231e-186	24	AT5G61820
4.30006e-186	0.640899	0.423	0.091	1.09316e-181	24	AT3G11580
4.93005e-186	0.354414	0.304	0.048	1.25332e-181	24	AT3G55430
1.84233e-185	0.458692	0.306	0.05	4.68357e-181	24	ATHB-12
3.35089e-185	1.08168	0.815	0.346	8.51863e-181	24	STP13
3.95854e-184	0.306301	0.26	0.037	1.00634e-179	24	SGR1
1.75445e-183	0.375518	0.339	0.06	4.46018e-179	24	SKIP11
1.41061e-169	0.437908	0.266	0.041	3.58605e-165	24	AT5G21105
1.73322e-168	0.468541	0.415	0.092	4.40619e-164	24	RPL10C
3.32779e-167	0.331379	0.269	0.042	8.45991e-163	24	ASP3
1.8631e-165	0.467711	0.404	0.09	4.73638e-161	24	CYP81H1
1.91471e-161	0.552531	0.466	0.118	4.86757e-157	24	GSTU19
5.05665e-159	1.07336	0.74	0.319	1.2855e-154	24	AT3G51660
6.90649e-158	0.303835	0.254	0.04	1.75577e-153	24	OASA2
2.00008e-156	0.573797	0.532	0.152	5.08462e-152	24	AT1G63840
5.59878e-154	0.372955	0.33	0.065	1.42332e-149	24	ACX1
1.6164e-151	0.486837	0.494	0.136	4.10921e-147	24	AT1G22930
4.83954e-151	0.637924	0.55	0.17	1.23031e-146	24	PILS3
1.56733e-150	0.772654	0.574	0.185	3.98447e-146	24	NPF2.13
8.00247e-150	0.30151	0.26	0.043	2.03439e-145	24	ATHB-7
1.01624e-148	0.297656	0.279	0.049	2.58347e-144	24	GID1B
4.97803e-147	0.452711	0.439	0.111	1.26552e-142	24	BGLU10
2.20291e-146	0.447241	0.442	0.112	5.60024e-142	24	TIFY10A
7.71528e-144	0.472744	0.347	0.076	1.96138e-139	24	ACA12
9.88958e-144	0.30375	0.268	0.047	2.51413e-139	24	AT1G21400
5.63306e-143	0.503247	0.483	0.135	1.43204e-138	24	AT1G27100
2.18397e-142	0.416541	0.39	0.092	5.55209e-138	24	ATJ11
2.69122e-141	0.571503	0.534	0.164	6.84163e-137	24	NIT1
6.39338e-141	0.518331	0.398	0.099	1.62533e-136	24	GSH1
9.38759e-140	0.815083	0.754	0.34	2.38651e-135	24	AT2G01008
2.22791e-137	0.394396	0.347	0.078	5.6638e-133	24	AT5G10650
2.03939e-133	0.598005	0.563	0.192	5.18453e-129	24	APA1
3.63328e-133	0.420988	0.404	0.104	9.23653e-129	24	XI-K
4.30082e-133	0.363065	0.358	0.083	1.09335e-128	24	PP2CA
8.75767e-133	0.327888	0.288	0.057	2.22637e-128	24	MO1
1.57083e-132	0.41639	0.384	0.095	3.99337e-128	24	AT5G47020
3.71605e-130	0.656957	0.675	0.278	9.44694e-126	24	AT5G25560
4.95396e-130	0.595785	0.574	0.199	1.2594e-125	24	INVC
8.11035e-129	0.832652	0.67	0.293	2.06181e-124	24	NYC1
3.03402e-127	0.378337	0.323	0.072	7.71307e-123	24	NAC083
6.45808e-126	0.318153	0.3	0.063	1.64177e-121	24	AT5G59840
1.00654e-124	0.352224	0.323	0.072	2.55884e-120	24	ILL6
5.53884e-122	0.353782	0.312	0.07	1.40808e-117	24	MYB44
2.03009e-120	0.301446	0.252	0.048	5.16089e-116	24	CAD7
4.42716e-120	0.292248	0.271	0.055	1.12547e-115	24	AT3G19900
2.94698e-119	0.302225	0.263	0.052	7.49181e-115	24	AT5G19440
2.20589e-118	0.505415	0.498	0.162	5.60781e-114	24	ATSIK
2.68691e-118	0.34215	0.341	0.083	6.83067e-114	24	AT1G23440
2.06557e-114	0.330442	0.333	0.081	5.2511e-110	24	AT1G13990
3.34986e-113	0.311854	0.301	0.069	8.516e-109	24	UGT87A2
2.69352e-112	0.472814	0.485	0.158	6.84746e-108	24	XGD1
1.10428e-107	0.377314	0.399	0.115	2.8073e-103	24	MED26B
1.47345e-107	0.543105	0.58	0.222	3.7458e-103	24	PCAP1
1.86504e-106	0.274191	0.273	0.06	4.74131e-102	24	AT1G01770
4.59712e-106	0.577157	0.732	0.355	1.16868e-101	24	AT1G26580
5.09581e-106	0.338721	0.333	0.085	1.29546e-101	24	SRC2
1.21502e-104	0.322514	0.287	0.067	3.08882e-100	24	CAT1.1
2.11346e-104	0.337318	0.26	0.057	5.37283e-100	24	CML41
4.22036e-104	0.540061	0.426	0.135	1.0729e-99	24	HA2
7.58378e-104	0.83015	0.818	0.488	1.92795e-99	24	AT2G16586
6.49061e-103	0.27605	0.269	0.06	1.65004e-98	24	FDH1
8.77803e-101	0.376698	0.309	0.078	2.23155e-96	24	BGLU11
3.69516e-100	0.288019	0.266	0.06	9.39383e-96	24	DJ1A
5.43313e-98	0.306339	0.254	0.057	1.38121e-93	24	PCKA
7.42581e-97	0.363735	0.368	0.108	1.88779e-92	24	DTX40
6.10307e-96	0.273403	0.274	0.065	1.55152e-91	24	AT3G26840
5.09509e-93	0.408578	0.409	0.132	1.29527e-88	24	MEE62
2.20233e-92	0.350702	0.358	0.106	5.59876e-88	24	SEC
2.74387e-90	0.305038	0.29	0.075	6.97546e-86	24	AT2G27500
4.84495e-86	0.327491	0.298	0.082	1.23168e-81	24	BOI
5.72438e-86	0.304105	0.29	0.078	1.45525e-81	24	VLN3
4.76673e-85	0.38143	0.276	0.073	1.2118e-80	24	NPF2.10
9.34588e-84	0.568681	0.849	0.505	2.37591e-79	24	AT1G20100
1.1325e-83	0.286915	0.287	0.077	2.87903e-79	24	IP5P2
1.60209e-83	0.378162	0.488	0.183	4.07284e-79	24	AT5G24670
3.51485e-83	0.275138	0.277	0.073	8.93544e-79	24	ATGSTZ1
6.40018e-83	0.313259	0.285	0.077	1.62705e-78	24	DTX27
8.95111e-82	0.445893	0.59	0.254	2.27555e-77	24	AT5G24810
1.42523e-80	0.367807	0.371	0.122	3.62322e-76	24	CIPK9
3.14321e-80	0.302609	0.258	0.067	7.99067e-76	24	AT4G19200
2.22091e-79	0.278397	0.284	0.078	5.64599e-75	24	GPX2
1.8398e-78	0.478905	0.632	0.294	4.67715e-74	24	AT5G42050
7.50494e-78	0.384044	0.472	0.182	1.90791e-73	24	ML1
1.23643e-76	0.274455	0.266	0.072	3.14326e-72	24	AT1G20970
3.21758e-74	0.401105	0.498	0.202	8.17973e-70	24	CRK18
4.86872e-74	0.346414	0.296	0.089	1.23773e-69	24	COX19-2
1.17445e-72	0.337132	0.334	0.108	2.98569e-68	24	BCB
1.47784e-72	0.393882	0.422	0.154	3.75696e-68	24	AT2G30550
2.26896e-72	0.288501	0.277	0.08	5.76814e-68	24	BEH3
1.57164e-71	0.290244	0.314	0.099	3.99544e-67	24	AT5G46190
3.00924e-71	0.305066	0.293	0.089	7.6501e-67	24	NAC021
1.72958e-70	0.282333	0.261	0.074	4.39695e-66	24	AT1G53100
1.18427e-68	0.388863	0.439	0.171	3.01066e-64	24	AT1G07590
2.66145e-67	0.401653	0.601	0.286	6.76595e-63	24	AT2G24755
9.91614e-67	0.387847	0.279	0.084	2.52088e-62	24	ABCG40
1.02626e-66	0.405891	0.453	0.186	2.60896e-62	24	BGAL6
1.49718e-66	0.284039	0.341	0.116	3.80614e-62	24	CID4
3.76376e-66	0.310275	0.415	0.159	9.56824e-62	24	VQ4
7.46954e-66	0.320891	0.323	0.109	1.89891e-61	24	FQR1
1.64241e-64	0.354303	0.353	0.128	4.17532e-60	24	NET1D
1.29478e-63	0.271734	0.317	0.106	3.29159e-59	24	AT1G53780
3.15371e-63	0.352959	0.393	0.152	8.01735e-59	24	ATGSL10
4.96314e-63	0.35699	0.504	0.224	1.26173e-58	24	CDKG1
4.43164e-62	0.329439	0.311	0.105	1.12661e-57	24	ABCC1
9.56117e-62	0.356446	0.523	0.239	2.43064e-57	24	AT1G10890
3.65297e-61	0.39784	0.51	0.225	9.28658e-57	24	TET8
2.84431e-60	0.260887	0.282	0.091	7.23079e-56	24	AT4G14370
9.55111e-60	0.321884	0.387	0.152	2.42808e-55	24	XTH27
9.40378e-58	0.273889	0.315	0.111	2.39063e-53	24	CIPK6
1.51862e-57	0.278012	0.328	0.119	3.86063e-53	24	AT1G29357
8.10932e-56	0.323587	0.333	0.122	2.06155e-51	24	DTX37
7.40795e-55	0.281141	0.319	0.116	1.88325e-50	24	AT5G53420
2.54411e-54	0.288502	0.281	0.096	6.46764e-50	24	HSFB1
2.55329e-53	0.308811	0.423	0.182	6.49097e-49	24	AT5G40340
7.55787e-53	0.498535	0.862	0.645	1.92136e-48	24	AT3G41768
2.49488e-52	0.308226	0.409	0.176	6.34248e-48	24	BCA6
1.12466e-49	0.270765	0.309	0.117	2.85911e-45	24	AT1G01490
8.69262e-48	0.277824	0.36	0.151	2.20984e-43	24	UPL1
1.26122e-46	0.282104	0.415	0.186	3.20627e-42	24	BIG
1.51977e-44	0.283942	0.417	0.193	3.86356e-40	24	MYA2
4.67163e-44	0.286435	0.494	0.247	1.18762e-39	24	AT1G21580
2.06328e-42	0.276257	0.292	0.117	5.24527e-38	24	AT4G12290
5.33369e-42	0.264891	0.322	0.133	1.35593e-37	24	AT5G57150
5.47053e-42	0.354516	0.382	0.176	1.39072e-37	24	AT1G56660
3.73549e-41	0.324685	0.464	0.235	9.49635e-37	24	AT4G16660
1.942e-40	0.255882	0.349	0.153	4.93695e-36	24	RIPK
3.79688e-39	0.319806	0.544	0.301	9.65242e-35	24	ATAILP1
6.42973e-39	0.356711	0.631	0.387	1.63456e-34	24	RCD1
1.10971e-37	0.262996	0.498	0.263	2.8211e-33	24	nPAP
6.67689e-34	0.292642	0.323	0.153	1.6974e-29	24	AT1G58590
2.00449e-31	0.253695	0.436	0.235	5.09581e-27	24	AT1G62310
2.58241e-30	0.381163	0.778	0.563	6.565e-26	24	AT1G01320
3.23551e-29	0.253344	0.288	0.136	8.22532e-25	24	AT1G70780
3.95156e-29	0.271711	0.325	0.155	1.00457e-24	24	AIG1
1.90828e-28	0.25137	0.281	0.132	4.85124e-24	24	NPF6.3
2.27122e-28	0.292998	0.439	0.246	5.7739e-24	24	COR47
3.04524e-28	0.302545	0.379	0.204	7.74162e-24	24	FUM2
1.12711e-27	0.66159	0.629	0.462	2.86533e-23	24	AT5G40450
1.64786e-23	0.325788	0.491	0.305	4.18918e-19	24	AT4G21910
9.057e-22	0.305247	0.748	0.56	2.30247e-17	24	RRN26
3.00372e-21	0.339245	0.566	0.379	7.63604e-17	24	LURP1
9.10247e-20	0.272985	0.547	0.364	2.31403e-15	24	AHA1
4.52182e-19	0.28208	0.315	0.186	1.14954e-14	24	CNGC4
0	2.36949	0.996	0.305	0	25	LOX2
0	1.80092	0.9	0.117	0	25	CORI3
0	1.43429	0.779	0.058	0	25	ARGAH2
0	1.2237	0.696	0.027	0	25	VSP2
0	1.13595	0.682	0.074	0	25	BGLU18
0	1.00808	0.597	0.055	0	25	AT4G18440
0	0.950606	0.588	0.083	0	25	CLH1
0	0.820169	0.527	0.029	0	25	NATA1
0	0.800367	0.48	0.029	0	25	BSMT1
0	0.684491	0.476	0.064	0	25	DHAR1
0	0.654291	0.439	0.042	0	25	JAL35
0	0.594219	0.371	0.037	0	25	JAZ10
0	0.567509	0.369	0.033	0	25	AT3G28220
0	0.56227	0.348	0.026	0	25	CSLA10
0	0.553983	0.35	0.019	0	25	VSP1
0	0.5038	0.325	0.03	0	25	APY5
0	0.412747	0.27	0.017	0	25	F-ATMBP
5.0392e-307	0.895499	0.594	0.103	1.28107e-302	25	CYP74A
1.36523e-276	1.67392	0.871	0.298	3.47068e-272	25	LHCB1.1.1
4.49509e-271	0.389341	0.278	0.026	1.14274e-266	25	IGMT5
2.60899e-264	0.53918	0.359	0.043	6.63258e-260	25	TSA1
8.34522e-250	0.96409	0.548	0.101	2.12152e-245	25	TPS03
8.68931e-239	1.16301	0.684	0.166	2.209e-234	25	JAZ9
1.75635e-220	0.944848	0.544	0.114	4.46498e-216	25	FAMT
1.53212e-207	1.96738	0.994	0.809	3.89495e-203	25	LHCB1.3
2.01139e-204	0.629732	0.393	0.063	5.11336e-200	25	PXG3
3.24649e-204	0.538845	0.372	0.058	8.25323e-200	25	PIP1-1
1.06358e-193	0.667281	0.463	0.091	2.70383e-189	25	BFRUCT4
1.66598e-187	1.39655	0.907	0.456	4.23524e-183	25	LHCB3
1.26025e-185	0.596567	0.41	0.075	3.20382e-181	25	RFS2
9.0164e-180	0.476556	0.342	0.055	2.29215e-175	25	PIP1.4
1.10661e-179	0.985102	0.648	0.185	2.81322e-175	25	TAT3
1.19457e-179	1.41889	0.87	0.427	3.03683e-175	25	LHCB1.1
1.71008e-178	1.28171	0.958	0.508	4.34737e-174	25	RRN18
1.23181e-167	0.627994	0.386	0.07	3.1315e-163	25	JRG21
5.56921e-161	0.856219	0.465	0.105	1.4158e-156	25	CYP74B2
8.17662e-153	0.643492	0.393	0.08	2.07866e-148	25	AT3G28270
1.37717e-150	0.514704	0.393	0.081	3.50105e-146	25	AT3G05655
3.74601e-146	1.13717	0.76	0.319	9.5231e-142	25	AT2G07732
3.20706e-145	1.38764	0.958	0.701	8.153e-141	25	LHB1B2
3.8684e-145	0.427024	0.259	0.039	9.83423e-141	25	CYP79B3
9.33786e-132	0.520214	0.41	0.096	2.37387e-127	25	AOC2
5.67376e-126	0.450921	0.321	0.064	1.44238e-121	25	TBL37
6.17879e-126	0.605356	0.44	0.115	1.57077e-121	25	ATTI3
5.37853e-123	0.851398	0.537	0.17	1.36733e-118	25	AT5G05600
3.79496e-120	0.357497	0.251	0.043	9.64754e-116	25	EFL3
7.91914e-118	0.616796	0.427	0.111	2.0132e-113	25	P5CSA
7.67942e-114	0.378345	0.301	0.061	1.95226e-109	25	atnudt8
5.13039e-111	0.779766	0.588	0.219	1.30425e-106	25	CP5
3.71983e-102	0.441324	0.344	0.084	9.45655e-98	25	TIFY11B
9.39063e-101	0.639982	0.529	0.187	2.38729e-96	25	CLPC1
6.74843e-100	0.936287	0.813	0.487	1.71559e-95	25	LHCA4
9.07926e-100	0.335079	0.251	0.049	2.30813e-95	25	GGT3.1
6.87432e-95	0.642735	0.497	0.171	1.74759e-90	25	AT1G07590
8.15382e-94	0.771049	0.575	0.235	2.07286e-89	25	MED37E
2.41526e-91	0.472589	0.321	0.08	6.14007e-87	25	AOC1
2.04474e-87	0.579	0.484	0.17	5.19814e-83	25	U6-29
1.94344e-76	0.551094	0.853	0.559	4.9406e-72	25	RRN26
2.19794e-76	0.674331	0.509	0.206	5.58759e-72	25	OPR3
4.60287e-76	0.461445	0.261	0.062	1.17014e-71	25	ATTLL1
1.6579e-74	0.439849	0.363	0.114	4.2147e-70	25	BT4
5.19353e-73	0.35512	0.284	0.075	1.3203e-68	25	SAM1
4.56885e-72	0.387172	0.282	0.074	1.16149e-67	25	JAL5
5.19583e-72	0.798909	0.728	0.416	1.32088e-67	25	LHCB5
1.26223e-71	0.459412	0.369	0.12	3.20885e-67	25	MYC2
8.7337e-71	0.362221	0.285	0.076	2.22028e-66	25	NAC019
1.12797e-70	0.33585	0.263	0.068	2.86754e-66	25	AT3G04975
1.34802e-69	0.375538	0.342	0.106	3.42694e-65	25	BLH1
2.7255e-68	0.655552	0.577	0.274	6.92876e-64	25	GAPA1
3.02597e-68	0.334851	0.31	0.091	7.69262e-64	25	AT4G04615
1.17804e-67	0.379099	0.35	0.111	2.99482e-63	25	AT1G31835
2.73492e-67	0.882296	0.597	0.304	6.95272e-63	25	AT4G21910
8.32915e-64	0.496397	0.423	0.16	2.11744e-59	25	AT2G28815
4.17958e-63	0.410534	0.388	0.137	1.06253e-58	25	ADC2
9.12047e-58	0.309801	0.27	0.08	2.3186e-53	25	TRX5
6.59832e-56	0.430351	0.408	0.161	1.67742e-51	25	CHLP
1.64684e-53	0.693141	0.69	0.412	4.18661e-49	25	LHB1B1
7.91849e-53	0.363609	0.365	0.137	2.01304e-48	25	AT2G15960
4.9532e-52	0.409244	0.318	0.113	1.2592e-47	25	TIFY10A
2.2138e-47	0.540783	1	0.999	5.62793e-43	25	AT3G06355
[truncated: 799 more rows]

## Sheet: ExtendedDataFig2d
Source data is provided in source data for Fig1
