# Supplementary material for: A rare PRIMER cell state in plant immunity
Source: Nature. 2025 Jan 8;638(8049):197–205. doi: 10.1038/s41586-024-08383-z (PMC11798839; doi:10.1038/s41586-024-08383-z)
Supplement: Supplementary file 11 — Source Data Extended Data Fig. 3 [file 41586_2024_8383_MOESM11_ESM.xlsx]

## Sheet: ExtendedDataFig3b
Source data for Extended Data Fig3b: enriched GO terms in each k-mean cluster
Cluster	Description	Size	adjusted pvalue	clst	log.p
1	response to salicylic acid	22	9.58406e-15	1	14.0185
2	response to salicylic acid	30	1.22737e-19	2	18.911
3	photosynthesis	27	4.23502e-22	3	21.3731
4	response to cold	6	0.000115714	4	3.93661
5	alpha-amino acid metabolic process	9	8.53059e-05	5	4.06902
6	photosynthesis	23	1.99479e-18	6	17.7001
7	S-glycoside metabolic process	16	2.56161e-10	7	9.59149
8	regulation of immune system process	24	4.22421e-14	8	13.3743
9	S-glycoside metabolic process	15	6.35261e-08	9	7.19705
10	response to salicylic acid	31	5.17017e-20	10	19.2865
11	plant-type secondary cell wall biogenesis	9	1.0156e-05	11	4.99328
12	cuticle development	6	1.59915e-06	12	5.79611

## Sheet: ExtendedDataFig3h
Source data for Extended Data Fig3h: normalized gene expression from bulk RNA-seq (Mine et al.,2018, PMID: 29794063)
	Col_AvrRpm1_01h	Col_AvrRpm1_03h	Col_AvrRpm1_04h	Col_AvrRpm1_06h	Col_AvrRpm1_09h	Col_AvrRpm1_12h	Col_AvrRpm1_16h	Col_AvrRpm1_24h	Col_AvrRpt2_01h	Col_AvrRpt2_03h	Col_AvrRpt2_04h	Col_AvrRpt2_06h	Col_AvrRpt2_09h	Col_AvrRpt2_12h	Col_AvrRpt2_16h	Col_AvrRpt2_24h	Col_EV_01h	Col_EV_03h	Col_EV_04h	Col_EV_06h	Col_EV_09h	Col_EV_12h	Col_EV_16h	Col_EV_24h	Col_mock_01h	Col_mock_03h	Col_mock_04h	Col_mock_06h	Col_mock_09h	Col_mock_12h	Col_mock_16h	Col_mock_24h
AT1G01010	3.80216	5.20198	4.65876	5.04019	4.85241	5.24925	5.16212	4.37002	3.70404	5.46339	4.83033	5.58005	5.07523	5.72491	5.33417	4.27607	4.13809	5.1686	4.58874	4.04825	4.34742	4.71643	5.53798	5.21403	3.83658	4.87309	4.44556	4.17989	3.91775	4.34438	4.4463	3.69727
AT1G01020	4.30303	3.72571	3.69248	3.67735	3.5347	3.34426	3.18513	3.4863	4.35073	3.83336	3.69384	3.28396	3.44524	2.94171	2.90649	3.41019	4.17906	3.89018	3.71314	3.65017	3.51337	3.44199	3.18904	3.36809	4.1714	3.76471	3.69971	3.61667	3.57742	3.5013	3.33676	3.43031
AT1G01030	4.39092	2.87484	2.14481	2.03737	1.72243	1.4272	1.12101	0.637968	4.04604	2.79774	2.30477	1.35961	1.53288	1.63081	1.25438	0.663056	4.14152	2.70925	2.23087	2.33319	2.46449	2.0573	2.17088	1.86874	4.51646	2.62524	2.25888	2.20052	2.34969	1.89172	1.72491	1.65065
AT1G01040	5.74811	6.07778	5.803	6.00505	6.16213	6.61341	6.4143	6.26254	5.79389	6.21812	5.78155	5.94976	6.39867	6.66118	6.50759	6.41817	5.80597	6.13479	6.19531	5.91376	5.83961	6.4728	6.53761	6.44563	5.7526	6.12316	6.16248	6.08043	5.87074	6.40507	6.30137	5.99537
AT1G01046	-1.93425	-3.10585	-2.34038	-2.30717	-1.96902	-1.0038	-0.938489	-1.76205	-1.14525	-1.3135	-1.30851	-0.857082	-1.11779	-1.29239	-1.09209	-2.11522	-1.09	-1.18125	-1.00003	-2.73809	-1.58484	-1.59871	-1.25526	-0.93522	-1.76077	-1.63766	-1.39505	-1.47649	-1.53867	-0.989552	-1.20918	-2.27702
AT1G01050	5.07023	5.62636	5.4045	5.37719	5.87515	6.13593	6.16149	5.90414	5.08605	5.85094	5.77953	5.20297	5.81408	6.16678	6.08768	6.26949	4.93985	5.85604	6.07864	6.09133	6.29993	6.34523	6.21763	5.73595	5.15874	5.91976	6.21978	6.11496	6.4761	6.72328	6.59559	5.91275
AT1G01060	-0.52967	2.51957	-0.317707	-1.35036	3.62192	6.09592	7.7591	5.93019	-0.502794	0.169401	-1.39328	-1.40772	0.41277	6.30226	7.94392	4.56546	-2.19417	-0.0901196	-2.36176	-0.970289	-0.481549	6.3241	7.88671	3.79255	-0.128556	-0.244554	-1.32776	-0.605892	0.139314	6.97786	7.45572	5.3967
AT1G01070	-1.45877	2.01194	2.38233	3.30467	2.98842	3.74583	3.61778	3.68036	-0.54979	2.16855	1.64719	2.78927	3.38367	3.85412	3.71409	3.27773	-0.326476	2.24337	2.87437	2.46423	2.00424	3.04374	3.21611	3.49652	-0.311734	2.27867	2.78946	2.80226	1.77252	3.34139	3.50036	3.8071
AT1G01080	5.66061	5.43791	5.50758	5.03076	5.15821	5.08269	4.73391	4.56704	5.49165	5.40206	5.90233	5.08284	4.33631	4.5486	4.1414	4.92132	5.64558	5.35454	5.87094	6.39621	6.3548	6.14603	5.45793	4.53147	5.679	5.58292	6.0244	6.30125	6.56863	6.29335	6.06667	5.80699
AT1G01090	7.14376	6.6418	6.86478	6.5531	6.619	6.65839	6.53196	6.50762	6.90546	6.49523	7.07008	6.34634	6.16864	6.17644	6.02725	6.09036	6.81054	6.51555	6.90046	7.26798	6.94829	6.90387	6.46164	6.08206	6.82889	6.73808	6.92891	7.20478	7.09053	7.18519	7.03735	7.02411
AT1G01100	5.76896	6.77069	6.67363	6.82769	6.97687	6.60581	6.4741	6.41141	5.62391	6.64513	6.59221	6.49053	6.73182	6.28642	6.29887	6.28736	5.80607	6.7364	6.51246	6.89321	7.01519	6.6083	6.5741	6.61222	5.83714	6.5651	6.42446	6.63223	7.0666	6.42415	6.49004	6.45469
AT1G01110	-1.38564	-2.17264	-1.17155	-1.97831	-1.97703	-1.7029	-2.06012	-2.22417	-1.74719	-2.16268	-1.7471	-1.51386	-2.18834	-1.83612	-2.58206	-2.10836	-1.70663	-2.44496	-2.13334	-1.87605	-1.29154	-0.701856	-1.91798	-1.90289	-1.77338	-1.89988	-1.85979	-1.94582	-1.12524	-0.555498	-1.42242	-0.160676
AT1G01120	8.50415	6.84779	6.24218	5.2248	5.05498	5.48736	5.39672	4.90282	8.69454	6.74107	6.23506	5.44006	4.45144	5.75253	5.04299	4.61481	8.65727	7.23802	6.99773	6.40095	5.76761	6.20785	5.35237	3.69676	8.48556	7.10725	6.85733	6.87285	6.64412	7.1431	6.70166	6.78652
AT1G01130	0.0295405	-0.695162	-1.59548	-1.76289	-2.57015	-1.81036	-1.80343	-3.47012	0.504747	-0.981283	-1.95748	-2.34174	-2.34052	-3.2733	-1.50343	-2.76403	0.408516	-0.559149	-1.50772	-1.80352	-1.00308	-1.75641	-2.36151	-2.23411	-0.0723002	-0.550655	-1.3019	-1.34404	-0.951659	-0.979857	-0.970069	-1.39536
AT1G01140	7.28298	6.60368	6.67594	6.69447	7.10277	7.4008	7.45321	7.58754	7.30025	6.60871	6.19684	5.98929	7.06215	7.16913	7.88867	7.73073	7.26232	6.82309	6.69979	6.75205	6.93261	6.85397	6.99942	6.83797	7.26422	6.81546	6.71394	6.84734	6.97541	7.1946	7.38228	7.49735
AT1G01160	3.52685	4.52556	4.26977	4.41518	4.51529	4.7465	4.86893	4.76207	3.7019	4.4989	4.16612	4.46147	4.47321	4.8566	4.94028	4.6168	3.65272	4.55797	4.24792	4.14875	4.29069	4.66336	4.63751	4.50244	3.41591	4.5374	4.29207	4.30346	4.3073	4.6861	4.58321	4.51138
AT1G01170	5.05548	4.10848	4.54025	4.27318	4.13454	4.8891	4.9954	4.92376	4.87247	3.98318	4.58383	3.99624	3.28462	4.55315	4.07776	4.83956	4.69303	4.12478	4.69635	4.97622	4.97633	5.40502	4.99472	4.55308	4.86059	4.09868	4.95185	5.14254	5.00644	5.78978	5.76856	5.67766
AT1G01180	2.12573	3.57207	3.93172	4.40764	3.85725	4.93362	4.98049	4.42337	2.47193	3.33974	3.66493	4.00908	3.69775	5.07109	5.14371	4.26742	2.56115	3.65405	3.48055	3.04118	3.14474	4.51266	4.70506	4.30266	2.30408	3.17514	3.17949	3.45097	2.95831	4.49693	4.60537	4.37322
AT1G01190	0.670068	0.0789815	1.37218	0.163001	0.417632	0.467143	-0.041777	-0.404887	-0.215047	-0.692191	1.22279	0.0792116	-0.625463	-0.495923	-0.666558	-0.331859	-0.360155	-1.04187	0.988067	1.08112	0.948216	0.726833	1.38097	-0.638153	1.03241	-0.888973	0.868374	0.85444	1.42246	0.296317	0.645092	0.785573
AT1G01200	-1.31599	-1.46723	-0.765646	-1.83627	-2.81364	-2.49647	-3.05253	-3.22362	-0.610537	-1.59172	-1.93627	-2.08996	-2.57498	-2.54293	-3.18636	-3.78562	-1.4222	-1.5003	-1.37154	-0.503821	-0.717856	-1.80019	-1.27613	-2.65544	-1.42732	-1.24006	-1.09977	-0.926222	-0.76255	-1.57324	-1.48401	-0.927269
AT1G01210	2.55967	3.38734	2.97188	3.30879	3.01549	2.76111	2.67606	2.76388	2.37428	3.38109	3.17056	3.00527	2.75087	2.12645	1.99258	2.72931	2.3812	3.24988	3.19984	3.30771	3.22217	2.95198	2.67511	2.76297	2.52922	3.4306	3.16799	3.19251	3.25633	2.65378	2.64058	2.72487
AT1G01220	3.91456	4.93839	4.89445	4.64849	4.84737	5.08071	4.98873	4.81001	3.95666	5.12294	5.09726	4.64092	4.43503	4.89088	4.80903	4.81227	3.94236	5.13439	5.35109	5.30562	4.95986	4.97919	4.91955	4.59572	4.02782	5.23502	5.38921	5.34514	5.13582	5.29715	5.21977	5.06065
AT1G01225	0.360244	0.63335	0.233047	-0.00168752	-0.19109	-0.405796	-0.347891	-0.842106	0.233683	0.406575	0.0264369	-0.626549	-0.753389	-0.573308	-0.818429	-1.11298	0.187193	0.579844	-0.19038	0.900873	-0.567824	-0.364648	-0.432895	-0.783338	0.442621	0.590115	0.581882	0.380733	-0.124139	-0.103078	-0.790585	0.141618
AT1G01230	6.23521	5.13141	5.35925	5.35758	5.11659	5.1489	5.31445	5.26911	6.18708	4.88812	4.99578	5.26034	4.81382	5.10361	5.12968	4.99869	5.99543	4.94028	4.81971	4.77912	4.48589	4.75271	4.92694	4.91306	6.0145	4.8131	4.88118	4.88076	4.39766	4.72289	4.79464	5.06341
AT1G01240	4.27048	3.72421	4.61224	4.74401	4.005	5.30662	5.52351	6.09664	4.42767	3.78268	3.84885	4.80492	4.12086	5.56417	5.74026	6.05333	3.51423	4.37322	4.60165	4.25344	3.18469	4.65	5.02103	5.49243	4.0581	3.92647	4.43114	4.93831	3.29282	5.10513	5.07619	6.23356
AT1G01250	-0.16036	1.12635	1.02857	0.260239	1.02516	0.543244	0.543311	1.02592	-0.642152	1.01905	1.2094	-0.307596	0.409637	0.587119	0.975301	0.681828	-0.266682	1.22967	1.57731	1.64461	1.00128	0.0554841	-0.604529	0.248794	-0.531799	1.63605	1.79051	1.73065	2.34006	1.75646	1.32649	2.37501
AT1G01260	5.41223	3.80311	4.65661	3.96542	3.97259	3.96875	3.92056	4.09731	5.63012	3.30979	4.63268	4.35837	4.17749	3.94934	3.64044	4.15535	5.52459	3.20562	3.54127	4.05103	4.08885	4.01779	4.01421	3.98304	5.62939	3.28922	3.5642	3.84925	3.99534	3.76065	4.02753	4.03595
AT1G01290	3.45647	3.15472	2.97979	3.4557	3.40221	3.5364	3.56902	3.8431	3.22287	3.21911	2.88411	2.93864	3.56414	3.80278	3.64236	4.05607	3.23525	3.31853	3.06244	3.38236	3.36004	3.66787	3.51155	3.76208	3.30347	3.2528	3.50855	3.3917	3.53524	3.79974	3.69263	3.95443
AT1G01300	7.69051	6.26542	5.48162	5.85499	5.86846	5.13771	4.65151	4.79267	7.55323	6.21437	5.27852	5.17642	5.58656	5.0064	4.61222	5.00509	7.1627	5.84757	5.95866	6.28676	5.96482	5.4677	4.9287	5.41599	7.48281	6.31884	5.72316	6.27865	6.23906	5.27424	5.08855	5.11723
AT1G01320	5.72446	8.82984	8.20421	8.3261	8.84913	9.07843	9.006	8.99926	5.86177	9.02493	8.60106	7.58292	8.88185	8.78786	9	9.1842	5.98817	8.88442	9.04266	9.2466	8.96496	9.13998	8.77444	8.41988	5.83858	9.17361	9.09291	9.24702	9.48461	9.47694	9.3761	8.92242
AT1G01340	5.85484	4.95487	5.95692	5.77844	5.8888	6.27762	6.32513	4.89903	5.98059	4.75741	6.89556	7.01238	6.32001	6.75319	6.8279	4.83699	6.26646	4.63203	4.52798	4.04355	5.12756	5.87771	6.57952	5.93549	6.21894	4.35155	4.22443	3.97538	4.35119	5.04587	5.50818	3.60963
AT1G01350	5.28811	4.36045	4.27059	4.35953	4.37752	4.37301	4.33356	4.3479	5.25531	4.29977	4.3937	4.57874	4.46709	4.49988	4.4888	4.28994	5.38496	4.28366	4.18589	4.08645	4.23066	4.44535	4.64795	4.48346	5.19185	4.22003	3.92214	3.97412	4.00726	4.31549	4.31851	4.17499
AT1G01355	-2.28909	-3.46519	-4.93679	-3.93966	-5.17579	-3.01612	-2.34383	-3.6158	-1.53746	-3.1717	-3.45112	-3.43839	-4.12804	-1.8967	-3.31527	-3.4881	-1.74765	-3.12299	-4.32093	-3.64087	-4.23884	-2.88647	-2.93356	-3.19503	-1.25617	-3.57162	-4.01297	-3.63577	-3.74947	-2.67905	-1.6475	-2.01176
AT1G01360	4.63803	3.30421	2.99205	2.96303	3.19507	3.97137	4.17267	3.87866	4.93272	3.59943	2.9874	3.23023	3.02286	4.03095	4.14194	3.72131	4.5989	3.63819	3.2534	3.1085	3.36669	4.07585	4.08864	3.33396	4.51694	3.56759	3.30243	3.28237	3.72783	4.50985	4.40407	3.8639
AT1G01370	0.279238	-0.112972	-0.674622	-1.57323	0.748057	0.125603	0.465431	-0.686302	-0.42651	-0.0297868	-0.224623	0.477696	0.625922	0.916958	0.96539	-0.141449	0.135968	-0.235198	-0.678768	-1.68758	0.0748013	-0.0171538	0.613028	0.466887	-0.297299	-0.261247	-0.384162	-1.98121	0.256922	-0.898532	-0.584984	-0.646139
AT1G01380	-2.12803	-3.29304	-2.67291	-2.26143	-1.40877	-2.32102	-2.88182	-2.97398	-1.71402	-1.79338	-2.37381	-2.19483	-1.95295	-2.98261	-2.93333	-2.30965	-3.4438	-2.24975	-2.35372	-1.86796	-1.12163	-1.18789	-2.44994	-3.75328	-3.11921	-1.62763	-1.52579	-1.53334	-0.637755	-1.80443	-1.89559	-1.25418
AT1G01390	0.566817	1.65146	0.982616	0.914477	1.1495	2.06253	2.75001	3.15418	1.15086	1.78132	1.18584	0.875017	0.313047	1.97931	2.4294	2.78221	0.545465	1.37457	1.51802	2.00735	2.35863	2.69373	2.87066	2.178	0.576226	1.51193	1.63825	1.72008	2.82542	3.08307	3.12671	3.26467
AT1G01420	3.66963	4.89542	3.53053	3.87989	3.82628	3.8943	3.6006	4.12444	3.5337	5.10011	3.06924	3.02887	3.1203	3.41587	3.36266	3.7636	2.88151	4.87236	4.62398	4.23317	4.0129	3.79225	3.4754	3.97821	3.07197	5.32253	4.41655	4.31739	4.31822	4.15076	3.60629	4.13355
AT1G01430	5.3603	5.57625	4.80664	4.30838	4.09768	4.90735	4.71352	5.61608	5.57782	5.79911	4.7371	3.68786	3.6197	4.84573	4.36064	5.59927	4.91709	6.22166	6.01953	5.58007	4.76888	5.3676	4.85446	4.60896	5.11649	6.17998	5.82192	5.99392	5.21352	6.05954	5.69093	6.39049
AT1G01440	3.94222	4.63718	5.11981	5.08078	4.79849	5.20262	5.31596	5.09779	3.87461	4.62806	5.16908	5.71212	4.96097	5.36986	5.19619	4.76934	3.99142	4.8169	4.48814	4.40042	4.50757	4.87187	5.09851	4.86618	3.81923	4.59721	4.59038	4.48216	4.28848	4.69176	4.90918	4.69084
AT1G01448	2.36786	3.12216	2.99784	2.65021	2.88683	3.79688	3.75116	3.23163	2.45345	3.05076	2.93375	2.53874	2.71803	3.89134	3.40604	3.43395	2.56346	3.42982	3.44677	3.27228	3.1938	4.27119	4.12168	3.26279	2.44931	3.39343	3.21503	3.41081	3.23272	4.50197	4.41355	3.53042
AT1G01453	-4.17905	-1.28155	-2.56688	-1.76987	-2.00902	-2.2568	-1.12916	-2.80393	-3.70086	-1.25891	-2.56127	-1.30776	-0.639822	-1.33808	-0.915142	-1.88194	-3.46996	-2.20666	-3.49136	-3.17095	-3.81602	-4.10107	-2.87783	-2.22448	-3.11992	-1.9906	-4.21946	-4.45417	-3.77308	-4.08366	-2.19875	-3.76829
AT1G01470	10.9193	8.98529	8.21141	8.15896	7.81187	7.28698	7.71776	6.92805	11.0014	9.05335	8.06894	8.08857	7.99238	7.75444	8.12757	6.80656	10.7259	9.02439	8.33926	8.12681	7.67914	7.03017	7.42868	7.28743	10.854	9.04215	8.10793	8.0448	7.60429	7.21196	7.57969	7.43654
AT1G01480	2.83034	2.22491	4.03519	3.65914	2.96301	1.96121	3.41744	1.44085	3.32871	1.11442	1.6792	4.61561	4.15467	2.75383	3.5765	3.21655	3.13456	1.12105	-0.342897	-0.4239	0.446615	1.46311	2.63812	3.87466	3.51044	-0.369256	-0.163762	-0.4518	-0.853399	0.0455968	2.29086	2.10491
AT1G01490	5.69058	5.92415	5.70147	6.27466	5.91632	6.07786	6.27694	6.67351	5.74801	5.94666	5.63506	5.69796	6.10274	5.97445	6.26915	6.67399	5.5634	6.12771	5.66623	5.61301	5.71009	6.29938	6.20502	6.32972	5.7421	5.92793	5.29305	5.90361	5.54927	6.35103	6.20375	6.74249
AT1G01500	5.29822	4.60599	4.95454	4.92341	4.35032	3.23257	3.14013	4.88826	5.43221	4.61066	5.24216	4.94924	4.21777	3.0932	3.14744	5.0026	4.77904	4.46249	5.22814	5.22731	4.30922	3.45931	3.18975	5.12091	5.06458	4.78825	5.03391	5.21225	4.52623	3.17155	3.10174	4.95046
AT1G01510	4.10297	4.54037	4.10564	4.20653	4.42166	4.54236	4.36549	4.61869	4.14628	4.519	4.04195	3.80426	4.36165	4.39693	4.27374	4.51667	3.76775	4.70458	4.53582	4.73687	4.46608	4.59967	4.47626	4.40778	3.82158	4.76466	4.51853	4.64147	4.64122	4.79658	4.69751	4.6497
AT1G01520	-4.32494	-1.16007	-2.68453	-2.34561	-1.92137	-2.03244	-1.17346	0.994388	-2.13097	-1.32032	-4.78985	-2.59278	-2.83396	-1.70327	-1.51305	0.349884	-2.8389	-2.50938	-3.21421	-3.6693	-3.81602	-2.78747	-1.05899	-1.11737	-3.94851	-1.66368	-3.10895	-2.7473	-1.29472	-1.79	-1.10992	1.39467
AT1G01530	-4.75928	-3.28295	-3.21787	-2.74793	-2.04229	-0.396837	-0.60539	-1.12442	-4.84636	-2.37045	-3.20232	-1.88885	-1.18408	-1.17657	-1.27536	-2.15589	-4.76251	-2.27543	-2.91408	-2.17836	-1.86711	-2.41788	-1.25844	-1.21865	-4.63622	-2.79084	-2.07982	-3.69786	-1.74429	-2.51933	-2.05648	-3.55091
AT1G01540	7.72576	6.50571	5.91542	5.50902	5.78331	6.18233	6.06808	5.68789	7.89442	6.42258	6.25758	5.42453	5.42604	6.0979	5.73022	5.52984	7.75809	6.56611	6.09304	5.73574	5.93994	6.48595	6.15117	5.17134	7.75783	6.52637	6.03941	5.82103	6.01329	6.72533	6.53466	6.11624
AT1G01550	8.59929	7.59356	7.89919	7.82157	7.56848	7.64554	7.67795	7.79553	8.85908	7.66083	8.6422	8.60089	7.93893	7.89562	7.97448	7.84442	8.71316	7.57027	7.42612	7.33892	7.37503	7.51946	7.76206	7.82346	8.83536	7.54082	7.4005	7.44589	7.24248	7.48446	7.58366	7.84677
AT1G01560	4.42927	5.56246	6.99685	6.58404	6.29722	6.04879	6.76871	4.7925	4.96118	4.13273	8.53491	7.83787	6.53699	6.19742	6.29635	4.1792	5.08707	3.90276	3.96211	4.22279	5.42629	5.2192	6.35055	5.46279	5.26476	3.50341	3.84698	3.80696	4.01116	3.82182	5.85631	3.50954
AT1G01570	1.58765	-0.169289	0.241527	0.0443654	0.760747	0.493531	0.826123	1.38752	1.65421	-0.29013	0.107706	0.77758	-0.409256	0.611013	0.755427	0.171622	1.25436	-0.391619	0.338015	0.335214	0.744011	0.594711	0.508151	0.11075	1.50515	-0.429565	0.348098	0.113354	0.798618	0.359909	0.751541	0.577735
AT1G01580	3.01784	2.19421	0.698003	-0.256172	-0.0912711	1.33649	1.48706	1.79286	3.04774	2.51051	0.501917	-0.184969	-1.16536	1.27717	0.282597	1.00262	2.51658	2.39669	1.68433	1.00289	0.391027	1.07723	1.29692	1.04958	2.39238	2.55474	1.47337	1.12352	0.656185	1.67867	1.90921	2.40423
AT1G01590	-4.75928	-1.3398	-2.7355	-3.93284	-3.66963	-1.13242	-1.50424	-1.02868	-3.26709	-1.59087	-2.58252	-3.0267	-2.78934	-2.40228	-1.78055	-2.61878	-4.4901	-1.88478	-1.003	-1.53177	-0.984607	-0.012771	-0.432895	-2.85293	-3.50379	-1.1168	-1.74441	-0.761151	0.184217	0.759854	0.826974	-0.410067
AT1G01600	1.15722	1.27964	-0.280301	-0.962934	-0.154053	-0.766372	-2.09245	-1.07168	1.42374	1.02144	-0.131205	-0.878522	-1.41811	-0.702454	-1.06022	-2.03691	1.3615	1.10449	0.576311	-0.37181	-0.531187	-0.468315	-0.940603	-1.64869	0.969666	1.41481	0.137476	0.0235855	0.867286	-0.428252	-0.659505	-1.87545
AT1G01610	7.19784	6.89209	5.68604	5.00493	4.84261	5.04939	4.78397	4.85695	7.17131	6.70319	5.70528	4.54993	3.88971	5.12232	4.32875	4.36456	6.95767	6.85001	6.57335	5.99493	5.37955	5.9466	4.98993	3.95387	6.61516	7.05018	6.28109	6.23267	5.94777	6.25955	5.84475	5.81162
AT1G01620	6.07031	6.34715	5.87454	5.38952	5.20438	5.6164	5.6459	5.77272	5.96172	6.389	5.57265	4.84521	5.11788	5.6958	5.35185	5.36638	5.9165	6.8193	6.3403	6.18833	5.61698	6.36157	5.67928	5.0841	5.65324	6.57469	6.18231	6.63649	5.98044	7.20592	6.89306	7.84718
AT1G01630	5.21615	5.72581	5.49236	5.76773	5.71718	5.78359	5.92311	6.21177	5.10408	5.6131	5.3572	5.26645	5.34305	5.70798	5.79586	5.9218	5.04913	5.58905	5.63497	5.56586	5.37684	5.31924	5.39891	5.83381	5.04029	5.77567	5.44057	5.56079	5.54121	5.29785	5.31817	5.80892
AT1G01640	0.632157	0.785139	1.2331	1.71184	1.7439	2.18917	2.68628	1.14029	0.921376	0.900187	1.39087	2.12434	1.51012	2.57595	2.43952	1.65157	0.686423	0.708905	0.846269	1.0671	1.45887	2.01834	2.28634	1.47752	0.600644	0.737549	1.19334	1.00978	0.984077	1.84524	2.15	0.34838
AT1G01650	7.75273	6.68499	6.76904	6.89982	6.8678	6.71253	6.80294	6.40447	7.78336	6.72838	6.64655	6.95369	7.15532	6.93701	7.07155	6.31354	7.66742	6.7003	6.35432	6.43495	6.45008	6.22215	6.63154	6.75072	7.8064	6.64836	6.41214	6.30945	6.34661	6.03823	6.17752	5.91769
AT1G01660	-1.41128	0.580251	0.383434	1.16828	0.937518	0.954561	0.942937	1.04597	-1.77815	0.529858	0.26993	1.03801	1.25795	1.63102	1.48827	1.08004	-0.85448	0.499419	0.771008	0.516516	0.490525	0.815812	0.617576	1.48998	-0.980304	0.20974	0.26794	0.623898	0.851781	0.828265	0.319753	0.00996722
AT1G01670	0.606822	1.71064	1.78736	2.06595	2.00716	1.98362	2.18967	2.08832	0.196838	1.95623	1.70095	2.21258	1.6733	2.43952	2.425	2.12796	0.214648	1.87031	1.78985	1.78974	1.88447	1.76991	1.73684	2.23901	0.354516	2.07562	1.79457	1.82715	1.95092	1.54385	1.91762	1.53703
AT1G01680	4.59021	4.83805	6.68195	6.41726	6.356	6.39956	6.70678	5.73439	5.46512	4.07174	8.32454	9.35906	6.83642	7.09156	7.04053	5.98069	5.53668	4.05384	4.34012	4.14536	4.62512	5.71373	6.67569	5.96968	5.75075	3.62433	4.22103	4.33299	4.10971	4.90798	5.5388	4.19183
AT1G01690	-0.634489	1.59119	1.78076	1.79049	1.53558	1.75524	1.68417	0.970521	0.0959595	1.83664	2.79566	3.49438	1.69978	2.08149	1.93282	1.00078	-0.29298	1.72806	1.91195	1.32354	1.42803	1.40025	1.90784	1.50834	0.043554	1.74991	1.73323	1.57332	1.60655	1.17008	1.27398	1.0727
AT1G01695	-3.17488	-2.04224	-1.00984	-1.85307	-1.4201	-0.714639	-1.0891	-1.48444	-2.67312	-1.4445	-0.113258	-0.36046	-1.51533	-0.297395	-0.451203	-1.66543	-2.17898	-1.62004	-0.897033	-1.21359	-1.65658	-1.5133	-0.553239	-1.75176	-2.35287	-1.72639	-0.9155	-1.24835	-1.55573	-1.01762	-1.71749	-0.754187
AT1G01700	-0.614885	-0.0157738	-0.986116	-0.987401	-0.046534	-0.170303	-1.62518	-2.08239	-0.615763	-0.39706	0.279107	-0.430914	0.0887465	-1.02894	-1.34232	-0.311498	-0.76581	-0.378001	0.0159218	0.145494	-0.187817	-0.41668	-1.1541	-1.49686	-1.75199	-0.355534	0.401888	0.0596735	-0.0890863	-0.472392	-0.95146	-1.33173
AT1G01710	5.44303	4.78993	4.88175	4.9157	4.89295	5.1216	5.25926	5.52657	5.53267	4.79611	4.76822	4.89904	5.194	5.25879	5.22503	5.80644	5.4727	4.77438	4.8919	5.11437	5.17526	5.2786	5.28741	5.47198	5.4818	4.79741	4.99608	5.19048	5.07009	5.41093	5.35353	5.42377
AT1G01720	5.42003	4.91723	5.13393	5.23378	5.17191	5.17508	5.78016	4.1773	5.48066	4.55655	4.32826	6.09289	5.54521	5.27127	5.80584	4.12479	5.59501	4.24523	3.75727	4.12789	4.48526	4.60269	5.4229	4.28865	5.64213	3.99799	3.70446	4.14992	4.4652	4.85251	5.60967	4.70246
AT1G01725	2.72671	2.39229	2.39511	2.37562	2.21496	2.79853	3.0446	2.80343	2.56173	2.24414	2.13211	1.90537	2.06601	2.35571	2.52533	2.6618	2.26048	2.56883	1.9574	1.95973	1.94203	2.64028	2.55628	2.03133	2.58275	2.0031	1.96755	2.11276	2.05334	3.00237	2.95907	2.71757
AT1G01730	5.06982	4.88387	4.76293	5.06355	4.71637	5.19588	5.26874	4.79238	5.18844	5.05012	4.69031	5.33027	4.97976	5.22507	5.37156	4.83611	5.14764	4.98382	4.40657	4.14459	4.42528	4.7952	5.30221	5.00018	5.11503	4.87596	4.34742	4.26265	4.09055	4.76874	4.93516	4.47824
AT1G01740	0.831753	2.55554	1.84918	2.0319	1.78362	1.96533	2.1342	2.25408	0.403925	2.5219	2.04568	1.28147	1.35474	1.15041	1.04529	2.53098	0.343372	2.62832	2.26356	2.61057	2.35907	2.63017	1.93391	2.24108	0.354351	2.79913	2.05581	2.55876	2.40858	2.25343	2.11218	2.51055
AT1G01760	-0.11663	1.06239	0.473776	0.458145	0.386872	0.688876	0.710264	0.511756	0.19712	1.17671	0.828858	-0.124733	0.375337	0.329896	-0.26783	0.515552	-0.105067	1.33374	1.43316	0.579214	0.852207	1.04972	0.916471	0.226725	-0.480596	1.30532	0.7545	1.10824	1.19691	0.810583	0.826287	1.20881
AT1G01770	2.37293	3.88994	3.92997	3.70679	3.83374	4.57827	4.58968	3.9731	2.45376	4.05321	4.0403	2.82127	3.69786	4.13944	4.28873	4.55887	2.29053	4.15127	4.47223	4.45051	3.86706	4.46199	4.28884	3.79366	2.15952	4.12687	4.46612	4.66828	4.1949	5.01967	4.92857	4.51426
AT1G01780	1.20793	2.35314	2.23517	2.01643	2.03185	2.58184	2.87582	2.47159	0.952493	2.25538	2.51466	1.50694	2.21624	2.82155	3.00082	2.92509	1.29867	2.55742	2.88583	3.15305	2.43618	3.02727	2.67158	2.35715	0.920261	2.59743	2.83912	3.13828	2.57356	3.43168	3.3658	3.07557
AT1G01790	7.64434	7.03231	7.06414	6.61619	6.66716	7.20461	6.99545	7.0083	7.56432	7.03076	7.24002	6.80374	6.08968	6.75024	6.53614	6.46299	7.53819	6.97845	7.13085	7.26167	7.41428	7.67151	7.38088	6.4853	7.57441	7.12612	7.2394	7.31486	7.63884	7.96466	7.85674	7.44501
AT1G01800	5.54027	5.64985	5.70398	5.81697	6.14485	6.29133	6.30507	6.34601	5.40854	5.63886	5.53751	5.61301	5.85516	6.0635	6.21883	6.36152	5.53449	5.66916	5.7554	5.94877	6.28508	6.18391	6.07334	6.06352	5.4801	5.56697	5.86813	5.82876	6.20522	6.23577	6.20662	6.06355
AT1G01810	-0.766632	-1.53145	-2.09185	-0.728694	-1.42194	-2.26896	-2.67469	-1.7511	-0.643639	-0.60849	-1.21072	-1.4465	-0.897229	-1.49276	-1.512	-1.96502	-1.27339	-0.807442	-1.54454	-1.80036	-0.897496	-2.99398	-2.70762	-1.3278	-1.91616	-0.763835	-1.31414	-1.33142	-0.879653	-2.16564	-2.33812	-1.98064
AT1G01820	5.66216	6.10276	6.46812	6.7104	6.27477	6.31893	6.2202	5.79589	5.64703	5.94865	6.48229	6.55767	6.22782	6.06739	6.0978	5.93047	5.47394	5.96797	6.14204	6.31315	5.95236	6.12868	6.09602	6.07633	5.58867	5.95135	6.1349	6.25902	5.87384	6.02709	5.97663	5.75296
AT1G01830	2.03567	3.61459	3.41762	3.68403	4.05463	5.17551	5.36209	4.82512	2.09467	3.74998	3.55336	3.55762	3.89196	4.9738	5.50054	4.825	2.00734	3.6488	4.08024	4.22485	4.09926	4.90788	5.05954	4.08903	2.32039	3.8387	4.02549	4.3083	4.27634	5.14929	5.26885	4.9757
AT1G01840	-4.75928	-2.03758	-2.37414	-2.20604	-1.65434	-2.10751	-2.70427	-2.0931	-4.84636	-1.94872	-2.2341	-4.44859	-2.78934	-2.54046	-1.69866	-2.20708	-4.00634	-2.03038	-1.30713	-1.33952	-1.90337	-1.9592	-2.95859	-2.37279	-4.02569	-1.42769	-1.63933	-1.76957	-0.940925	-1.57819	-1.06988	-0.9241
AT1G01860	1.57644	3.14608	3.04977	2.70469	2.46717	2.70209	2.69119	2.92111	1.29131	3.05179	3.32771	2.2705	2.26791	2.43455	1.77773	3.20727	1.51993	2.98661	3.53154	3.96433	3.38255	3.4658	2.57289	2.73318	1.32408	3.36264	3.47547	3.9917	3.63606	3.80144	3.57034	3.79377
AT1G01880	0.374007	-0.0282506	-0.243301	-0.704058	-0.798524	-0.960648	-0.91462	-0.646402	0.252279	-0.158339	-0.0342605	-1.30849	-1.90915	-1.63604	-0.867259	-1.01716	0.614832	0.0674653	0.00572479	-0.678232	-0.35948	-0.467589	-1.24769	-0.698736	-0.333663	-0.0848584	-0.462221	-0.440589	-0.0416742	-0.686841	-1.36518	-0.300633
AT1G01900	2.61191	3.6236	3.04829	2.72502	3.3286	2.63465	2.49572	1.60086	2.58298	3.90653	3.41523	2.74409	2.89321	3.09847	2.94423	1.82645	3.53673	4.01359	3.89399	3.11811	3.17833	3.0586	2.43788	1.95783	2.5878	4.22117	3.68876	3.26855	3.47564	3.26713	3.05494	2.2744
AT1G01910	5.89639	5.61579	5.66919	5.81966	5.70672	5.56233	5.71587	5.61171	5.85302	5.57388	5.69182	5.87511	5.79152	5.62132	5.82527	5.57366	5.65628	5.65698	5.47872	5.68878	5.46647	5.44737	5.65171	5.69771	5.87586	5.54926	5.54771	5.66909	5.42765	5.32467	5.43419	5.5174
AT1G01920	3.86528	4.24609	3.93255	3.4148	3.50235	2.97056	2.83796	3.01916	3.95024	4.37223	3.98648	3.66479	3.39527	3.06498	2.97343	2.77807	4.2716	4.43794	4.15884	3.97023	3.90055	3.3124	3.50982	3.44228	4.13294	4.50449	3.88458	3.79513	3.76928	3.33256	3.22592	3.31096
AT1G01930	4.48504	3.6412	3.75624	3.69305	3.82052	3.75566	3.69134	3.86706	4.54172	3.77648	3.91517	3.78851	3.65652	3.75902	3.95631	3.87751	4.43637	3.77533	3.82832	3.73051	3.7921	3.80624	3.82368	3.85872	4.35013	3.75551	3.71455	3.77393	3.61383	3.83582	3.77785	3.73276
AT1G01940	2.63209	3.29013	3.84533	3.63247	3.4341	2.26062	2.35327	2.3731	2.56732	3.28432	4.23331	4.25307	2.97015	2.37156	2.42903	2.30287	3.16867	3.34191	3.3944	3.19884	3.60539	2.64118	2.51567	3.06567	2.79632	3.39945	3.27613	2.83119	3.19291	2.24167	2.00453	2.30607
AT1G01950	4.76948	4.60698	4.28162	4.03653	4.37668	4.53616	4.49018	4.20306	4.73587	4.40102	4.51525	3.80846	4.3162	4.41816	4.52053	4.0006	4.77868	4.47499	4.24111	3.8638	4.1898	4.25804	4.38879	3.91189	4.74311	4.54115	4.42743	3.95895	4.17005	4.48858	4.6023	4.02337
AT1G01960	6.72865	6.79843	6.63818	6.85794	6.9335	7.15511	7.00877	7.17577	6.8632	6.90943	6.6982	6.65778	7.02109	7.20129	7.10923	7.14801	6.5414	6.90163	6.93791	6.8415	6.73263	6.9127	7.13583	7.11924	6.6003	6.91979	6.92031	6.93651	6.75773	6.9464	6.97386	6.94268
AT1G01970	3.78868	4.86335	4.53481	4.21701	4.19712	4.11331	3.74014	4.24533	3.6579	4.89258	4.74973	3.85669	3.75343	3.44083	3.13077	4.10646	3.56595	4.69779	5.03187	5.25259	4.7021	4.42293	3.83264	3.82342	3.60263	5.02902	5.21433	5.23001	5.17199	4.78252	4.51482	4.62481
AT1G01990	3.8724	4.48874	4.34351	4.34233	4.31376	4.52433	4.5622	4.33162	3.85263	4.46759	4.56436	4.2982	4.13143	4.67094	4.51775	4.28063	3.99671	4.47366	4.45179	4.36777	4.25405	4.99425	4.94809	4.44244	3.96164	4.51342	4.21728	4.25609	4.26694	4.91164	4.89015	4.43902
AT1G02000	5.01584	3.50619	3.44863	3.34155	3.21974	3.32116	3.55344	3.15662	5.10465	3.43611	3.5291	3.45636	2.96261	3.54577	3.46517	3.21982	4.97906	3.58548	3.44378	3.25513	3.09861	3.42007	3.63295	3.06435	5.07044	3.58064	3.17686	3.28152	3.25818	3.76299	3.71477	3.32919
AT1G02010	3.9586	3.08521	2.73933	2.67317	2.95015	2.92457	3.06034	3.18823	3.80734	3.11479	2.88155	2.40732	2.71119	2.98447	2.80491	3.20504	3.66382	2.88148	3.1744	3.10491	2.93247	3.25199	3.03539	3.07372	3.65103	3.28612	3.21187	3.28993	3.26785	3.59215	3.48861	3.45418
AT1G02020	3.67265	4.14343	4.04538	4.13786	4.31284	4.66705	4.77472	4.61062	3.56968	4.091	4.28025	4.03929	4.36266	4.84875	4.76441	4.51355	3.39524	4.07392	4.3528	4.37184	4.28591	4.47546	4.51253	4.38569	3.37844	4.18519	4.4478	4.3511	4.31455	4.59999	4.60796	4.39774
AT1G02030	-2.97222	-3.3458	-2.75705	-1.96616	-2.31483	-2.11659	-1.90249	-3.52928	-3.37855	-3.39915	-4.56113	-2.19483	-2.08957	-2.61761	-1.92057	-2.84889	-3.84278	-3.96588	-2.67987	-3.5708	-4.6601	-2.88625	-2.125	-2.26959	-3.06177	-3.96499	-4.95814	-3.87577	-4.5906	-3.39213	-1.9126	-3.23212
AT1G02050	1.1008	1.99584	1.71028	1.6373	2.04919	2.05535	2.1805	1.96291	0.84965	1.948	1.81144	1.47713	1.90549	2.23006	1.98555	1.93474	1.01785	2.09561	2.0908	2.42747	2.41626	2.78134	2.71003	2.43031	0.91731	2.00262	1.91519	2.25181	2.11934	2.59925	2.761	1.97117
AT1G02060	1.36824	2.21415	2.1227	1.6655	2.33977	2.54409	2.2225	2.02097	1.2889	2.28394	2.08414	1.74269	1.93183	2.52944	2.10758	2.12615	1.31142	2.30916	2.15896	2.35835	2.4547	2.91907	3.15972	2.4422	1.22969	2.39024	2.23077	2.44536	2.4441	2.79687	2.99837	1.99976
AT1G02080	7.39038	7.15908	7.04479	7.06822	7.30683	7.6547	7.64825	7.5642	7.49545	7.28453	7.04582	7.22794	7.46754	7.7048	7.77623	7.62993	7.38948	7.293	7.20673	7.04169	7.04387	7.3736	7.57754	7.40061	7.30414	7.34882	7.18516	7.18634	7.15152	7.53951	7.58434	7.26351
AT1G02090	5.80891	5.12679	5.41119	5.31262	5.28756	4.81405	4.75595	4.81109	5.85434	5.07818	5.54635	5.77031	5.26265	4.90455	5.08389	4.69351	6.05927	5.00495	5.0647	4.77804	5.00126	4.67568	4.82543	5.04464	5.90455	5.07642	5.0477	4.80309	4.84701	4.41829	4.50883	4.56912
AT1G02100	5.48387	5.07456	5.22518	5.25881	5.25882	5.74876	5.8785	5.29749	5.50148	5.02303	5.1686	5.50765	5.36771	5.91434	5.89096	5.37849	5.47105	5.06973	4.96082	4.86441	5.17832	5.79602	6.05315	5.70927	5.60704	4.92216	4.7569	4.81938	4.79196	5.72466	5.85079	5.05762
AT1G02110	2.18496	2.81106	2.02122	1.66325	2.37106	2.59767	2.43687	1.96276	2.22552	2.62027	2.79759	1.50318	1.69148	2.69807	2.2704	2.10299	2.21775	2.83059	2.98827	2.6486	3.04173	3.79033	3.29083	2.13592	1.99794	2.95505	2.54636	2.80755	3.03145	3.88988	3.90172	2.91409
AT1G02120	6.80881	7.2734	7.36963	7.55981	7.38098	7.81564	7.7179	7.34281	6.64102	7.23306	7.35943	7.64946	7.3025	7.83979	7.72757	7.21451	6.82085	7.15065	7.15421	6.88032	7.14875	7.48295	7.76411	7.62937	6.81843	7.00623	7.01126	6.98411	6.90931	7.17025	7.15889	6.90667
AT1G02130	5.02773	4.99936	5.06087	5.11285	5.088	5.28034	5.38137	5.53003	4.95316	5.05778	5.09008	4.98952	5.15217	5.24913	5.42284	5.56594	4.77458	5.1168	5.24786	5.09905	4.96711	5.03526	5.03955	5.28927	4.75578	5.13303	5.18495	5.27625	4.90628	5.20926	5.10427	5.36919
AT1G02140	6.41215	6.59005	6.59925	6.74573	6.78324	6.58553	6.59553	6.71131	6.02591	6.10894	6.14196	6.39112	6.5066	6.32952	6.36201	6.22164	5.98571	6.13325	6.21714	6.31632	6.30659	6.18658	6.13533	6.36323	5.98444	6.16519	6.18184	6.2063	6.28956	6.0418	5.98009	6.16151
AT1G02145	3.77103	4.28328	4.13603	4.17608	4.41902	4.66621	4.63766	4.74376	3.67071	4.31148	3.99967	3.69974	4.09344	4.49307	4.31511	4.58434	3.53286	4.27927	4.29988	4.39451	4.2971	4.57579	4.46535	4.44492	3.52894	4.35535	4.5976	4.43336	4.48004	4.58845	4.60633	4.56168
AT1G02150	5.13855	5.76809	5.82952	5.67125	5.75389	5.69591	5.43344	5.79025	4.9374	5.83994	6.14493	5.51878	5.41001	5.40096	5.00052	5.91977	4.88224	5.80251	6.28473	6.71634	6.32625	6.37791	5.87587	5.81112	4.94222	5.97613	6.2333	6.71618	6.57087	6.51166	6.35261	6.4782
AT1G02160	4.05927	3.63671	3.85237	3.63531	3.68735	3.63356	3.74018	3.45491	4.01025	3.54506	3.87175	3.38335	3.24957	3.55124	3.41176	3.68718	3.81477	3.65293	3.7724	3.86473	3.69737	3.7532	3.5114	3.62567	3.81072	3.6857	3.73803	3.7775	3.69176	3.95724	3.77137	3.92005
AT1G02170	6.87117	6.04763	6.71957	6.61544	6.53504	6.54184	6.67135	6.04274	6.76298	5.76712	6.80905	7.11195	6.46364	6.69477	6.70721	5.58172	6.828	5.74116	5.73995	5.28292	5.80451	6.10297	6.67711	6.28001	6.8407	5.57255	5.58864	5.29004	5.31782	5.52672	5.95135	5.22838
AT1G02180	-0.859619	-0.131011	-0.185546	-0.778812	-1.63424	-1.21219	-1.6713	-2.84309	-2.38436	-0.185031	-0.66556	-1.72245	-2.07063	-1.62212	-1.18358	-1.4354	-1.74646	-0.715887	-0.518528	0.473174	0.111972	0.787199	-0.249655	-2.18214	-1.34098	0.244835	0.316985	0.167349	0.370194	1.29234	0.853924	0.657018
AT1G02190	-2.39258	-4.76686	-2.33503	-2.62376	-4.7616	-5.37495	-2.6726	-3.03489	-1.93814	-2.7851	-3.10507	-3.43839	-3.31094	-3.14521	-3.02754	-3.67895	-3.07419	-3.38608	-2.13334	-1.8381	-3.1506	-2.78844	-2.50794	-3.60993	-1.95368	-2.49115	-3.47721	-2.58898	-4.38053	-3.0405	-1.44453	-1.19372
AT1G02205	2.4925	4.12737	4.13993	3.72898	3.45783	2.33826	3.54729	3.13939	2.48114	4.18085	4.32703	3.50382	3.3746	4.34147	4.10519	2.46575	2.6286	4.9246	4.86361	4.50734	4.00623	3.48528	3.47275	2.46805	2.20643	4.84892	4.80152	4.71622	4.63435	4.09993	4.87419	4.81017
AT1G02220	2.04502	2.66058	3.28319	3.57746	3.34888	3.9139	4.34766	4.52852	1.74394	2.65682	3.04888	4.84793	4.71402	4.35532	5.2368	4.93497	1.91517	2.50541	2.4982	2.10621	2.35452	3.45218	4.3363	4.23861	2.09719	2.01568	2.76455	2.33156	2.24288	2.54583	3.24767	4.49639
AT1G02230	-1.70928	2.04925	2.33111	3.04099	2.24335	2.35358	1.90218	2.39142	-1.17577	2.3252	1.65131	3.90896	2.11992	1.82429	1.60776	1.56292	-0.519671	2.5273	1.86886	1.69297	2.57877	2.57783	2.58796	2.97107	-0.569606	1.64856	1.58308	2.06402	1.70472	-0.242472	-0.434058	1.44534
AT1G02260	3.72199	4.411	4.58745	4.77848	4.91663	5.52213	5.58913	4.79157	3.69773	4.30117	4.39559	4.69465	4.51207	5.36112	5.2742	4.30053	3.69993	4.29044	4.48879	4.4431	4.8859	5.10227	5.4027	4.56211	3.58779	4.31618	4.53114	4.44859	4.73274	5.05337	5.08204	4.15956
AT1G02270	8.11545	5.31012	6.766	6.55366	5.98889	5.6533	5.97711	5.87311	8.47955	4.89473	7.74991	8.57443	5.7192	5.88897	5.73917	5.97751	8.08675	4.76567	5.4986	5.54564	4.98954	5.1553	5.54612	5.75819	8.46067	5.05867	5.55032	5.58293	5.10889	4.82008	5.32494	5.58794
AT1G02280	4.0949	4.4313	4.33474	4.03544	4.05777	4.42217	4.20084	3.83695	4.08705	4.47542	4.80129	3.82012	3.1931	4.18402	3.68964	3.78525	4.12093	4.50773	4.74452	5.25657	4.90375	5.46759	4.99402	3.83888	4.10577	4.60171	4.88591	5.1111	4.99194	5.5658	5.44723	4.66406
AT1G02290	0.960397	2.86985	2.28594	2.51098	2.66084	3.15538	2.86766	3.3772	0.825422	3.26849	2.22253	1.99691	2.75394	3.01665	2.79407	3.33392	1.24911	3.18632	3.29458	3.16931	3.07991	2.98754	2.92998	3.18932	0.857412	3.20851	3.48015	3.29857	3.28383	3.23079	3.16929	3.63455
AT1G02300	2.99779	4.28815	4.36693	4.36948	3.87097	4.56903	4.42766	5.52095	3.08711	4.25932	4.31897	3.8332	3.92728	4.40993	4.36589	5.94634	2.5813	4.56586	5.13541	5.0429	3.99941	4.32118	3.88508	5.23299	2.45199	4.51937	5.07051	5.43529	4.29416	4.96482	4.5558	5.76502
AT1G02305	5.57217	6.13381	6.32264	6.53878	6.59866	7.40168	7.54749	7.31563	5.58758	6.16272	6.30816	6.37433	6.66167	7.43615	7.50005	7.65167	5.36492	6.27209	6.68697	6.68556	6.50196	7.0502	6.89477	6.77698	5.53249	6.20286	6.76854	6.92577	6.55059	7.49671	7.30656	6.95829
AT1G02310	-0.18182	-0.837758	-1.86556	-0.635525	-0.940804	-1.50506	1.54605	0.701182	0.513057	-0.915053	-1.06441	0.335411	0.652485	1.02366	1.71788	0.3328	0.0666073	-1.52131	-2.94911	-3.61262	-3.07822	-3.3159	-0.985258	-0.746287	0.302624	-1.83564	-2.65866	-3.77683	-2.58447	-2.64416	-0.153696	0.428583
AT1G02330	5.36291	4.73283	4.77491	4.9275	4.85638	4.82883	4.8807	4.5976	5.16787	4.62929	4.38678	4.93109	4.67326	4.81838	4.83507	4.45293	5.00149	4.53472	4.27391	4.21298	4.20879	4.37276	4.65021	4.64287	5.10611	4.50428	4.30435	4.25377	4.18704	4.19115	4.28637	4.45622
AT1G02335	2.85361	2.10463	2.50037	2.32738	2.20867	2.68815	2.83519	3.10862	2.9003	1.76114	2.17908	2.26515	2.51735	2.5789	2.95138	3.38642	2.73568	1.75847	2.2421	1.93012	2.32481	2.63519	2.58955	3.12405	2.54551	1.85383	2.09001	2.29709	2.16985	2.48563	2.65846	3.02987
AT1G02340	-0.401152	-1.42391	-3.03537	-3.16097	-2.67946	-2.58525	-1.06585	-1.13542	0.0395975	-2.32106	-3.16536	-2.7817	-2.13614	-1.29872	-1.50811	-0.898607	-1.22413	-1.07481	-1.38195	-1.50678	-2.99487	-1.75729	-2.03186	-1.6418	-0.481147	-1.04674	-2.63427	-1.93952	-3.55221	-0.00803004	-0.291009	1.77604
AT1G02350	-0.38999	-1.38828	-1.89413	-1.0712	-1.28372	-0.437027	-0.704989	-0.271671	-0.707029	-1.01196	-2.0277	-1.91344	-1.18344	-0.981184	-0.945107	0.239494	-1.02097	-0.99005	-0.866436	-0.307362	-0.716391	-1.24382	-1.07003	-0.972402	-0.761459	-1.0823	-1.02539	-0.0745803	-1.3708	-1.01112	-0.811927	1.69368
AT1G02360	3.88073	4.39093	4.86771	5.34129	4.73274	4.7651	4.53815	4.17127	4.00525	4.289	5.50735	5.81851	4.90963	4.86166	4.58836	3.62745	4.36353	4.11618	4.21975	3.47594	4.05709	4.04833	4.80229	5.15193	4.06472	3.68323	4.05005	3.83199	3.34045	3.07366	3.43775	2.99981
AT1G02370	1.10454	3.53473	2.78097	3.04891	2.81891	1.94857	1.68807	2.93288	0.836643	3.65944	3.00419	2.75961	2.27941	1.80761	1.38496	2.70923	1.48144	3.66002	3.42181	3.53765	3.07174	1.95198	1.7979	3.01226	1.10696	3.80501	3.08126	3.31882	2.85258	1.51814	1.18057	2.29357
AT1G02380	0.808189	0.601003	0.284064	-0.0931862	0.319023	0.0717264	0.82562	0.805516	1.18202	0.636018	0.30991	1.56871	0.528555	1.0362	1.26797	0.617124	0.840147	1.24662	0.570283	-0.575179	-0.299597	0.520092	0.561951	0.0719163	0.746355	0.53439	0.117851	-0.00271437	-0.063297	0.539596	0.472405	1.7674
AT1G02390	3.46088	2.93487	4.07978	4.56728	4.37134	4.00162	4.54929	4.62654	3.91942	2.57634	4.54798	5.63732	4.31815	4.18166	4.36399	3.64972	4.06618	2.49683	2.54697	2.67537	2.63442	3.15369	3.79458	2.97355	4.16471	2.59636	2.89926	2.70036	3.1833	3.03453	3.80375	3.54854
AT1G02400	8.28736	5.58412	4.80756	4.47892	3.88189	3.35056	4.40001	2.11224	8.66994	5.53162	6.42304	5.02575	4.76661	4.63613	4.59742	2.01123	8.78919	5.71067	4.4672	3.61492	3.17675	3.59791	4.17852	3.01169	8.63813	5.21992	4.04019	3.83279	2.99718	3.76528	4.75331	3.42536
AT1G02405	2.01337	-0.140178	-0.0983892	-1.25014	-1.0588	-0.274067	-0.286813	-1.39719	2.10484	-0.544214	-0.460007	-0.150232	-0.866897	-0.921701	0.0114836	-0.803126	1.85146	-1.00724	-1.39669	-1.15045	-0.47126	0.126949	-0.342121	-0.491255	1.76896	-0.800102	-0.881269	-1.03629	-0.648937	-0.854004	-0.42801	-0.461347
AT1G02410	4.98679	4.56669	4.78246	4.85689	4.77937	4.78396	4.95233	4.85938	4.87793	4.63836	4.57683	5.03005	4.78514	4.79806	5.08875	4.68859	4.84058	4.54186	4.14984	4.15579	4.4606	4.49615	4.81497	4.90463	4.9426	4.4005	4.22315	4.20776	4.19221	4.23685	4.48568	4.53792
AT1G02420	2.403	2.29755	2.22676	1.96993	2.05904	1.64558	1.60541	1.90388	2.31771	2.41271	2.51448	2.08702	1.86761	1.52521	1.51121	1.94956	2.44812	2.23282	2.51082	2.45403	2.07799	1.99764	1.79958	1.98519	2.39224	2.27124	2.10496	2.1997	2.20989	1.57697	1.3842	1.90615
AT1G02430	-2.72221	-3.14545	-1.75915	-1.52913	-0.811778	1.34813	1.38174	1.19187	-3.16405	-2.42584	-2.90569	-0.346212	0.0867531	2.1459	2.43233	-0.112339	-2.78628	-3.56367	-3.48487	-1.86494	-0.720482	0.869631	1.86359	1.71554	-3.64064	-3.39232	-4.70717	-2.35219	-2.8411	-1.3847	-0.958749	-1.92139
AT1G02440	-2.30431	-0.624375	-0.362585	-0.04175	-0.350089	0.287632	-0.517085	0.290361	-1.83291	-1.17916	-1.14081	0.797541	-0.485747	0.426892	0.168123	-1.02499	-1.81225	-1.65864	-0.60311	-0.913053	-0.151643	-0.708874	-0.35862	0.851538	-1.29798	-1.26709	-2.91242	-0.917608	-1.74368	-3.13662	-2.4833	-1.45706
AT1G02450	0.681497	4.55534	5.86579	6.29122	5.69264	4.95232	4.06572	3.4119	1.91234	4.58538	5.92353	7.61112	5.03791	4.74151	4.06983	2.99617	2.19989	4.30387	4.033	4.06415	5.25113	3.81019	4.09433	5.63602	1.92955	3.87364	4.09874	4.09377	3.969	1.31128	1.70156	1.28246
AT1G02460	3.79861	5.14919	4.81567	5.45471	5.04939	3.73639	3.29321	3.10392	3.68186	5.4747	4.45285	5.20634	5.59381	3.98804	3.61184	3.37265	3.64107	5.54787	5.40183	5.11007	4.58305	3.46656	3.38287	4.43839	3.76218	5.3396	5.29361	5.18999	4.39864	2.86583	2.51165	2.5794
AT1G02470	-0.703338	0.992468	0.522494	2.39475	2.74251	3.997	4.91507	4.028	0.584313	0.791237	0.771109	2.02525	4.31593	4.30556	5.12414	4.11842	0.763332	0.390716	0.855258	0.70325	0.954641	1.61126	3.2537	2.83081	-0.16758	0.256055	0.962462	0.771193	0.405874	2.28169	2.50965	2.33816
AT1G02475	5.76887	6.38126	6.33553	6.55703	6.71699	6.89238	6.79844	6.59855	5.68987	6.38159	6.54758	6.16364	6.65284	6.71004	6.7818	6.71646	5.56335	6.35978	6.70252	6.64805	6.67702	6.65629	6.57213	6.45387	5.74863	6.51006	6.90354	6.65938	6.69655	6.75577	6.63841	6.47148
AT1G02500	8.47069	8.52116	9.01133	8.8767	8.73447	9.03517	9.08727	8.65543	8.83327	8.66906	8.86409	9.4502	9.5394	9.50387	9.44797	9.13356	8.96545	8.66415	8.35527	8.15591	8.67826	9.16152	9.57902	9.79572	8.87439	8.51182	8.19309	8.02965	7.99069	8.89792	8.99136	8.30499
AT1G02520	-1.74831	0.641269	0.26523	1.45289	2.04823	3.95273	5.17379	1.21665	-0.996856	-0.60732	-0.660863	2.63937	4.26564	5.3072	5.26669	0.350101	-1.58123	-0.79289	-0.387989	-0.144291	0.622065	3.09638	4.93563	2.21661	-2.63028	-0.656592	-0.965992	0.221844	0.0496848	1.36672	3.30965	0.654112
AT1G02530	-4.12255	-1.9593	-3.58812	-5.23383	-4.82983	-4.79907	-4.79501	-4.39983	-2.95502	-3.29968	-3.69432	-4.93579	-4.20809	-4.01749	-5.18041	-2.84328	-2.39797	-3.42024	-2.40227	-2.30664	-3.44978	-3.85405	-3.93095	-3.61056	-3.55447	-2.87783	-2.56497	-2.75767	-2.71774	-3.92863	-3.78598	-3.99198
AT1G02560	8.64361	7.7087	7.92121	7.77252	7.9153	8.20293	8.39628	8.72189	8.605	7.68624	7.94	7.7473	7.57269	7.93572	7.90479	8.56805	8.55601	7.47808	7.91066	8.0533	8.10967	8.1243	7.97347	8.14524	8.54487	7.70966	8.0422	8.03929	8.15319	8.39085	8.30692	8.2868
AT1G02580	-3.75529	-3.57368	-3.27858	-1.06024	-0.638878	0.447358	1.48848	1.07032	-4.25251	-3.44668	-3.46903	-0.0896829	1.05115	1.66521	2.46274	0.856662	-4.25425	-4.95767	-3.90191	-4.5414	-3.75674	-1.60363	0.00128572	-0.562721	-3.12273	-5.12886	-4.23295	-3.73958	-2.27204	-2.13486	-1.21802	-0.529026
AT1G02610	2.19516	1.83361	1.74744	2.55398	1.39176	2.57738	3.00309	3.28984	2.55668	1.75488	1.29156	1.80419	1.6148	2.74143	2.95967	3.2297	2.29499	3.43253	2.26373	1.7246	1.19818	2.12095	2.39689	2.77625	2.41124	2.06787	1.37492	2.41919	0.684616	2.59887	2.17622	3.56157
AT1G02620	-4.1905	-4.0703	-3.46377	-4.7069	-4.32893	-3.5331	-3.77392	-3.4117	-4.59948	-4.35031	-3.69432	-4.93579	-5.05067	-3.83115	-3.95979	-5.25854	-3.5402	-2.61084	-2.97182	-3.3949	-4.23884	-4.48721	-5.02831	-3.39891	-3.59401	-3.40245	-4.73094	-3.74594	-4.75186	-3.86518	-4.46038	-1.6924
AT1G02640	1.93486	1.15174	0.943174	0.372774	1.09181	1.55428	1.8132	1.43188	1.84128	1.17655	0.929874	-0.347468	0.756122	1.66512	1.50939	1.14259	2.25911	1.37681	0.917881	0.911631	1.47253	2.14609	1.85195	1.03135	2.16057	0.642496	1.19546	0.715232	1.69314	2.14419	2.41693	2.44158
AT1G02650	0.551086	-0.637962	-1.08608	-1.68737	-0.690532	-4.06529	-3.02972	-2.06252	0.207303	-0.442188	-1.01293	-2.27887	-1.85197	-3.35593	-2.55959	-2.3955	0.406281	-0.980234	-1.36596	-1.7551	-1.86673	-1.34282	-2.05017	-0.337655	-0.139269	-0.897552	-1.49743	-1.35789	-1.83966	-2.14184	-3.68288	-0.682468
AT1G02660	7.29033	3.77143	4.21852	3.84688	3.33566	3.40286	4.05027	3.65851	7.57762	3.42171	5.30779	4.35951	3.9751	4.36515	4.81293	3.62123	7.23241	3.93073	3.32284	2.8273	2.98186	2.66847	3.70329	3.85114	7.5568	3.25904	2.87207	2.99813	2.0631	2.79344	3.70517	3.68977
AT1G02670	3.05868	-0.96461	-0.321896	-0.951563	0.150105	-1.49552	-0.592221	-1.01511	3.05338	-0.646598	-0.573294	-0.343271	0.217693	-0.653977	-0.16003	-1.0691	2.77041	-0.614498	-0.95214	-1.73651	-0.182854	-1.58253	-1.32687	0.0950885	2.91672	-0.898118	-1.06989	-2.76628	-0.593623	-3.0405	-1.82187	-1.89354
AT1G02680	3.20432	3.2124	3.25719	3.37385	3.14512	3.23215	3.27669	3.29215	3.32233	3.29181	2.85873	3.36857	3.36189	3.51773	3.52936	3.2511	3.14586	3.38018	2.89521	3.04294	3.1862	3.16627	3.24887	3.40367	3.04791	3.17517	2.91483	3.12639	3.12896	3.13726	3.08063	3.32342
AT1G02690	1.17207	1.93744	1.67097	1.38339	1.68216	0.909684	1.00352	0.973683	0.862107	2.04451	2.10724	1.55577	1.50845	1.26716	0.582476	1.0053	1.1331	2.06256	1.66396	1.82823	2.00155	1.26814	1.37258	1.28717	1.08876	2.15779	1.86909	1.90843	1.67624	1.17103	1.06421	1.40302
AT1G02700	-3.13837	-2.82423	-2.89912	-2.58786	-2.75325	-2.20267	-2.8304	-2.26016	-2.93412	-3.64653	-3.2617	-3.62663	-3.34783	-2.97782	-2.90774	-2.45233	-4.00295	-2.9061	-2.35894	-2.6321	-2.55888	-3.06348	-3.61715	-4.06655	-2.13452	-3.49099	-2.14879	-2.06381	-2.11513	-2.58179	-3.67672	-2.09964
AT1G02720	3.36068	2.46817	2.31794	1.9378	1.94665	1.91902	1.47359	1.92808	3.18184	2.35039	2.64779	1.68831	1.70573	1.57413	1.65917	2.03708	3.10793	2.37631	2.60113	2.78269	2.57675	2.59522	2.30895	2.11186	3.42534	2.56129	2.68772	2.61891	2.70014	2.49302	2.60858	2.45622
AT1G02730	1.6124	1.84726	1.71399	0.885242	1.7724	1.92918	1.86657	1.52325	1.26734	2.19343	1.77467	1.02084	0.967415	1.71772	1.8325	1.4746	2.00296	1.8992	2.27063	1.65289	2.42255	2.43596	2.21907	1.98617	1.7541	2.01922	2.71922	1.47708	2.51095	1.9937	2.4218	2.22785
AT1G02740	3.85287	3.38728	4.12645	3.64438	3.5298	3.88104	4.17137	3.93322	4.1183	3.15107	4.46177	4.81154	3.72045	4.31184	4.26911	4.1569	3.98926	3.33031	3.22111	3.22067	3.35864	3.61958	3.90189	3.96223	4.18045	3.18082	3.11906	3.14669	3.25147	3.54529	3.79925	3.61778
AT1G02750	2.91557	3.4532	3.80899	3.93938	3.76097	4.11186	4.58472	3.84605	2.89014	3.52779	4.0712	4.61882	4.33989	4.61457	4.73283	3.82231	2.83397	3.69827	3.54804	3.32664	3.46184	3.88658	4.42945	3.81539	2.94012	3.48653	3.43624	3.49942	3.32974	3.70616	4.04648	3.49403
AT1G02770	-1.10218	-1.54821	-1.53754	-1.04053	-1.1432	-0.584256	-0.142075	-0.23053	-1.29714	-0.842115	-0.891238	-0.311417	-1.77321	-0.532373	-0.359787	-0.414632	-2.2839	-0.688203	-1.04327	-0.899518	-1.30776	-0.579605	-1.41098	-0.0768787	-1.38814	-0.549828	-0.877399	-1.04059	-1.47583	-0.667677	-0.448134	0.0256928
AT1G02780	7.58811	8.59449	8.52245	8.68594	8.88325	8.5426	8.39605	8.40263	7.46307	8.45093	8.3802	8.46477	8.71984	8.32639	8.30975	8.23629	7.71021	8.52411	8.37633	8.74087	8.89944	8.49983	8.36791	8.49444	7.66054	8.4727	8.2679	8.5423	8.94717	8.28543	8.30675	8.37811
AT1G02816	2.8829	3.56197	3.69866	3.85521	3.83352	4.06717	4.24576	3.60164	2.73033	3.38927	3.2418	3.61412	3.63768	4.04209	4.37456	3.45821	2.8168	3.77456	3.20924	2.89232	3.06926	3.78379	3.96116	3.09003	2.94658	3.36412	3.374	3.09508	3.03798	3.71457	3.84409	3.76524
AT1G02820	2.70171	0.898294	1.81528	0.71291	-0.25143	0.954182	1.71827	3.30158	2.97444	0.783038	1.27473	0.256944	-1.03439	0.615604	1.60336	3.50406	0.599257	0.594785	0.659022	1.81856	-0.689126	1.46915	1.65779	2.80255	1.69965	1.06797	0.529994	1.91741	-0.0318948	1.52191	1.54291	4.51768
AT1G02840	6.17819	6.15402	6.14649	6.14297	6.26692	6.46681	6.47941	6.08052	6.27104	6.22762	6.10611	6.3235	6.34082	6.56182	6.44912	6.08563	6.2118	6.29198	5.97054	6.05586	6.14684	6.62691	6.73147	6.33111	6.17012	6.21867	5.86405	5.96395	6.12492	6.57896	6.67291	6.11027
AT1G02850	2.47082	4.39089	3.6219	5.07291	5.66964	5.86717	5.74975	5.04124	2.72026	4.68632	3.32022	4.49409	6.17848	5.18482	5.57121	5.21118	2.53941	4.88573	3.66544	4.00833	4.93196	5.13647	5.94054	5.17809	2.70244	4.67309	3.88663	3.90439	4.9979	5.03016	5.13721	4.25563
AT1G02860	5.43256	3.11012	2.6988	2.21053	1.96745	2.34244	2.8632	2.5721	5.37701	3.15585	3.39031	2.2191	1.98188	2.64538	2.42628	2.7695	4.87879	3.46243	3.33518	3.12572	2.08259	3.30479	2.86766	1.98328	5.17899	3.36077	2.90882	3.25393	2.2996	3.45004	3.36816	3.34696
AT1G02870	3.19393	4.21023	3.74261	3.92192	3.81573	3.26568	3.03079	3.3239	3.06442	4.37057	3.91367	3.92608	3.41153	3.35869	2.84005	3.04533	3.38194	4.29132	3.96796	4.06652	4.06535	3.54192	3.35155	3.77865	3.23899	4.33213	3.68524	3.85239	3.8626	3.25962	2.95046	3.12401
AT1G02880	3.99998	4.23721	4.39432	4.35606	4.62798	4.8811	4.98457	4.48914	4.23754	4.42949	4.53559	4.87619	4.98904	4.98016	5.03781	4.77418	4.28007	4.1012	4.13144	4.24277	4.80798	4.87649	5.05034	4.50062	4.31317	4.21841	4.40053	4.07992	4.7398	4.64292	4.77425	4.29011
AT1G02890	7.46196	6.50584	6.66189	6.61902	6.66916	6.82331	6.81604	6.70605	7.6037	6.64027	6.76552	6.90409	6.84459	6.8865	7.01837	6.93457	7.44528	6.60171	6.71032	6.53181	6.5626	6.706	6.88764	6.64619	7.43542	6.65755	6.66579	6.70918	6.61244	6.85054	6.8324	6.74895
AT1G02900	2.65016	0.187948	0.180175	-0.504419	-0.642017	-1.50118	-0.164048	-0.911886	2.7367	-0.215353	-0.549848	-1.45668	-1.07692	-0.807053	-1.19704	-1.20057	2.40373	-0.243915	-2.04259	-1.76704	-0.851853	-0.598348	-1.54764	-1.35038	2.74685	-0.659867	-1.06871	-1.59893	-1.62119	-0.920268	-0.488366	-1.30218
AT1G02910	5.88758	5.68789	5.95358	5.66235	5.91476	6.04814	5.96925	5.88819	5.84751	5.52718	5.96699	5.7223	5.38536	5.79771	5.76691	5.83097	5.80825	5.55199	5.94012	5.98767	6.14941	6.08957	5.99459	5.70951	5.82209	5.58784	5.93725	6.00625	6.22929	6.25103	6.23461	5.90306
AT1G02920	9.07887	9.18938	10.3537	10.7947	10.0554	9.90662	9.73868	8.07015	8.95785	9.21212	10.65	11.3385	10.2942	9.95175	10.1811	8.45275	9.65795	8.68606	8.10848	8.06207	9.22925	9.4149	10.2247	10.2763	9.28521	7.89761	7.63387	7.43228	7.32406	7.54679	8.42894	7.69487
AT1G02930	10.8718	11.0242	11.5267	11.7809	11.1579	10.7996	10.5711	8.88603	10.8347	11.0887	11.8474	12.0535	11.4529	10.8956	11.0981	9.31875	11.2414	10.8165	10.136	9.71284	10.114	10.2146	10.9102	10.6826	11.0792	10.5279	9.63088	9.3191	8.6006	8.86961	9.49381	8.27095
AT1G02940	-0.645443	0.248423	-0.0283562	0.207649	-0.363335	-0.576182	-1.11841	-2.80796	-0.954445	-0.203904	0.166804	-0.941333	-0.757361	-1.70629	-1.57737	-3.47396	0.051644	-0.260231	-0.522536	-0.595976	-0.172671	-0.40502	-0.789988	-0.893389	-1.37477	-0.406625	-2.20802	-1.38903	-0.969235	-1.44261	-0.716185	-2.54037
AT1G02950	2.68666	1.96568	2.19296	2.14605	2.20228	2.25095	2.10589	1.8328	2.68848	2.17091	2.70034	2.32665	2.60533	2.27386	2.46308	2.08346	2.70323	2.1599	2.4807	2.27321	2.44567	2.40045	1.95798	1.90813	2.87697	2.09505	2.56598	2.55445	2.5144	2.42575	2.14495	1.9523
AT1G02960	4.41077	3.45919	3.53277	3.17978	3.6189	4.0502	3.90859	4.03866	4.33549	3.4304	3.30161	2.83222	3.41715	3.83886	3.84148	4.25477	4.25658	3.52708	3.89572	3.60134	3.65572	4.16281	3.98791	3.87786	4.21023	3.61328	4.00134	3.76355	3.80114	4.28958	4.26782	4.11615
AT1G02970	-0.428429	-0.22645	-0.713134	-1.15257	0.455908	0.247986	0.460577	-1.18877	-0.635447	-0.0990399	-1.52725	-0.919019	-0.186473	-0.409063	-0.4347	-1.77931	-0.0826202	0.146191	-0.459923	-1.73651	0.553153	-0.312086	0.0780883	-0.238366	-0.621685	0.0557316	-0.898643	-2.07714	0.484725	-0.560417	-0.221603	-0.855699
AT1G02990	5.41354	5.23904	5.365	5.31803	5.30378	5.66061	5.67123	5.30354	5.52615	5.30404	5.17166	5.69354	5.45876	5.66551	5.5879	5.16692	5.44322	5.28107	5.06971	4.82069	5.06635	5.18974	5.632	5.44366	5.38386	5.33038	5.05674	5.01712	4.99051	5.1044	5.25132	5.12832
AT1G03000	3.61459	4.76166	4.56033	4.57659	4.57514	4.9507	4.81186	5.10671	3.50966	4.83386	4.61056	4.37705	4.38149	4.89327	4.83578	5.03992	3.39095	4.96569	4.98287	4.86834	4.59329	4.78595	4.77289	4.7674	3.44869	4.9545	4.8781	5.03306	4.75875	5.03138	5.09509	5.14784
AT1G03010	0.110525	2.41824	-0.21375	-0.230609	-0.5247	0.91592	0.734723	0.148321	0.220391	2.61604	0.729915	-0.787607	0.251608	1.41206	1.03999	-0.639868	0.769641	2.91248	1.04421	0.489793	-0.132314	0.971268	0.753183	-0.4132	-0.0271697	2.79079	0.882049	0.620926	-0.0358493	1.68527	1.51653	1.11687
AT1G03020	2.47801	1.48397	1.15401	1.0807	1.2233	0.966226	1.27793	0.641697	2.65522	1.89526	0.309155	0.269604	1.15399	0.762117	0.738663	0.11532	2.06863	1.62046	1.13187	1.08715	1.61894	1.56105	1.07755	0.685102	2.17411	1.34588	0.72354	1.19195	2.05189	1.81384	1.8656	0.851602
AT1G03030	3.84201	4.49781	4.30667	4.41116	4.60512	4.95693	5.0448	4.71414	4.02187	4.53059	4.06597	4.38057	4.42214	4.96997	4.95361	4.71778	3.97658	4.57569	4.13925	4.00878	4.47953	4.60021	4.78208	4.53286	3.91811	4.51085	4.47101	4.12571	4.43026	4.55033	4.57666	4.26854
AT1G03040	5.84069	5.61675	5.67269	5.83107	5.74959	5.78743	5.81848	5.47204	5.90052	5.69431	5.78637	6.14929	5.90093	5.95913	5.9968	5.68432	6.04617	5.56732	5.61896	5.49633	5.49236	5.72517	5.93884	5.50803	5.8914	5.5951	5.58573	5.4822	5.41765	5.64775	5.75021	5.36798
AT1G03050	-4.17905	-4.73255	-2.25409	-4.18026	-1.27631	-3.77946	-3.59359	-4.08259	-4.84636	-4.40061	-2.14873	-0.0804242	-0.96649	-0.898406	-0.610563	-3.41909	-4.76251	-5.55877	-4.9904	-4.93716	-4.19817	-5.25587	-1.92795	-2.87426	-4.63622	-4.93078	-5.25939	-4.64754	-3.81069	-4.79983	-3.99618	-3.55091
AT1G03055	1.31944	0.926551	1.71961	1.44838	1.34294	1.30976	1.49559	2.01366	0.608826	0.662132	1.48907	2.35887	2.08495	1.62876	2.51708	1.69374	0.828939	0.940591	1.03652	1.07063	1.72115	1.67402	1.90819	1.61067	0.635736	0.770834	1.75498	1.17284	2.02443	1.59754	1.98471	2.53259
AT1G03060	7.05642	6.8299	6.84248	6.99344	7.32047	7.60113	7.62856	7.21205	7.10918	6.82542	6.90702	7.3713	7.4126	7.79506	7.77722	6.77773	7.19941	6.68664	6.5399	6.49221	6.83091	7.08901	7.71819	7.19305	7.11873	6.74314	6.65744	6.47566	6.73615	6.89014	7.19496	6.42856
AT1G03070	-1.00473	-1.6788	-1.37738	-0.986168	-1.00693	-0.824826	-1.06272	-0.216747	-1.60461	-1.69741	-0.509816	-1.15078	-0.502949	-1.6517	-0.594349	-0.35055	-0.963086	-1.70895	-0.770781	-0.903689	-0.566989	-1.49688	-1.65995	-1.31498	-0.60155	-1.54308	-0.680108	-1.02483	-0.489597	-1.11698	-0.65686	-0.330199
AT1G03080	7.30725	7.41837	7.2994	7.17913	7.48498	7.37107	7.44352	6.91054	7.29357	7.56043	7.40431	6.77021	7.79166	7.46899	7.51872	6.88871	7.64633	7.44262	7.04966	6.7832	7.06605	6.95302	7.37638	7.07246	7.56042	7.24547	7.07045	6.94632	7.0121	6.99768	7.21932	6.57402
AT1G03090	4.02031	4.72294	4.2147	4.2673	4.06396	4.87979	5.05969	4.11236	4.05033	4.85098	4.07647	3.44175	4.03926	4.94592	4.72683	4.31801	4.04416	4.97685	4.40042	4.20092	3.86376	4.67425	4.5936	3.71517	3.97219	4.521	4.38529	4.5622	3.95989	5.19259	5.09642	4.70498
AT1G03100	1.72188	2.09514	2.22353	2.17853	2.14812	1.12589	0.871549	0.986816	1.66898	1.95655	2.81009	2.02547	1.95354	1.11023	1.43543	1.42094	1.82318	2.2059	2.44638	3.05099	2.35419	1.42329	1.06881	1.37528	1.89104	2.22321	2.64432	2.6626	2.63018	1.38298	1.07834	0.989872
AT1G03106	-4.75928	-4.93589	-4.06759	-4.17174	-3.08029	-2.82249	-2.61737	-2.58916	-4.73118	-4.8176	-4.61538	-3.05658	-4.11292	-3.52563	-2.67502	-2.63063	-4.25425	-3.66145	-3.90191	-4.61288	-3.38268	-4.48721	-2.78691	-2.11009	-4.20469	-4.00448	-5.04212	-4.20925	-4.61418	-4.64508	-4.67067	-4.15157
AT1G03110	1.89403	3.19571	2.44546	2.63546	2.55171	1.57267	0.950435	1.70747	1.90951	3.52555	2.68225	2.50361	2.49783	1.31207	0.885544	1.26578	2.43353	3.27429	2.97145	3.16352	3.05595	1.8895	1.49057	2.0099	2.25729	3.3863	2.4406	2.86857	3.13216	1.53547	1.1633	2.13317
AT1G03120	-2.56902	-3.56836	-3.77553	-5.23383	-5.17579	-3.58256	-3.90539	-3.68315	-4.30433	-4.07588	-2.78593	-3.43839	-3.67481	-5.0353	-3.80326	-5.00221	-2.35504	-4.24289	-4.45673	-2.47142	-4.00457	-4.47452	-2.86988	-3.61056	-3.66209	-4.16639	-3.33641	-3.20636	-3.74947	-3.14288	-4.67067	-3.77919
AT1G03130	8.61888	7.48787	9.24468	8.87036	7.75831	7.45929	7.26831	9.68495	7.77043	6.8708	8.45869	8.16049	6.33456	6.81931	6.39284	8.97285	7.04235	7.01527	9.0183	8.88305	7.92735	7.82082	7.29502	9.3254	7.7595	7.10061	9.00224	9.41247	8.10963	7.83871	7.85112	10.3274
AT1G03140	4.61736	5.00432	5.32179	5.42947	5.15544	5.59062	5.5592	5.43801	4.78979	4.93812	4.97801	5.49826	5.26205	5.59925	5.64176	5.3701	4.46819	5.0376	5.12516	4.94841	4.83923	5.09096	5.53897	5.48308	4.64604	4.84357	4.884	4.92588	4.58563	4.97758	5.11151	5.17624
AT1G03150	3.93225	3.8375	3.82495	4.00765	3.63633	3.76117	3.81158	4.1089	3.85647	3.86299	3.82368	4.04838	3.97248	3.65061	3.78516	4.1106	3.69932	3.84528	3.82859	3.70368	3.49551	3.4024	3.5432	4.04742	3.79697	3.77915	3.90156	3.9296	3.44158	3.38667	3.33984	4.43239
AT1G03160	6.49323	6.18173	6.1798	5.98795	6.00501	5.80397	5.57314	5.78845	6.38661	6.25037	6.3978	5.72302	5.55685	5.48405	5.14758	5.8425	6.23393	6.19744	6.67484	6.7237	6.4818	6.11215	5.57564	5.69068	6.19855	6.37263	6.71136	6.83655	6.83048	6.3736	6.15443	6.27673
AT1G03170	-2.59277	-3.36484	-3.18825	-3.76551	-3.41864	-2.84629	-2.4318	-5.0818	-2.57081	-2.90236	-3.51486	-4.71586	-4.31745	-2.31518	-1.95262	-2.0646	-2.2839	-2.17703	-3.40014	-3.28789	-2.90237	-1.20628	-1.98643	-2.55167	-1.91586	-2.98803	-3.76065	-3.33157	-2.2879	-0.548627	-0.906496	-2.84902
AT1G03180	0.2774	0.687704	0.359899	0.70193	0.507584	0.829085	0.886593	1.12173	-0.18617	0.548779	-0.180004	0.6733	1.10903	1.28848	1.74669	0.925814	0.171224	0.444421	0.454039	0.349173	0.550632	0.43721	1.12238	1.43516	-0.384603	0.149631	0.207463	-0.0259847	0.313132	0.165602	0.297755	0.456685
AT1G03190	2.16365	3.54567	3.50546	3.5272	3.48877	3.63163	3.51294	3.59052	2.17825	3.7698	3.39277	3.70426	3.78718	3.8883	3.88428	3.6859	2.50986	3.62226	3.72693	3.38167	3.25349	3.41768	3.66731	3.70703	2.22886	3.63576	3.72428	3.50805	3.3878	3.43533	3.53015	3.45657
AT1G03200	1.6033	1.0377	1.05409	1.23903	1.2981	2.24947	2.59441	2.00674	1.80016	1.46873	0.70656	0.907571	1.17844	1.82137	1.96532	2.34443	1.80435	0.987721	0.988021	1.09877	0.744901	1.66563	1.90478	1.43854	1.60984	1.26743	1.26119	1.49914	0.997309	2.39588	2.30119	1.90793
AT1G03210	3.88033	4.60899	5.03223	5.46506	5.46292	5.73013	5.55509	5.75377	3.93756	4.67322	5.03942	5.35138	5.31662	5.74333	5.69402	5.40999	4.10513	4.56171	5.19569	4.88857	5.37631	4.99718	5.38651	5.78474	4.20099	4.49679	5.25621	4.93056	5.15236	4.69012	4.41255	4.73795
AT1G03220	5.00311	5.30681	6.08169	5.42414	5.12966	4.7431	6.42849	5.42123	4.84348	4.52377	6.60536	5.24283	6.33795	5.79826	6.48583	5.25239	5.27256	4.99999	4.00032	4.29237	4.19138	5.54605	6.05309	5.11742	5.11388	4.26404	3.65211	3.92417	4.0081	4.60981	6.36311	6.95379
AT1G03230	2.76194	3.77259	4.40649	4.26241	4.17553	4.59987	4.79353	4.05108	2.43982	3.5413	4.93311	4.28636	5.55087	4.86144	4.61556	3.7139	2.9364	3.85393	3.42752	3.47147	3.7638	4.6907	4.85974	3.9986	2.82675	3.31678	3.2983	3.36356	3.25302	3.96449	4.24961	4.01396
AT1G03250	5.13595	4.68139	4.89342	4.84642	4.61871	4.53124	4.54826	4.69595	5.12853	4.5613	5.08172	5.26974	4.77964	4.45156	4.7414	4.74627	4.99389	4.52411	4.70611	4.67038	4.45707	4.42216	4.50219	4.77492	5.14962	4.56299	4.53787	4.65413	4.42272	4.30777	4.32217	4.82966
AT1G03260	3.81168	3.45274	3.5621	3.45591	3.45272	3.2283	3.30653	2.90303	3.91231	3.29992	3.67045	3.59644	3.30016	3.3981	3.36363	2.71224	3.85545	3.26338	3.37946	3.4925	3.15504	3.1747	3.35136	3.45321	3.80695	3.25456	3.30533	3.13502	3.0733	3.08906	3.25792	3.01973
AT1G03270	-0.808723	1.02224	0.134541	-0.115445	0.378951	-0.697804	-0.76669	0.362592	-0.601846	1.01532	0.580003	-0.751711	-0.136289	-0.550883	-1.06257	0.245207	-1.36217	1.23279	1.24495	1.40935	1.07729	0.775425	-0.507129	-0.798703	-1.41815	1.39905	1.38395	1.19541	1.72345	1.01548	0.816635	0.956102
AT1G03280	5.1054	5.17816	5.04968	5.28905	5.21621	5.5802	5.61366	5.57958	5.20231	5.12984	5.35169	5.55387	5.41223	5.65085	5.81077	5.72208	5.12702	5.25292	5.10963	4.98821	5.09389	5.28436	5.43265	5.48016	5.06192	5.19478	4.90159	5.06857	4.99363	5.37965	5.39869	5.47083
AT1G03290	5.44267	6.99375	7.13105	7.58074	7.33913	7.66039	7.72148	7.59005	5.41803	7.12792	7.17322	7.96654	7.64537	7.81886	8.04048	7.19319	5.71078	7.03485	6.96553	6.43719	6.93411	6.66855	7.35196	7.41525	5.714	6.89496	7.01028	6.60968	6.60835	6.26083	6.42509	6.44414
AT1G03300	-2.76169	1.04811	0.224855	-0.585361	-0.135227	1.07674	0.992733	1.57979	-3.16405	1.04981	0.181672	-2.15556	-1.96854	0.668039	-0.465768	1.91649	-2.91882	1.33276	1.4509	1.33735	1.19519	2.05082	0.549812	0.101586	-2.12716	1.42832	1.22201	1.52556	1.72387	2.49061	2.06791	2.5337
AT1G03310	5.11115	5.38152	5.52223	4.85491	4.83723	4.78847	4.44635	6.20448	4.80399	5.31598	6.34111	4.93515	4.1677	3.84224	3.47455	6.67111	4.45792	5.08049	6.49257	7.09284	6.34745	5.51744	4.53435	5.3535	4.94531	5.76941	6.80783	7.09654	6.88152	6.18309	5.86931	7.06431
AT1G03320	-2.90529	-2.55217	-2.64425	-4.0653	-2.67946	-3.49106	-3.81219	-2.39952	-3.15572	-4.21807	-3.55822	-4.65755	-3.56818	-3.74444	-5.03051	-2.37917	-2.95117	-2.26305	-2.1559	-2.52813	-2.20708	-3.00075	-2.48725	-3.2148	-2.82182	-3.57828	-2.20316	-2.18286	-2.5814	-2.14184	-2.64604	-1.6899
AT1G03330	3.92882	4.49303	4.4406	4.70847	4.61915	4.59311	4.68118	4.46328	3.93972	4.55067	4.21894	4.58466	4.56695	4.58982	4.71003	4.45293	3.67137	4.52861	4.50446	4.13321	4.3715	4.36589	4.44185	4.61817	3.74783	4.44831	4.36289	4.26525	4.24789	4.41919	4.25163	4.26635
AT1G03340	-0.596612	2.30318	2.02682	2.46719	2.34088	2.41638	2.52467	2.94485	-0.557631	2.27218	2.11739	2.9272	2.42227	2.48091	2.76652	3.27816	-0.407388	2.21061	2.6091	2.26461	2.26457	1.47745	2.02429	3.05779	-0.823089	2.51455	2.33791	2.17212	1.89149	1.45474	1.25161	2.54631
AT1G03350	7.03662	5.70857	5.84883	5.81248	5.813	5.70159	5.73653	5.61343	7.19039	5.71517	6.02238	6.19631	5.91209	5.9521	5.96725	5.54645	7.02134	5.63493	5.66283	5.50468	5.47983	5.53364	5.7391	5.67882	7.1608	5.63765	5.56639	5.46196	5.31699	5.36516	5.48764	5.54807
AT1G03360	1.56075	3.48637	2.82586	3.21248	2.9726	1.58212	1.22842	2.21551	1.68337	3.7165	3.104	3.2634	2.91801	1.99404	1.44705	2.05896	2.45346	3.78402	3.26446	3.52142	3.55044	2.21444	1.9816	2.88071	1.91313	3.78557	2.88424	3.09633	3.31029	1.54064	1.36171	2.3464
AT1G03365	3.8431	4.30386	4.34823	4.34839	4.44475	4.44327	4.32746	4.3736	4.03589	4.64412	4.31526	4.3112	4.39664	4.42793	4.46374	4.53187	4.11896	4.5977	4.58044	4.40471	4.38962	4.40683	4.29822	4.36015	3.96589	4.67137	4.56646	4.46749	4.4055	4.39311	4.30773	4.31825
AT1G03370	7.3488	6.90178	7.26118	7.1775	7.02572	7.26121	7.21131	6.6737	7.51276	6.82888	7.89544	7.80325	7.09871	7.3682	7.31579	6.07434	7.70068	6.77547	6.63351	6.44351	6.85022	6.87231	7.47286	7.03704	7.65836	6.5738	6.54224	6.42747	6.38115	6.21181	6.61916	6.00379
AT1G03380	5.13365	5.68642	5.60677	5.75092	5.66544	6.47595	6.56683	6.47228	5.19866	5.77608	5.53169	5.48302	5.73802	6.45841	6.57238	6.61865	5.12766	5.81457	5.77122	5.62272	5.57627	6.1217	6.19841	6.01624	4.99707	5.83294	5.86936	5.98228	5.70809	6.46237	6.36018	6.32599
AT1G03400	5.82668	6.47409	6.609	6.83967	6.62212	6.55543	6.6194	6.9428	5.67618	6.45305	6.31545	6.93382	6.45433	6.6585	6.68051	6.32134	5.79852	6.41581	6.37181	5.89734	6.31359	6.09633	6.41097	6.64109	5.81408	6.46669	6.4634	6.03357	6.13938	5.54729	5.60705	6.23945
AT1G03410	4.41201	4.16568	4.17277	4.12217	4.41105	4.20659	4.20006	4.25107	4.33891	4.10923	3.80344	3.98636	4.0756	4.2322	3.92316	3.96827	4.19581	4.16537	4.2121	3.97926	4.23831	4.2201	4.17652	4.0715	4.26833	4.10251	4.30663	4.16701	4.22321	4.14136	4.25617	4.15442
AT1G03420	3.99585	3.53849	3.17384	3.02404	2.78135	3.03331	2.90026	2.70568	3.98662	3.49965	2.56947	3.13565	2.02593	2.65707	2.31979	2.07632	3.51735	3.12096	3.44533	3.69943	2.83048	3.26929	3.00547	2.44222	3.62908	3.61116	3.31736	3.30285	3.2887	3.27847	3.33499	3.3472
AT1G03430	5.24833	5.09546	5.39149	5.55999	5.20352	5.30922	5.29736	5.61548	5.32613	5.36861	5.30658	5.99829	5.37868	5.49904	5.61951	5.50797	5.31634	5.38097	5.11745	5.03557	5.25683	4.90464	5.24505	5.62466	5.44307	5.13334	5.29663	5.0642	5.03017	4.4966	4.59661	5.07694
AT1G03440	1.3512	3.1999	3.0464	3.37891	3.41088	3.05198	2.89461	3.76183	1.37582	3.26666	2.87105	3.76451	3.12551	3.27336	2.91763	3.65383	1.69802	3.21965	3.57352	3.14505	3.22439	3.01554	3.20918	3.30046	1.39288	3.25827	3.49599	3.19239	3.53822	3.19268	2.9305	4.02187
AT1G03457	2.63654	0.374214	-0.643587	-0.934854	-0.197446	-0.257036	-0.889439	-0.471806	3.06837	0.305097	-0.247168	-0.0258644	-0.943417	-0.75811	-1.24661	-1.55609	2.75088	0.560317	-0.656759	-0.303623	-0.258669	0.60506	0.0775	-0.973233	2.89964	0.529656	0.021424	-0.0939397	0.24186	0.208585	0.127922	0.144043
AT1G03470	-2.08974	1.16896	0.968941	1.83238	1.4494	1.70374	1.53912	1.2175	-1.32834	1.02968	0.985064	1.56076	1.81625	1.80764	1.39778	0.228541	-0.925906	1.31171	1.35538	0.653083	1.05668	0.847123	1.04914	0.237535	-1.30197	1.20103	1.43242	0.864143	0.784884	1.11048	1.06911	0.615225
AT1G03475	7.24035	7.30478	7.79663	7.97979	8.03867	7.77048	7.4124	7.6792	7.03089	7.32026	7.93725	8.07162	7.78251	7.61138	7.46635	7.57418	7.15604	7.16374	7.90586	8.31022	8.31161	7.83226	7.66027	7.82729	7.42984	7.28327	8.06111	8.12233	8.41968	7.54894	7.41604	7.49266
AT1G03495	0.533026	-0.901793	0.817513	-0.788744	-0.845553	-0.167771	-0.589129	-1.24473	0.991985	-0.892053	3.82028	1.4907	-0.495301	-1.05546	-0.478851	-0.921964	1.09113	-1.56439	-2.14131	-2.79381	-1.80505	-0.703753	-0.527674	-0.829954	1.46179	-1.68364	-2.71168	-2.10377	-1.8612	-1.73357	-0.531427	-3.72378
AT1G03502	-2.13344	-3.74969	-4.93679	-4.69888	-4.32893	-4.73836	-3.60592	-4.14736	-2.89603	-2.57187	-3.10507	-3.29129	-3.15186	-3.74444	-2.78042	-2.1382	-2.42595	-3.13174	-4.48749	-4.71894	-2.41483	-2.41501	-2.82425	-4.73666	-2.84391	-3.72293	-3.58767	-2.93577	-4.08792	-1.6095	-2.77216	-2.10375
AT1G03506	-1.06687	-2.18475	-2.24733	-1.62113	-3.49272	-2.01958	-1.80981	-1.36508	-2.03316	-1.92678	-4.58271	-2.68121	-5.17425	-2.24578	-4.54388	-1.91839	-1.52025	-1.98542	-4.39925	-2.52813	-3.73525	-2.5238	-1.6579	-3.29708	-1.41705	-2.56115	-4.95814	-2.89885	-4.38053	-1.66762	-2.21046	-1.9044
AT1G03510	0.158641	0.495491	1.1237	0.918499	0.387673	-0.129385	-0.376928	-1.46111	0.289332	0.556505	1.19557	0.942208	0.606979	-0.552875	-0.095689	-0.0962771	0.201001	0.56329	0.979374	1.7512	1.40827	0.146645	-0.525756	0.164091	0.592808	0.816048	0.988096	1.2517	1.38799	-0.14586	-0.30912	-0.555812
AT1G03520	3.12788	2.9553	3.14509	3.096	3.08753	3.54463	3.67156	3.3319	3.61961	3.40664	3.08784	3.42208	3.69176	4.08213	3.98846	3.38762	3.54794	3.35155	3.28482	3.28114	3.03702	3.47562	3.72072	3.15913	3.36294	3.36453	3.34372	3.25244	3.30434	3.89741	3.81092	3.70976
AT1G03530	2.50388	4.60704	3.82886	4.16306	4.02542	3.25353	3.05798	3.62076	2.3663	4.62668	4.09976	4.00735	3.75752	3.26878	3.01571	3.42012	2.87402	4.44933	4.33063	4.475	4.1175	3.47648	3.30804	3.8177	2.36048	4.72264	3.72676	4.09093	4.20868	3.08862	3.03817	3.38032
AT1G03540	1.03582	1.17063	0.97327	0.341153	0.886977	0.654563	-0.0144814	-0.249819	0.934949	0.706762	1.29088	0.531297	0.666482	0.377894	0.318673	0.675073	1.0748	0.685721	1.31799	1.0652	0.837579	0.437407	0.323628	0.264056	0.768936	0.922559	1.11247	0.655364	1.04451	0.172459	-0.0282805	0.356856
AT1G03545	0.0809066	0.198422	0.764528	0.192198	0.18782	0.13219	-0.357226	-0.165011	0.379534	0.699679	1.35765	0.775609	0.567442	0.149681	-0.102155	-0.37974	0.739039	0.360987	0.523199	0.59334	0.613373	-0.419019	0.0286618	-0.185197	0.637993	0.555406	0.581683	0.567739	0.484472	0.0633953	-0.47597	-0.267229
AT1G03550	2.91095	3.02905	2.53203	2.75993	2.95417	4.00625	4.22751	3.86791	3.09807	2.93992	2.66702	2.41635	2.90163	3.88465	3.89229	4.28184	3.07173	2.67899	3.05583	2.94662	2.83968	3.8806	3.77127	3.29053	2.76999	2.97341	2.96814	3.13322	3.01016	4.15551	4.16311	3.59001
AT1G03560	3.80722	3.05413	2.83134	2.62384	2.70504	2.6328	2.63998	2.87827	3.98388	3.15414	2.98188	2.35628	2.4966	2.76716	2.33647	2.93331	3.632	3.03912	3.27506	3.30018	2.88576	2.98208	2.93744	2.67963	3.76386	3.23822	3.08405	3.18318	3.12073	3.11943	3.07751	3.23356
AT1G03590	5.73504	4.95207	4.36285	4.59625	4.41376	4.63794	4.49758	4.70793	6.13111	5.24173	4.35797	4.48354	4.52302	4.73768	4.76697	4.59662	5.94246	5.36824	4.8102	4.22718	4.24791	4.3239	4.65952	4.59903	5.64662	5.12394	4.68652	4.4334	4.24972	4.36477	4.31705	4.41775
AT1G03600	7.29059	6.23653	6.95736	6.33881	6.2305	5.73215	5.59082	7.29786	6.73034	5.91326	6.67752	5.97488	4.84987	4.84108	4.63198	6.70435	6.32191	5.68318	6.93082	7.48033	7.29693	6.79551	5.81582	6.64114	6.75792	6.13896	7.19823	7.60978	7.68403	7.04248	6.95435	8.30594
AT1G03610	5.23389	3.80144	4.25001	3.87159	3.56664	4.22247	4.4643	4.73781	5.35224	3.53511	3.94631	3.64165	3.63307	4.37081	4.46595	4.7384	4.94468	4.23332	3.94959	3.86607	3.76515	4.12338	4.30065	4.19565	5.08275	3.79226	3.91607	4.28618	3.64867	4.35001	4.48822	5.12553
AT1G03620	-1.55936	-1.66772	-0.757089	-1.17567	-1.6136	-1.41365	-1.45502	-0.960037	-0.668916	-1.45127	-0.913363	-1.7239	-1.44709	-0.824202	-0.69656	-0.846792	-0.848328	-1.0783	-0.714416	-1.17663	-1.30776	-1.08476	-1.11537	-1.26342	-1.80404	-1.37007	-0.770625	-0.651406	-1.09538	-1.11324	-0.540695	-0.581743
AT1G03630	6.81804	6.36881	7.0531	6.69159	6.66848	6.01099	5.6724	7.24226	6.53022	6.44523	7.29089	6.83834	5.80269	5.42942	5.22627	7.0549	6.4186	6.30553	7.43931	8.06127	7.81862	6.78248	5.81701	6.85964	6.83006	6.65916	7.78984	8.00898	8.18627	7.04277	6.86624	8.00295
AT1G03650	1.11461	2.3417	2.45334	2.57851	2.6152	2.75626	3.08308	1.62419	1.03758	1.79642	2.56994	2.92056	1.96955	2.55364	2.20884	0.511951	1.42885	2.07678	2.12599	1.93694	2.14702	2.12396	2.58324	1.86703	0.898911	1.61499	1.67124	1.8203	1.92132	1.58395	1.79947	0.763554
AT1G03660	-3.75529	0.475005	1.0353	2.23083	2.37202	3.09066	4.14773	2.84014	-2.56141	-0.259744	1.26447	4.2276	3.73797	4.18004	3.96264	1.56904	-3.21733	-0.427319	-0.148446	-0.70504	0.265414	1.85857	3.59682	1.93887	-2.73544	-1.63858	-0.00438525	-0.034068	-0.700379	0.492956	1.77549	-0.204507
AT1G03680	8.41645	7.67749	7.99659	7.66841	7.89954	7.89661	7.70523	7.85951	8.31807	7.65043	8.2548	7.71768	7.29085	7.46815	7.32419	7.92271	8.19114	7.5313	8.22204	8.46448	8.58486	8.23347	7.83232	7.58409	8.27275	7.76906	8.32402	8.47255	8.73503	8.50618	8.38391	8.39846
AT1G03687	2.42795	2.75532	2.44787	2.33302	2.27222	2.30266	2.13429	2.51621	2.16701	2.67528	2.5532	1.59188	1.82805	2.07752	1.83882	2.52576	1.93053	2.66678	2.65027	3.0771	2.91262	2.90364	2.33029	2.38054	2.24854	2.84029	2.85242	2.92129	3.0132	2.82403	2.80715	2.71096
AT1G03730	3.74321	3.33731	3.78464	3.31479	3.04962	2.69593	2.72339	2.94411	4.14969	2.7864	4.952	3.7685	3.01735	2.89443	3.04899	2.53722	3.88468	2.83267	2.90598	2.74109	2.82822	2.8907	3.04622	3.29069	4.04709	2.65472	2.7911	2.72105	2.36872	2.13688	2.6085	2.33655
AT1G03740	7.67116	6.77701	7.38181	6.91943	6.41494	6.47802	6.36728	6.71773	7.89426	6.6214	8.59711	7.48493	6.45465	6.49445	6.2137	6.4437	7.9782	6.59911	6.54593	6.61225	6.46358	6.69708	6.86822	7.25641	7.93777	6.39436	6.36662	6.67738	5.71571	5.81978	6.213	6.42707
AT1G03750	2.51393	2.85251	3.00213	2.98712	2.91191	3.61703	3.53338	3.19728	2.57968	2.85646	2.79545	3.28965	3.03425	3.65483	3.70854	3.26593	2.57326	3.00565	2.7606	2.84795	2.71516	3.34197	3.72294	3.43562	2.42807	2.74235	2.90024	2.87697	2.65253	3.26224	3.36573	3.01361
AT1G03760	3.07455	3.71353	3.85866	3.85022	3.66888	3.54263	3.38933	3.43516	2.96081	3.95627	3.96486	4.51489	3.98945	3.91613	3.76279	3.45416	3.47412	3.99526	3.69499	3.4368	3.80472	3.30712	3.94454	4.23169	3.40291	3.94661	3.51364	3.26187	3.4166	2.61511	2.69489	2.93276
AT1G03770	1.97942	2.18723	2.33087	1.92003	1.71514	1.69697	1.40133	1.61304	1.98328	1.84123	3.14424	1.72793	2.08319	1.81253	1.57669	1.9033	2.07172	1.98126	1.81453	1.32795	1.53996	1.59097	1.57684	2.08046	1.85483	1.82118	1.30732	1.20974	1.35622	1.09907	1.35029	1.40543
AT1G03780	-1.14604	-1.01274	-0.757379	-1.21169	-0.252948	-0.346327	-0.30254	-0.166666	-1.15969	-0.878862	-0.526347	-2.9744	-0.936347	-1.07979	-0.115867	-1.07109	-1.27732	-0.673247	-0.142429	-1.7102	0.00784635	-0.0628428	0.196955	-0.085083	-1.57739	-0.544152	-0.264874	-1.13095	-0.0664822	-0.285965	0.229604	-0.301214
AT1G03790	-4.75928	-4.34372	-3.79232	-3.05577	-3.08029	-3.20976	-3.0863	-2.12989	-4.84636	-5.37627	-4.87832	-4.28021	-2.11102	-1.58287	-0.444863	-0.880867	-3.47268	-5.55877	-4.9904	-4.93716	-4.74336	-4.23485	-2.36796	-3.39926	-4.63622	-5.57777	-4.23295	-5.22005	-5.04005	-5.13121	-3.99008	-3.61515
AT1G03800	-4.75928	-3.7457	-3.50016	-4.18447	-2.73731	-3.14987	-2.76208	-4.04643	-4.84636	-3.7914	-3.58177	-4.93579	-2.69082	-4.87129	-3.00478	-5.25854	-4.25425	-4.11264	-3.77133	-4.93716	-4.6601	-3.6732	-3.69711	-5.18596	-4.63622	-5.20956	-3.69028	-4.58671	-3.35941	-5.13121	-3.99008	-4.81206
AT1G03820	-0.229548	1.09951	1.01663	2.01246	2.66151	3.64796	4.58792	5.12058	0.172905	1.07661	0.951832	1.79973	1.68249	4.24349	4.4438	4.62166	0.767707	0.648952	1.42672	2.37183	3.64586	3.87162	3.66398	4.00313	0.990679	0.327023	1.91597	2.66292	4.36297	4.32345	4.66368	4.16547
AT1G03830	1.33384	2.98682	2.68289	2.47056	2.60607	1.87638	1.22205	1.86523	1.44653	3.04719	2.71374	2.15365	2.36418	1.87293	1.58024	1.98298	1.48312	3.13058	3.01582	3.19054	3.04478	2.21075	1.87869	2.36068	1.34141	3.27293	2.78949	3.02902	3.07852	2.05398	1.72956	1.79419
AT1G03840	-2.15897	-0.324022	-0.836307	-0.332777	0.161193	0.160662	-0.0877642	-0.349528	-2.17244	-0.302118	-0.309129	-1.3104	0.312175	0.453204	-1.35548	-0.471125	-1.7558	-0.0961325	-0.244226	-0.898203	-0.304916	-0.130108	-0.171708	0.416806	-1.78543	-0.248911	0.113728	-0.360467	-0.461029	0.275877	-0.0294999	-0.761372
AT1G03850	1.49408	3.28848	4.93429	5.88202	4.62822	5.01956	5.29537	5.51477	1.56461	3.24936	4.43497	7.57647	5.73161	5.54806	5.65158	4.71956	2.13382	3.68098	2.69563	2.16341	3.62953	3.42201	4.38491	6.10886	2.19218	2.21445	1.72342	2.28012	1.43823	1.45993	2.65293	2.80367
AT1G03860	5.38042	6.19879	6.2948	6.3216	6.42479	6.03106	5.85127	5.83707	5.52276	6.31829	6.46766	6.62739	6.49508	6.05956	6.10909	5.65265	5.86721	6.31211	6.17173	6.19807	6.35792	5.80125	5.88442	6.26128	5.67064	6.30124	6.04036	6.02245	6.20255	5.36335	5.35419	5.49536
AT1G03870	4.99692	3.57543	2.53444	1.34968	1.31205	3.07809	2.65562	3.95496	4.86843	3.74886	2.80496	0.726229	1.27906	2.70339	1.49024	4.26896	4.58396	4.13004	2.812	3.03783	2.70335	5.57941	3.71324	2.50603	4.56766	4.31176	2.36935	3.53973	3.23527	5.64922	5.29087	5.23966
AT1G03900	7.14601	6.64997	6.65262	6.88753	6.82149	7.03962	7.03511	6.50132	7.25071	6.49344	6.51101	7.03864	6.95836	7.14453	7.23006	6.44338	7.13589	6.49168	6.38837	6.14065	6.42651	6.77184	6.96943	6.6931	7.14701	6.55304	6.20731	6.1747	6.29271	6.58002	6.6973	6.1639
AT1G03905	3.70104	2.4645	2.11729	1.60055	1.15375	1.34123	1.57482	0.714087	4.24392	2.59044	2.31185	1.88228	1.68336	1.58023	1.45953	0.607175	4.50862	2.33139	0.591234	0.915537	1.22125	1.54608	1.79301	1.2834	4.19473	1.70682	0.844902	0.590412	0.318037	1.15289	1.52978	0.203744
AT1G03910	5.98429	5.4763	5.37626	5.27664	5.52743	5.68655	5.69762	5.38127	5.89671	5.6013	5.36171	5.4156	5.46691	5.67155	5.67948	5.54613	5.93114	5.6462	5.52122	5.51256	5.50033	5.65207	5.81295	5.58249	5.8465	5.57216	5.30782	5.43171	5.44047	5.63894	5.68707	5.35111
AT1G03920	-0.649644	-0.661604	-0.131753	-1.5147	-0.719019	0.0102915	-0.256396	-0.222725	-0.683753	-0.551008	-0.200227	-1.25651	-0.11488	-0.83607	-0.107322	0.442764	-0.0914345	-0.537093	-0.188386	-1.37138	-0.828263	-0.48702	-0.20348	-0.0455312	-1.18429	-0.416137	-0.0237996	-0.257443	0.200594	-0.164579	0.0238598	0.369658
AT1G03930	5.7863	5.61165	4.82782	4.8818	4.88114	5.41548	5.30524	5.25438	5.98249	5.87662	4.99323	4.73301	4.91264	5.33166	5.24871	5.56731	5.7705	5.83987	5.21414	5.45063	5.21287	5.76441	5.47802	5.11951	5.68749	5.88502	5.17498	5.5119	5.34874	5.95708	5.79038	5.92505
AT1G03935	0.683971	0.659575	-0.72122	0.0632918	-1.23388	-0.12747	-0.327496	0.527714	0.356115	0.80897	-1.85829	-0.959253	-1.12122	-0.600464	-0.84417	-0.0672488	0.158336	0.320824	-0.350402	-2.13795	-0.834452	0.243462	-0.825706	-1.22023	0.266204	0.579261	-0.419987	-1.29562	-1.39863	0.720077	0.0592364	0.15012
AT1G03940	-3.92583	-3.46687	-2.60771	-2.82975	-3.72733	-4.02077	-3.41615	-4.67753	-4.25251	-3.7914	-1.94602	-2.50614	-4.1839	-3.46663	-3.64644	-2.59784	-4.00634	-4.53138	-4.86205	-4.93716	-2.95828	-3.33351	-2.50063	-3.61056	-2.73544	-3.6511	-5.25939	-4.21443	-2.56257	-4.79983	-3.64749	-3.99198
AT1G03950	4.66873	4.4915	4.60844	4.87972	4.66073	4.97715	4.98115	4.71185	4.58473	4.40681	4.51753	4.98332	4.78003	4.92365	5.19131	4.81773	4.40479	4.52142	4.44025	4.27364	4.25601	4.40989	4.62973	4.7131	4.55351	4.30767	4.43341	4.34124	4.19187	4.2398	4.34845	4.17019
AT1G03960	3.82192	3.37488	3.37706	3.30589	3.07226	2.97357	3.17478	3.51495	3.65753	3.56672	3.55491	3.4154	3.17854	3.31695	3.09519	3.81534	3.68015	3.44938	3.66795	3.50436	3.10785	3.13039	3.12249	3.58798	3.71023	3.52927	3.60003	3.85598	3.4382	3.22784	3.02356	3.71058
AT1G03970	5.07284	4.00431	4.43217	4.46694	4.43036	4.96927	5.14128	5.11077	5.16964	3.711	4.28264	4.34822	4.65598	5.22587	5.29384	5.30498	4.89443	3.82434	4.34494	4.3757	4.46367	4.6197	4.92982	4.99046	5.09369	3.88308	4.37796	4.49185	4.16737	4.66003	4.8009	5.00313
AT1G03980	-0.454594	-2.29061	-0.711179	-2.18967	-1.12773	-1.09318	-1.09386	-1.56642	-1.81838	-0.88842	-1.7836	-1.69518	-1.60926	-1.92583	-1.72037	-2.25685	-0.659265	-1.15369	-1.15926	-1.96967	-1.59307	-2.01267	-2.50338	-1.47698	-0.356349	-1.21046	-1.63112	-1.1877	-1.83511	-1.73357	-1.67848	-2.31858
AT1G03990	-4.75928	-2.67902	-1.6743	-1.91824	-0.960922	-2.79031	-1.65687	-2.46167	-3.06618	-2.66806	-4.65598	-1.47179	2.00022	-0.386578	-0.0583838	-1.70301	-2.95117	-3.45271	-3.43917	-1.83191	-2.41483	-2.31703	-1.91452	-1.00189	-4.11447	-3.94048	-4.5084	-3.36708	-2.64489	-2.74711	-3.25051	-3.31734
AT1G04000	2.6463	3.08131	2.83086	3.31191	3.29699	3.57374	3.40576	3.59127	2.87125	2.9525	2.80043	3.11258	3.45455	3.3121	3.35381	3.39423	2.86753	2.87723	3.15268	2.91111	3.36303	3.12488	3.34259	3.28753	2.68314	2.93366	3.05422	3.03352	3.39527	3.4587	3.35484	3.56865
AT1G04010	3.69363	3.74524	3.54749	3.46528	3.57911	3.4484	3.36129	3.03899	3.82319	3.82102	3.69983	3.54921	3.44648	3.28732	3.23739	3.09155	4.20126	3.70924	3.46035	3.44909	3.65738	3.64101	3.56747	3.31421	3.64786	3.88294	3.69108	3.3234	3.83447	3.67083	3.532	3.18723
AT1G04020	0.841152	1.83497	0.972418	0.839232	2.79107	2.15545	2.05179	1.08314	0.492731	1.82537	0.398921	0.366645	2.33819	1.72952	1.52727	0.150655	1.66566	1.65542	0.661956	0.33073	2.67462	1.63265	2.17187	1.83128	1.26452	1.99728	1.57848	0.0498783	2.80129	0.992988	1.49094	0.781117
AT1G04030	1.24232	1.18166	1.23273	0.8367	0.906352	1.73761	2.07477	1.84558	1.13655	1.19819	0.899573	0.437383	1.03223	1.69986	1.58525	1.92401	1.40647	1.4513	1.26755	1.12093	1.59489	1.79315	1.90809	1.82561	1.1658	1.63409	1.51133	1.26053	1.54175	1.89412	2.0316	1.98203
AT1G04040	7.64443	6.23461	4.23368	2.71067	2.71336	3.27737	3.18078	3.92559	7.70306	6.33309	5.36828	2.31126	0.702201	3.2219	2.20339	4.23791	7.41283	6.60056	5.71629	5.31905	4.03585	6.26099	4.55448	2.42271	7.32843	6.94902	5.14298	5.17084	4.60236	6.7016	6.06916	5.99582
AT1G04050	-0.501697	1.56505	0.471727	0.323225	1.40867	1.60763	0.931947	-0.0781901	-1.01335	1.49701	1.4539	-0.11444	0.327221	0.965584	0.823253	-0.16397	-0.630476	1.47686	1.64823	1.47552	1.28437	1.55432	1.32174	0.129158	-0.650488	1.68876	1.44038	1.60216	1.53866	2.17604	1.61525	0.615191
AT1G04070	2.91096	2.15584	2.01345	2.54539	2.27972	2.0211	1.98244	1.76333	2.82307	2.30543	1.98967	2.82904	2.53395	2.27499	2.10797	2.23721	2.99537	2.27545	2.22951	1.92649	2.24476	2.08159	2.09358	2.21628	2.86059	2.31473	2.00445	1.88162	2.11514	1.57448	1.81634	1.84692
AT1G04080	7.24298	6.59951	6.4506	6.39257	6.46705	6.59847	6.55598	6.37375	7.16367	6.58953	6.48988	6.44764	6.41617	6.46871	6.41895	6.29591	7.05236	6.61557	6.46459	6.43292	6.41432	6.53187	6.60111	6.39461	7.17786	6.6036	6.36233	6.44979	6.4364	6.48042	6.53109	6.21195
AT1G04090	-0.192627	-1.0036	-1.22074	-1.26731	-1.34045	-2.11336	-2.32554	-1.61454	0.332918	-1.13754	-0.940125	-1.75368	-2.78934	-1.32834	-1.43895	-2.06741	-0.114009	-1.59457	-0.329368	-1.44123	-1.67674	-1.88939	-1.43466	-1.18321	0.000792576	-0.771478	-1.55981	-0.933166	-1.03737	-1.54006	-1.673	-2.29755
AT1G04100	4.29691	2.57651	3.41958	2.70228	2.0027	1.94654	2.37854	2.40308	4.36603	2.2728	3.90643	3.10999	2.20635	2.17353	2.00463	2.37542	4.462	2.15402	2.25276	1.877	2.11211	1.92252	2.4116	2.69633	4.52394	2.11388	2.05527	1.80512	1.57077	1.82771	2.32536	2.50244
AT1G04110	-1.32654	-2.38809	-1.63198	-2.56902	-1.17205	-3.16438	-4.34914	-5.0818	-2.49647	-1.94743	-1.86306	-2.61468	-3.46928	-2.4559	-3.95979	-3.24031	-1.25813	-3.2112	-2.6545	-2.18198	-1.34273	-1.96128	-2.44994	-3.05599	-0.663477	-2.52514	-0.880245	-2.79001	-1.81088	-2.75381	-2.69881	-2.03286
AT1G04120	6.73585	7.63887	7.1613	7.6082	7.60809	7.48057	7.37392	7.05833	6.77735	7.9554	6.92982	7.5219	7.63209	7.31986	7.28211	6.85171	6.98968	7.70178	7.2319	6.83953	7.09755	6.80513	7.37553	7.14545	6.7669	7.70628	7.28161	6.94214	7.03487	6.81585	6.84682	6.35827
AT1G04130	3.16626	3.57293	3.37087	2.94984	3.4337	2.86555	3.01515	3.35838	3.39902	3.67042	3.87461	3.62991	3.17415	2.917	2.93022	3.22639	3.57199	3.29084	3.53313	3.32746	3.67543	2.731	2.90591	3.24093	3.07143	3.68379	3.75682	3.20686	3.64741	2.78932	2.98784	3.06434
AT1G04140	7.17238	6.9972	6.97789	7.1422	7.14762	7.39691	7.28008	7.05642	7.14638	6.99982	6.92261	7.16117	7.18694	7.28956	7.31215	6.89847	7.01135	6.96035	6.94257	6.85128	6.75794	6.92441	7.12959	6.89143	7.0571	7.02689	6.93937	6.87733	6.81122	7.03011	7.03473	6.70133
AT1G04160	6.07105	3.77391	2.93079	2.08998	2.52457	1.67687	1.68155	1.93882	6.18507	3.76615	3.23173	2.5439	2.23906	1.28569	1.34712	0.979699	5.84401	3.68577	2.90991	2.70321	2.63488	1.97529	1.87233	1.42155	5.88224	3.91832	2.84958	2.66876	3.10688	2.36645	2.29975	2.60211
AT1G04170	6.14506	6.84717	6.54773	6.73612	6.65385	6.31496	6.11397	6.16904	6.19784	6.91507	6.77693	6.80698	6.84006	6.34279	6.22386	6.1529	6.27597	6.78708	6.65272	6.86716	6.71618	6.46033	6.44108	6.53536	6.17223	6.87037	6.62018	6.66368	6.70932	6.278	6.21608	6.09528
AT1G04180	-1.83241	-3.39056	-2.89912	-5.23383	-5.17579	-4.91644	-3.57924	-5.34703	-4.84636	-3.3853	-4.95031	-3.84158	-5.17425	-5.0353	-3.95979	-4.90761	-3.45591	-3.55847	-4.82435	-4.1489	-5.16148	-5.25587	-5.02831	-4.73676	-1.86084	-3.41062	-4.94303	-4.06364	-5.04005	-4.41656	-4.67067	-0.850137
AT1G04190	3.68879	4.78702	4.44659	4.68106	4.61426	4.22389	3.95527	4.44769	3.64449	5.015	4.5972	4.52006	4.60782	4.3357	4.068	4.28224	3.71645	4.84139	4.6779	4.71659	4.72428	4.21283	4.15435	4.54953	3.56857	5.0068	4.65553	4.68401	4.85855	4.1643	4.0889	4.33062
AT1G04200	7.19348	5.53129	5.60925	5.4503	5.67829	5.95008	6.39033	5.81991	7.46411	5.53047	5.67804	6.22738	6.01012	6.58592	6.79983	5.50469	7.33696	5.6338	5.33038	5.02074	5.32733	5.59312	6.38499	5.87049	7.41794	5.60319	5.16238	5.1035	5.01319	5.14801	5.81044	5.04682
AT1G04210	5.83202	5.64009	5.49955	5.5611	5.64294	5.76243	5.75563	5.60582	6.03784	5.81452	5.93505	5.9354	5.88527	5.84718	5.84283	5.59368	6.0172	5.8559	5.62544	5.65982	5.69264	5.60487	5.98722	5.63967	6.01534	5.79267	5.63468	5.66006	5.7337	5.65362	5.84882	5.63016
AT1G04220	3.88063	4.4765	3.39067	2.68132	2.74934	2.62213	3.25442	2.33196	4.27319	4.36434	4.24444	1.98187	2.71899	3.60566	3.36401	1.68084	3.66295	4.75569	4.62303	3.85454	2.77271	2.61558	2.38728	1.08586	3.31234	4.87357	4.34	4.11906	4.1444	3.90994	3.91468	4.12725
AT1G04230	4.03413	3.48623	3.47564	3.61527	3.72755	3.86578	3.97507	3.92855	3.80796	3.17421	2.95941	3.37081	3.65628	3.66534	3.68768	3.75263	3.69702	3.11657	3.20327	3.10576	3.31251	3.42706	3.63018	3.58039	3.80139	3.0549	3.12168	3.20803	3.27923	3.3742	3.47232	3.45525
AT1G04240	6.30889	3.80412	3.01881	1.62417	1.48499	1.50783	0.969712	2.22412	6.56996	4.01297	3.81197	1.88503	1.18799	1.85372	0.921875	2.37404	6.1619	4.00473	4.02786	4.09653	3.36574	3.52392	1.94569	1.26914	6.42242	4.69271	4.17839	4.11833	4.21314	4.38997	3.46485	4.71155
AT1G04250	1.50833	1.36075	2.32034	1.45996	2.12555	1.45285	1.4627	3.72554	1.18925	1.0332	2.11724	1.59985	1.67502	1.18048	1.60838	3.31918	0.67485	1.265	2.37803	2.20313	2.50326	2.87721	1.91239	3.0194	1.5117	1.54283	2.72337	2.15476	2.91769	2.98065	2.63109	4.44161
AT1G04260	4.32515	4.04518	4.19325	4.47102	4.21374	4.28283	4.23951	4.08356	4.13121	3.84556	3.88463	4.2742	3.83294	4.2199	4.16155	3.66524	4.05629	3.79523	3.59672	3.40322	3.69131	3.8739	4.05037	3.92141	4.04415	3.71	3.65614	3.43535	3.50583	3.44626	3.55484	3.53009
AT1G04270	6.23085	7.41107	7.22702	7.50112	7.50946	7.15436	6.98628	7.08786	6.38006	7.56734	7.35828	7.41151	7.61699	7.17286	7.10951	7.03997	6.66794	7.53884	7.31421	7.75865	7.81188	7.36863	7.27086	7.44011	6.55224	7.52436	7.23938	7.45582	7.80477	7.18867	7.11973	7.30608
AT1G04280	2.61332	4.12986	4.84701	5.33167	4.99121	5.71795	5.8821	5.14995	2.69387	4.04056	4.5874	6.04743	5.80895	5.91043	6.19949	5.13061	2.8456	4.22011	3.86864	3.67234	3.94994	5.27585	5.80124	5.51589	2.73883	3.83207	3.60576	3.94995	3.27219	4.82386	5.09074	5.07932
AT1G04290	4.10045	3.86692	4.1437	3.88978	4.10766	3.66676	3.90383	3.66414	4.10248	3.56837	4.5089	4.63223	3.60798	3.36989	3.67673	3.65731	3.91047	3.49495	4.01305	3.81891	4.00873	3.87474	3.62942	3.31424	3.95211	3.73919	3.93332	3.72336	4.15638	3.93183	3.76636	3.45215
AT1G04295	-1.48884	-1.18321	-1.21091	-3.41743	-1.87426	-1.42229	-1.44215	-2.20636	-1.39243	-1.23109	-1.32276	-1.67396	-1.91624	-1.23019	-2.05891	-2.01797	-1.07369	-2.65662	-1.67139	-2.23512	-1.45525	-1.00166	-1.84086	-1.13236	-0.933603	-1.58854	-1.1918	-2.46497	-2.23583	-1.01752	-1.34998	-0.742623
AT1G04300	6.5248	5.95138	6.07232	6.04515	6.27421	6.67347	6.78956	6.3376	6.73142	5.95798	6.20579	6.2327	6.42266	6.91708	6.8768	6.49928	6.57375	6.05706	6.04923	6.06974	6.03943	6.61429	6.94281	6.469	6.67323	5.96548	5.95056	6.01628	5.97211	6.62253	6.79508	6.28099
AT1G04310	1.43628	3.21237	3.18043	2.89642	2.74181	2.40798	2.98303	1.91667	0.560178	2.99694	4.17912	2.68646	3.94906	3.41686	3.44399	1.41116	1.78348	3.27274	2.39238	2.251	2.33938	2.67057	2.94325	2.29273	1.4041	3.07206	1.97996	2.51985	2.22262	2.69109	3.13891	2.72544
AT1G04330	-3.27181	-2.52392	-1.37742	-2.99392	-2.63467	-2.29362	-1.70463	-2.75511	-3.21605	-2.58287	-1.55726	-1.95508	-2.92246	-4.81437	-2.29145	-2.37917	-3.20037	-3.26972	-4.26924	-2.72028	-3.07638	-1.52816	-2.41213	-2.52788	-2.23304	-3.57828	-2.5046	-2.49051	-2.72022	-2.08498	-2.52171	-2.56942
AT1G04340	4.47119	4.18601	4.15545	4.36719	4.46648	4.27374	4.29899	4.17842	4.5593	4.32409	4.26192	4.52526	4.57909	4.53029	4.4118	3.97491	4.42715	4.28886	4.20026	4.00828	4.15004	4.07308	4.35017	4.22343	4.38772	4.345	4.20184	3.97502	4.05327	3.9808	4.08786	3.92802
AT1G04350	4.40527	5.20316	5.0817	4.6817	5.04556	5.6466	5.82671	6.53324	4.33214	5.3369	5.26877	4.40947	4.40315	5.11856	5.26261	6.5084	3.80454	5.28957	5.84666	5.73133	5.76049	6.26855	5.81674	5.41959	4.16472	5.56081	6.038	5.98108	6.14231	6.67528	6.61203	6.59357
AT1G04360	-0.99527	-0.15769	-0.614384	-0.704259	-1.90496	-1.29013	-1.34477	-1.094	-0.740405	-1.39415	0.630493	-2.01646	-1.39624	-1.4806	-1.23956	-1.42855	-0.889536	-1.66706	-1.43333	-1.72103	-2.42012	-0.018799	-0.979302	-1.28029	-1.33964	-2.03159	-1.74987	-1.07616	-1.6236	-0.115783	-0.57703	0.425646
AT1G04370	-4.75928	-5.32508	-5.1474	-3.75864	-5.17579	-5.37495	-4.2647	-5.34703	-4.21838	-5.37627	-4.41294	-3.12411	-3.42721	-5.00667	-3.73038	-3.66756	-2.93596	-5.55877	-5.14805	-4.20154	-5.16148	-5.25587	-3.27387	-1.84824	-3.74163	-5.57777	-5.25939	-4.78793	-5.04005	-5.13121	-5.1225	-4.15157
AT1G04390	3.25303	3.39529	3.52479	3.43952	3.26056	3.53524	3.45138	3.77741	3.23151	3.51905	3.52344	3.67124	3.37227	3.47612	3.3681	3.79441	3.15335	3.50633	3.37447	3.46969	3.30708	3.44894	3.42686	3.73463	3.22168	3.49136	3.41174	3.54202	3.11102	3.56014	3.54869	3.71758
AT1G04400	8.4215	7.62029	7.62641	7.56432	7.33067	7.70841	7.65167	7.33881	8.56017	7.79819	7.67802	7.50721	7.34862	7.75164	7.82133	7.62713	8.16675	8.05936	7.90999	7.73344	7.38087	7.59354	7.48454	7.30317	8.3039	7.8928	7.82951	7.88656	7.38731	7.89396	7.80802	7.5589
AT1G04410	9.11163	9.01774	9.25263	9.4512	9.58104	9.80424	9.86825	9.69568	9.14686	9.10007	9.26883	9.49641	9.63165	9.7836	9.91389	9.67349	8.95048	9.06742	9.35123	9.657	9.64872	9.65567	9.79143	9.60626	9.14811	9.03121	9.40693	9.49836	9.5617	9.58494	9.72687	9.37582
AT1G04420	6.72449	5.91185	6.30291	5.57086	5.79427	5.63447	5.15156	4.95199	6.55662	5.8695	6.33262	5.77883	4.99708	4.90313	4.5242	4.56994	6.58989	5.77498	6.32504	6.5141	6.63371	6.50145	6.03792	5.07141	6.68338	5.96014	6.54758	6.33479	6.81252	6.6609	6.56416	6.39151
AT1G04425	-2.49104	-3.04406	-2.98476	-2.62526	-3.65835	-3.32295	-3.56711	-5.34703	-2.41147	-3.31206	-2.71636	-3.33173	-3.55782	-3.74444	-2.93333	-3.84268	-2.65977	-3.45271	-2.83429	-2.17836	-2.92177	-2.96723	-3.69599	-2.73517	-2.19506	-3.60389	-2.57188	-4.38074	-1.87237	-2.99603	-4.44814	-3.26855
AT1G04430	9.35824	7.44742	6.3443	5.64494	6.01799	6.30068	6.17165	6.02093	9.44274	7.49385	6.55821	4.97753	5.46056	6.16498	5.8339	5.87941	9.10224	7.69869	6.82788	6.62651	6.2929	6.6196	6.18227	5.53841	9.17156	7.74822	6.7011	6.63354	6.72531	6.93793	6.83334	6.68758
AT1G04440	7.15251	6.48979	6.86439	6.98042	6.8342	6.95932	7.14068	7.19003	7.36682	6.61666	6.77994	7.41279	7.30655	7.30391	7.60658	7.20126	7.14334	6.70792	6.68366	6.45581	6.42511	6.57281	6.96368	7.13757	7.25556	6.58393	6.70878	6.6248	6.37565	6.58718	6.75522	6.89933
AT1G04445	-3.04149	-4.17052	-4.55583	-3.24602	-3.4199	-3.4653	-1.80682	-2.96868	-4.05108	-5.09068	-4.95031	-4.65755	-3.42721	-2.15872	-2.50755	-2.06927	-2.20297	-4.95767	-4.86205	-4.41396	-4.00162	-4.12552	-2.015	-3.61056	-4.02569	-4.26725	-3.58767	-4.6416	-5.04005	-5.13121	-2.66514	-2.09047
AT1G04480	5.92307	6.72066	6.60672	6.80491	6.88453	6.50544	6.29481	6.12058	5.65332	6.62768	6.41751	6.56409	6.72829	6.3198	6.13958	5.66864	6.00277	6.67719	6.35136	6.64479	6.76706	6.52296	6.53483	6.40151	5.82621	6.56148	6.21572	6.19771	6.56868	6.07434	6.15463	5.7134
AT1G04490	0.674133	1.47846	2.68165	2.41823	2.46154	2.14153	2.73359	1.59743	0.782949	0.994263	2.96877	4.65325	3.21756	2.80811	3.90664	1.75983	1.26243	0.816345	-0.438925	-0.0736544	0.96227	1.28543	2.03397	1.92739	1.25215	0.209467	0.136586	-0.592559	0.103298	0.545323	1.52277	0.410547
AT1G04500	-3.92583	-0.890713	-0.629048	-0.327438	0.589685	-0.193157	0.999653	-0.0927553	-2.39867	-1.43829	-0.641081	0.0944684	1.38261	0.875747	1.27925	0.823265	-1.9873	-1.21423	-1.30855	-0.937117	-0.568819	-0.683045	-0.0920879	1.01398	-1.36328	-1.2068	-0.520371	-0.764646	-0.503487	-0.54099	0.210664	-0.575168
AT1G04510	5.25789	5.92533	5.8077	5.89316	5.85856	5.75964	5.62775	5.5688	5.25224	6.02813	5.95709	6.15541	6.03874	5.91447	5.76545	5.36606	5.33337	5.97458	5.92309	5.87076	5.75826	5.68134	5.83914	5.84298	5.30207	6.00181	5.83442	5.73136	5.77355	5.50393	5.5749	5.42618
AT1G04520	-0.676333	1.30241	0.286421	-0.787806	-0.499777	-0.337035	-1.44215	-0.643164	-0.967722	1.57883	0.58574	-1.00178	-1.68397	-0.566929	-1.22225	-0.890995	-0.861956	1.56791	0.842092	1.32393	1.51866	1.83428	0.28378	-0.801042	-0.856915	1.88866	1.4139	1.27242	2.14436	1.94466	1.93494	2.10327
AT1G04530	5.80263	6.57811	6.55246	6.69922	6.41077	6.94194	6.76569	7.5192	5.86413	6.62088	6.41182	6.809	6.22546	6.7741	6.7933	6.92255	5.61538	6.45529	6.45268	6.22552	6.49104	6.67806	6.85215	7.23735	5.80495	6.43185	6.54091	6.45012	6.40881	6.27417	6.36999	7.36835
AT1G04540	-1.09054	-2.02612	-4.06759	-2.72066	-2.21349	-1.43762	-1.51257	-0.600467	-0.221169	-2.66806	-2.44226	-3.05658	-3.06948	-1.69625	-2.56955	-1.60317	-1.21464	-3.49506	-2.50394	-2.44446	-1.53187	-1.06209	-1.11537	-0.812009	-1.14734	-4.08517	-2.04807	-2.66726	-2.32474	-2.58372	-1.13625	-1.20583
AT1G04550	1.79648	4.12719	3.311	3.44706	3.76973	4.58491	4.44328	4.60432	2.19682	4.26845	3.34257	3.32499	3.31656	4.28479	4.13566	4.64153	2.0814	4.11618	4.09238	4.13831	4.11743	4.72529	4.24376	3.87774	2.01037	4.25408	4.14484	4.14304	4.54663	4.84357	4.76489	4.72855
AT1G04555	3.39442	2.81354	2.82506	3.24979	3.20004	3.49857	3.6122	3.35726	3.30447	2.6201	2.55271	2.91811	3.01097	3.56012	3.70194	3.29041	3.14397	2.63051	2.53099	2.2318	2.66251	2.83747	3.21337	3.05997	3.06534	2.46783	2.44403	2.48062	2.52096	2.71163	2.75927	2.53578
AT1G04570	5.86698	2.96822	2.08366	1.67228	1.85638	0.484418	1.14921	1.28538	6.08639	3.14814	2.42239	2.70277	2.31658	1.19322	2.01107	1.00269	5.12245	2.07789	2.12883	1.66887	1.38866	0.294287	0.825056	1.57027	5.38156	3.40806	2.50916	1.55813	2.09365	-0.353882	0.363871	1.54173
AT1G04580	-4.75928	-3.45533	-4.93679	-3.92679	-2.38191	-1.81919	-0.064673	-1.47311	-4.21412	-5.37627	-3.69432	-4.93579	-1.07658	-1.04405	1.12017	0.63941	-4.25425	-4.86083	-5.14805	-4.71894	-3.88639	-3.14804	-1.85112	-2.93602	-4.34167	-5.33064	-5.25939	-5.22005	-4.75186	-4.26287	-1.36608	-2.6058
AT1G04590	2.83035	4.05388	3.41786	3.66099	3.78182	3.36462	3.20226	3.52577	2.69635	4.26033	3.62049	3.38148	3.86611	3.27714	3.01286	3.40146	2.9663	4.19582	3.95396	4.09009	4.27044	3.82429	3.54744	3.73905	2.67375	4.26656	3.85368	3.92573	4.25574	3.94962	3.69507	3.68399
AT1G04600	1.53841	0.402867	1.08151	1.26173	1.60651	3.06274	3.5177	3.42436	2.0271	1.0388	-0.139201	1.83805	1.06229	3.57478	3.40882	3.95207	1.90242	0.386305	1.07538	1.52883	2.05274	3.09614	3.43768	2.73451	1.67906	0.859625	1.39723	1.83071	2.00178	3.0692	3.66476	3.73155
AT1G04620	4.6646	5.1779	5.45391	5.30867	5.45267	5.22012	4.92414	2.98357	4.73961	5.30765	5.85372	5.30258	5.01611	4.83888	4.41219	1.97445	5.24294	5.25285	5.8092	5.9072	6.05627	5.56936	5.04107	2.95534	4.89292	5.40457	5.82163	5.90793	6.15674	5.88204	5.65401	3.08326
AT1G04630	4.65272	4.3629	4.65153	4.60146	4.72059	4.43715	4.49121	4.33818	4.48282	4.21608	4.38955	4.53042	4.41415	4.40599	4.49353	4.12569	4.42999	4.19908	4.41123	4.41074	4.54423	4.3889	4.38973	4.44412	4.50144	4.17738	4.40379	4.33394	4.52585	4.29534	4.37053	4.07974
AT1G04635	0.0461174	0.449265	-0.047645	0.0204368	0.268245	-1.50884	-0.864387	-1.04808	0.00276956	0.0218639	-0.856079	-0.273471	-0.027399	-1.15567	-1.1447	-0.129286	-0.530887	-0.0722199	0.371872	0.468095	-0.44256	-0.584015	-0.794827	-0.496154	0.0751955	0.195214	0.361497	0.255273	0.176515	-0.381663	-1.24826	0.190408
AT1G04640	3.94417	5.46786	5.19974	5.04655	5.20129	5.48521	5.34404	4.83362	3.6917	5.25985	5.18794	4.58764	4.34087	4.78117	4.74238	4.64103	3.7931	5.31171	5.40022	5.35225	5.4855	5.37703	5.03971	4.36484	3.89178	5.31373	5.52789	5.33365	5.4851	5.58851	5.44672	4.89595
AT1G04650	-0.887176	-0.575511	0.162174	0.297836	0.572781	-0.61492	-1.2127	0.723046	-1.20089	-0.144662	0.844094	1.12574	0.734007	-0.665226	-0.323694	1.41097	-2.42386	-0.0539042	0.604278	1.0207	0.765144	-0.622775	-0.972311	0.417023	-1.64678	0.0877392	0.866542	0.569588	0.892874	-0.279676	-0.713642	0.60684
AT1G04660	-4.1905	-3.56836	-3.56274	-3.12648	-3.98225	-4.51627	-4.48745	-5.34703	-4.73118	-4.63479	-3.45112	-3.62663	-4.50332	-3.30862	-3.59697	-3.79717	-4.4901	-4.16375	-3.23889	-3.53831	-4.6601	-4.47452	-3.9218	-5.18596	-4.02569	-3.78722	-3.91126	-4.20925	-5.04005	-3.88065	-3.32749	-3.99198
AT1G04680	5.72503	6.53539	5.46787	4.84529	5.66289	5.81031	6.16417	6.2729	6.13718	6.30257	5.52034	4.49162	4.42535	5.71782	5.65319	5.08019	6.02348	6.60807	6.12826	5.61364	5.79842	5.61924	5.14481	4.86089	5.37721	6.78498	5.95608	5.92133	6.35078	5.96329	6.0102	5.81722
AT1G04690	7.32409	7.1193	7.26628	7.42888	7.36781	7.22415	7.27019	7.42617	7.34333	7.07583	7.11197	7.32748	7.52945	7.29391	7.51233	7.29058	7.22639	7.07058	7.16455	7.07206	6.85651	6.56187	6.87837	7.3024	7.14655	7.03404	7.23384	7.03852	6.79453	6.56848	6.69852	7.02581
AT1G04700	1.41961	-0.308407	-0.478299	-0.530371	-0.247499	0.300586	0.192517	0.332618	1.7692	-0.591551	-0.0699398	-0.397573	0.0774964	0.190577	0.408188	0.913191	1.20626	-0.323817	-0.352886	-0.193629	-0.557348	-0.119564	-0.213483	0.0446213	1.14197	-0.22568	-0.186488	-0.0734544	-0.337198	0.110274	0.392037	-0.179898
AT1G04710	3.27943	3.72928	3.77202	3.51972	3.90109	3.70452	3.74982	3.9572	3.49607	3.5992	4.1455	3.60357	3.14178	3.25064	3.49854	3.87792	3.29918	3.73137	4.12291	4.50804	4.69083	4.48034	3.94091	3.33395	3.55389	3.92245	4.25182	4.37554	4.82003	4.51657	4.60445	4.07854
AT1G04730	0.900719	0.930927	0.931998	0.922142	2.21059	1.74715	1.70552	0.748942	0.679767	1.08489	0.12893	0.696084	1.78922	1.35344	0.881924	0.997851	1.6955	0.967853	0.270031	0.787755	2.3637	1.45209	2.01543	1.90821	1.32554	1.00632	0.933996	0.0437178	2.18957	0.983038	1.01854	0.412008
AT1G04750	7.49209	7.03654	7.20315	7.31442	7.11427	7.02588	7.05941	6.64853	7.38401	6.84256	7.0297	7.43505	7.17691	7.06466	7.19516	6.46269	7.27767	6.86672	6.6985	6.54674	6.39928	6.35821	6.74993	6.76402	7.32587	6.67536	6.63427	6.41168	6.22781	6.08113	6.15592	6.01443
AT1G04760	0.331162	-2.14373	-0.751241	-2.0186	-2.46698	-3.65921	-3.12773	-3.528	0.704301	-2.38478	-0.831833	-2.01646	-2.83396	-3.01105	-4.76886	-3.07251	0.43078	-1.85699	-1.34954	-1.46886	-1.68958	-2.70125	-3.69034	-4.73666	-0.0477772	-1.17632	-0.463712	-0.631891	-1.85277	-2.11841	-2.77216	-1.78461
AT1G04770	4.97384	5.55723	4.44734	5.59323	5.07774	5.59907	5.61503	5.42033	5.40889	5.81077	4.3957	5.379	5.32466	5.46297	5.61207	5.15593	5.36112	6.14927	5.20099	5.81777	6.45534	6.10065	5.85219	5.49432	5.25843	5.70389	4.83272	5.62861	5.65723	5.96888	6.00222	5.39503
AT1G04778	-4.1905	-3.10344	-2.86269	-3.41743	-2.38191	-4.81598	-3.16972	-3.96838	-3.81277	-4.15316	-2.67393	-2.71431	-2.08957	-2.83091	-1.37645	-4.72068	-3.11209	-2.37187	-3.77133	-3.84862	-2.87995	-4.23585	-3.2185	-2.81144	-3.66209	-3.7264	-3.43457	-3.63577	-2.56257	-4.79983	-3.21828	-1.99505
AT1G04780	6.94144	6.22631	6.55684	6.65063	6.50357	6.5591	6.92801	6.39466	6.97342	6.0472	6.81037	6.9399	6.73659	6.78586	7.05495	6.40401	6.88816	6.18192	6.01789	5.97171	5.96453	6.08017	6.77075	6.56323	6.90169	5.96601	5.91089	5.9253	5.6231	5.84914	6.28503	6.06555
AT1G04790	4.74334	4.28913	4.43599	4.35301	4.45432	4.6122	4.78706	4.55233	4.93123	4.51932	4.5975	4.68673	4.62425	4.83423	5.01897	4.7276	4.87821	4.57754	4.52703	4.55123	4.62106	4.76087	4.90263	4.79548	4.80517	4.48351	4.45463	4.57428	4.64422	4.74305	4.88214	4.56772
AT1G04800	4.60468	3.96661	4.37907	3.12452	4.0035	4.21225	3.40623	2.5895	3.86972	3.25563	3.72458	2.83725	2.71538	3.44059	3.33528	2.946	4.70623	3.525	3.57387	3.22046	3.54963	4.63004	3.72752	2.92587	4.3403	3.50797	4.19317	3.30674	3.86826	4.19838	3.87613	3.54213
AT1G04810	5.02923	6.29755	6.2673	6.59604	6.53675	6.48287	6.62353	6.02729	5.10299	6.49051	6.08531	7.40654	6.81257	6.77102	6.95219	6.10634	5.18195	6.45375	6.13299	6.0278	6.03953	6.33239	6.79523	6.42148	5.04092	6.33059	6.11677	6.11243	5.95439	6.25149	6.31795	5.78468
AT1G04820	8.64526	7.89388	7.77108	7.55522	7.45216	6.59819	6.55391	6.32815	9.06293	8.20553	8.26809	8.22967	7.76441	6.99547	7.05526	6.59283	9.0092	8.1174	7.99078	7.98022	7.6832	6.85649	6.83905	6.75209	8.96437	8.38069	7.96553	7.76873	7.85308	6.6067	6.76274	6.91421
AT1G04830	4.76442	3.95588	4.0677	4.0147	4.08485	4.22157	4.31373	4.1266	4.99925	4.20699	4.02851	4.51755	4.47767	4.49039	4.53115	4.21213	4.846	4.17149	4.14312	3.95545	4.00401	4.09371	4.27951	4.29035	4.89302	4.15636	4.04664	4.07877	3.96743	4.19349	4.19862	4.1331
AT1G04840	0.0247064	0.649192	0.639818	0.385417	0.147981	0.00223125	-0.473248	0.0161056	0.801049	0.626678	0.906694	0.627667	0.44574	0.638845	-0.242694	-0.18162	0.575789	0.549386	1.16411	0.677065	0.675813	0.0996607	-0.166038	-0.158326	0.298505	0.444696	1.21714	0.831415	1.00074	0.102083	-0.203782	-0.118336
AT1G04850	6.04692	6.48909	6.48552	6.79875	6.92654	7.05642	7.11813	6.8765	6.02131	6.42074	6.40272	6.7818	7.09122	7.20515	7.34938	6.9381	6.0098	6.48914	6.37916	6.29993	6.41668	6.56619	6.86032	6.87619	5.95193	6.31863	6.32676	6.3007	6.29708	6.39418	6.53329	6.31203
AT1G04860	5.83049	5.32766	5.27683	5.4312	5.24809	5.4013	5.50213	5.44828	5.94135	5.46099	5.46363	5.69392	5.39379	5.46215	5.41525	5.57383	5.75718	5.46857	5.36079	5.52196	5.30352	5.53099	5.61451	5.54002	5.93269	5.44583	5.3602	5.3536	5.1987	5.47061	5.5475	5.34021
AT1G04870	3.13414	5.6102	5.21181	5.6945	5.36355	5.31605	5.02384	5.02539	3.12244	5.83839	5.24923	5.98049	5.57257	5.36775	5.39777	4.52727	3.59764	5.75586	5.15725	5.19077	5.50145	5.11827	5.52759	5.69159	3.42953	5.62145	4.93139	4.93525	5.14539	4.43023	4.39222	4.39284
AT1G04880	-2.59249	-4.16607	-2.79748	-3.12269	-2.76082	-1.79606	-2.17415	-3.68315	-1.84334	-2.74036	-1.55726	-2.27887	-3.59481	-4.01749	-4.9743	-2.90017	-1.7442	-2.93905	-2.74229	-2.58522	-2.42012	-2.47156	-3.40783	-3.85476	-2.45129	-4.08517	-3.26865	-2.76628	-2.58447	-3.37655	-2.66944	-4.21624
AT1G04900	2.50822	3.68123	3.45148	3.3421	3.43531	2.29907	2.06335	2.57026	2.3891	3.76035	3.87129	3.07881	3.04479	2.20831	2.16459	2.54583	2.81874	3.74785	3.75169	3.91758	3.65253	2.67616	2.59238	3.09508	2.78291	3.95703	3.55835	3.67132	3.61239	2.27973	2.18564	2.34298
AT1G04910	6.30621	5.18968	5.13944	5.22977	5.2883	5.40982	5.30613	5.3643	6.51968	5.42399	5.08736	5.2387	5.41447	5.52476	5.50248	5.38644	6.24828	5.41241	5.31649	5.09659	5.00967	5.2461	5.25109	5.37399	6.2902	5.44007	5.17762	5.16469	4.95884	5.21794	5.15451	5.28428
AT1G04920	-0.584627	-0.584343	-0.740383	-1.2072	-0.796322	-1.96343	-1.35771	-1.17291	-0.350271	-0.338876	-0.723742	-1.20412	-0.909378	-1.55556	-1.6872	-1.13675	0.176699	-0.748069	-0.369547	-0.445594	-0.418549	-1.01755	-2.11118	-1.19391	-0.612874	-0.228274	-0.0825508	-0.873399	0.0609183	-1.15068	-1.54713	-1.12901
AT1G04930	4.09105	2.40995	2.64282	2.42731	2.48657	1.87176	1.6977	1.86124	4.19347	2.23159	2.75517	2.44863	2.29016	1.91504	1.81662	1.43652	4.0934	1.89967	1.88888	1.9308	1.93016	1.95035	2.28018	1.86317	4.05	2.22856	1.81221	2.106	1.78367	1.87792	2.01517	1.81587
AT1G04940	0.449647	0.202106	0.703274	0.407754	0.410426	0.219505	0.262206	0.873048	-0.130362	0.414845	0.940476	0.464769	0.251816	0.269689	0.290445	0.892448	0.198702	0.504576	0.981202	1.07589	1.16368	0.481852	0.16801	0.698944	-0.097734	0.141493	1.06202	1.27621	1.39343	0.647699	0.38429	0.857815
AT1G04945	3.26642	3.82802	3.49821	3.70888	3.42326	2.6967	2.21872	3.30249	3.21077	4.26282	3.79025	3.99653	3.48221	2.68885	2.47261	3.13478	3.75799	4.06248	3.57627	3.74987	3.59253	2.63548	2.81706	3.4799	3.50869	4.14714	3.35027	3.38819	3.44586	2.07193	2.2346	2.51111
AT1G04950	3.28327	4.29764	4.05034	4.14503	4.26385	4.34772	4.2812	4.58886	3.28744	4.2878	3.98649	3.87711	4.12298	4.27367	4.27774	4.62712	3.22226	4.45545	4.45943	4.23666	4.41291	4.48329	4.33523	4.21564	3.09702	4.4055	4.46947	4.51626	4.46538	4.78998	4.68051	4.67003
AT1G04960	5.46861	4.95565	5.33703	5.29796	5.19417	5.2729	5.63576	5.26264	5.45405	4.80192	5.45053	5.57249	5.45454	5.36759	5.72347	5.08178	5.35864	4.93125	4.64368	4.61948	4.6992	4.95224	5.23515	5.06836	5.41537	4.67729	4.72049	4.57631	4.47947	4.87219	5.05462	5.00419
AT1G04970	5.03466	4.97174	5.63271	5.69349	5.62318	6.08602	6.29742	6.01138	4.97313	4.91803	6.00056	6.06254	6.09621	6.05318	6.37277	6.27578	4.95271	4.93319	5.13685	5.09199	4.96696	5.40957	5.69947	5.67131	4.94943	4.844	5.20923	5.29113	4.92233	5.74138	5.72804	5.551
AT1G04980	4.5585	6.81753	7.37381	7.86517	7.91157	6.85309	6.81746	6.87206	4.79159	6.78883	6.95506	7.73266	7.85417	6.99903	7.20438	6.48205	5.71016	6.64638	7.30199	6.71532	7.27603	5.64873	6.35458	6.84965	5.77665	6.62159	7.44941	6.58113	7.11211	5.18015	5.50301	5.45803
AT1G04985	5.48787	5.10809	5.20247	5.11212	5.14793	5.14725	5.19434	4.9751	5.64291	5.06709	5.44876	5.27469	5.01319	5.3016	5.18372	5.00701	5.37819	5.09728	4.94484	4.90359	5.07182	5.46597	5.41305	5.04337	5.45887	5.14485	4.95692	4.85845	4.91093	5.32538	5.41857	5.02643
AT1G04990	5.74841	5.29319	5.72569	5.91543	6.22985	6.33906	6.65919	5.05755	5.86456	5.42779	5.85222	6.68698	6.67127	6.95828	7.14644	5.9393	5.58466	5.232	5.63818	5.67064	5.90681	5.88849	6.41037	5.66969	5.6935	5.42479	5.91865	5.60787	5.73901	5.89606	6.20744	4.47471
AT1G05000	3.90469	2.9535	2.46767	3.31585	3.31949	3.1277	3.83782	3.20065	3.94459	2.94071	2.5096	2.32161	4.54019	3.21603	4.02423	3.42286	3.7552	2.87992	1.88205	1.73399	2.65588	2.77391	3.27076	3.00367	3.87407	2.67589	1.71896	1.3282	2.15922	2.61067	3.45296	1.67619
AT1G05010	10.4956	9.1021	10.1665	10.5102	10.0426	9.5661	9.60546	8.202	10.2858	8.89366	9.03217	10.3804	10.4223	9.64659	9.91434	8.55827	10.5513	8.6127	8.31279	8.61259	9.52242	9.31836	9.76313	9.81001	10.6798	8.38004	8.36255	8.02996	8.4185	8.06565	8.48015	7.43733
AT1G05020	3.28012	0.102862	1.94186	1.08128	1.02891	-0.32527	0.420701	-1.28464	3.51014	-0.529113	1.46143	1.46126	1.23522	0.619898	0.139557	-0.443464	3.48872	-0.771127	-0.0467894	-0.508788	1.02101	0.353485	1.35233	1.81494	3.95737	-0.492735	-0.850435	-1.13589	-1.16449	-2.01376	-0.59662	-1.32917
AT1G05030	5.00088	4.18504	4.16161	4.1323	4.23126	4.27356	4.10678	4.03195	4.81321	4.28641	4.1548	4.29247	4.17989	4.18576	4.02887	4.10877	4.87283	4.26642	4.3187	4.35049	4.22041	4.27692	4.18664	4.37639	4.89615	4.45794	4.39633	4.40102	4.28239	4.26136	4.13578	4.0259
AT1G05055	3.19102	3.48626	3.16993	3.42908	3.56908	3.52197	3.25209	3.35839	2.78706	3.37141	2.95976	3.07922	3.40177	3.20649	3.18396	3.21338	2.52244	3.30247	3.24364	3.37659	3.10988	3.17043	2.9118	3.16142	2.71813	3.51477	3.37688	3.31142	3.33408	3.12937	2.96814	2.99727
AT1G05060	3.96285	4.29233	4.40386	4.71838	4.43286	4.53614	4.69056	4.72525	4.06361	4.48793	4.38828	4.98633	4.73562	4.69412	4.91871	4.89245	4.03065	4.46768	4.39589	4.28689	4.45271	4.31857	4.65673	4.84607	3.9687	4.48451	4.49471	4.33125	4.43557	4.25275	4.3893	4.6799
AT1G05065	-0.786042	-1.22616	-0.17375	-1.29998	-1.51355	-2.71137	-3.99164	-1.45809	-0.312459	-1.69035	0.154722	-0.460316	-1.32147	-2.05761	-4.69931	-0.749289	-0.905589	-1.64957	-0.118924	-0.170777	-0.336543	-1.73164	-1.48997	-0.78989	-0.658038	-0.650916	0.0375326	-0.33735	-0.36053	-1.15218	-1.34989	-0.307465
AT1G05070	2.89947	3.74441	3.20153	3.50187	3.61564	3.38906	3.37327	3.96147	2.81787	3.79915	3.12305	2.73925	3.16314	3.09772	3.08115	4.05014	2.63477	3.79917	3.86553	3.85479	3.82839	3.60984	3.35512	3.56826	2.45423	3.94277	3.70325	3.94658	3.94204	3.73015	3.64119	4.25131
AT1G05090	1.70573	0.265183	0.659113	0.995189	1.05462	1.30285	0.723807	0.604013	1.78749	0.560966	0.569623	1.20559	0.773813	0.892715	1.0477	0.736174	1.45288	0.759466	0.843196	0.22432	0.796488	0.326652	0.491617	0.733715	1.7866	0.668417	0.434215	0.342873	0.882327	0.836871	0.657637	0.966532
AT1G05100	3.07278	1.48909	1.7975	1.09988	1.37812	-0.0961479	2.04325	0.236264	3.5461	1.48995	0.217375	3.48746	3.52946	2.24366	3.14796	0.947802	4.13866	0.803097	-0.931417	-0.985019	-1.0639	-0.841996	1.45459	0.426089	3.73357	-0.307336	-0.32125	-1.38897	-0.384565	-1.53456	1.34372	2.44534
AT1G05120	5.85998	4.97904	4.73457	4.93301	4.78091	4.89855	4.7425	4.89521	5.89955	5.26246	4.77244	5.20944	5.31865	4.93987	5.1176	5.20832	5.79206	5.17675	4.8813	4.5986	4.58893	4.47576	4.85698	5.18289	5.97465	5.1622	4.76824	4.67382	4.5739	4.47012	4.48952	4.55205
AT1G05140	4.0234	5.78501	5.49588	5.4229	5.55915	5.60022	5.42841	5.71825	4.11769	5.99076	5.83883	5.21568	5.33659	5.21749	5.27871	5.80701	3.98444	6.04489	6.38564	6.58073	6.1824	6.01666	5.54582	5.27811	4.07305	6.17246	6.5356	6.49618	6.50943	6.45435	6.27729	6.28715
AT1G05150	4.47901	4.44055	4.19395	4.28235	4.46264	4.69324	4.79251	4.81462	4.54284	4.64557	3.94285	4.24253	4.44278	4.84217	4.98136	5.01685	4.50856	4.61273	4.45662	4.63798	4.63014	4.80959	4.70719	4.51028	4.57868	4.71748	4.5578	4.65154	4.66714	4.8798	4.83456	4.92834
AT1G05160	2.62155	3.53591	3.24742	3.3801	3.2746	3.77275	3.55282	3.67103	2.60268	3.83831	3.14463	3.52906	3.15986	3.62939	3.46587	3.55986	2.45194	3.74971	3.59308	3.43093	3.47155	3.89325	3.93611	3.7402	2.30361	3.83316	3.47939	3.49891	3.62678	4.08678	3.88418	3.56809
AT1G05170	4.19044	5.0625	5.25196	5.54778	5.36508	5.17025	4.89157	5.10967	4.06954	5.18715	5.35245	6.16085	5.49463	5.17493	5.11276	4.71346	4.49629	4.74092	4.94043	4.74933	5.0381	4.59396	5.01986	5.41588	4.25832	5.17084	5.13581	4.82602	5.01476	4.15916	4.16941	4.69145
AT1G05180	5.27971	5.68877	5.72356	6.05304	5.92376	5.86003	5.83927	5.6798	5.18637	5.90191	5.68629	6.25931	6.12002	6.01722	6.06519	5.60348	5.35847	5.85988	5.73087	5.50484	5.70278	5.59341	5.97031	6.09806	5.33619	5.79923	5.70716	5.54329	5.51542	5.2877	5.31094	5.19903
AT1G05190	7.87946	6.91503	7.40215	6.84188	6.88857	7.02263	6.60071	6.23976	7.7729	6.81453	7.56556	7.02339	6.12807	6.48302	6.16165	6.28976	7.68917	6.76752	7.44011	7.84462	7.82859	7.96203	7.29622	6.28777	7.77981	6.97998	7.6523	7.75947	8.11545	8.11187	7.96964	7.71376
AT1G05200	5.97132	5.80161	5.68947	5.74927	5.56937	5.94544	5.76547	5.83585	6.11619	6.09901	5.37473	5.42972	5.63696	5.81157	5.7544	6.2395	5.77318	5.90478	6.10104	6.10861	5.73574	6.2229	6.04183	5.9917	5.68148	6.20565	6.23023	6.27601	6.05893	6.59082	6.38078	6.48403
AT1G05205	2.79084	2.90625	3.17221	3.1777	3.49107	3.06018	3.13174	3.25076	2.69688	3.10569	2.89117	3.18853	3.25907	3.00976	3.22157	3.49709	2.80481	2.98675	2.84841	2.90604	3.35221	2.82997	2.97371	3.18077	2.93424	2.89839	2.82013	2.91586	3.19726	2.77055	2.67992	2.77269
AT1G05210	2.43912	2.01941	2.23024	2.06878	1.70263	0.652292	0.323431	1.12454	1.87679	1.97567	1.53829	1.99573	0.793997	1.01259	0.746058	-0.766243	2.00723	1.99284	1.73438	1.70592	1.65054	0.236296	0.749622	0.955515	2.05202	1.94791	1.92109	1.47168	1.80514	-0.390629	0.0649654	0.507954
AT1G05220	-1.00743	-0.74136	-0.2827	0.101628	-0.135529	0.552214	-0.00043505	-0.192756	-1.25483	-1.13854	-0.582217	0.0706808	-0.3726	0.219378	-0.0406431	-1.18609	-2.85389	-1.02424	-0.738602	-0.561107	0.00527877	-0.364648	0.47876	0.629648	-1.82783	-1.11009	-1.39066	-0.989374	-0.536666	-1.51019	-1.33219	-1.47747
AT1G05230	3.21271	3.51815	3.61086	3.57758	3.7347	4.50486	4.43937	4.40145	3.01235	3.76253	3.57453	3.95553	3.89007	4.27088	4.39825	4.26047	2.93524	3.76558	3.87925	4.22921	4.1833	4.53644	4.34766	3.78525	3.40305	3.7547	4.07502	3.96825	4.40194	4.69032	4.5652	4.16717
AT1G05260	-4.75928	-3.52765	-4.2441	-3.41534	-2.68897	-5.04655	-4.45374	-3.96838	-3.81277	-4.63479	-4.73795	-2.56649	-1.84116	-3.63572	-4.61136	-5.00221	-3.47268	-3.89152	-4.9904	-4.93716	-4.6601	-5.25587	-5.02831	-4.52471	-4.02569	-3.99161	-4.95814	-4.64754	-5.04005	-4.59556	-4.44814	-4.97583
AT1G05270	5.22947	5.07087	5.18368	5.20659	5.26797	5.28908	5.35364	5.16909	5.16152	5.0169	5.10667	5.2846	5.31168	5.42398	5.46832	5.31283	5.10742	5.05665	5.1492	5.13809	5.01885	5.17397	5.27503	5.26527	5.24582	4.98772	5.1003	5.00478	4.93242	4.9856	5.11609	5.0405
AT1G05300	5.40947	4.14212	4.29042	4.88141	4.04975	3.81691	3.57896	4.7152	5.43158	3.66371	4.14453	4.50951	3.21083	3.43561	3.15653	4.39886	5.25002	3.53343	3.82777	4.37345	4.18278	3.75078	3.82963	5.62054	4.97255	3.60886	3.32189	4.45323	3.50109	3.12729	2.77797	3.65618
AT1G05310	0.851093	-0.201348	0.438488	0.51916	0.26409	0.633306	0.301648	1.81326	0.614681	-0.418552	0.173873	0.0856102	0.490083	0.089203	-0.0898921	1.28158	0.530942	-0.260528	0.652065	-0.0501142	0.471933	0.926494	0.321124	1.06781	0.506374	-0.195228	0.765192	0.897811	0.483864	0.46411	0.550933	1.6232
AT1G05320	3.96756	3.97064	4.16484	3.9921	4.07746	4.32794	4.20173	4.613	3.83543	3.86715	4.37124	3.60613	3.66766	4.06222	3.57883	4.52531	3.6934	3.70908	4.6027	4.88088	4.61711	4.5364	4.20901	4.50519	3.5809	4.03429	4.58666	4.95328	4.81487	4.68738	4.41655	4.96548
AT1G05340	6.1405	4.02585	4.82693	5.12886	5.21887	5.02324	6.68928	5.11168	6.35604	3.058	4.53233	6.06433	5.59449	6.11007	6.98682	3.59613	6.4249	3.65381	2.97914	1.25175	1.96917	3.99879	5.36079	3.36733	6.43786	2.89189	2.62376	1.72422	1.12437	3.45029	5.35262	4.4979
AT1G05350	6.41198	5.83556	6.0898	6.18394	6.06961	5.80477	5.70633	5.28339	6.50323	5.80555	6.23594	6.62743	6.23812	5.93516	5.91382	4.81114	6.43128	5.71253	5.53925	5.44744	5.55132	5.30755	5.80305	5.59576	6.46329	5.69989	5.53488	5.26969	5.36967	4.71888	5.04191	4.47897
AT1G05360	3.05727	3.1083	3.22777	3.13577	3.20065	3.20804	2.95533	3.07577	3.2975	3.31006	2.80467	3.46919	3.44934	3.20524	3.2951	3.302	3.17866	3.09119	3.10848	3.0978	2.94513	2.96995	3.07416	3.08697	3.26568	3.3098	3.40113	3.1424	3.01887	3.16455	3.02039	3.38051
AT1G05370	-1.614	-1.08193	-1.42678	-1.56201	-1.9411	-1.29013	-1.28438	-2.03328	-2.11288	-1.14962	0.205043	-1.56322	-2.97313	-1.26217	-1.08678	-1.85082	-1.44139	-1.34124	-1.83341	-1.17368	-0.571383	-0.243139	-1.35163	-1.34539	-1.82695	-1.93287	-1.18363	-1.41896	-1.46857	-0.490499	-0.436078	-1.24504
AT1G05380	6.79139	5.43407	5.57203	5.55824	5.68981	5.64649	5.62652	5.49317	6.82784	5.50859	5.63929	5.71075	5.7478	5.72008	5.73686	5.48645	6.60771	5.46959	5.64903	5.4618	5.42271	5.43496	5.66698	5.56596	6.69684	5.53773	5.52047	5.45916	5.36364	5.42241	5.44039	5.42046
AT1G05385	3.40003	3.11876	3.4649	2.99732	2.75529	3.0415	2.70172	3.01802	3.21253	3.02102	3.81875	3.08971	1.83545	2.29734	2.11338	3.09575	2.86506	2.98904	3.71165	4.23287	3.70826	4.49332	3.44162	3.18005	3.1289	3.29139	3.85556	4.25684	3.93523	4.59912	4.30768	4.3107
AT1G05400	-0.0831382	-0.516598	-0.450243	-0.994908	-1.20707	-0.560602	-0.340611	-0.852155	-0.170099	-0.554532	-0.679406	-0.911159	-1.09593	-0.807475	-0.97748	-0.551364	0.185989	-0.393153	-1.19336	-1.08534	-0.918471	-0.0286861	-0.625842	-0.578199	-0.23326	-0.421957	-0.27993	-0.853276	-0.827318	-0.419548	-0.405747	-0.750276
AT1G05410	5.40776	3.63258	3.07504	3.32631	3.15553	3.28932	3.30831	3.3694	5.45926	4.02091	2.92603	3.18791	3.29461	3.45433	3.30708	3.54127	4.76121	4.1047	3.66778	3.61555	3.33532	3.35984	3.33411	3.46139	4.78915	3.97648	3.60985	3.52983	3.31291	3.56097	3.47721	3.8268
AT1G05420	5.12048	1.12027	0.0937334	-0.933534	-2.91056	-1.93249	-3.12773	-2.75753	4.61653	0.630984	-1.63695	-2.31813	-3.44742	-2.80444	-2.65412	-2.97123	3.90302	0.57842	-0.145773	-0.134265	-2.56096	-2.33051	-3.45197	-3.82768	4.30611	0.801787	0.24731	-0.192676	-2.49155	-1.18332	-2.31311	-1.0066
AT1G05430	4.74282	4.88518	4.70806	4.8342	4.83545	4.8201	4.78788	4.90173	4.58359	4.76545	4.54754	4.53821	4.68174	4.80947	4.8707	4.77899	4.33662	4.86676	4.80692	4.5591	4.63266	4.44206	4.56605	4.76667	4.41524	4.8748	4.81062	4.65078	4.49658	4.39876	4.42367	4.65773
AT1G05440	-3.61023	-3.7457	-2.92482	-3.24306	-3.2782	-3.79433	-4.69781	-3.80446	-3.26709	-2.93542	-3.18778	-4.34597	-2.89508	-5.0353	-4.54045	-3.84268	-3.43863	-3.58348	-2.8125	-4.41396	-2.8862	-3.06879	-2.11256	-2.87811	-3.34621	-3.07718	-2.14282	-4.21443	-3.68358	-2.84059	-3.99907	-4.15157
AT1G05450	-4.17905	-4.0703	-3.87092	-4.28582	-3.15315	-2.3215	0.120659	-0.92577	-4.84636	-5.37627	-4.95031	-4.55532	-1.99684	-0.240181	0.0298747	-1.04347	-4.76251	-4.15305	-3.77133	-4.48717	-3.77627	-2.5238	-0.706599	-1.79701	-4.63622	-5.57777	-5.25939	-3.94054	-3.40081	-3.15225	-0.309016	-1.28411
AT1G05460	0.934442	3.15406	2.53358	2.50069	2.87199	2.87837	2.66155	3.66269	0.438855	3.25154	2.69636	1.8488	2.35261	2.3025	2.13595	3.69309	0.424317	3.45401	3.28791	3.60912	3.55017	3.34003	2.69063	3.17843	0.376338	3.53359	3.37675	3.61038	3.63057	3.30334	3.21828	3.81387
AT1G05470	0.98871	1.8647	1.50781	1.03117	1.36986	1.31907	1.00011	0.456029	0.859276	1.64887	2.08734	0.501814	1.32094	0.925005	0.762627	0.125331	1.08286	1.56673	1.72133	1.55869	1.93698	1.76454	1.31746	0.723244	0.920136	2.09611	2.19211	2.05884	2.12755	2.10417	1.69045	1.92609
AT1G05490	-2.74515	-1.95991	-3.09166	-2.41062	-3.49054	-2.23235	-2.26907	-4.42643	-3.26709	-2.08412	-3.27173	-2.91162	-1.8761	-2.45325	-2.37289	-2.02004	-4.25425	-2.38028	-2.35894	-2.33569	-2.45495	-3.27153	-3.40783	-3.5406	-2.82182	-2.56565	-2.11544	-3.19023	-2.22098	-2.24845	-2.32933	-1.42041
AT1G05500	6.11158	6.03253	5.84647	5.72476	5.81462	5.62097	5.56334	5.87015	6.19935	6.19004	5.66376	5.69991	5.98225	5.59886	5.79317	5.76567	6.1164	6.06005	5.82599	5.69119	5.55849	5.45673	5.51239	5.79593	6.07271	6.11073	5.80002	5.69639	5.56505	5.45311	5.46513	5.84477
AT1G05520	6.29747	6.11371	6.10029	6.28015	6.25897	6.11135	6.12391	6.02033	6.35064	6.22139	6.18114	6.32013	6.53476	6.33009	6.39707	6.04788	6.16942	6.0181	6.12203	5.89415	5.689	5.69807	6.02131	6.11066	6.20592	6.20303	6.11367	5.80721	5.70106	5.53384	5.68476	5.53564
AT1G05540	0.256089	1.81144	1.24853	-0.279188	0.502135	0.559961	-0.235923	-0.395028	-0.0934317	1.71552	1.87122	0.0393726	-0.322675	-0.1319	-0.273923	0.123145	0.148375	1.78801	2.21481	2.43618	1.91859	1.91462	0.453723	-0.434846	-0.33273	2.13891	2.25956	2.2628	2.75242	2.41556	1.96708	1.69926
AT1G05550	-3.98918	-2.14958	-3.85463	-2.99681	-2.76082	-4.61836	-3.85163	-4.70395	-4.84636	-1.75892	-2.78593	-2.92873	-4.50332	-3.90713	-3.73038	-2.50831	-3.07419	-2.01139	-4.66862	-2.76351	-3.07767	-1.9068	-3.41985	-2.59967	-3.34588	-1.69421	-3.1338	-2.92414	-2.49155	-1.83458	-1.52472	-2.35519
AT1G05560	2.02817	4.82977	4.93092	5.34858	5.24247	4.6487	4.4397	2.43094	1.85128	4.76887	4.22994	6.00389	6.20507	4.60789	4.59921	2.82335	2.64965	5.22511	4.85109	4.77478	5.02507	5.04645	4.76314	2.90518	2.24794	5.03241	4.87866	4.98129	5.30326	5.45666	5.48111	4.34625
AT1G05562	1.86838	3.74737	3.13479	2.69532	2.96354	3.39313	3.05223	2.25841	1.99512	3.95296	3.35144	2.21893	1.89958	2.52154	2.34509	2.12096	1.69854	3.91003	4.0716	4.35695	4.13228	4.4478	3.52985	1.50243	1.47523	4.3266	4.24002	4.27852	4.52703	4.90376	4.7582	3.60695
AT1G05570	6.00327	7.21093	7.14899	7.88139	8.00393	8.49265	8.54534	8.62917	6.09471	7.40265	7.05387	8.26086	8.20046	8.61598	8.75396	8.51644	6.18366	7.22564	7.44904	7.10575	7.70824	7.56569	8.32545	8.47658	6.33033	7.16775	7.60131	7.27722	7.57454	7.2282	7.37305	7.31009
AT1G05575	2.00547	2.75255	3.60517	2.38652	1.26002	1.57593	2.05881	0.973343	2.08183	1.19924	4.38187	3.02339	2.24864	1.32464	1.06661	1.47875	1.97669	0.941626	0.473318	0.872695	1.62441	1.70175	1.86729	2.20449	2.11616	0.00520004	-0.24702	0.846508	-0.0867239	1.28878	1.82438	0.966002
AT1G05590	2.37762	4.0234	3.43717	3.78363	3.72075	3.91586	3.56589	4.2519	2.52585	4.21367	3.42918	3.7608	3.40359	3.96665	3.61895	4.17427	2.46949	4.16359	3.7837	4.25263	4.00593	3.85034	3.60816	3.98644	2.51909	4.21727	4.07098	4.24113	4.12683	3.87919	3.65111	4.32137
AT1G05600	0.356156	2.07311	1.93546	2.08396	1.85921	2.45562	2.3251	2.80888	0.674612	2.18517	2.1438	1.97045	2.10702	2.69292	2.36356	2.77931	0.263126	2.31012	2.66929	2.51839	2.35349	2.61622	2.45832	2.5399	0.37628	2.34765	2.37856	2.5072	2.29571	2.73839	2.79609	2.87204
AT1G05610	-1.27384	-1.14672	-1.68015	-1.9687	-2.16741	-1.54528	-1.59563	-2.46525	-0.681297	-2.75039	-0.829671	-1.71667	-1.57251	-2.58328	-1.80983	-1.77317	-0.89528	-1.72724	-1.89383	-1.42436	-1.56033	-1.40187	-1.80564	-1.82006	-0.321786	-2.36256	-1.43622	-2.00274	-1.21854	-0.972822	-1.90402	-2.56942
AT1G05620	2.35686	2.48155	3.20041	3.24239	3.46567	2.98483	3.49482	2.75757	2.47156	2.27905	2.45434	2.653	4.16593	3.0243	3.65123	3.47709	2.55314	2.44652	2.04583	2.71303	2.94691	2.68948	2.94681	2.87336	2.52037	2.20417	2.63071	2.49933	2.67815	2.67606	2.7365	2.6752
AT1G05630	4.0346	5.29664	5.5106	5.40179	5.61165	5.37638	5.01406	4.94324	3.91247	5.00684	6.01138	5.61041	5.52346	5.25063	5.18995	3.99564	4.24841	4.7486	4.99596	4.90613	5.54059	5.04336	5.35985	5.02663	4.16979	4.96256	5.20879	4.69493	5.20918	4.31815	4.43824	4.66853
AT1G05640	-0.477042	3.17561	2.10263	2.48306	2.98253	3.32094	2.63524	1.17851	-0.727543	3.2404	1.77321	1.86222	2.61156	2.87457	2.44162	-0.0812491	0.27657	3.11346	2.51915	1.87415	2.80458	2.469	2.6098	1.39982	-0.701366	3.27719	2.69659	1.63605	2.70304	1.88786	2.16535	0.37814
AT1G05670	1.15714	2.76178	2.84363	2.54041	2.7691	2.72946	2.83017	2.76126	1.38044	2.98739	3.55238	2.30827	2.73657	2.53559	2.73017	2.94971	1.83073	2.91437	2.91287	2.95323	2.93687	2.88453	2.97991	2.79171	1.29548	3.03615	3.02019	3.15625	3.0522	3.07813	3.38449	2.99856
AT1G05675	2.64797	3.32227	4.15321	2.59578	2.61089	2.72924	3.29351	0.103293	2.65802	1.4029	6.51235	3.43986	2.95542	2.75901	2.76535	0.186319	3.46814	0.875389	1.90155	2.33859	3.19113	3.70482	3.86016	2.78415	2.99771	0.0805511	0.288591	0.996065	0.945051	1.98	3.64564	0.461973
AT1G05680	-2.28679	1.1301	0.604539	1.59248	2.0255	0.159271	5.0058	0.64844	-3.05227	0.0337262	0.878911	1.84699	3.66898	1.75449	4.77711	0.98637	-0.637202	0.0800447	-2.35072	-1.47857	-1.04725	1.50401	3.23518	1.66057	-1.91616	-0.954218	-1.49354	-1.89765	-1.29609	1.32119	5.08793	2.55682
AT1G05690	0.220726	2.37107	1.25576	1.61002	2.0333	2.85747	3.18441	2.82602	0.654396	2.74507	1.62903	1.32009	1.81311	2.91853	3.04056	3.3259	-0.166358	2.6095	2.43061	2.29544	2.4027	3.06363	2.93814	2.56292	0.071566	2.59109	2.30559	2.28964	2.427	3.47916	3.40182	3.19663
AT1G05700	-4.75928	-2.02332	-5.1474	-4.17174	-5.17579	-3.79433	-3.60247	-5.34703	-3.70086	-2.65129	-2.86314	-4.44859	-4.20809	-3.6446	-3.39233	-3.79717	-4.00634	-2.56251	-4.42281	-2.92654	-4.08292	-2.42985	-3.45197	-2.57835	-4.34167	-3.25987	-3.75348	-5.22005	-4.5906	-4.41656	-4.44814	-3.86898
AT1G05710	2.62411	4.22133	3.55846	3.67882	4.27141	4.80848	5.11433	3.92846	3.03301	4.38585	3.26168	3.77997	4.8674	5.12449	5.40323	3.32257	3.48206	4.4339	3.1455	2.337	3.3671	4.29641	4.64765	2.91123	3.19753	3.89665	3.15418	2.57153	3.11613	4.52809	4.71448	2.69156
AT1G05720	4.71043	4.92763	4.82417	5.34714	5.15088	5.34325	5.25362	5.14028	4.6282	5.04398	4.76779	5.28605	5.20163	5.24756	5.52913	5.05309	4.55434	4.94052	4.86556	4.66227	4.78027	4.66904	4.8663	5.09683	4.53872	4.94896	4.8879	4.80303	4.59391	4.54531	4.53763	4.54388
AT1G05730	1.41293	1.66569	1.49174	1.58973	1.30317	0.239344	-0.420226	0.892456	1.44559	1.70599	1.43663	1.59313	0.742085	0.475551	-0.12152	-0.277486	1.67891	1.80726	1.05732	1.08714	0.908546	-0.919459	-0.0139935	0.9283	1.69658	1.69069	0.74597	0.879033	1.08831	-0.707613	-0.466397	-0.9011
AT1G05750	2.56069	2.78194	3.08551	3.07937	2.92982	2.76618	2.64174	2.6303	2.26311	2.73665	3.07291	3.42221	2.71947	2.94192	2.87656	2.33722	2.55408	2.83663	2.8313	3.12382	3.00916	2.81603	2.90302	2.94922	2.58036	2.82638	2.94585	3.00753	3.02605	2.50462	2.27442	2.09343
AT1G05760	2.11	1.12246	1.72412	1.59141	1.64918	1.39169	1.22792	1.29526	1.95288	1.13798	1.74304	1.56886	1.547	1.43245	1.42855	1.10719	1.92954	1.12871	1.22848	0.966948	1.58063	1.5013	1.03013	1.04948	1.91197	0.985591	1.34403	1.23148	1.52767	1.6184	1.40468	0.928189
AT1G05770	-0.0100754	-1.11362	-0.657187	-0.418782	-1.25194	-1.07289	-1.13491	-1.11785	-0.582609	-1.51713	-0.822198	-1.0488	-1.6947	-1.49213	-1.49593	-1.4027	0.0290083	-1.01675	-1.1016	-1.27857	-1.29835	-1.77801	-1.56468	-2.42468	-0.860936	-1.65507	-1.63112	-1.0719	-1.21048	-1.22564	-1.62624	-1.85604
AT1G05780	2.51606	1.79524	1.76515	1.63545	1.52551	1.65964	2.03753	1.39972	2.53143	1.72503	1.78475	1.03152	1.52646	1.64159	1.61693	1.49596	2.28279	1.91209	1.78246	1.52278	1.44723	1.62998	1.7547	1.32896	2.31213	1.83706	1.77019	1.70544	1.5603	1.83292	1.87105	1.30105
AT1G05785	2.96523	2.63614	3.04844	3.25329	3.00089	2.82987	3.05808	3.02982	3.27807	2.84354	2.96763	3.91403	3.19528	3.11064	3.35538	3.13602	3.32065	2.76424	2.6605	2.45633	2.7033	2.75932	3.26553	3.09651	3.2948	2.44137	2.72529	2.48538	2.81184	2.74019	2.89288	2.63992
AT1G05790	4.15883	4.78739	4.73227	4.94383	5.00564	5.39788	5.43187	4.92103	4.22896	4.91641	4.68118	5.14946	4.95381	5.40862	5.36844	4.97813	4.20678	4.90668	4.86572	4.83359	4.79201	5.15834	5.27429	4.90355	4.13642	4.9657	4.90026	4.83994	4.80809	5.32665	5.29252	4.73797
AT1G05805	6.36909	4.91128	5.49203	5.70868	5.21442	5.38169	5.52291	5.48497	6.60011	4.86086	5.13263	5.97563	5.42485	5.67349	5.81769	5.58657	6.1003	5.05651	5.2773	5.25535	5.22396	5.10172	5.48053	5.83028	6.44255	4.78612	5.08242	5.52562	4.97284	4.86953	5.13456	5.65979
AT1G05810	4.84736	3.0029	2.59069	2.10871	1.88816	2.53907	2.81616	1.69113	5.0917	3.05546	2.83747	2.39966	1.91938	2.76887	2.49483	1.72882	4.87158	3.35495	2.27031	2.09022	2.4442	3.79395	3.35253	2.13483	4.90761	2.96853	2.23328	2.01262	1.97026	3.62168	3.43993	2.73294
AT1G05820	1.51174	0.937627	1.24943	1.07042	0.880747	-0.0776146	0.632629	0.508169	1.52498	0.931717	1.53814	2.31699	1.05498	0.946325	0.577109	0.61256	1.86365	1.01869	0.848398	0.591211	0.815671	0.758764	0.741232	0.781648	1.60792	1.12196	0.629333	0.589476	0.683256	0.902959	0.616161	0.648559
AT1G05830	5.02128	4.86508	4.71077	4.71413	4.84648	5.13431	5.05861	5.07603	5.01213	4.86861	4.5729	4.69917	4.79786	5.13328	5.04189	4.91754	4.98479	4.92765	4.82761	4.74258	4.71226	5.12783	5.17675	4.90226	4.86726	4.96416	4.81661	4.85101	4.85412	5.27037	5.1837	4.93203
AT1G05835	-1.61444	-3.45179	-1.97861	-2.91213	-2.80147	-3.71609	-2.67833	-3.03489	-2.37737	-2.17115	-2.15296	-3.22381	-1.91418	-3.57692	-3.11402	-2.50349	-2.43721	-4.374	-3.77133	-2.72028	-2.34344	-2.39639	-2.25797	-3.54634	-1.52653	-2.65968	-4.48381	-3.0582	-1.85663	-3.75005	-1.93505	-2.04589
AT1G05840	4.90837	4.8167	5.12839	5.2815	5.2182	6.08607	6.18396	5.59034	4.93992	4.92874	5.04863	5.60248	5.43766	6.21166	6.19655	5.46998	5.02333	5.09835	4.87173	4.69613	4.94508	5.72456	6.17043	5.71144	4.93361	4.77634	4.84001	4.74038	4.73484	5.77414	5.73088	5.20715
AT1G05850	9.46672	9.09732	8.61094	8.01542	8.05157	8.12162	7.97716	7.91798	9.54576	9.07463	8.58906	7.96698	7.7248	8.07238	7.85528	7.7864	9.37022	9.10671	8.52	8.44836	8.17859	8.39583	7.87259	7.71339	9.38309	9.17207	8.46454	8.52337	8.44965	8.50175	8.49593	8.67509
AT1G05860	2.76024	2.51398	1.97005	2.24701	2.53146	2.51586	2.47248	2.96453	2.54458	2.58847	2.21224	2.02031	2.41511	2.62516	2.58616	3.2816	2.55379	2.46798	2.71103	2.54179	2.68123	2.76156	2.56431	2.59606	2.4402	2.66653	2.71564	2.67701	2.79222	3.14172	2.84871	3.09208
AT1G05870	3.1762	2.86005	2.64259	2.56504	3.04403	3.4308	3.56935	4.27205	3.23521	3.05867	1.67619	2.34819	3.17633	3.23708	3.56719	4.47437	2.87752	2.5826	2.79255	2.89744	2.83827	2.7925	2.8799	3.21977	2.9099	3.31618	3.44457	3.27967	3.5446	3.76605	3.69045	4.68957
AT1G05880	-0.354215	0.517414	2.43808	3.56633	3.18533	2.83582	3.34705	2.94556	0.903591	-0.480009	3.88724	6.17562	3.71165	3.58718	3.1459	2.28402	0.530667	-0.178234	0.922623	0.752258	0.134109	1.76586	3.05191	2.13761	0.916938	-0.338155	0.502855	0.727117	0.315582	0.823077	1.77476	0.356849
AT1G05890	5.5183	5.82852	5.88239	6.07261	6.11407	6.81256	7.02309	6.09742	5.49097	5.67572	5.63582	6.4653	6.20375	6.97474	6.93643	6.35281	5.43525	5.81137	5.6614	5.55853	5.81128	6.70179	7.03993	6.44291	5.38348	5.65028	5.62691	5.58263	5.57512	6.7551	6.82184	5.91673
AT1G05894	-1.76451	-1.61026	-2.18431	-1.94503	-3.86052	-1.61535	-1.84378	-0.844643	-1.99966	-2.15455	-3.02069	-2.37846	-2.17976	-1.83797	-1.12901	-1.59263	-1.17028	-1.87812	-2.20208	-2.42353	-3.67837	-2.4993	-2.03233	-1.66333	-1.00079	-2.32326	-1.92706	-1.99027	-3.40081	-1.48313	-1.41979	-1.59318
AT1G05900	3.73076	3.85152	3.66262	3.56582	3.5643	4.17871	4.20095	4.49268	3.66855	4.01176	3.78313	3.45096	3.63552	3.9546	4.04949	4.62966	3.5019	4.07938	4.03417	3.99262	3.91339	4.35718	4.11365	4.05172	3.63928	4.05644	4.19958	4.13319	4.03813	4.64691	4.39496	4.64499
AT1G05910	4.58162	5.29004	5.24122	5.56193	5.56259	5.3337	5.19498	5.55719	4.7036	5.44626	5.2253	5.74122	5.71038	5.54194	5.54464	5.39399	4.61468	5.27004	5.26299	5.2132	5.24006	4.99511	5.23248	5.73188	4.61372	5.45271	5.26073	5.1485	5.23994	4.71452	4.78575	5.0916
AT1G05940	5.00809	5.42181	5.74153	5.92911	5.89006	5.87397	5.94463	6.22508	4.95413	5.42916	5.83571	6.15365	5.8944	5.92365	6.00583	6.05237	4.87886	5.28847	5.83147	5.97872	5.85174	5.69138	5.81179	6.00196	5.00392	5.37827	5.94646	5.91509	5.8318	5.82475	5.74311	5.67237
AT1G05950	-1.3995	1.56411	1.10523	1.37868	1.85522	2.90481	2.96841	1.85488	-1.70564	1.46183	0.798954	0.987467	1.67096	3.25114	3.05532	2.1658	-1.61327	1.63632	1.9043	1.64905	2.5318	2.45356	2.51503	1.80692	-1.91616	1.73967	1.59016	1.62289	2.53918	2.21686	2.43268	1.70022
AT1G05960	6.58701	5.51123	5.63285	5.41999	5.46675	5.68204	5.47297	5.1826	6.60597	5.63304	5.91048	6.17742	5.37302	5.64876	5.2537	5.11902	6.6792	5.4832	5.3624	5.6455	5.72166	5.91851	5.86039	5.08615	6.68001	5.69636	5.5263	5.60816	5.8432	6.07473	5.99943	5.36667
AT1G05970	0.749848	1.57351	1.5377	1.66027	1.3626	1.83326	1.8535	1.77084	1.01882	1.41723	1.48806	1.61464	1.15797	1.78981	1.73808	1.57759	0.900873	1.68348	1.80431	1.92348	2.08981	2.17564	2.06761	1.44173	1.05258	1.43353	1.30348	1.91641	1.82107	2.15343	2.23731	2.11355
AT1G06000	5.53194	5.08838	5.49778	5.39389	5.58381	4.97804	4.90976	4.64492	5.44537	4.77428	4.57806	5.59359	5.14936	5.08356	5.2153	4.87492	5.4944	4.55374	4.21594	4.91962	5.89097	4.98058	5.03657	5.38298	5.73439	4.72719	4.64514	4.32172	5.82835	3.71493	4.06716	3.6492
AT1G06002	4.03493	3.00526	4.19575	4.10987	4.02097	3.4227	3.58672	2.9501	4.26163	2.45301	3.05829	5.0953	3.92054	4.03409	4.25034	3.99524	3.98942	2.5123	3.15836	4.04491	4.45034	3.84567	3.9951	4.4696	4.26853	2.42964	3.24516	3.53542	3.83565	2.96817	3.19459	2.10293
AT1G06010	2.72552	2.78875	2.86687	3.15545	3.03529	2.30448	2.44824	2.28652	2.43346	2.79147	2.61957	3.01586	2.77708	2.33572	2.36038	2.35658	2.57876	2.77969	2.75578	2.80825	3.15584	2.60121	2.52962	2.69059	2.64747	2.69184	2.80413	2.82028	2.99298	2.42984	2.48066	2.28923
AT1G06020	-1.38681	-2.36479	-1.84766	-1.69469	-1.48972	-0.715813	-1.21481	-1.11397	-1.13262	-1.72285	-1.54058	-0.766391	-1.17444	-0.720649	-1.20146	-0.372622	-0.776089	-1.50462	-1.29721	-0.692974	-1.62813	-0.771289	-2.10373	-0.389077	-0.731766	-2.14949	-1.80898	-0.939399	-1.38555	-0.979223	-2.61215	-0.807427
AT1G06040	7.55007	5.47706	6.52816	6.51545	5.29508	2.54106	3.65806	7.9229	7.46114	5.48484	6.28504	6.12481	4.94332	1.88606	3.52703	7.96383	6.70215	4.96752	6.72851	7.15558	5.74393	2.55961	3.14135	7.33942	7.24058	5.88013	6.93048	7.2196	6.2771	3.25983	3.70095	8.41402
AT1G06050	2.61729	2.37187	3.21029	3.28455	2.64821	2.87499	3.09116	3.48796	2.39638	2.05289	3.19072	3.72664	2.98483	3.03865	3.45167	3.29698	2.52023	2.35609	2.39749	2.52333	2.88424	2.472	3.31988	3.6107	2.60726	2.10442	2.25793	2.54669	2.37163	1.89167	2.40308	3.19773
AT1G06060	5.05924	3.91723	4.27382	4.19299	4.01686	4.20141	4.22706	4.33741	5.05729	3.71283	4.12267	4.20198	4.07533	4.28929	4.45013	4.28139	4.83998	3.98973	4.11006	4.04998	3.75591	3.93346	4.02684	4.13512	4.93866	3.90245	4.07053	4.04751	3.77317	4.0141	4.07679	4.31797
AT1G06070	4.68737	4.15333	4.15662	4.3145	4.25733	4.14415	4.06133	4.21925	4.81319	4.26889	4.31111	4.63426	4.44806	4.37125	4.27592	4.21494	4.73027	4.18065	4.18671	4.111	4.08674	4.01087	4.32803	4.3895	4.86336	4.32076	4.1985	4.07897	3.98717	3.98399	4.18139	4.10223
AT1G06080	-2.34108	-1.76425	-1.84507	-4.4683	-4.46176	-4.90248	-5.14839	-4.04528	-3.32795	-1.87315	-0.146906	-4.93579	-5.0899	-5.30502	-5.18041	-5.13308	-4.25425	-1.26787	-1.58246	-3.44692	-3.81602	-5.01872	-5.02831	-5.18596	-2.31438	-1.34708	-2.49132	-2.45591	-4.40444	-4.59556	-3.99008	-0.63539
AT1G06090	-1.48503	-3.28967	-2.16285	-2.71703	-1.58302	-1.05898	-1.35859	-0.638179	-1.43915	-1.76309	-2.44226	-1.91344	-1.37921	-0.667609	-1.31542	-0.11338	-0.952274	-5.11543	-3.2075	-3.53831	-2.24066	-1.08518	-1.58366	-0.871513	-2.01619	-3.49698	-2.43813	-1.58625	-1.72842	-2.02821	-1.37342	-0.481262
AT1G06110	2.99948	4.67119	4.52195	4.72024	4.86907	5.67322	5.64922	5.228	3.05714	4.7427	4.23371	4.71374	4.77105	5.68262	5.58181	5.16526	2.97139	4.82787	4.7797	4.56944	4.95933	5.65306	5.77211	5.40305	3.06282	4.70061	4.76912	4.70469	4.62196	5.81055	5.70725	5.16684
AT1G06130	5.33307	4.86603	5.18316	5.38892	5.42202	5.94369	6.07933	5.67203	5.41206	4.77651	5.09261	5.83759	5.37446	6.05764	6.09936	5.58094	5.41923	4.8706	5.07325	5.09822	5.36015	5.61543	6.06076	5.7493	5.53361	4.72036	5.18786	5.0913	5.16422	5.39906	5.62065	5.26327
AT1G06135	-2.20445	-1.18618	-0.496377	-1.61876	-2.14553	-3.10141	-1.63745	-3.99283	-4.21838	-3.31206	-2.56127	-1.83541	-2.27914	-3.42973	-2.74869	-5.08347	-2.53615	-2.29633	-3.18816	-3.83666	-2.11746	-3.52098	-2.44777	-3.18801	-2.34251	-3.37896	-4.73094	-4.6416	-4.75186	-4.40597	-1.50075	-3.76829
AT1G06137	-3.90932	-3.28967	-2.50863	-3.56203	-3.11033	-3.65921	-3.16816	-4.14736	-4.41318	-3.98846	-4.57334	-2.92873	-4.12804	-3.68729	-4.66026	-3.71999	-4.76251	-4.82836	-3.90191	-4.0517	-4.50442	-3.3159	-3.22217	-4.73676	-4.02569	-5.57777	-4.23295	-4.21443	-5.04005	-5.13121	-4.06693	-4.97583
AT1G06140	0.387825	0.707405	0.975481	0.739141	0.780739	0.605775	0.537389	-1.40415	0.632444	0.58615	1.33279	1.13002	0.766364	0.425228	0.53324	-0.161279	0.721615	0.846922	1.19884	1.36603	0.757053	0.47707	0.812124	0.527075	0.81981	0.635712	1.1793	0.888928	1.00828	0.262541	0.381612	-0.397762
AT1G06148	-0.249753	-1.88141	-0.793678	-1.06177	-1.42999	-1.96707	-1.7587	-3.02587	-0.830593	-2.1783	-2.06631	1.02826	-0.792291	-1.86394	-1.69143	-2.79813	-1.66094	-2.45633	-1.98713	-2.43929	-2.48327	-2.37585	-1.51828	-1.72333	-0.980578	-1.86693	-5.04212	-2.4831	-1.90222	-2.83258	-2.17718	-2.42151
AT1G06150	1.00386	1.80364	1.98946	2.17466	1.99871	1.61896	1.48346	1.73779	0.811499	2.11758	1.76026	2.29937	1.88329	1.77756	1.67323	1.42226	1.15651	2.12786	1.93676	1.84992	1.63703	1.13428	1.26115	1.74063	1.07226	2.21588	1.93773	1.83602	1.88458	0.942481	0.824158	1.63084
AT1G06160	-0.59084	0.723	0.488529	0.590447	-0.631145	0.955873	0.669387	2.45884	-0.993858	-2.16735	0.189917	-3.05861	-0.0150754	-0.278433	-0.931224	2.1093	-1.93978	-0.948883	-0.88679	1.86651	2.2648	3.51823	1.59035	1.47135	-1.89712	-1.33136	-2.60494	1.5744	-0.714343	1.66176	1.07367	1.92985
AT1G06170	-2.48681	-3.70234	-3.13772	-4.7069	-3.2782	-3.48148	-3.41615	-3.40823	-2.21108	-2.75512	-2.32022	-3.43839	-4.2343	-2.93505	-2.93333	-5.25854	-2.33624	-3.44369	-3.06823	-2.62005	-2.20507	-4.84653	-3.83936	-2.63579	-2.31438	-3.03665	-2.23513	-3.10011	-3.16422	-2.95715	-3.99907	-3.53482
AT1G06180	-3.34577	0.383987	0.973798	2.29383	2.14283	2.33599	1.98505	2.04044	-3.64884	-0.0160064	-0.815594	1.31246	2.9725	1.89083	2.05549	1.88591	-3.84278	0.443717	-0.721307	-0.128732	0.744645	0.940618	1.83144	2.27047	-3.66209	0.352749	-0.187348	-0.721912	-0.171255	-0.253125	0.235698	-0.573087
AT1G06190	5.53296	5.79643	5.75576	5.55417	5.41901	5.13993	4.87736	5.1001	5.46864	5.74639	6.05069	5.72508	5.13931	5.0952	4.79002	5.29656	5.39723	5.86035	6.02618	6.39953	5.80058	5.62481	5.14043	5.39463	5.49989	5.94538	6.10803	6.32185	5.98192	5.53783	5.52445	5.87784
AT1G06200	5.70243	5.34589	5.69326	5.63608	5.42721	5.26852	5.229	5.35274	5.7413	5.37038	5.76408	5.66019	5.3839	5.25347	5.20723	5.44708	5.66361	5.46376	5.62188	5.58315	5.45275	5.3398	5.44536	5.68148	5.75017	5.42892	5.54884	5.58753	5.29942	5.27468	5.38619	5.46421
AT1G06210	5.98307	5.01276	5.31774	5.21757	5.07208	4.77252	4.70392	4.91641	6.1135	5.10243	5.5586	5.53034	5.34358	5.00194	5.15303	5.16793	5.90259	5.03741	4.97646	5.02651	4.8822	4.59283	4.77043	5.16158	5.99164	4.99554	5.01648	5.145	5.00148	4.51716	4.57654	5.06614
AT1G06220	4.88306	6.33273	5.94003	6.10788	6.07414	5.88603	5.62658	5.97509	4.912	6.59259	6.19215	6.07632	6.27776	5.82124	5.65751	6.03505	4.9586	6.55124	6.27799	6.35457	6.34756	5.84936	5.85992	6.13904	4.91569	6.65668	6.14631	6.3171	6.44498	5.89355	5.77368	5.77851
AT1G06230	6.24992	5.8482	5.83769	5.9658	5.95945	6.23134	6.28089	6.11475	6.34838	6.02952	6.02752	6.46421	6.26239	6.5361	6.55976	6.33119	6.3385	6.09475	5.85138	5.8716	5.88169	6.13583	6.37517	6.25233	6.381	5.95605	5.80225	5.82905	5.75733	6.09592	6.16718	6.07405
AT1G06240	2.1892	3.63954	3.38613	3.16974	3.60188	3.85158	3.68221	3.83616	1.7373	3.60295	3.57406	2.7149	3.08774	3.35848	2.97022	3.84022	1.59761	3.55621	3.98817	4.25293	4.0518	4.27175	3.61808	3.33515	1.86142	3.85242	4.17357	4.12308	4.37318	4.52296	4.44259	4.12487
AT1G06265	0.964009	1.62405	1.30514	1.45344	1.4202	2.0884	1.87344	1.55997	1.07711	1.74205	1.84263	0.977482	1.24103	1.74934	1.38935	2.02556	0.881654	1.93504	2.09478	2.18321	2.28652	2.55645	1.90082	1.44135	0.729799	1.95561	2.35127	2.56113	2.40484	2.97223	2.82017	2.20754
AT1G06270	1.0242	1.73609	1.99877	1.7066	1.92715	1.39291	1.02426	1.45362	0.8691	2.14807	1.93682	1.76356	1.57768	1.20038	1.08893	1.93799	1.06071	1.75555	1.93089	2.11326	2.08703	1.36313	1.27876	1.29715	1.33225	2.08235	2.18847	2.23234	2.3734	1.58491	1.48697	1.77659
AT1G06290	6.34714	6.01083	6.15157	6.55993	6.68446	6.79783	6.99723	6.8317	6.35001	6.11266	6.01238	6.53439	7.07313	6.99781	7.25685	6.93169	6.33483	6.04212	5.95623	6.07035	6.29781	6.35275	6.61228	6.60545	6.45012	5.93152	6.08001	5.98864	6.2384	6.18031	6.35764	6.46638
AT1G06360	0.137792	-4.93589	-3.44593	-5.23383	-5.17579	-5.37495	-5.14839	-4.45114	-0.101635	-4.8176	-4.87832	-4.93579	-5.17425	-5.30502	-4.87933	-3.96544	-0.146797	-5.55877	-5.14805	-3.90224	-3.85036	-4.47058	-4.11924	-5.18596	-0.717673	-4.36619	-2.95709	-3.23944	-4.07254	-3.82643	-4.00191	-2.12642
AT1G06380	3.42029	3.57501	3.20674	3.33424	3.17719	2.5298	2.15489	2.95574	3.10007	3.63901	3.20771	3.2442	3.03971	2.73371	2.35238	2.71376	3.38884	3.44655	3.25426	3.52958	3.10471	2.62801	2.59346	3.08355	3.35245	3.54053	3.03348	3.30151	3.23603	2.19962	2.07874	2.8493
AT1G06390	5.50915	5.93828	5.73837	5.85686	5.9657	6.2341	6.00264	5.58158	5.39766	5.89529	5.40345	5.80681	5.94895	6.07294	5.91513	5.38868	5.32978	5.92015	5.65	5.40501	5.73462	6.16299	6.20343	5.73076	5.34362	5.82015	5.60195	5.41998	5.44411	6.17163	6.10945	5.57205
AT1G06400	5.74109	4.89488	4.70515	4.88691	4.87808	5.62328	5.823	5.54692	5.88148	5.08486	4.33771	4.51578	5.06668	5.71419	5.93334	5.9596	5.68861	5.32636	4.57895	4.86017	4.83641	5.51899	5.37785	5.13214	5.78504	5.03139	4.79326	5.02179	4.87449	5.74229	5.64039	5.53087
AT1G06410	8.50402	6.88668	6.84091	6.98547	6.87116	7.27455	7.33007	7.34276	8.59098	6.92078	6.47075	6.80801	6.98293	7.20471	7.38309	7.30108	8.2799	7.0331	6.75837	6.58246	6.42283	6.91289	7.06134	6.96148	8.41406	6.93251	6.63742	6.8048	6.42934	6.94864	6.99138	7.27768
AT1G06420	-1.55095	-2.3008	-3.39856	-3.92679	-2.15251	-2.79606	-3.46459	-4.42337	-1.98538	-4.53294	-2.25009	-3.11694	-3.14193	-2.19469	-2.60704	-5.08347	-2.84002	-3.44644	-3.41623	-3.0152	-2.57508	-3.03899	-4.31639	-4.06655	-2.39053	-3.28576	-2.55065	-3.048	-2.56333	-2.14184	-3.30063	-3.86262
AT1G06430	6.69137	6.52537	6.58199	6.89569	7.27333	7.67843	8.05767	8.32481	6.67156	6.68689	6.57893	6.96323	7.87365	7.912	8.60991	8.47452	6.32493	6.69692	6.81493	6.77089	6.97994	7.48466	7.76825	7.97146	6.62607	6.75583	6.98286	6.85411	6.96322	7.73885	7.7646	8.298
AT1G06440	1.00173	0.860159	1.16591	0.896729	1.25699	0.623121	0.385134	-0.0964873	1.36877	0.515184	1.34685	1.27444	0.911861	0.640756	0.449354	0.0468344	1.19605	0.867535	1.43901	1.90211	1.41083	0.70557	0.542941	0.390252	1.44899	0.879005	0.99415	1.24175	1.53268	0.542541	0.473595	-0.0777098
AT1G06450	0.612029	1.10275	0.656262	0.849849	1.02657	1.79967	1.61615	1.2836	0.0247644	1.19374	0.6903	0.833467	0.788796	1.4553	1.45135	0.707236	-0.447495	1.19784	0.214918	-0.472917	0.175105	1.08808	1.34453	0.999997	0.279921	0.972301	0.323724	-0.0716286	0.248155	0.869863	1.13607	1.02892
AT1G06460	7.99095	7.50822	8.44096	8.39111	7.91734	6.43268	6.13295	7.18915	7.45822	7.05759	8.5281	7.72291	7.06433	5.67286	5.09632	7.43631	6.9679	6.89274	8.786	8.88963	7.96935	6.76678	6.1294	7.13239	7.22135	7.55957	8.75779	8.93035	8.0963	7.022	6.81114	7.43468
AT1G06470	5.92232	4.86598	5.05121	5.05413	4.69551	4.35533	4.20242	4.58317	6.23322	5.1728	5.24534	5.13511	4.91845	4.51812	4.24575	4.95701	5.85254	4.95326	5.29659	5.38032	4.79531	4.48419	4.39894	4.93693	5.98127	5.24765	5.37917	5.37164	4.8869	4.5322	4.40414	4.89145
AT1G06475	-0.853061	-0.740667	-1.1716	-0.786979	-0.713287	-1.10165	-0.969245	-1.6125	0.166814	-0.660775	-0.90484	-1.21221	-0.681012	-1.87228	-1.60382	-0.918368	0.469751	-0.725401	-0.393525	-0.774024	-0.897496	-0.990528	-2.02251	-2.4796	-0.152457	-0.910622	-0.613535	-0.609873	-0.536821	-1.15068	-0.985558	-2.42924
AT1G06490	2.45933	1.70343	2.13071	1.43496	1.96861	2.18868	2.02333	1.37195	2.07535	2.05296	2.06394	0.996971	2.02917	2.21342	2.18571	1.94216	2.31996	1.81327	2.19863	1.8639	1.91183	2.13375	2.02949	1.37395	2.34609	1.84936	2.18717	2.01237	2.29081	2.1603	2.28829	1.78548
AT1G06500	1.64806	2.97907	2.4728	2.63314	2.61072	2.71157	2.76238	2.92399	1.7041	2.87998	2.24994	1.86166	2.20994	2.69496	2.35796	2.9505	1.05947	3.05228	2.93086	2.98134	2.76257	3.02296	2.38696	2.71971	1.39658	3.08046	2.91138	2.96987	2.90527	3.17429	2.95994	3.28959
AT1G06510	4.5041	4.35782	4.59483	4.78744	4.66108	4.74147	4.57755	4.9844	4.41277	4.39112	4.86305	5.00413	4.69848	4.6687	4.64381	4.89406	4.33632	4.34912	4.79376	4.85588	4.8856	4.6705	4.75918	5.08279	4.38334	4.31231	4.89655	4.90295	4.88028	4.53662	4.5161	4.73194
AT1G06515	4.46586	3.57475	3.72368	3.69244	3.54598	3.33755	3.33861	3.49499	4.78653	3.62914	3.64563	4.04694	3.64496	3.54747	3.50043	3.58374	4.62151	3.64552	3.55728	3.38984	3.23547	3.4447	3.61356	3.42818	4.59402	3.71544	3.4056	3.44061	2.97018	3.32628	3.54278	3.6697
AT1G06520	2.90554	1.82993	1.14141	2.05444	1.94926	2.36765	2.87609	2.2518	3.47953	2.30049	1.09584	2.39374	2.88603	3.71255	3.45136	2.07353	3.27797	2.29217	1.44736	1.14483	1.44253	2.37129	2.56466	1.69245	3.33699	1.74152	1.5401	1.50188	2.0002	3.03622	3.28786	2.34713
AT1G06530	5.73378	6.10414	6.21831	6.25637	6.23524	5.87214	5.84935	5.56728	5.66967	5.95744	6.2362	6.58927	6.15656	6.02936	6.05089	5.78689	5.83886	5.93788	6.18716	6.30103	6.08227	5.94847	6.02428	6.00934	5.7618	6.03326	5.8745	6.056	6.15734	5.62204	5.65913	5.58324
AT1G06540	-4.75928	-4.12859	-4.28045	-3.92679	-4.82983	-3.96231	-4.90843	-3.71013	-3.50283	-4.55766	-1.99621	-4.93579	-4.64462	-3.02445	-4.9743	-4.88651	-2.07694	-5.15492	-5.14805	-4.5414	-4.23884	-3.6732	-5.02831	-4.06691	-4.20469	-3.3026	-4.70717	-4.21443	-2.42121	-4.10793	-4.67067	-3.99198
AT1G06550	4.4308	4.7469	4.73525	4.34538	3.86954	3.35666	3.12668	3.80047	4.54863	4.7395	4.72936	4.06845	3.39537	2.89874	2.88234	3.83787	4.78229	4.84716	4.52592	4.86752	4.40383	3.99388	3.25484	3.83153	4.66917	4.68149	4.5651	4.84429	4.7685	4.12586	3.85814	3.8998
AT1G06560	1.82069	3.82359	3.49495	3.43855	3.3006	2.93347	2.86022	3.41448	1.53711	3.86516	3.86954	3.44944	3.2933	2.96286	2.7537	3.2788	2.0953	3.82547	3.88075	4.10627	3.82054	3.19532	3.08579	3.46535	2.02046	3.95882	3.67123	3.80744	3.7516	2.90473	2.84498	2.97391
AT1G06570	4.50916	4.66643	5.27394	5.50859	5.09783	4.87642	5.8089	6.18051	4.64302	4.69596	4.45325	5.15277	5.63746	5.53755	6.57086	6.21667	4.75527	4.61061	4.24939	4.1074	3.94945	4.57279	5.53843	5.99201	4.67398	4.4672	4.22964	4.24782	3.76151	4.48835	5.10073	6.45127
AT1G06580	1.89925	0.893859	1.22932	1.12657	0.923405	1.4385	1.41881	1.84716	1.90407	1.19718	1.11233	1.27884	0.861775	1.10754	1.27365	1.28622	1.92049	1.03017	1.35957	1.27388	1.41727	1.44538	1.49299	1.44149	1.99328	0.630627	0.678084	1.28489	1.0213	1.34059	1.28311	1.42759
AT1G06590	2.30476	3.43639	3.15069	3.11249	3.21042	3.44261	3.23722	2.70415	2.07088	3.48131	2.93265	3.22142	3.02425	3.14773	3.12216	2.70964	2.15183	3.51339	2.91192	2.79088	3.21632	3.17995	3.3412	3.16777	2.21441	3.35492	3.00883	2.99418	2.92668	2.96598	3.02761	2.6106
AT1G06620	6.3923	4.3813	5.22857	5.63138	5.83024	4.97039	5.11514	4.62797	6.45861	4.22807	2.50072	4.91683	6.18904	4.92713	4.9911	5.16188	6.49699	3.97804	2.93012	3.43276	5.01659	4.37275	4.98651	6.05958	6.84503	3.2106	3.47156	3.15929	3.90809	2.88875	3.26215	2.9752
AT1G06630	5.08837	3.79949	4.00845	3.80052	3.9242	4.38887	4.57198	4.30565	5.25937	3.73647	3.92619	4.21784	4.28798	4.43561	4.63465	4.63694	5.01976	3.98453	4.02015	4.00569	3.98649	4.34844	4.56122	4.32092	5.13273	3.83726	3.94664	4.03332	3.90467	4.59655	4.59884	4.35983
AT1G06640	8.27777	6.78116	6.38613	5.8671	6.36815	5.99846	6.17354	5.7226	8.29929	6.91235	5.3334	5.66852	5.88264	6.04368	5.94983	5.70253	8.15631	6.77598	6.02973	5.94268	6.40463	6.41898	6.16062	6.19282	8.43289	6.49167	6.59293	5.88785	6.27383	6.14976	6.13405	5.43276
AT1G06645	2.70608	3.95606	3.13044	3.44064	3.92924	4.57347	4.61616	4.61967	2.96553	4.18166	3.2623	3.0211	3.71009	4.51724	4.62395	4.89956	2.77447	4.20854	4.22101	4.20791	4.35781	4.7339	4.55337	4.01462	2.55941	4.2422	4.28156	4.28783	4.58589	5.20854	5.04767	4.43181
AT1G06650	5.44605	6.59067	6.67753	6.87546	6.83091	6.89265	6.93747	7.32394	5.52515	6.71192	6.48499	6.89151	6.94794	7.09158	7.20538	7.28614	5.42117	6.74842	6.81019	6.71339	6.73212	6.68728	6.76152	7.05867	5.51144	6.71664	6.88037	6.81867	6.73688	6.62463	6.60197	6.90716
AT1G06660	-1.614	-1.92684	-3.34986	-0.941654	-1.33384	-2.51855	-2.58033	-2.10176	-2.4503	-3.41437	-1.79236	0.118213	0.381488	-1.79185	-2.1654	-2.24453	-3.37397	-3.46209	-2.93612	-2.27926	-2.94643	-2.13612	-2.67731	-2.05726	-1.82896	-2.25216	-2.27071	-2.26452	-1.98035	-2.10488	-2.77216	-2.70339
AT1G06670	3.72402	5.95093	5.31166	5.57873	5.84498	5.71218	5.55769	5.72489	3.55365	5.95441	5.30168	5.16433	5.76132	5.66289	5.5394	5.83152	3.7862	5.79774	5.62885	5.72411	5.69021	5.56595	5.48725	5.73152	3.60827	6.02866	5.45651	5.69221	5.82021	5.56758	5.49268	5.44619
AT1G06680	11.7164	9.69505	10.8824	10.433	10.1691	9.64252	9.47089	11.1838	11.4467	9.53234	10.9029	10.5873	9.12042	9.06384	8.8529	10.8486	11.0826	9.29419	10.9298	11.5266	11.0846	10.5879	9.91639	11.1125	11.4603	9.70983	11.1629	11.6245	11.2889	10.6707	10.6489	12.3048
AT1G06690	5.19821	4.56297	4.77818	4.5022	4.41222	4.59497	4.43718	5.12483	5.14534	4.63682	4.99337	4.63137	3.97983	4.22296	4.25633	4.88455	4.92655	4.40172	4.89146	5.28173	5.14701	5.23466	4.80443	4.93177	5.22469	4.60466	4.93726	5.13327	5.35753	5.40106	5.2435	5.55812
AT1G06700	5.88958	5.88949	6.1414	6.00708	5.80785	6.14778	6.05827	5.58874	5.90612	5.88048	6.32717	6.21845	5.91834	6.19432	5.96918	5.84932	5.79112	5.94094	6.14711	6.06953	5.82727	6.47392	6.38162	5.98034	5.81677	6.00366	6.13437	6.04304	5.77049	6.53167	6.43933	5.87274
AT1G06710	1.71163	2.84295	2.73802	2.68898	2.59137	2.54264	2.18469	2.81352	1.68537	2.98658	2.6674	2.85586	2.31196	2.52599	2.15169	2.82466	2.14027	3.14879	3.10043	2.90838	2.91891	2.43089	2.5454	3.04853	1.86363	3.16613	2.93046	2.84378	3.00296	2.207	1.83105	2.55773
AT1G06720	2.6791	5.86921	5.19721	5.09265	5.24826	4.49796	4.01758	4.85002	2.79974	5.99654	5.56393	5.01852	5.00336	4.35967	4.09366	4.78903	3.45609	5.91576	5.60481	5.82337	5.54861	4.73466	4.69005	5.34495	2.83684	6.07608	5.18666	5.4704	5.47877	4.17487	3.99446	4.47925
AT1G06730	3.06879	3.80293	3.41179	3.56069	3.62006	3.31602	3.29688	3.38285	2.94201	3.90411	3.64022	3.61746	3.68435	3.50479	3.27716	3.39232	2.90971	3.80743	3.74463	3.95461	3.57599	3.68948	3.54464	3.66712	3.06614	3.99257	3.8237	3.88043	3.74372	3.61789	3.69096	3.58724
AT1G06740	0.426094	1.19611	0.610132	0.856537	0.852096	1.18885	1.17858	1.57693	0.796057	1.30606	0.960028	0.495939	0.826653	1.11267	0.787275	1.69957	0.843631	1.33031	1.21334	1.23231	1.05066	1.19119	1.19513	1.09732	0.336702	1.51294	1.07255	1.29665	1.27203	1.45997	1.58207	1.53777
AT1G06750	-2.27097	-3.56803	-4.55583	-5.23383	-3.21553	-2.63866	-4.79501	-3.19386	-1.78502	-4.8176	-3.61752	-3.84158	-4.56482	-3.41876	-3.50107	-3.36295	-3.43863	-3.23643	-3.41623	-3.64087	-3.77627	-3.55286	-3.44451	-4.06691	-2.23172	-3.88171	-2.95709	-3.56278	-3.14924	-4.59556	-3.33425	-2.38514
AT1G06760	6.99146	7.20951	6.8865	7.15555	6.68229	7.08063	7.32219	7.42938	6.97566	7.21857	6.38038	7.3028	6.34271	6.80767	7.11914	7.37046	6.57555	7.06155	6.86877	6.25701	6.02458	6.28004	6.438	7.01838	6.48389	7.29683	6.8531	6.70646	6.22801	6.56779	6.67565	7.37116
AT1G06770	3.58052	3.65345	3.54128	3.68539	3.41685	3.74539	3.75241	3.19318	3.53456	3.54872	3.47525	4.28374	3.205	3.73099	3.395	2.87218	3.62236	3.6898	3.16841	2.85291	3.37833	3.61732	3.88909	3.4228	3.47945	3.50357	3.10081	2.97373	2.98725	3.39951	3.67506	3.22542
AT1G06780	5.29398	4.31826	4.15613	4.30373	4.06773	4.13652	4.24088	4.25786	5.21081	4.3796	4.35412	4.41015	4.24	4.15805	4.31677	4.11705	5.14393	4.2679	4.08396	3.75952	3.79157	3.74808	4.03607	4.17169	5.11754	4.4379	3.92445	3.79258	3.69596	3.83017	3.94288	4.01848
AT1G06790	0.630956	3.2526	2.95576	3.17983	3.25318	2.68152	2.55025	3.06141	0.899434	3.67337	3.13605	2.91898	3.10558	2.48495	2.56737	3.16953	1.13746	3.58069	3.54003	3.2049	3.34434	2.69002	2.50972	3.25266	0.503109	3.50876	3.30289	3.30752	3.51727	2.47709	2.29451	2.8813
AT1G06800	4.76665	3.80004	4.1297	3.76248	3.84152	3.63106	3.8691	3.52163	4.60219	3.43936	3.95958	3.34254	3.8424	3.64426	3.67951	3.69463	4.77256	3.29168	3.17245	3.19155	3.48505	3.80068	3.83951	3.44308	4.63569	3.56315	2.76269	3.10757	3.49362	3.74502	3.9699	3.64706
AT1G06820	5.08373	4.99229	4.97435	4.86115	5.03283	5.08611	5.03467	5.08185	4.95109	4.96396	5.26876	4.6797	4.82219	4.93532	4.86138	5.10381	5.01402	4.8963	5.32057	5.50489	5.44869	5.48381	5.13646	4.94357	4.97357	5.1034	5.48157	5.49932	5.69584	5.55164	5.43273	5.39181
AT1G06830	4.26205	3.7101	3.09245	1.79898	2.48344	3.82895	3.50364	1.79566	4.08415	3.20511	4.14149	2.35664	1.21713	2.81743	2.37199	1.32855	4.50644	3.34916	3.13521	2.68588	3.88872	5.15075	4.24327	1.2433	4.36746	3.255	2.86764	2.06189	3.84648	4.91098	4.88967	2.82848
AT1G06840	3.82016	4.24698	4.38349	3.78109	3.6813	4.29486	4.21528	3.88542	3.89962	4.03944	5.53618	4.72036	3.74071	4.14545	4.01863	4.11666	3.65615	4.12706	4.40638	3.92857	3.65244	4.46561	4.37884	3.74055	3.75767	4.30982	4.14984	4.18732	3.7147	4.44557	4.69702	4.10455
AT1G06850	3.61754	2.09764	2.36517	2.16695	2.56056	2.01221	1.9147	1.14044	3.45786	2.09753	2.91752	2.21336	2.31038	2.19259	1.73916	1.56238	3.62739	2.00496	2.33483	2.11563	2.46596	2.40252	2.16588	1.64603	3.47136	2.07943	2.34617	2.09731	2.3939	2.33038	2.4334	2.03292
AT1G06870	5.01033	4.51719	4.80942	4.96733	4.81228	4.41165	4.65433	4.37768	5.1405	4.56989	5.1242	5.66829	5.14204	4.76414	4.79744	4.23611	5.10493	4.60273	4.27388	4.38095	4.37595	4.15739	4.62393	4.42401	5.17605	4.56465	4.50684	4.24913	4.32351	3.9709	4.27467	3.89191
AT1G06890	6.34538	6.3273	6.19924	6.43363	6.44098	6.50094	6.4901	5.67896	6.34137	6.17045	5.9813	6.26827	6.40354	6.42908	6.45814	5.6193	6.24961	6.18517	6.00004	5.86605	5.94401	5.9427	6.21389	5.68361	6.17675	6.16551	6.02004	5.84087	5.88854	5.93703	6.04768	5.20433
AT1G06900	5.84955	5.93122	5.5078	5.48326	5.50015	5.42106	5.11656	5.10531	5.97995	6.08678	5.71533	5.17436	5.53644	5.36468	4.96428	5.1948	5.86404	6.09574	5.88944	5.95841	5.66914	5.85509	5.77711	5.52241	5.88893	6.1294	5.84872	5.87419	5.73488	5.96637	5.71468	5.28483
AT1G06910	0.507761	1.94368	1.54454	1.63767	1.80032	2.05946	1.76739	2.25843	0.0386496	2.07041	1.96434	1.4248	1.88929	1.94835	2.0485	2.4976	-0.0404514	2.08482	2.14804	2.17184	1.9647	2.28375	1.89963	1.78746	0.156016	2.28932	2.21414	2.41271	2.36978	2.17909	2.22327	2.46479
AT1G06950	5.95057	6.84879	7.00352	6.91934	7.14631	6.89151	6.49128	6.58105	5.82594	6.875	7.36725	7.07399	6.94784	6.80702	6.57404	6.7059	6.20407	6.87702	7.29795	7.83347	7.71518	7.18125	7.0002	6.91854	6.1374	7.03533	7.29359	7.64693	7.80373	7.02611	6.92837	6.68443
AT1G06960	2.88033	3.4731	3.2748	3.15982	3.20135	3.21727	3.01027	3.17377	2.87785	3.43697	3.28038	3.01132	3.16256	3.10148	2.90993	3.24558	2.83341	3.56437	3.64108	3.39447	3.54654	3.49931	3.30884	3.3709	2.66152	3.60275	3.60006	3.60562	3.5942	3.56935	3.50976	3.49073
AT1G06980	0.384931	-1.82916	-1.2655	-1.42383	-2.0405	-4.68718	-2.91846	-1.84013	-0.0145744	-2.14186	-2.7717	-2.19479	-3.84325	-3.68729	-3.4379	-1.51952	-0.198845	-2.7425	-0.563857	-0.0571298	-1.31711	-0.402657	-1.86873	-2.86331	0.0205838	-0.93924	0.148558	-0.390876	0.555114	-0.10219	-0.774355	0.953387
AT1G07000	6.9608	6.91533	7.56998	7.29743	7.22527	7.54021	7.66211	6.78132	7.13783	6.50003	8.02186	8.01108	7.45574	7.8472	7.98371	6.4043	7.35716	6.72261	6.47548	6.07099	6.85589	6.97681	7.69638	7.08144	7.37039	6.19125	6.25659	5.82756	5.76748	6.14688	6.74852	5.5397
AT1G07010	4.14863	5.11007	4.75706	4.63905	4.96336	5.99253	6.03446	6.1944	4.32782	5.34739	4.7066	4.73515	4.37458	5.57891	5.79937	6.33116	3.65472	5.13749	5.18978	5.70207	5.73548	6.79951	6.41119	5.67305	4.26943	5.32122	5.59064	5.71065	6.17076	7.15169	7.00428	6.66133
AT1G07020	4.90727	3.8271	4.31098	4.42199	4.03221	4.37669	4.16686	3.67174	5.09302	3.76124	4.24166	4.69866	4.33802	4.60959	4.45547	3.44714	4.96523	3.83174	3.66149	3.4364	3.83753	3.93589	4.49193	4.28041	4.97511	3.5521	3.68325	3.53952	3.43263	3.49681	3.7674	3.31121
AT1G07030	5.66219	5.49088	6.04393	6.04972	5.81064	5.07441	5.19493	4.73395	5.55273	5.29227	5.95734	6.6641	5.81326	5.10864	5.25866	4.31231	5.54375	5.10632	5.16486	5.15038	5.03237	4.63706	5.24253	5.02917	5.5877	5.21474	5.11053	4.9326	4.87135	3.92794	4.47875	4.19187
AT1G07040	5.37862	5.32141	5.77613	6.26198	5.91262	5.71993	5.96516	5.6105	5.16092	5.18965	5.61934	5.77196	6.14369	5.88721	6.27333	5.84508	4.97874	5.20692	5.8476	5.79303	5.18121	4.84536	5.29895	5.52562	5.05976	5.28571	5.89458	5.76526	5.02144	5.08016	5.19312	5.43553
AT1G07050	5.88843	5.41694	5.77274	6.35327	5.33724	2.91358	1.76064	-1.51956	5.3288	5.10744	5.15831	5.80341	4.38117	2.21776	0.654945	-1.21713	4.17987	4.80209	6.40758	6.82652	6.12951	3.37709	1.53775	-1.48807	4.63469	5.61988	6.41265	6.72498	6.39997	3.53098	2.97391	-1.29058
AT1G07060	-2.15665	-4.72729	-3.88606	-2.58676	-2.82326	-3.65921	-2.76735	-4.04643	-2.84405	-4.13097	-3.29748	-1.42313	-1.99521	-3.03703	-2.93333	-2.93765	-2.30008	-4.91	-3.70148	-2.63885	-2.6155	-3.6896	-3.83936	-2.75899	-3.66209	-2.8382	-3.43262	-3.43453	-3.61936	-4.54309	-3.99008	-4.15157
AT1G07070	1.74428	3.26328	2.845	3.0843	3.1152	2.0675	1.70907	1.89321	1.96267	3.52508	3.23296	3.08388	2.65052	2.11366	1.83804	2.18798	1.68629	3.39478	3.36118	3.87818	3.59506	2.72882	2.24568	2.83737	1.78802	3.54319	3.23422	3.63068	3.72592	2.47222	2.29895	2.6439
AT1G07080	6.36217	6.27124	6.34106	6.55129	6.54453	6.74374	6.7618	7.01017	6.19735	6.23798	6.15269	6.41091	6.53897	6.67881	6.7525	6.88103	6.03987	6.21657	6.33506	6.43124	6.29546	6.42815	6.459	6.61282	6.12317	6.18327	6.40652	6.46213	6.25968	6.47894	6.39987	6.85603
AT1G07090	6.11749	4.17324	3.52812	3.91631	4.0256	3.95396	3.94761	4.04585	5.42622	4.01937	2.65252	3.38781	3.70402	3.4747	3.06497	4.15884	5.49157	3.68375	3.48034	3.16148	3.36072	3.74754	3.70534	3.71785	5.46021	3.98108	3.09198	3.29954	3.37403	3.79113	3.7149	3.87885
AT1G07110	6.55525	6.66506	6.58657	6.29272	6.59923	7.08739	6.99938	6.88262	6.50758	6.64435	6.97083	6.32904	5.98098	6.56609	6.33088	6.80609	6.41912	6.68066	7.13049	7.41776	7.17418	7.39334	6.87718	6.20337	6.41028	6.79299	7.16574	7.52463	7.53327	7.8467	7.71114	7.09613
AT1G07119	-1.23302	0.0496775	-0.846543	-0.780608	-0.53426	-0.836482	-1.39406	-1.07661	-2.11102	-0.0388924	-0.688375	-1.52351	-0.901579	-1.36513	-1.16684	-1.18231	-1.84043	0.390932	-1.00121	-1.3729	-0.205125	-0.914313	-0.961641	-1.55903	-1.42174	-0.0077127	-0.0104716	-0.444382	-0.456836	-0.93267	-1.47775	-0.811201
AT1G07120	-1.23126	-2.13609	-1.32648	-2.345	-1.51989	-2.29948	-2.67612	-1.80234	-1.53945	-2.27145	-2.19442	-2.46785	-1.68332	-1.80525	-1.69866	-1.82255	-0.880477	-2.73179	-2.10692	-2.51628	-1.65658	-1.75703	-1.57545	-2.84196	-0.690847	-2.1349	-1.85979	-2.54603	-2.83399	-2.29766	-1.85133	-1.9927
AT1G07128	3.38358	2.54587	2.91248	2.96134	2.38712	1.91319	2.47301	1.48458	3.41213	2.0658	3.77256	3.20349	2.90209	2.33995	2.43175	1.76641	3.4892	2.67031	1.61254	1.3557	1.55111	2.51762	2.57785	2.0866	3.36857	1.65248	0.793974	1.20995	0.431122	1.92511	2.39526	1.25228
AT1G07130	3.24125	1.88547	2.1211	1.94227	1.78111	1.3459	1.77373	0.760815	3.06302	1.69927	2.72947	1.77064	1.53708	1.35901	0.941795	1.04651	3.09886	1.65178	1.05723	0.63413	0.640346	1.58736	1.68812	1.12638	3.01239	1.6038	0.811554	0.88086	0.802308	1.29549	1.67496	0.210369
AT1G07135	7.17997	7.65134	8.2819	7.38405	7.09775	6.46046	7.14861	4.5417	7.06323	5.3753	9.54536	7.60179	5.94922	6.0151	5.90632	3.90906	7.04822	5.68785	5.1279	4.93101	5.44642	5.86368	6.10733	4.87201	7.24617	4.67075	4.60113	4.81644	3.90136	5.60701	6.51545	4.12088
AT1G07140	7.6616	7.67538	7.89625	7.97968	7.91125	7.63123	7.55928	7.27949	7.66226	7.53037	7.97374	8.2061	7.91007	7.81512	7.76686	7.09891	7.60679	7.52785	7.49067	7.43783	7.43753	7.39057	7.61191	7.49679	7.7217	7.48971	7.35269	7.27556	7.27931	6.94291	7.13133	6.91899
AT1G07150	3.36892	1.36574	1.65041	1.15692	0.712204	0.438914	0.303754	0.203855	3.40509	1.16789	1.49565	1.85047	0.608986	-0.207557	0.00230379	0.440508	3.41212	1.11286	1.65677	1.95772	1.64156	1.74624	0.742002	0.537056	3.29089	0.960596	1.18652	1.53554	1.87302	1.37057	1.18929	0.490689
AT1G07160	1.78963	1.73059	1.6975	0.430083	-0.25853	-0.971979	-0.829562	-2.61508	2.4147	0.768551	3.50276	0.953675	0.210665	-0.606783	-0.782745	-0.765103	2.36954	1.12057	0.29414	0.0465341	0.287623	0.330148	0.585307	0.322933	2.17114	-0.38956	-0.349238	-0.415128	-0.962332	-1.89123	0.663564	-1.70482
AT1G07170	3.60532	3.13131	3.20164	3.223	3.29016	3.85376	3.97144	3.21913	3.6126	3.21643	2.96631	3.12964	3.26084	3.85204	3.88027	3.66505	3.38838	3.2609	3.14286	3.43441	3.43238	4.08956	4.16046	3.78192	3.64724	3.1138	3.01885	3.00598	2.98923	3.9501	3.91284	3.32926
AT1G07180	4.61139	3.33226	3.49835	2.85117	2.37911	3.16364	3.43686	5.36593	4.25234	3.15236	2.85662	2.57315	1.79759	1.58289	2.75798	4.98884	2.77562	3.14016	3.14108	2.908	2.24201	4.32815	4.02877	4.82389	3.84801	3.19134	3.43971	3.24913	2.4222	4.09581	4.45186	6.56062
AT1G07200	4.70901	5.42027	4.44157	4.60106	5.29853	6.42716	6.28049	4.41331	4.78434	5.67313	4.16347	4.53687	5.22972	6.35026	6.12889	4.23312	4.73492	5.8585	5.08831	4.39386	5.55449	6.54438	6.59883	4.45059	4.59513	5.67687	5.1248	4.23286	5.46425	6.9139	6.88459	4.48828
AT1G07210	4.58581	5.19668	4.90077	4.82868	4.99705	4.66224	4.50149	4.66283	4.71985	5.32446	5.0141	4.79411	4.70863	4.6467	4.69975	4.7908	4.85983	5.33512	5.04093	5.01371	5.0043	4.70478	4.77427	5.00338	4.78683	5.3299	4.98608	4.90862	4.78823	4.40127	4.38137	4.47277
AT1G07220	4.8893	5.41715	5.46124	5.63518	5.70233	5.39342	5.32286	5.34934	4.67577	5.16148	5.98339	6.0088	5.47449	5.57457	5.5414	4.90942	4.94124	5.07612	4.97984	4.86624	5.15319	4.98781	5.36715	5.38751	4.853	5.1004	5.06944	4.77272	5.00737	4.47472	4.66701	4.23562
AT1G07230	5.72422	5.62645	5.70904	5.90071	5.77766	6.1606	6.28477	6.29867	5.82561	5.68906	5.78125	6.2338	5.88701	6.43582	6.52149	6.29952	5.7177	5.75206	5.82394	5.63413	5.6783	5.78355	6.15472	6.18888	5.67221	5.62772	5.67791	5.83893	5.51886	5.98855	6.00075	6.01571
AT1G07240	6.44394	4.40669	5.08599	4.8644	4.41046	4.63562	4.67574	4.01321	6.36959	4.06635	5.4419	5.34787	4.38732	4.48405	4.30316	4.1489	6.43352	3.98763	3.74571	4.11104	4.10348	5.23341	5.21432	4.60044	6.4318	3.76967	3.51654	4.01159	3.35624	4.68542	4.76203	4.18646
AT1G07250	5.99756	4.76105	4.9327	5.0712	4.83894	4.90367	4.91868	5.51332	5.93195	4.67648	4.27373	4.74245	4.80948	4.80684	4.92959	5.37248	5.46324	4.70534	5.015	5.16545	4.84269	4.89139	4.76842	5.12342	5.71256	4.90121	5.0354	5.25483	4.86582	4.97823	5.04701	6.08775
AT1G07260	-0.944425	-1.49512	-0.939649	-0.944189	-1.35695	-1.62736	-1.91937	-1.63258	-1.9217	-1.34564	-1.25524	-2.62771	-1.87955	-1.55965	-2.12249	-3.47601	-1.05887	-1.63237	-1.64866	-0.828533	-0.126708	1.94184	0.0150011	-2.14425	-0.856205	-2.5121	-1.50224	-1.36994	-0.616616	-1.46969	-1.64266	-1.43853
AT1G07270	-3.09418	-1.08193	-1.82627	-2.18012	-0.517791	-1.2006	-1.70463	-2.5098	-3.45089	-1.22611	-3.44956	-2.25281	-1.62189	-1.04022	-0.925741	-4.70664	-0.947722	-1.5862	-3.67563	-2.81054	-0.381643	-1.76271	-0.97816	-1.36812	-1.52501	-0.903685	-1.74614	-3.73958	-0.36053	-2.43751	-1.30359	-2.72851
AT1G07280	8.27449	7.72337	7.22359	7.54938	7.30352	7.03833	6.85818	8.13989	8.02496	7.99163	6.63102	7.07707	6.79654	6.58918	6.45762	8.09892	7.44212	7.88991	7.92248	7.90253	7.64116	6.98337	6.55268	7.59579	7.78576	8.1392	7.92925	7.99191	7.88045	7.29981	7.12131	8.12116
AT1G07290	1.86355	0.36416	-0.324743	-0.489652	-0.0991259	0.000666771	0.087927	0.253132	1.5747	0.540212	-0.471065	-0.66683	-0.918729	0.367733	0.309149	0.632913	1.68035	0.234787	0.717897	0.245688	-0.204624	-0.172576	0.184462	0.400679	1.46179	0.399293	0.411372	0.1079	0.66354	0.168875	0.176527	0.331401
AT1G07300	1.62909	1.91071	1.67084	1.65744	1.91911	2.64115	3.43789	3.1009	1.61881	1.86442	1.67209	1.5465	1.92252	2.56896	2.82802	3.18981	1.7028	1.94864	1.70429	1.75	2.55122	2.81622	2.92473	2.1043	1.49694	1.94107	1.84906	1.60323	2.76841	2.95098	3.05369	2.39208
AT1G07310	6.21863	5.16749	5.55092	5.55471	5.35202	5.46196	5.66791	5.54407	6.34476	5.10052	5.4885	5.82589	5.45026	5.78272	5.7933	5.38675	6.22663	5.10277	5.13151	4.88031	4.8858	5.19017	5.52357	5.38866	6.21434	5.19393	5.14807	5.08514	4.80511	5.02186	5.19322	5.23616
AT1G07320	7.55506	6.8248	7.21157	6.5771	6.78281	6.70974	6.32302	6.41615	7.26948	6.67612	7.27774	6.74443	5.70892	6.25008	5.79526	6.34637	7.42018	6.66233	7.1766	7.75866	7.71211	7.85895	7.02783	6.28034	7.47607	6.83836	7.37144	7.62423	7.94574	7.87933	7.75263	7.55546
AT1G07330	-2.97222	-2.86274	-3.20029	-3.63604	-4.04318	-2.53362	-3.81219	-4.98013	-3.18119	-2.74036	-2.99188	-4.13393	-4.64462	-3.74444	-4.9743	-2.0646	-3.20037	-3.11754	-3.24548	-3.71103	-3.07707	-2.86754	-3.6335	-3.75328	-2.15491	-4.24419	-2.57188	-2.58951	-2.70115	-1.80354	-3.4636	-3.86898
AT1G07350	6.6085	5.36457	6.17441	5.55458	5.7584	4.93051	5.01281	5.06799	7.02108	5.17698	6.92728	6.61574	5.60493	5.13821	5.19045	5.18138	7.54433	4.77446	6.14294	5.4105	5.93794	4.92594	5.27996	5.39246	7.21296	5.51665	6.26646	5.28789	5.92905	4.84046	5.06172	5.25717
AT1G07360	6.3099	5.5733	5.46582	5.5916	5.49725	5.32735	5.42213	5.42704	6.33589	5.62243	5.45467	5.83039	5.63376	5.4489	5.5866	5.43344	6.16625	5.41215	5.46681	5.5703	5.30651	5.23037	5.33852	5.51271	6.27521	5.69313	5.39223	5.51062	5.37657	5.02428	5.11021	5.22529
AT1G07370	1.36318	1.55352	1.47568	1.39185	2.79541	1.68081	1.77994	1.55563	1.19077	1.83781	1.24234	1.56576	2.15699	1.24126	1.3985	0.944832	2.17481	1.5848	1.13897	1.5058	2.77977	1.69368	1.9566	2.38472	1.85847	1.9458	1.4604	0.612459	2.79196	0.989033	1.16864	1.20249
AT1G07380	1.61909	3.79576	3.21677	3.68691	3.50101	4.3407	4.18138	4.08248	1.75965	3.93663	3.51692	3.12774	3.63467	4.18492	3.96509	4.34941	1.8995	3.92724	3.7625	3.60699	3.16162	3.81176	3.80778	4.02909	1.57056	3.9521	3.63286	3.91083	3.15884	4.37023	4.23629	4.22755
AT1G07390	1.77233	4.13253	3.84349	4.05625	3.56665	3.41328	3.12676	3.72066	1.49308	4.23951	4.90687	3.60545	3.46393	2.89967	2.67721	2.88602	2.09542	4.25529	3.9007	3.94897	3.30007	2.88404	2.98273	3.43788	1.69027	3.94845	3.61969	4.23355	3.48232	3.47637	3.40722	3.36936
AT1G07400	6.23374	3.43556	5.62066	3.42701	2.17623	1.05353	1.52272	0.444351	6.46118	3.29319	6.25159	7.58538	3.41344	1.71367	1.47038	1.22614	7.69507	2.85416	2.64395	1.00543	1.25362	0.3708	1.66562	1.66661	6.78405	2.67306	2.69258	1.14978	0.958227	0.241371	1.16605	1.41509
AT1G07410	2.31227	0.371867	0.508314	0.109099	-0.00078327	-0.764409	0.165779	-0.751652	2.7513	0.470007	1.0416	0.612438	-0.0744142	-0.0364941	-0.591492	-0.312713	3.25295	-0.279472	0.369818	-0.23332	0.00683044	-0.211938	-0.310108	-0.0868871	2.57869	0.360774	0.591809	-0.393586	-0.217467	-0.12659	-0.0913117	0.0676692
AT1G07420	6.17935	4.6079	5.10892	4.97945	4.51243	4.15168	4.12774	3.70471	6.16702	4.61564	4.73288	4.5582	4.40655	3.98531	3.86786	4.30763	5.57915	4.58235	5.04708	5.19732	4.31968	4.05341	3.87912	3.91251	5.95064	4.90651	5.09047	5.24697	4.59831	4.39959	4.40246	4.17474
AT1G07430	3.11149	2.00206	2.79233	2.6994	3.09372	2.39961	3.31051	2.4807	3.27101	2.01417	2.28857	2.98599	3.97707	3.22103	4.0665	2.46243	3.50869	1.15997	1.2798	2.26179	1.37669	1.08972	2.32311	1.98447	3.22365	1.39269	1.70231	2.08479	2.19407	1.41812	2.61354	3.03656
AT1G07440	4.30865	5.36479	5.13657	4.60179	4.92952	4.93978	4.88269	4.56515	4.17056	5.25887	5.44688	3.97191	3.64959	4.306	3.97956	4.69746	4.03261	5.33459	5.81646	6.37862	6.18681	6.03059	4.96481	3.77946	4.14138	5.63169	5.94656	6.24029	6.49234	6.52057	6.36228	5.83389
AT1G07450	-2.82809	-3.18605	-3.45483	-4.30824	-4.66392	-3.26842	-4.2647	-3.15801	-3.17743	-3.29968	-2.67393	-4.4459	-4.12804	-5.0353	-4.9743	-3.36295	-3.01567	-3.10024	-2.88035	-2.20432	-3.57951	-2.24766	-2.96346	-3.25969	-3.0153	-2.41736	-2.35175	-1.73897	-1.49205	-2.19507	-2.26113	-1.03553
AT1G07470	4.10269	3.98304	3.98311	4.1744	4.23028	4.31617	4.52554	4.08896	4.39895	4.14603	4.22121	4.83776	4.68908	4.82624	4.84248	4.39323	4.41224	4.20785	4.11592	4.06584	4.11827	4.34581	4.53044	4.50157	4.30038	4.00366	3.93962	4.01332	3.9945	4.23143	4.28453	4.02087
AT1G07480	3.95423	3.90611	3.91403	3.96634	3.89064	3.92505	4.0455	4.04643	4.24157	3.9476	4.24409	4.27386	4.26435	4.27827	4.31148	4.32554	4.08516	4.03943	3.87015	3.89014	3.90607	4.05451	4.21974	4.25473	4.17671	3.98161	3.96585	3.99722	3.8745	4.17645	4.10211	4.04798
AT1G07485	-4.17905	-2.43727	-3.76627	-4.4683	-5.17579	-5.2147	-4.2647	-3.68315	-4.25251	-3.93649	-2.29021	-4.71586	-4.11292	-5.30502	-4.87933	-3.96544	-4.25425	-3.78136	-2.27334	-3.0152	-3.38268	-1.72941	-3.6335	-5.18596	-3.34621	-2.21117	-3.58655	-2.86511	-3.00423	-1.29727	-1.34201	-3.23392
AT1G07490	-4.32494	-1.73344	-1.69451	-4.18869	-4.32893	-2.78497	-2.46922	-4.01195	-3.81277	-1.372	-3.18778	-4.93579	-4.06633	-2.56343	-3.65786	-5.03632	-3.73154	-1.46944	-1.43907	-1.54649	-1.76185	-1.72941	-3.01415	-4.06691	-3.66209	-1.194	-1.01362	-1.08611	-1.4778	0.51133	-0.653759	-1.17254
AT1G07500	0.193092	-2.4597	-1.08132	-1.34824	-1.91027	-2.54658	-0.347952	-1.41106	0.431897	-4.40061	-1.55729	-1.01175	-3.48868	-2.87588	-0.638098	-1.77808	-0.382238	-5.55877	-5.14805	-3.84502	-3.34577	-3.13364	-1.75216	-3.05599	-0.654439	-4.92085	-3.42967	-4.78793	-2.3574	-2.80195	-2.4833	-1.39852
AT1G07510	5.88829	5.16817	5.33504	5.27139	5.32479	5.12157	5.25502	5.39665	6.0208	5.34515	5.22258	5.72365	5.51952	5.14153	5.44875	5.7059	5.90446	5.34119	5.22267	5.03775	5.15635	4.98055	5.11554	5.32983	5.99571	5.3323	5.13816	5.07297	5.18916	4.89214	5.10164	5.29935
AT1G07520	3.9699	3.34922	4.21482	3.88018	3.64575	4.19821	4.22146	3.80057	4.19811	2.98727	5.44281	4.59095	3.87729	4.41873	4.25554	3.50417	4.21273	2.95361	3.01837	3.18836	3.56431	4.12304	4.58999	4.04177	4.08956	2.59415	2.65091	3.12213	2.95406	3.9841	4.29841	3.27066
AT1G07530	5.80803	5.14014	5.17933	5.2801	5.22367	5.65607	5.76922	5.56147	5.9276	5.34285	5.32352	5.80928	5.45232	5.73504	5.94339	5.84468	5.71469	5.46827	5.45379	5.18749	5.10617	5.47272	5.75056	5.45745	5.85294	5.37293	5.26267	5.17704	5.14159	5.82619	5.76267	5.51821
AT1G07570	5.45954	5.21217	3.65284	4.27639	3.80766	3.8787	3.94208	3.4005	5.68024	5.60389	3.61932	4.28991	4.34706	3.94963	4.18021	3.10593	5.42976	5.40977	4.33771	3.21649	2.96623	3.94026	4.52628	4.33392	5.19885	5.0309	4.11887	3.50925	2.9866	4.10309	4.21989	3.48524
AT1G07590	8.1726	7.72859	7.40512	7.8996	7.43617	7.54436	8.3333	8.80656	8.42589	8.02037	7.22213	7.86696	8.2269	8.14383	8.50919	8.6978	8.01884	8.12645	7.6406	7.71755	7.48252	8.03194	8.14775	8.59443	8.35465	7.64459	7.80453	7.72251	7.39624	8.07151	8.30265	8.77793
AT1G07610	4.30043	4.95714	3.92462	4.15637	4.2752	3.82	5.30297	4.84363	3.64987	4.47251	2.94545	3.12383	3.49135	4.25043	4.53304	3.83105	3.57316	4.85352	3.57581	3.58024	3.50937	4.08388	4.70245	3.86858	3.74116	4.17722	3.39582	3.4023	3.59323	4.24651	5.11813	4.81803
AT1G07615	2.82911	3.35655	2.90702	2.89392	2.88546	2.83286	2.62451	2.85533	2.59097	3.4302	3.21179	2.82034	2.69991	3.01205	2.69703	2.78239	2.94569	3.50658	3.46763	3.24945	3.30791	3.05123	3.12769	3.24124	2.84467	3.5172	3.04874	3.1254	2.97468	2.55126	2.45306	2.44256
AT1G07620	3.11367	4.00107	4.4038	4.59924	4.67864	5.53096	5.83079	5.59008	3.02334	4.2143	4.57895	5.40352	5.0156	5.52748	5.87421	5.33271	3.27686	3.76028	3.7548	3.03186	4.51156	5.08888	5.76227	5.46602	3.28128	3.68131	3.825	3.1675	3.76495	4.03161	4.72711	4.32175
AT1G07630	5.88394	5.57773	5.89218	6.07929	5.89003	6.01635	5.95706	6.08632	6.15242	5.74227	5.99625	6.80383	6.19744	6.36993	6.48409	5.99727	6.39866	5.59168	5.48504	5.13988	5.63153	5.71738	6.21347	6.32242	6.18023	5.51975	5.34104	5.39261	5.22141	5.20532	5.44518	5.31539
AT1G07640	5.62984	6.4142	6.27202	6.83011	6.63019	6.28217	6.16109	5.76421	5.57519	6.59677	6.1629	6.78522	6.88377	6.38108	6.17828	6.16885	5.75611	6.58037	6.50016	6.13874	6.18545	5.95043	6.07677	6.27134	5.68009	6.5214	6.49071	6.26291	6.2941	5.8955	5.78239	5.31209
AT1G07650	7.63082	7.56005	7.36136	7.49222	7.22126	7.60509	7.31955	6.78524	7.66849	7.70741	7.275	7.46965	7.00274	7.59655	7.19833	6.45123	7.74397	7.62757	7.25563	6.76229	6.66278	7.15339	7.37446	7.00357	7.6018	7.66256	7.08459	7.02434	6.5619	7.00263	6.92271	6.38212
AT1G07660	4.72411	3.64818	3.55697	3.5108	3.33634	3.38201	3.62969	3.22129	5.02822	3.70535	3.93067	3.99897	3.29462	3.56046	3.54701	3.58339	4.89869	3.81377	3.69453	3.59432	3.46462	3.70284	3.65626	3.38008	5.0104	3.7213	3.63899	3.50335	3.61242	3.63548	3.80967	3.60974
AT1G07670	6.34125	6.85167	6.86837	7.11369	7.1475	6.70258	6.6611	6.80471	6.39475	6.84986	7.39109	7.21104	7.36558	6.99079	7.02627	6.59092	6.78414	6.70072	6.83339	6.39499	6.68201	6.2797	6.70606	6.85531	6.71691	6.82646	6.8616	6.34275	6.46069	6.10257	6.23939	6.23654
AT1G07700	6.02022	5.57282	6.00259	5.94663	5.68803	5.51828	5.7408	6.95758	6.01578	5.69193	6.05531	6.02004	5.35682	5.3752	5.58915	6.87002	5.70095	5.56855	6.12129	6.11399	5.96872	5.81049	5.79479	6.53684	6.03225	5.74631	6.29437	6.20302	6.02262	5.89112	5.98842	6.77027
AT1G07705	4.07365	5.1102	4.96953	5.30135	5.24886	5.06362	4.98712	5.13057	4.18237	5.18687	5.01466	5.32536	5.5026	5.08472	5.26532	5.18204	4.14913	5.17509	5.27051	5.10947	4.98002	4.69627	4.92656	5.25219	4.07723	5.22555	5.28514	5.18148	4.88227	4.61856	4.64002	4.94953
AT1G07710	-1.56737	-1.94957	-3.79232	-3.40426	-5.17579	-2.48271	-2.07913	-4.70395	-1.88897	-2.84554	-3.61752	-2.59278	-3.53347	-1.92583	-3.65786	-4.90761	-0.990936	-2.31928	-2.95601	-1.53461	-2.41924	-1.2711	-1.77054	-3.62365	-0.40125	-2.63279	-2.04525	-4.19577	-3.02059	-1.79851	-1.1784	-1.49294
AT1G07720	6.12915	5.91477	5.33735	5.28364	5.66376	5.85139	5.90517	4.9651	6.52759	6.12439	4.72087	5.25842	5.59427	5.91995	5.9355	4.47479	6.42448	6.39295	5.97606	5.51501	5.45025	5.70732	5.34842	3.79318	5.97452	6.47328	5.99128	5.90674	6.26752	6.4114	6.23724	5.93799
AT1G07725	-0.346879	-2.55217	-1.72726	-2.93317	-2.55282	-1.94388	-3.21137	-3.25192	-0.875644	-3.41437	-4.50308	-2.46684	-2.96772	-3.63572	-3.02917	-2.66893	-0.957577	-2.88979	-2.41181	-3.49177	-4.04244	-2.73569	-4.06569	-3.33357	-1.20193	-2.83941	-3.27809	-4.20925	-3.02059	-4.34626	-3.01829	-4.97583
AT1G07728	5.02749	3.60759	3.71108	3.55939	3.68498	4.06893	4.26494	3.86504	5.14504	3.67074	3.50709	3.63331	3.78648	4.24068	4.15981	3.77331	4.89348	3.64839	3.66954	3.42877	3.58909	4.28664	4.60727	3.93954	4.97076	3.70516	3.59457	3.55492	3.62463	4.51245	4.5946	3.98623
AT1G07740	1.22581	1.74447	1.47887	1.5989	1.55611	1.45542	1.0121	0.713312	1.27535	1.66007	2.07264	1.43664	1.17606	1.29118	0.98456	1.14448	1.23763	1.66088	1.54266	2.19133	1.61165	1.3589	1.58363	1.36663	1.17873	1.74532	1.78427	1.93519	1.82771	0.812455	1.49624	1.17379
AT1G07745	1.14657	1.69951	1.77233	2.02277	1.98987	2.07617	2.12292	2.19645	1.27699	2.09153	1.63471	1.63951	2.50251	2.38064	2.16801	2.67001	1.37045	2.1036	2.19237	2.36105	2.20191	2.43288	2.39248	2.30324	1.27182	2.26611	2.18132	2.42146	2.20692	2.71047	2.52083	2.32753
AT1G07750	4.07359	4.25365	3.95958	4.41326	4.47232	4.88348	5.11201	5.27938	4.35165	4.48673	4.04354	4.08501	4.66248	4.95283	5.12178	5.64606	4.24667	4.407	4.57673	4.70909	4.4921	4.79761	4.78211	5.04249	4.10465	4.40738	4.54696	4.63327	4.39527	5.02475	4.92945	5.31774
AT1G07770	6.12003	6.71711	6.65291	6.89865	6.93125	6.95658	6.83902	6.40316	6.25823	6.78882	6.72886	6.79092	6.8969	6.7057	6.64117	6.33028	6.25651	6.80188	6.63998	7.01715	7.1444	7.27532	7.10918	6.96703	6.14794	6.72481	6.62405	6.84899	7.08388	7.11438	7.0863	6.67223
AT1G07780	1.65375	3.12772	2.77602	2.99111	2.6928	1.89512	1.1445	0.867804	1.77185	3.02791	2.83031	2.83405	2.41604	1.45625	1.20141	0.98576	1.7051	3.12652	2.82636	3.29508	3.40346	1.96519	1.42504	1.73912	1.49789	3.13117	2.68314	2.9794	3.33511	1.78746	1.51775	1.44444
AT1G07790	3.27567	3.63068	3.25818	3.05507	3.41847	3.51216	3.62363	3.52965	2.97503	3.30308	2.85173	2.58063	2.92486	2.92729	3.10037	3.23154	3.1926	3.39757	3.26173	3.06448	3.09631	3.33254	3.22916	3.20863	3.02648	3.42348	3.05697	3.04514	3.33308	3.45191	3.68647	3.8563
AT1G07810	6.06043	5.43985	5.44336	5.67113	5.85805	6.12368	6.3304	5.58516	6.09023	5.52503	5.52007	5.98089	6.26353	6.33994	6.6001	5.90482	6.05898	5.52732	5.41329	5.26054	5.33178	5.81497	6.31573	5.7702	6.00369	5.50342	5.30914	5.31914	5.24007	5.84314	6.10132	5.44456
AT1G07820	4.13171	4.44272	4.08843	4.01631	4.23392	4.32755	4.37463	3.9725	4.53914	4.85369	3.778	4.10858	4.23199	4.33021	4.57817	4.41498	4.60628	4.97255	4.42976	4.19455	4.28442	4.28971	4.28134	4.29969	4.46191	4.86863	4.5566	4.38109	4.28834	4.42108	4.55482	4.49754
AT1G07830	2.305	3.54065	3.42554	3.39342	3.51089	3.15797	2.85928	3.19019	2.34709	3.74575	3.24731	3.00314	3.31529	2.96281	2.84223	3.0891	2.84755	3.69798	3.50277	3.55663	3.72482	3.37691	3.29964	3.45235	2.26239	3.72946	3.1932	3.29207	3.51378	3.04411	3.04192	3.01587
AT1G07840	3.08891	4.2651	3.72851	4.04567	3.96211	3.80051	3.50545	3.70731	2.94522	4.42811	4.03053	3.88675	3.95225	3.76148	3.39701	3.88322	3.18401	4.16912	4.10267	4.38387	4.26394	4.09502	3.81248	4.00384	2.73923	4.43226	4.02284	4.13201	4.25679	3.78985	3.76424	3.72824
AT1G07870	4.26262	3.72714	3.19663	3.72028	3.92634	4.28229	4.78821	4.35786	4.42642	3.70594	2.72876	4.34842	4.33101	4.71778	5.2443	4.37476	4.33239	3.60782	2.99701	2.5351	2.94837	3.17112	4.04408	3.76369	4.31614	3.49441	3.0342	2.6139	3.01213	3.42508	3.86268	3.58249
AT1G07880	1.57219	0.460081	0.676467	-0.428776	0.36143	0.813205	0.305813	-0.219104	1.44282	0.979883	0.980595	-0.951993	-0.255686	0.494637	0.226272	-0.144592	2.23053	1.00556	0.829089	0.863668	1.34891	1.34398	1.07904	0.412716	1.62823	0.961096	0.980961	0.77948	1.27414	1.28702	1.49298	0.570426
AT1G07885	-0.927189	-3.36323	-2.25612	-4.44989	-2.79464	-3.24032	-2.76735	-5.0818	-1.54492	-3.59404	-2.78593	-2.61468	-2.9744	-2.22061	-4.81957	-3.50198	-0.775495	-2.34362	-2.38002	-2.58522	-4.00457	-3.85405	-3.92923	-3.08527	-0.694723	-2.51904	-4.52585	-3.74594	-3.53934	-1.8648	-2.9736	-3.35664
AT1G07890	10.9722	9.71167	10.248	10.0905	10.2432	9.44527	9.60671	9.6128	11.0799	9.89233	10.0767	10.5	10.4813	9.76077	10.223	9.82007	11.3341	9.55111	9.90818	9.60341	10.071	9.16061	9.39649	10.0109	11.1197	9.66721	9.82621	9.42812	10.0124	8.91766	9.10374	9.01763
AT1G07900	-1.96293	0.955667	0.96526	1.81578	2.3719	2.98637	3.13691	4.04043	-3.58573	0.604243	0.534384	2.93693	3.08478	3.96547	4.57106	3.74	-0.261559	0.357325	-0.178243	0.569922	2.04061	2.33722	2.81493	3.4035	-1.42848	0.352257	0.845849	1.04993	1.96474	2.0115	2.43659	1.31628
AT1G07901	-3.34577	-3.84944	-4.34306	-3.68365	-3.31733	-3.71609	-3.15412	-2.4385	-4.84636	-4.27302	-3.61752	-4.71586	-4.12804	-4.92305	-4.57529	-3.19502	-4.76251	-3.78076	-3.74002	-3.02494	-4.50442	-5.25587	-4.06569	-3.85476	-4.63622	-4.93078	-3.53922	-4.19577	-3.40081	-4.26287	-3.53784	-3.2713
AT1G07910	3.76728	4.16346	3.91311	3.90529	3.96171	4.04802	4.06701	4.29347	3.74952	4.14182	4.65516	3.92052	3.89067	3.92568	3.84539	4.39326	3.64079	4.05804	4.74464	4.859	4.39342	4.30089	4.03782	4.27956	3.78679	4.44696	4.61313	4.84178	4.61746	4.35702	4.27179	4.48722
AT1G07920	6.73456	7.69462	7.57445	7.8102	7.89447	7.67458	7.46395	7.39541	6.8572	7.90294	7.93083	8.02413	8.17241	7.79942	7.77303	7.57966	7.04694	7.88054	7.87741	8.04435	8.10735	7.69987	7.70492	7.78706	6.86293	7.87196	7.66732	7.83722	8.0875	7.50134	7.41408	7.28343
AT1G07930	7.59375	8.49175	8.43549	8.61994	8.71495	8.28167	7.94711	8.11194	7.67015	8.62878	8.68182	8.75295	8.82596	8.24444	8.15217	8.08782	7.86644	8.62384	8.59472	8.87502	8.80376	8.32125	8.24055	8.43657	7.70821	8.62916	8.39683	8.62538	8.78813	8.04069	7.94798	7.9149
AT1G07940	6.6186	7.44618	7.42319	7.66261	7.66251	7.48627	7.25481	7.14095	6.79328	7.75669	7.82207	7.88044	8.02087	7.49111	7.57672	7.40203	7.01001	7.79144	7.77726	7.93051	7.92021	7.31881	7.40381	7.52954	6.84637	7.72456	7.58637	7.73028	7.8731	7.21221	7.0926	7.0157
AT1G07950	4.05952	3.54627	3.58881	3.64375	3.52465	3.95922	3.83015	3.2887	4.23299	3.65315	3.26915	3.79923	3.5323	3.87602	3.7547	3.27202	4.07224	3.71138	3.60227	3.44196	3.42853	3.65744	3.85284	3.51935	3.89931	3.50357	3.52343	3.32573	3.3534	3.76589	3.75133	3.42773
AT1G07960	4.81257	4.72385	4.72345	4.98894	4.77592	4.66849	4.67736	4.58374	5.07045	4.80635	4.59863	5.0749	5.11887	4.91282	4.97156	4.82244	4.91692	4.78147	4.61305	4.47331	4.57979	4.62554	4.71301	4.79858	5.01235	4.7638	4.65188	4.51557	4.4444	4.61917	4.40928	4.37388
AT1G07970	2.14858	3.70791	3.37891	3.40156	3.44383	3.41223	3.37396	3.81794	2.14916	3.81876	3.31926	3.49528	3.45324	3.73665	3.44933	3.61154	2.24739	3.9829	3.69379	3.73495	3.78868	3.65035	3.90808	3.98376	2.29334	3.93578	3.63132	3.72452	3.81923	3.5101	3.55177	3.55402
AT1G07980	3.68978	3.86826	3.96087	4.09901	4.13613	4.02913	3.9662	3.83481	3.36136	3.7183	3.6969	3.88958	4.0046	4.04614	3.96169	3.91881	3.4972	3.63413	3.7674	3.53329	3.58919	3.68127	3.75098	3.74859	3.4223	3.78034	3.70582	3.67221	3.53691	3.69481	3.74399	3.62524
AT1G07985	-4.75928	-4.72729	-4.83624	-3.69685	-3.84183	-5.13622	-4.48745	-3.71679	-4.84636	-5.37627	-4.95031	-3.84158	-3.75482	-3.30862	-2.90774	-3.47601	-4.00295	-5.11543	-5.14805	-3.28004	-5.16148	-5.01872	-3.5473	-3.85402	-4.63622	-5.33064	-4.95814	-5.22005	-5.04005	-5.13121	-3.99618	-4.97583
AT1G07990	6.28345	5.76249	5.98778	6.071	5.97058	6.21465	6.33231	6.43117	6.35268	5.89009	6.21562	6.43679	6.30304	6.47776	6.5951	6.73782	6.25324	5.86351	5.9731	5.8572	5.81321	6.02751	6.352	6.40639	6.32742	5.83764	5.91389	5.9546	5.75138	6.05512	6.11134	6.33158
AT1G08000	3.38971	3.48561	3.19895	3.21926	3.05835	2.74007	2.66613	2.31826	3.49288	3.70553	3.51967	3.6603	3.05561	2.97761	2.64202	2.2332	3.50224	3.53951	3.33359	3.12798	3.18431	3.05408	3.04158	2.8811	3.44713	3.62387	3.23151	3.26488	3.23262	2.96288	2.88481	2.58809
AT1G08010	4.85583	3.65937	3.43287	3.25796	3.33267	3.14958	2.77542	2.94113	4.89744	3.81537	3.59893	3.43058	3.20737	3.23188	3.05863	2.88487	4.88312	3.76295	3.55838	3.54073	3.43034	3.41303	3.13719	3.01959	4.85293	3.96687	3.61049	3.67583	3.72101	3.46894	3.57092	3.31627
AT1G08030	3.66271	4.24397	3.79821	4.02875	3.79191	3.93941	3.90719	4.22075	3.71307	4.18116	3.92431	3.73589	3.6078	3.65351	3.53043	4.22986	3.5472	4.14354	3.98657	4.00312	3.73785	3.96405	3.7287	3.91151	3.46046	4.2222	4.01839	4.08605	3.81801	4.16219	4.05038	4.3012
AT1G08040	3.46914	4.07186	3.77293	3.54576	3.68	4.07381	4.12465	4.03113	3.5891	4.29124	3.96135	3.40725	3.75226	4.01654	4.03004	4.24343	3.37674	4.31057	4.44466	4.39927	4.20016	4.38665	3.90652	3.72298	3.45544	4.36966	4.49014	4.55925	4.51831	4.70874	4.57638	4.41458
AT1G08050	5.55486	6.55473	7.17059	6.99796	6.82979	6.9391	7.07573	5.92832	5.83225	6.14818	8.53886	8.25159	7.03842	7.40038	7.48818	5.39658	6.0542	5.86895	5.57666	4.88123	5.95471	6.11013	7.12583	6.47518	6.014	5.5395	5.32866	4.90567	4.87047	4.9174	5.75367	4.16317
AT1G08060	5.23114	4.73836	4.72433	4.71797	4.87629	5.24282	5.10402	5.026	5.22387	4.89538	4.78844	4.74494	4.90741	5.09457	5.14357	5.01558	5.17922	4.93339	4.79971	4.61142	4.67551	4.96763	5.08283	4.99585	5.05121	4.99568	4.8125	4.77057	4.86637	5.00213	5.06416	4.98344
AT1G08070	0.461083	0.541913	1.18786	0.729548	0.930221	0.263971	0.0928277	-0.466558	0.662376	0.814284	1.74333	0.455135	0.92927	0.783919	0.200041	0.0621287	1.0983	0.804035	1.31684	1.4633	1.11356	0.542193	0.570411	0.61959	0.989186	0.878701	1.23085	1.30616	1.29919	0.546302	-0.0902311	-0.253773
AT1G08090	2.21447	2.63013	1.18587	1.44988	-0.0410919	0.240461	-0.44852	-0.841526	2.26096	1.92814	1.4645	1.03984	-1.72728	0.223195	-0.696263	-0.857898	2.44227	1.98371	1.74112	2.33069	0.843736	1.479	0.200452	-0.870655	2.20128	1.84843	1.50551	3.0493	1.83351	2.30447	1.35877	0.422556
AT1G08110	6.02261	5.46717	5.65414	5.39329	5.58054	5.87791	6.05905	6.33186	5.99838	5.42445	5.80887	5.28697	5.26611	5.85287	5.7631	6.41379	5.88805	5.49794	5.88076	6.04524	6.09957	6.29835	6.0571	6.06998	5.96375	5.46564	5.85841	6.03357	6.158	6.42492	6.47347	6.49576
AT1G08115	-2.97222	-3.14545	-4.36733	-2.47141	-4.22172	-2.77137	-3.60592	-3.77122	-1.89213	-3.05009	-4.87832	-2.84203	-3.59491	-1.67642	-2.79839	-1.40955	-2.93596	-2.42982	-3.23517	-4.0517	-2.71272	-1.41366	-2.67751	-2.80715	-1.6736	-2.08381	-2.21634	-1.99809	-2.04333	-2.95715	-1.89069	-1.76257
AT1G08125	3.3137	3.97381	3.8707	3.84491	3.96539	3.89487	3.86725	3.85256	3.43997	4.12378	4.01102	3.70052	3.99334	3.99126	3.83788	4.09379	3.24661	4.17228	4.25229	4.16528	3.88336	3.80464	3.63905	4.01942	3.32932	4.23956	4.17616	4.12725	3.78818	3.84301	3.64158	3.89147
AT1G08130	4.00066	4.99906	4.62302	4.41283	4.74412	3.81388	3.37077	4.01159	3.75435	5.19398	5.12388	4.28629	4.70986	3.5078	3.55495	4.13828	4.31218	5.14079	4.90648	4.94312	4.95434	4.01475	3.60854	4.51274	4.07982	5.28511	4.74179	4.8019	5.18502	3.68682	3.53325	4.13854
AT1G08160	2.81619	2.3936	3.06565	2.63277	2.81514	2.96579	2.56385	2.35165	2.64922	2.35164	2.65592	2.10596	2.36368	2.30627	2.43632	2.42048	2.637	2.07172	2.37697	2.31663	2.17212	2.5878	2.21549	1.90495	2.73758	2.12291	2.71814	2.49353	2.4872	2.50883	2.12499	2.01938
AT1G08165	-0.631591	-0.666084	0.0605192	-0.0344365	-0.0940885	-0.777425	-0.971148	-0.662252	-0.330833	0.0719007	0.290636	-0.0407895	-0.990908	-1.1876	-0.739381	-1.45661	-0.310378	-0.275918	-0.422068	0.234013	0.206746	0.0221868	-0.70919	-0.55679	-0.582707	-0.0709935	0.170171	-0.0898009	0.492665	-0.073186	0.0945937	-0.586127
AT1G08170	-4.75928	-4.27048	-4.36733	-4.30824	-4.46176	-4.02077	-4.90843	-4.42337	-4.84636	-4.40061	-2.86314	-3.84158	-5.0899	-5.00667	-5.18041	-3.36295	-3.97815	-4.91	-4.65543	-3.28004	-4.74336	-4.47452	-4.11924	-3.08569	-4.34167	-4.16639	-3.91126	-2.98911	-3.81069	-3.29819	-2.83495	-2.97214
AT1G08180	-0.350724	0.988628	0.408795	0.83569	0.873638	1.7976	1.97521	1.10545	-0.174131	1.45641	0.929075	0.832506	0.914701	2.04529	2.08044	1.4397	-0.0543627	1.45802	1.39918	0.749197	0.613403	2.01768	1.8273	0.601732	-0.00531459	1.5207	1.14022	1.1482	0.897962	2.45771	2.00152	1.99963
AT1G08190	6.37925	6.448	6.4003	6.32772	6.62617	7.09773	6.99036	6.39429	6.29239	6.41155	6.44135	6.33152	6.5204	6.9382	6.84841	6.41155	6.21137	6.38484	6.6602	6.57369	6.54998	6.91468	6.81808	6.04143	6.2719	6.59998	6.69812	6.69694	6.76303	7.18693	7.16529	6.74049
AT1G08200	9.27403	7.30831	7.02539	6.51499	6.81824	6.27015	6.25713	6.67208	9.55699	7.53517	6.85477	6.32917	6.94618	6.31181	6.28047	6.84542	9.36877	7.63387	7.00082	7.26299	7.50693	6.96899	6.53368	6.7292	9.57106	7.67357	7.11604	7.11549	7.6287	7.03696	6.9534	7.31005
AT1G08210	3.17461	3.37457	3.28347	3.2752	3.58392	4.20474	4.24478	3.23959	3.07563	3.54559	3.15915	3.13089	3.32798	3.94525	3.90439	2.8822	3.24571	3.63478	3.35965	3.15154	3.45033	4.11117	4.25337	3.42833	3.04105	3.52471	3.23277	3.23794	3.18852	4.31029	4.29417	3.27932
AT1G08220	3.08802	3.02978	2.92376	3.24963	3.07389	2.12715	2.14084	2.68726	2.78708	3.152	2.84408	3.15972	2.80756	2.35026	2.20513	2.28945	3.02674	3.00856	2.67368	3.0942	2.90252	2.1618	2.27861	2.64074	3.09444	3.17859	2.71357	2.88128	3.06331	1.81063	1.69661	1.98997
AT1G08230	3.24275	4.03956	3.67329	4.05931	4.25015	4.30878	4.2047	2.99984	2.897	3.82559	3.28479	2.55573	4.23349	4.1021	4.23224	3.12162	3.22365	3.9538	3.6766	3.45036	3.51897	4.22578	4.07243	3.05465	3.29423	3.81081	3.58561	3.36107	3.41505	4.32663	4.11093	3.08128
AT1G08250	4.91857	3.70856	3.48948	3.79349	4.0526	3.63696	3.65518	4.16874	4.78735	3.56962	3.3272	2.96731	4.22752	3.53092	3.67042	4.01122	4.94713	2.81953	3.42211	3.44664	3.55717	3.73529	3.73201	4.00895	4.91334	3.30566	3.58493	3.43094	3.92073	3.58331	3.82281	4.0173
AT1G08260	2.91226	3.2253	2.90403	2.94965	3.89943	3.67944	3.59151	3.1209	2.70264	3.34548	3.41476	2.36164	3.6223	3.44175	3.42685	2.80435	3.23483	3.39303	2.82191	2.89724	4.00221	3.46252	3.68928	3.72369	3.06329	3.39297	2.99545	2.83128	4.05674	3.2275	3.40104	2.7107
AT1G08270	1.77797	-0.113227	-0.93765	-1.03253	-1.50151	-0.832547	-0.870549	-1.006	1.49768	-0.116849	-0.334819	-0.0582557	-1.1971	-0.342131	-1.25175	-0.187829	1.27758	-0.234463	-0.978665	-0.277615	-1.14883	-0.676089	-0.996726	-0.663922	1.47923	-0.0436023	-0.367777	-0.489305	-0.773826	-0.908326	-0.718824	-0.273253
AT1G08280	2.1171	2.32226	1.69931	1.88388	2.13904	1.17382	1.04855	1.00867	1.79586	2.6174	2.35957	1.31254	1.68878	1.23314	1.04701	1.53029	1.96652	2.11028	1.97581	2.66059	2.12511	1.73479	1.27615	1.1702	1.86849	2.84036	2.31643	2.59349	2.5073	2.03713	1.8704	1.98419
AT1G08290	2.40543	0.47623	1.36425	1.46205	1.35281	1.1414	1.82062	0.509896	2.36429	0.532768	1.23951	1.39977	1.44507	1.35956	1.65657	0.640004	2.52008	0.291308	-0.173415	0.478447	0.704649	0.606745	0.823126	0.752627	2.74168	0.0637434	0.368846	0.436205	0.471805	0.451147	1.34489	0.299333
AT1G08300	3.82404	2.26541	1.95495	1.45607	1.3932	1.06361	0.923117	1.50697	3.25456	2.43512	1.99129	1.56675	1.51541	1.02765	0.948346	1.6422	3.52893	2.3412	1.76705	1.9128	1.67382	1.91462	2.0175	1.61116	3.73283	2.35945	1.54059	1.74902	2.1236	1.70005	1.90364	1.62793
AT1G08310	-0.756119	-2.18018	-2.21529	-1.99107	-2.30137	-1.92568	-1.61422	-1.12541	-0.36302	-2.38794	-1.28665	-1.88147	-0.934751	-1.52175	-2.64103	-1.22059	-0.434165	-1.16844	-2.02468	-1.60673	-1.83482	-2.35616	-1.41995	-1.34062	0.0565054	-1.24724	-1.92125	-1.81684	-1.77405	-1.75492	-1.69083	-1.45706
AT1G08315	4.94082	3.39707	3.85011	3.77928	3.50872	3.55106	3.90036	3.44509	5.09273	3.02604	4.43167	3.84224	3.67552	3.70791	3.85088	3.15079	4.94155	3.30709	3.32941	2.9884	3.20795	3.39322	3.6842	3.25173	5.02576	3.09747	3.0947	2.9602	2.64657	3.15634	3.7022	3.20419
AT1G08320	-4.17905	-2.69599	-4.83624	-1.93424	-2.07993	-2.09829	-1.98267	-1.55342	-3.16405	-4.53294	-3.69432	-2.82586	-2.21056	-2.68684	-2.49292	-3.71901	-4.00295	-2.9061	-4.42281	-3.0152	-2.84275	-2.71651	-2.73985	-2.2689	-3.34588	-4.45729	-3.31819	-2.76628	-2.81033	-2.26423	-2.66451	-3.91781
AT1G08340	-0.601006	-0.775882	-0.305896	-0.981991	-0.416679	-0.170398	0.175163	-0.192255	-0.044899	-0.734557	-0.398827	-0.635529	-0.660523	-0.248291	0.474696	0.769585	0.0433403	-0.714466	-0.533253	-0.445592	-0.281702	0.101435	0.0210379	-0.0709458	-0.034752	-1.03379	-0.884654	-1.24668	-0.0561078	-0.295973	-0.179269	0.159814
AT1G08350	2.69562	3.10341	3.18429	3.28598	3.2205	3.21067	3.03724	3.55434	2.88522	3.16479	3.61083	3.41007	3.21167	3.26719	3.26215	3.50371	2.92223	3.24144	3.37151	3.4029	3.18285	3.13161	3.13948	3.66131	2.83931	3.23882	3.47629	3.28508	3.0991	2.87958	2.98159	3.1272
AT1G08360	6.14411	7.47163	7.21894	7.42881	7.57314	7.38708	7.12681	7.01217	6.01701	7.50071	7.16615	7.17413	7.49521	7.00111	6.94691	6.89396	6.27558	7.5538	7.22936	7.52664	7.7122	7.42296	7.28456	7.20717	6.1823	7.4706	7.12467	7.28783	7.71102	7.33427	7.31654	6.94923
AT1G08370	5.66307	4.93417	5.15251	5.13922	5.20476	5.13678	5.34265	5.2352	5.89836	4.94435	5.04137	5.45511	5.44923	5.34385	5.51605	5.12929	5.66998	4.91968	4.83564	4.59826	4.83982	4.88068	5.13796	5.03307	5.79226	5.03333	4.88013	4.68832	4.81462	4.72563	4.92585	4.82377
AT1G08380	11.2079	8.80111	10.6528	10.0793	9.20976	8.58107	8.41411	10.7878	10.6846	8.13709	10.2577	9.80975	8.04199	7.87609	7.79742	10.3255	10.2823	7.99644	10.3115	10.521	9.50192	9.14186	8.41646	10.5043	10.643	8.32508	10.3693	10.8723	9.70459	9.27171	9.27989	11.6157
AT1G08390	1.86228	0.888104	1.66887	1.61565	0.569955	0.804809	0.536903	2.30495	1.81989	0.726037	0.701699	0.643468	0.493022	0.392205	0.618692	2.04437	0.689435	1.17056	1.85358	2.01918	1.20242	0.990814	0.810769	1.90706	0.97695	1.10492	1.77738	2.16289	1.20548	1.47834	1.50916	3.37958
AT1G08400	2.90353	2.78234	2.32693	2.6703	2.49827	2.90523	2.89982	2.97934	3.04331	2.96795	2.31718	2.91957	2.67838	2.6389	2.83532	3.11917	2.87903	2.70595	2.8927	2.52533	2.47167	2.59721	2.84241	2.80207	3.00589	3.00511	2.90873	2.75827	2.79973	3.007	2.99566	2.81621
AT1G08410	3.28658	4.76566	4.26534	4.59302	4.36768	4.07992	3.86682	4.31516	3.13639	4.98275	4.38081	4.63664	4.38964	4.09129	3.84699	4.11449	3.68069	4.83343	4.29168	4.66142	4.47842	4.18721	4.13721	4.47998	3.30932	4.81691	4.08276	4.45204	4.36339	3.6596	3.6051	3.91631
AT1G08420	7.03984	6.28355	6.31696	6.41987	6.51354	6.77853	6.84242	6.58084	7.09956	6.26267	6.38482	6.7341	6.66087	6.85755	6.83792	6.61959	6.88779	6.18209	6.29642	6.21502	6.23979	6.436	6.6557	6.39023	6.93009	6.28677	6.33781	6.24157	6.23322	6.45924	6.6446	6.34272
AT1G08450	7.83472	8.68808	9.11206	9.64814	9.74707	10.2391	10.3138	9.71785	8.05011	8.79045	8.76184	9.89977	9.92269	10.6484	10.6503	9.55195	8.17583	8.67576	8.94621	8.63775	9.49135	9.5265	10.1234	9.71299	8.26739	8.52134	9.00258	8.66315	9.07257	9.05012	9.38052	8.85274
AT1G08460	4.7439	4.46498	4.92936	4.95318	4.97842	5.95356	6.06227	5.5756	4.71311	4.27412	4.8925	5.26533	4.78881	6.08178	5.92394	5.62609	4.46871	4.25893	4.7039	4.63594	4.81061	5.79381	5.91875	5.44814	4.59101	4.3308	4.81157	4.84019	4.67637	5.94786	5.97627	5.27005
AT1G08465	2.48598	3.15645	3.29385	3.23245	3.14358	3.46269	3.35993	3.74444	2.63068	3.0337	3.17828	3.15756	3.72559	3.67466	3.72925	3.70757	2.46569	3.08004	3.35016	3.15958	2.93204	3.03946	2.97515	3.37502	2.50677	3.08828	3.27918	3.26757	3.00605	3.40099	3.21813	3.40235
AT1G08470	3.35473	4.37961	3.56463	3.57593	3.95068	3.95887	3.63386	2.95454	3.14848	4.50009	3.85288	2.98879	3.51213	3.59975	3.64833	3.08434	3.01587	4.50149	4.24918	4.02803	4.03456	4.12217	3.76083	3.16747	2.98402	4.51871	4.23858	4.04979	4.23047	4.15357	4.1038	3.66965
AT1G08480	5.72581	5.58321	5.60885	5.74523	5.88636	6.0355	6.21767	6.06964	5.50387	5.14634	5.44359	5.54917	5.7963	5.83113	6.09499	5.80292	5.38714	5.23705	5.3772	5.44078	5.7032	5.787	5.66578	5.68179	5.55773	5.19377	5.43964	5.4297	5.63532	5.76744	5.73139	5.28606
AT1G08490	5.47089	5.59347	5.57028	5.76625	5.80304	5.9043	5.84698	5.84434	5.41653	5.50455	5.82881	5.75305	5.76355	5.82075	5.8596	5.81953	5.48559	5.4805	5.69799	5.72938	5.9257	6.07381	6.07886	5.85861	5.4773	5.59864	5.67626	5.73117	5.85784	6.07306	6.05382	5.75949
AT1G08500	1.42897	-0.488877	0.606079	0.228315	-0.203428	-0.835597	-1.36188	-3.72891	0.951733	-0.907608	1.46773	0.287077	-0.793385	-1.25418	-0.313869	-3.41703	0.976902	-0.912455	-0.28346	0.0316679	-0.103299	-0.560259	-1.28114	-1.5534	1.40018	-0.947119	0.0266269	-0.0957196	-0.0855137	-0.900289	-1.07397	-1.15017
AT1G08510	7.6841	6.90256	7.05529	6.69191	6.84647	6.99011	7.27058	7.13607	7.69288	6.57923	7.32634	6.84588	6.85261	7.17778	7.19105	6.77718	7.47364	6.71815	6.29361	6.24422	6.34896	6.77569	6.77743	6.64342	7.66662	6.5165	6.33604	6.3856	6.33345	6.90864	7.03865	7.25632
AT1G08520	7.68263	6.67592	7.07071	6.71182	6.74267	7.11048	6.89515	7.06032	7.57295	6.56737	7.14016	6.90867	6.24358	6.87752	6.68514	7.09403	7.53123	6.47605	7.07509	7.49147	7.45995	7.62233	7.3083	7.06321	7.61294	6.7612	7.09059	7.5592	7.64373	7.72973	7.70914	7.79999
AT1G08530	3.1219	3.46213	3.72408	3.93256	4.07061	3.75294	3.67225	3.87365	3.40432	3.55369	3.84294	3.7854	4.03928	3.86796	3.9346	3.9638	3.10292	3.55486	3.9893	3.99304	4.11993	3.70155	3.63944	3.91726	3.49266	3.67206	4.27866	3.94233	4.09109	3.71817	3.60099	3.7824
AT1G08540	5.54111	6.21584	6.34345	5.9768	6.0428	5.97805	5.79195	6.15584	5.42541	6.15593	6.64166	5.88623	5.4635	5.71543	5.48023	6.09069	5.36652	6.22219	6.83097	6.99963	6.66095	6.35805	5.83311	5.8819	5.48685	6.33487	6.85814	7.08688	6.9368	6.56989	6.43539	6.73501
AT1G08550	6.5998	6.20765	6.4932	6.0052	5.86953	5.82493	5.47806	5.58055	6.49958	6.16595	6.64512	5.97434	5.09383	5.31425	4.9925	5.99979	6.04829	6.18644	6.98347	7.23976	6.45492	6.49277	5.7194	5.79567	6.26227	6.46707	6.99546	7.30081	6.70485	6.74564	6.51005	6.62325
AT1G08560	1.37996	1.20586	0.655056	-0.192807	0.377367	0.611966	0.984419	0.849434	0.432977	1.0409	0.211805	0.115044	-0.699526	0.655427	0.988603	0.431628	1.26446	0.812868	0.950753	0.483489	0.761028	1.10573	0.966714	0.639592	1.16436	0.925378	1.30251	0.392798	1.13752	0.609837	1.14331	1.23997
AT1G08570	6.93882	6.12289	5.52527	5.25458	5.38085	6.99165	7.13362	6.13646	7.07627	6.27907	5.29147	5.83953	5.38218	7.03208	7.32513	6.1643	6.26171	6.71703	5.88995	5.4492	5.68797	6.9634	6.89931	5.48852	6.48721	6.47618	5.80798	5.84128	5.65293	7.41699	7.34186	6.47473
AT1G08580	3.39474	4.99238	4.39696	4.87306	4.61135	3.86368	3.59302	4.08673	3.24763	4.83952	4.20591	4.52274	4.45224	3.72458	3.71323	3.91559	3.32268	4.77082	4.32134	4.63816	4.58528	3.95646	3.69349	4.28703	3.36306	4.68653	3.97463	4.27817	4.53486	3.38949	3.1714	3.73337
AT1G08592	2.43717	1.24897	1.35655	1.25556	1.19497	1.25648	1.44652	1.46888	2.29054	1.47392	0.961172	1.18696	1.39743	1.47883	1.06486	1.74829	2.15264	1.58436	1.57622	1.8127	1.85063	1.68445	1.64084	1.63183	2.01856	1.83034	1.83872	2.02207	2.01077	2.14794	1.97264	1.68176
AT1G08600	3.37998	5.14865	4.88856	4.99807	5.17204	5.28886	5.32868	5.35144	3.31916	5.19868	4.8363	5.12521	5.11268	5.25651	5.34763	5.3744	3.43597	5.20867	5.2207	4.90094	4.9094	5.01343	5.18997	5.25128	3.31183	5.2736	5.13744	5.12246	5.04111	5.02139	5.0776	5.06192
AT1G08610	0.722127	3.13695	2.31637	1.8598	1.7551	0.633394	0.111931	1.95867	1.08552	3.50232	2.61531	1.6504	1.77175	0.73593	-1.0598	1.94309	1.12833	3.51509	2.92964	3.45314	2.8324	1.33666	0.696876	1.8894	0.956388	3.55745	2.60872	3.19872	2.87069	0.945933	0.730157	2.23116
AT1G08620	5.93189	5.00896	5.22198	5.11817	5.32921	5.67701	5.74057	5.58659	5.99164	4.99779	5.26848	5.2998	5.4409	5.65311	5.7771	5.63186	5.82002	5.04124	4.96032	4.74293	5.01508	5.24522	5.46202	5.35507	5.82831	5.04626	4.88668	4.83118	5.00848	5.34699	5.3685	5.2162
AT1G08630	-0.510725	-1.06524	0.675016	0.627052	-0.148204	-0.546103	0.431999	-0.322088	0.344437	-1.9343	2.94237	0.685188	1.07165	-0.142113	1.0531	-0.0284851	0.193222	-1.50965	-1.714	-3.10217	-2.60832	-0.93564	-0.608171	-1.34631	-0.477051	-1.81386	-2.55877	-2.28138	-2.20506	-1.10601	-1.29257	-0.577628
AT1G08640	6.01449	5.94527	6.18005	5.99291	6.12888	5.74131	5.72066	5.97974	6.00148	6.05339	6.46932	6.12387	6.0001	5.61905	5.53926	6.06244	6.10638	5.96265	6.26157	6.69027	6.80887	6.22526	5.98249	6.00123	6.14532	6.12556	6.41016	6.58133	6.91643	6.25637	6.16824	6.35418
AT1G08650	7.16997	6.19475	7.03457	6.88966	6.95074	7.05416	7.54472	6.7747	7.05177	5.91391	5.94821	7.44814	7.57012	7.43909	7.52715	6.56468	6.96317	5.71467	6.4882	6.13005	6.7867	6.57958	7.44763	6.88507	7.12921	5.88184	6.46491	6.29425	6.38508	5.99063	6.52301	6.91427
AT1G08660	4.0879	4.38506	4.23143	4.00248	4.12748	4.20705	4.04407	4.25031	4.29171	4.50582	4.60967	3.30892	4.08464	4.04349	3.71229	4.82017	3.86589	4.63753	4.73325	5.06579	4.52378	4.52854	4.00826	4.17233	3.93775	4.75245	4.83029	5.01384	4.80218	4.78445	4.61931	4.76688
AT1G08680	3.82437	4.71303	4.7612	4.80869	4.84667	5.44471	5.42639	5.14547	3.94359	4.67381	4.78117	4.72295	4.92726	5.33985	5.29446	5.10509	3.79459	4.7097	4.80036	4.70491	4.73548	5.33275	5.35885	4.86899	3.82184	4.82348	4.88904	4.86166	4.76307	5.44146	5.46531	5.00041
AT1G08700	4.60515	5.38716	5.3438	5.65397	5.59517	5.78015	5.75323	5.87597	4.75658	5.46204	5.07865	5.7441	5.4546	5.87679	5.83417	5.54194	4.46922	5.45728	5.16868	4.92402	5.44849	5.5064	5.67041	5.83325	4.52643	5.29021	5.20865	4.99323	5.07116	5.09549	5.03779	5.17146
AT1G08710	3.55339	3.21361	3.39523	3.36065	3.25484	3.19537	3.4276	3.47271	3.42499	3.32424	3.09525	3.44267	3.227	3.39787	3.52886	3.60355	3.43024	3.31715	3.16768	3.07613	2.97999	3.29874	3.37792	3.32157	3.36148	3.24572	3.01604	3.20372	3.16268	3.24157	3.24748	3.26283
AT1G08720	5.47684	5.3539	5.43257	5.59542	5.7144	6.25601	6.35321	5.89564	5.61485	5.40268	5.36609	5.91444	6.04939	6.55881	6.65723	5.82126	5.51459	5.50816	5.56651	5.21169	5.34806	5.75045	6.17447	5.7229	5.65955	5.42669	5.51546	5.42843	5.23504	5.85171	5.95623	5.33499
AT1G08730	-3.54165	-1.33187	-2.30242	-2.99681	-1.99771	-2.847	-3.41615	-2.46724	-1.78111	-1.10178	-1.01985	-2.59278	-2.72672	-2.90089	-1.83643	-2.28482	-2.17613	-1.0386	-1.63617	-1.11673	-1.91717	-1.55327	-2.0173	-2.3556	-2.75562	-1.14721	-1.82631	-1.69229	-0.673783	-0.809235	-1.27824	-1.12291
AT1G08750	3.25788	3.66963	3.59525	3.77663	3.71858	3.87098	3.80457	3.98671	3.32072	3.71291	3.43058	3.76763	3.95483	3.8504	3.85897	3.81338	3.11817	3.88983	3.67019	3.61634	3.66089	3.63452	3.72093	3.8491	3.19247	3.8373	3.72554	3.75704	3.65171	3.82838	3.69381	3.7711
AT1G08760	3.93483	4.44335	3.91383	4.16843	4.1778	4.55906	4.55312	4.34683	4.01819	4.5641	3.6262	4.18938	4.51359	4.63386	4.77139	4.57343	3.8669	4.66482	4.22509	4.03417	3.92718	4.18784	4.24207	4.14817	3.70865	4.65292	4.23268	4.12083	3.94268	4.42954	4.32342	4.40531
AT1G08770	5.01661	3.63543	3.81447	3.76323	3.60293	3.78486	3.99408	4.10312	5.03347	3.58232	3.74738	3.94736	3.5374	4.02855	4.06851	3.92416	4.75764	3.56934	3.54823	3.38377	3.44569	3.8817	4.09545	3.89458	4.85877	3.52915	3.48698	3.46706	3.3032	3.84501	3.98971	3.83366
AT1G08780	4.00291	3.72126	3.73142	3.73075	3.5297	3.24394	3.18937	3.12376	3.81282	3.65959	3.44998	3.64125	3.49796	3.27144	3.39284	3.31707	3.78111	3.75074	3.5918	3.3879	3.29146	3.23189	3.13249	3.44476	3.78241	3.57636	3.34297	3.52727	3.37652	3.06554	3.02519	3.45656
AT1G08800	7.31728	6.33717	5.94587	6.11856	5.79396	6.13148	6.11909	5.9246	7.54364	6.62417	6.58417	6.16995	6.12551	6.25646	6.00382	5.79548	7.37716	6.71558	6.30487	6.04726	5.68277	6.0535	6.25538	6.16236	7.53852	6.52997	6.26927	6.32971	5.4712	6.17997	6.11369	5.70186
AT1G08810	3.83288	2.98484	2.8367	2.33466	2.34609	2.45205	1.83182	2.29295	3.62995	2.97409	3.30918	1.86707	1.66992	1.92708	0.921853	2.55476	3.77603	3.05644	3.01726	2.98948	2.58834	3.08803	2.56713	2.55163	3.84165	3.20927	3.32652	3.14906	2.96955	3.15198	2.68429	3.13038
AT1G08820	6.6924	5.92737	5.54437	5.73718	5.76056	6.09393	6.24185	5.79552	6.86941	6.00864	5.42158	5.58623	5.90446	6.22734	6.4452	5.79053	6.75269	6.08314	5.42442	5.22268	5.29045	5.66603	5.81808	5.6869	6.72091	5.9459	5.44529	5.30685	5.29043	5.68067	5.73862	5.43292
AT1G08830	7.66918	7.51923	7.99516	8.24305	8.45499	8.63814	9.12966	8.31436	7.7402	7.44774	7.52534	8.14288	8.96494	8.74099	9.29852	8.90653	7.85556	7.28047	7.17577	7.52198	7.90569	8.4251	8.834	8.91751	7.9014	6.94731	7.13876	7.38371	7.75368	8.17651	8.39945	7.89408
AT1G08840	1.25847	3.11071	2.20775	2.0022	2.07602	1.8969	1.39026	1.33259	1.43107	3.37891	3.0292	1.73578	1.53933	1.29318	0.967009	1.14085	1.6517	3.45388	3.00558	2.99059	2.56972	2.26834	1.79603	1.83187	1.26794	3.49762	2.83042	3.04932	2.97127	2.56644	2.30703	2.25127
AT1G08845	2.05333	2.60597	2.43694	2.27152	2.27761	1.33184	1.44137	1.91107	2.06414	2.3934	2.84586	2.43913	1.92883	1.27902	1.3542	1.93952	2.10967	2.55008	2.38284	2.216	2.28262	1.80971	1.58958	2.08451	1.83719	2.60173	1.96492	2.24017	2.23856	1.53888	1.49062	1.87193
AT1G08860	1.95441	0.658984	2.76472	2.60567	2.39169	1.77155	2.81983	0.292358	2.49458	-1.51881	4.0768	5.20852	3.07923	2.37446	2.49347	0.415454	2.49922	-1.48342	-1.80823	-2.08282	-1.53165	0.984699	2.19699	-0.49633	2.77466	-2.08102	-2.99026	-1.70751	-1.66428	0.336619	1.94803	-0.706219
AT1G08880	6.22015	5.67529	5.12677	5.4033	5.42605	5.49998	5.52893	5.31648	6.34891	5.9732	4.79549	5.20547	5.39273	5.52211	5.67917	5.71458	5.97482	6.04689	5.47791	5.40162	5.38208	5.15669	5.43084	5.35728	5.82928	6.03389	5.35144	5.50785	5.51504	5.48072	5.45209	5.43183
AT1G08890	5.74846	5.1341	4.71835	4.47897	3.97266	3.67455	3.59924	3.63523	5.79398	5.01382	4.98297	3.92873	3.56446	3.38292	3.32064	3.95771	5.66562	5.32377	5.25616	4.94502	3.44476	3.33034	3.00021	2.89803	5.3482	5.43003	5.09903	5.29616	3.93809	3.94122	3.68641	4.34118
AT1G08900	4.27552	4.80671	5.2924	5.18646	4.88416	5.56709	5.64656	5.53405	4.31688	4.71771	5.54774	5.00679	4.688	5.43474	5.64074	5.48343	4.47318	5.06269	4.96139	4.89252	4.84272	5.49033	5.5104	5.31665	4.20704	4.70779	4.93265	5.24435	4.68646	5.65502	5.6499	5.75771
AT1G08910	2.90262	3.96627	3.77917	3.82462	4.21501	4.71883	5.66946	4.71741	3.30463	4.11477	3.83562	4.53645	5.24245	5.80234	5.50713	4.75517	3.14386	4.29841	4.17135	4.36397	4.10932	4.89922	5.70279	4.69187	3.45173	4.27735	4.16981	4.53972	4.31418	4.77699	5.1446	4.62929
AT1G08920	5.95414	4.34753	5.27603	5.25676	4.88002	4.42742	5.73219	4.81347	6.13634	3.91188	3.98152	6.17057	6.00503	5.56118	6.06381	4.91051	5.72702	4.27583	4.0247	4.68032	3.99461	4.40435	4.8516	4.81627	6.03198	3.58278	3.81767	4.56998	3.7832	4.41811	4.91129	4.88755
AT1G08930	10.8794	8.57831	9.31402	8.7348	8.22918	8.35168	8.51209	7.84286	10.6216	7.93001	10.95	9.26417	8.31056	8.39389	8.13448	7.80034	10.696	8.02341	7.97467	7.94901	7.98532	8.73035	8.88785	8.45207	10.8242	7.53031	7.55879	7.84708	7.03291	8.1199	8.51515	7.38886
AT1G08940	4.60844	4.21323	5.17206	5.08733	4.38768	3.92317	4.58201	3.34679	4.83007	3.82985	5.06399	5.36018	5.0021	4.16751	4.63452	3.8131	4.93012	3.6123	3.44725	3.11771	3.26263	3.95014	4.4227	4.38938	5.02803	3.10582	2.96466	2.89848	2.48828	3.04036	3.76758	2.91183
AT1G08960	4.72527	3.74213	3.31877	3.40821	3.64634	3.31974	3.18441	3.72114	4.72246	3.58497	3.48242	3.07481	3.36833	3.137	3.2082	3.31429	4.5091	3.61907	3.7034	3.76344	3.32541	3.25456	3.18349	3.41635	4.67579	3.77008	3.79437	3.73421	3.62667	3.29933	3.35457	3.53568
AT1G08970	4.82471	5.28195	5.18055	5.31566	5.19014	5.32618	5.40249	5.24724	4.86743	5.27812	5.21299	5.28457	5.2497	5.49237	5.55016	5.28439	4.85226	5.37153	5.00061	5.01813	4.96659	5.09507	5.1397	5.07836	4.74713	5.25874	4.98578	5.11988	5.00305	5.19806	5.16898	5.13134
AT1G08980	5.83958	5.51201	5.78033	5.15763	4.89576	6.03624	5.85507	4.26502	5.82654	5.49867	5.91552	4.79009	4.2865	5.78375	5.1258	4.7972	5.53531	5.89514	6.21228	6.15978	5.50219	6.46589	5.77247	4.51571	5.69313	5.67304	6.19248	6.4972	5.5794	7.0061	6.78468	5.84878
AT1G09000	1.43862	1.54326	1.41761	1.13503	1.10973	0.45725	0.479928	0.0517278	1.68957	1.81214	1.45805	1.77501	0.777524	0.647444	0.128288	-0.605304	1.928	1.40114	1.33425	0.654466	1.27553	0.596685	0.366387	0.967397	1.45117	1.40951	1.03769	0.644627	1.1844	-0.0432617	-0.291931	0.0166325
AT1G09010	4.44124	5.25209	5.28042	5.4217	5.47441	6.07922	6.09007	6.16607	4.51854	5.38882	5.33041	5.11544	5.54337	6.09306	6.12626	6.52663	4.35783	5.52785	5.95775	6.0758	5.7754	6.08111	5.97694	5.86866	4.33972	5.58674	5.96691	6.26665	5.86644	6.50192	6.46631	6.42512
AT1G09020	6.16889	6.01057	6.13419	6.23481	6.2085	6.26802	6.30616	6.2413	6.14246	5.90447	5.94395	6.44195	6.12748	6.2616	6.34531	5.87272	6.01014	5.82333	5.86899	5.75567	5.75731	5.80528	6.09413	5.98762	6.02838	5.91374	5.94271	5.72024	5.77595	5.67766	5.78905	5.85106
AT1G09040	1.84102	2.83181	2.97161	2.70622	2.71082	2.42297	2.33309	2.49691	1.59834	2.83753	2.93589	3.12618	2.31644	2.27429	2.42263	2.45615	1.81397	3.07876	2.77849	2.67097	2.45313	1.99836	2.65852	2.91436	1.51271	3.1051	2.78961	2.66796	2.30286	1.65693	1.92785	2.27196
AT1G09050	2.48885	2.83688	3.26887	3.10326	2.70013	2.68168	2.65141	2.73343	2.53626	2.92107	2.8334	3.45842	2.72557	2.55663	2.76106	2.73891	2.53069	3.03532	2.89607	3.03419	2.76565	1.95427	2.71456	3.27928	2.56494	2.88007	2.92327	2.85476	2.43827	1.77177	2.05851	2.51272
AT1G09060	5.41733	5.33708	5.4234	5.30749	5.46118	5.7825	5.92577	5.74899	5.46554	5.2756	5.60808	5.66458	5.59258	5.93649	6.24116	5.73229	5.56121	5.50708	5.27838	5.11224	5.33033	5.55196	5.97472	5.6095	5.6082	5.35287	5.16611	5.17108	5.23827	5.60252	5.93645	5.61017
AT1G09070	10.087	7.89333	8.15991	8.08532	7.98975	8.0533	8.69851	8.27479	10.2711	7.32297	8.56061	8.7106	8.39121	8.58381	9.28628	7.78395	10.0422	7.70223	7.10814	7.21274	7.61402	7.60638	8.40331	7.79074	10.1465	7.12534	6.80392	7.01822	6.95831	7.54894	8.44009	7.73335
AT1G09080	1.94051	4.14124	4.8969	6.04546	5.6694	5.91452	6.46731	5.99763	2.80396	3.82144	4.51942	6.2991	6.35573	6.59464	7.10994	5.44803	3.05795	3.32992	4.30078	4.17203	5.76627	5.19763	6.10127	5.74011	3.22832	3.54644	3.9937	3.92722	4.89784	3.8582	5.15442	5.0739
AT1G09100	3.50364	5.34435	5.28765	5.90285	5.692	5.46402	5.73298	5.48156	3.69806	5.53877	5.02121	6.33446	6.17445	5.54749	5.9976	5.76808	3.47119	5.55074	5.20045	5.0565	4.96281	4.92481	5.18309	5.42427	3.56131	5.17857	5.14699	5.21063	4.84807	4.85928	4.94705	5.03615
AT1G09130	7.6998	7.14665	7.53859	7.4908	7.65976	7.76357	7.80267	8.04985	7.63515	7.07518	7.59048	7.51469	7.51592	7.75879	7.70608	8.03757	7.5527	7.02436	7.46205	7.61322	7.64656	7.75716	7.66808	7.68368	7.66027	7.14774	7.55805	7.54322	7.67837	7.77951	7.68845	7.68437
AT1G09140	6.38873	6.07974	6.57296	6.09163	6.33382	6.26861	6.34366	6.32289	6.33615	6.10284	6.43845	6.85186	6.39706	6.15219	6.25745	6.42893	6.85606	6.08976	6.17272	6.03517	6.26455	6.20352	6.17215	6.13571	6.52865	6.07232	6.32925	6.01771	6.27599	6.40443	6.40806	6.15021
AT1G09150	3.94575	4.45084	4.4244	4.41797	4.4839	4.4481	4.58831	4.62701	3.97558	4.6854	4.75277	4.34053	4.443	4.70354	4.66291	5.02363	4.01704	4.76199	4.74906	4.80196	4.7306	4.76906	4.56206	4.7946	4.09573	4.77398	4.86061	4.84169	4.6753	4.87029	4.85519	4.85686
AT1G09155	-3.92583	-4.72729	-5.1474	-4.30824	-4.46176	-5.37495	-3.45301	-1.00291	-3.37855	-4.29006	-3.45112	-4.93579	-4.64462	-4.92234	-5.18041	-1.25633	-4.76251	-5.55877	-4.82435	-4.0517	-4.6601	-4.10107	-4.40788	-3.18801	-2.76721	-5.57777	-4.95814	-4.21443	-3.74947	-4.79983	-3.99907	-4.09671
AT1G09160	5.52519	4.05931	3.96581	3.77305	3.89932	3.43946	3.25271	3.86939	5.56414	4.01114	3.96393	3.79932	3.7444	3.4806	3.52358	3.55761	5.55683	4.13834	3.9481	3.91296	3.77663	3.70815	3.6101	3.61145	5.63643	4.1088	3.89508	3.95127	3.97088	3.6803	3.94729	4.12484
AT1G09170	-3.2967	-4.34844	-2.68621	-3.00016	-3.31733	-5.37495	-4.90843	-4.89306	-4.21412	-4.27302	-3.37435	-3.62663	-4.28049	-5.30502	-3.75367	-5.13308	-3.64386	-4.69997	-4.9904	-3.02494	-3.46275	-4.23485	-5.02831	-2.2689	-3.50379	-3.75565	-5.25939	-3.63577	-3.45705	-4.41656	-3.99618	-3.75276
AT1G09176	-3.92583	-5.32508	-3.77553	-3.23579	-5.17579	-5.13622	-3.85163	-2.6773	-3.37855	-4.8176	-4.95031	-3.84158	-3.67442	-5.30502	-5.18041	-3.71901	-4.25425	-4.53138	-5.14805	-4.61288	-5.16148	-5.01872	-4.40788	-3.17979	-4.11447	-5.57777	-4.01297	-2.98911	-5.04005	-4.59556	-4.6647	-2.93415
AT1G09180	0.115485	-0.323413	0.938983	0.710908	0.47682	-0.78431	0.2854	1.40623	0.317256	-0.484174	-0.628887	1.24573	0.538625	-0.419933	0.304936	1.62522	0.0249832	-0.609002	0.448847	0.508734	0.141031	0.0622474	0.18235	1.16498	0.110549	-0.293948	0.350795	0.828175	0.320234	-0.25098	-0.130888	2.33262
AT1G09190	1.66837	1.60592	1.82989	1.79046	2.14846	1.54293	1.33455	0.732525	1.95152	1.45158	2.37507	1.97726	1.58264	1.30823	1.34564	0.728992	2.05362	1.51046	1.7496	2.23559	2.06798	1.63294	1.40071	1.25042	2.04524	1.41951	1.89078	2.11693	2.12865	1.19144	1.02023	0.520779
AT1G09195	4.21536	4.05429	4.14927	4.36245	4.26302	4.67552	4.71702	4.22426	4.23181	4.18903	4.13062	4.66577	4.2948	4.57212	4.61347	4.23587	4.17181	4.16475	4.17701	3.99145	3.99681	4.32356	4.53271	4.44546	4.07812	4.1473	4.22293	4.04487	3.81847	4.32305	4.19423	3.70209
AT1G09200	4.25387	4.32069	3.62418	3.2371	4.60652	4.48659	4.81449	3.46389	4.01982	4.32731	2.97681	3.11484	4.28747	4.14476	4.74703	3.0043	4.41063	4.61151	3.28791	2.4108	4.09011	3.6756	4.56866	4.19988	4.30674	4.40049	3.56929	2.49727	4.16234	3.23856	3.82477	3.24627
AT1G09210	6.24363	8.44068	8.54606	9.35275	8.90015	8.06972	8.28296	9.23924	6.59001	8.762	8.45767	9.27832	9.27088	8.67715	8.9897	9.19036	7.16664	8.4715	8.95057	8.58028	8.77593	7.43926	8.16541	9.00754	7.15369	8.82846	8.89852	8.51796	8.6787	7.02526	7.44103	8.34622
AT1G09220	0.544191	0.95198	1.15988	1.21851	0.913612	0.705259	-0.42278	-0.158363	0.671873	1.05101	1.31409	1.47554	0.655133	0.910305	0.53633	0.811607	0.721717	0.844361	1.40687	1.80425	1.43461	0.237283	0.145942	0.922137	0.776441	0.974009	1.35758	1.51865	1.4429	0.318816	0.467942	0.368657
AT1G09230	3.15088	3.68402	3.73629	3.83282	3.34825	3.58371	3.88006	4.50561	2.87282	3.61899	3.99093	3.37699	3.32389	3.60646	3.88432	4.87031	2.47328	3.74444	4.17423	3.91627	3.06357	3.70461	3.63173	4.24054	2.72515	3.71208	3.78013	4.1974	3.09133	3.7208	3.89217	4.29934
AT1G09240	4.44971	4.78198	4.13417	4.47846	3.72696	4.45321	5.17572	5.70058	4.31552	4.99169	4.08644	3.69414	2.92936	4.50652	4.15891	6.0819	4.27457	4.72964	4.69355	4.73214	3.87427	4.45808	4.98503	5.31514	3.85678	4.85557	4.06826	4.85001	3.91409	4.48902	4.97367	5.52379
AT1G09250	4.82868	3.41068	3.29407	3.49732	3.20971	3.28228	3.39051	3.65434	4.65011	2.85294	2.18398	3.40352	3.28495	3.19765	3.62773	3.33521	4.49079	3.19761	2.71575	2.49881	2.74196	3.02381	3.19962	3.32824	4.44475	2.7719	2.35813	2.85298	2.22869	3.08176	3.28388	4.10798
AT1G09270	6.99119	6.41887	6.38236	6.5142	6.51914	6.51763	6.53552	6.41734	6.87784	6.25038	6.08277	6.61818	6.60007	6.40085	6.62813	6.12613	6.72458	6.1571	5.95395	5.71124	5.83012	5.86422	6.2223	6.10496	6.72433	6.16411	5.84584	5.81954	5.77526	5.77482	5.8989	5.9641
AT1G09280	3.41656	3.74158	3.42284	3.61732	3.90395	4.46167	4.53093	4.0599	3.27886	3.86314	3.31316	3.33101	3.68009	4.49592	4.31554	3.98333	3.11648	3.95927	3.70119	3.58341	3.79191	4.67948	4.76003	4.15094	2.90033	3.847	3.67529	3.68531	3.62217	4.7461	4.76215	3.90442
AT1G09290	1.31085	3.48831	3.13569	3.17642	3.0914	2.83324	3.05277	3.28664	1.32464	3.38288	2.94046	2.62496	2.9263	2.86196	2.66359	3.35446	1.4016	3.4781	3.36267	3.3151	3.07896	2.95536	2.78654	3.05576	1.18538	3.65716	3.25165	3.31971	3.25072	2.87696	2.68506	3.08994
AT1G09300	1.99005	4.05151	3.98199	4.22687	3.91888	3.63291	3.41755	4.16756	2.12017	4.01945	3.92691	4.30018	4.14405	3.81967	3.88724	4.09264	2.57391	4.22651	4.14163	3.94677	3.95393	3.25719	3.79167	4.38709	2.44655	4.14919	3.89582	3.84119	3.74682	2.93275	2.7542	3.38143
AT1G09310	8.46261	9.32511	8.92967	7.9028	7.57838	7.14084	7.15368	7.95791	8.45078	9.18904	9.28618	7.98957	6.04316	7.10008	6.55201	6.91647	8.14206	9.70137	9.85038	9.76169	9.05215	8.46031	7.04629	6.87912	7.93033	9.81053	9.66298	10.1107	9.94485	9.35104	9.05558	10.0217
AT1G09320	3.67984	3.13843	3.284	3.35716	3.06712	3.06486	3.10978	2.52806	3.47641	3.14008	3.49212	3.75792	2.80502	3.13141	2.91957	3.01318	3.57311	3.23725	2.98493	3.21178	3.03384	3.10476	3.36314	3.22202	3.57735	3.13631	2.95407	2.97072	2.85941	2.70605	2.87182	2.7309
AT1G09330	6.37665	5.46196	5.62756	5.70086	5.63478	5.44943	5.50693	5.32402	6.33256	5.47539	5.27662	5.91209	5.78057	5.55155	5.74871	5.26143	6.15052	5.37932	5.26029	5.18247	5.18919	5.22371	5.43136	5.47902	6.33216	5.37945	5.42537	5.15854	5.11749	4.91278	5.04589	5.0799
AT1G09340	8.56187	8.37617	8.42249	7.71405	8.14528	8.59436	8.27417	8.36029	8.59255	8.4992	8.66627	8.07059	7.373	7.9243	7.82532	8.19411	8.43348	8.39262	8.77931	9.24162	9.54876	9.56591	8.97892	7.99388	8.51902	8.62784	8.9847	9.16619	9.86917	9.88678	9.81161	9.50415
AT1G09350	7.58944	2.43697	1.62676	-0.659902	-1.63865	-4.02077	-3.99908	-0.278019	7.74827	2.08004	1.13873	-0.314543	-3.99367	-5.04016	-4.74709	0.192701	6.25286	1.38668	1.48831	1.73473	-2.78661	-4.79639	-5.02831	-0.508385	6.77069	2.64182	0.549323	2.17493	-1.76781	-4.64508	-3.77442	2.81608
AT1G09380	-4.75928	-5.32508	-4.83624	-4.46196	-4.22172	-5.2147	-5.14839	-5.34703	-4.84636	-5.37627	-3.33861	-3.52675	-2.843	-5.13816	-5.03051	-5.08347	-4.76251	-4.86083	-5.14805	-4.71894	-5.16148	-5.01872	-4.55279	-5.18596	-4.63622	-4.92085	-5.25939	-5.22005	-5.04005	-5.13121	-5.1225	-4.97583
AT1G09390	3.65387	2.90204	2.88403	2.7855	2.49428	2.63166	2.60962	3.64748	3.69365	2.63355	2.66718	2.11511	1.99547	2.47203	1.91648	3.19976	2.85165	2.82425	3.31568	3.11305	2.41401	2.68033	2.32377	2.51146	3.32897	2.79885	3.3297	3.62333	2.59426	3.08599	2.96478	4.60002
AT1G09400	-2.90223	-1.3291	-0.956586	-0.598248	-0.434747	0.307071	0.878501	0.867664	-2.95502	-1.02046	-0.635661	-0.100078	-0.0492105	0.26462	0.677271	0.543566	-2.73908	-0.965954	-1.06012	-2.17495	-0.776187	-1.22477	0.384421	0.75322	-2.03699	-1.30571	-1.75527	-2.33338	-2.55883	-2.10282	-1.31023	-1.39837
AT1G09410	0.314696	0.355009	1.10888	0.800093	0.914514	0.286217	0.275724	-1.39875	0.316865	0.194805	1.19369	0.876603	0.561354	0.173599	-0.0514306	-0.159318	0.701101	0.222428	0.696476	1.15904	0.553153	0.132401	0.0861847	0.0059737	0.0280861	0.161226	0.874506	0.618172	0.687367	-0.0898031	-0.201028	-0.539489
AT1G09415	1.282	2.06565	2.46287	2.61571	1.93008	3.36168	3.08921	3.03463	1.35977	1.56213	1.90453	2.36892	2.19713	3.04498	2.83338	2.89714	1.04179	1.75346	2.1757	2.74657	3.16149	3.63143	3.21531	3.03965	1.26553	1.53345	2.07424	2.86408	3.16787	3.35593	3.61485	3.46914
AT1G09420	1.01322	1.94009	2.4628	2.85013	2.74842	3.02744	2.91141	2.68521	1.48433	1.96699	2.59314	2.70344	3.18865	2.87423	3.02312	3.30762	1.44477	2.08206	2.55701	1.91077	2.43239	2.42683	2.46298	2.83565	1.56725	2.07544	2.42637	2.40321	2.36737	2.50784	2.38701	2.02247
AT1G09421	-3.75151	-3.46519	-2.36582	-3.01519	-2.97768	-2.77635	-3.3216	-2.83257	-2.03316	-2.93542	-2.86314	-4.53287	-3.22145	-3.14521	-3.54761	-2.15589	-3.60265	-3.31622	-3.32068	-2.70881	-2.77951	-1.91639	-4.40788	-3.54152	-1.9873	-3.88171	-2.47082	-2.62214	-2.56779	-2.10488	-1.95293	-2.49549
AT1G09430	6.95038	7.04126	7.33983	7.7007	7.28295	7.41408	7.30481	7.29707	6.91464	7.02248	7.05348	7.6308	7.40911	7.35452	7.417	7.0038	6.99586	7.01968	6.75506	6.47701	6.61537	6.60544	6.99017	7.20422	6.90711	6.72939	6.70941	6.66861	6.29524	6.43559	6.40369	6.75655
AT1G09440	1.22921	2.44836	2.31546	2.28307	2.29918	2.15343	1.6604	2.35845	1.33424	2.46013	2.10628	1.87406	2.20466	1.96043	1.66921	2.14077	1.07673	2.69833	2.95352	2.82203	2.73668	2.83596	2.233	2.10523	1.34649	2.57167	2.96031	3.04028	2.93999	3.20123	3.0513	3.56402
AT1G09450	-3.2967	-2.69339	-3.10131	-3.35928	-2.78964	-2.45209	-2.59625	-3.58132	-3.21529	-2.17867	-3.24514	-2.9254	-1.75368	-2.3557	-2.50895	-2.12228	-2.01313	-2.55798	-2.37175	-2.08543	-1.44208	-1.91639	-1.45515	-2.57916	-2.10309	-2.17487	-1.93299	-2.02202	-1.14348	-2.21844	-1.79894	-2.16912
AT1G09460	0.60588	-0.137999	-0.768924	-0.966576	-0.723959	-1.40015	-1.54633	-2.28259	0.94846	0.0269023	-1.41223	-1.53911	-0.633345	-1.06533	-1.22963	-1.84077	1.35927	0.540381	-0.490367	-1.42095	-0.976089	-0.490652	-0.312478	-2.3573	1.21239	0.251578	-0.877117	-0.603563	-1.72658	-0.618964	-1.17683	-2.08006
AT1G09470	-1.14891	-2.07374	-1.62715	-2.82975	-1.83501	-2.38723	-2.87129	-3.06226	-1.15932	-1.50282	-2.02266	-2.63021	-2.35496	-1.70607	-1.83646	-2.93765	-1.0871	-1.2872	-1.73215	-1.23982	-0.951491	-0.938841	-1.85628	-2.28234	-0.680883	-1.77382	-0.677087	-2.22622	-1.35814	-1.16172	-1.88894	-1.04463
AT1G09480	-1.56907	0.0608959	0.455466	1.18978	0.265111	0.711874	1.13168	0.621276	-1.51915	-0.039925	0.63954	0.989344	0.702142	0.217965	0.721561	1.10936	-0.805516	-0.629581	-0.211564	-0.0564254	0.0211432	0.861936	1.53653	0.892618	-0.593778	-0.504272	-1.06155	0.106708	-0.250129	1.17319	1.46551	0.704302
AT1G09490	4.0696	4.69088	5.03997	5.22392	4.96958	4.32598	4.59522	5.25575	4.13006	4.69313	5.18564	4.79374	4.67759	4.2024	4.12251	4.94535	3.86792	4.96638	5.31299	5.10403	5.01961	4.30747	4.05012	4.45167	3.9852	4.97939	5.42389	5.26158	5.21206	4.73517	4.67299	5.4932
AT1G09500	-0.578371	1.24425	1.42059	2.63091	3.11446	0.487824	2.59808	3.3286	-0.270962	0.510214	0.0796611	1.07023	4.06304	2.26762	2.58637	4.29253	-0.456392	0.967724	0.516836	0.918658	1.1549	-0.341441	1.0298	2.52744	0.345089	-0.703297	0.57736	0.498674	1.43205	0.155225	2.53027	3.69704
AT1G09510	-4.75928	-4.45414	-5.1474	-5.23383	-5.17579	-4.81598	-4.4351	-4.89306	-4.84636	-5.37627	-4.95031	-4.93579	-3.04679	-2.82965	-4.43403	-4.32051	-4.76251	-5.55877	-5.14805	-4.93716	-5.16148	-5.25587	-4.31639	-4.73676	-4.63622	-5.57777	-5.25939	-5.22005	-4.75186	-5.13121	-3.14872	-2.17066
AT1G09520	3.23092	4.13439	4.29829	4.46738	4.10909	4.23143	4.25159	4.39875	2.93496	4.16838	3.91369	4.69142	4.21051	4.27714	4.08125	3.43638	3.25487	4.10954	3.79146	3.73433	3.94488	3.70316	4.00428	3.92772	3.15764	4.00555	3.64335	3.59071	3.79283	3.30891	3.48213	3.53865
AT1G09530	3.77192	5.5908	4.96067	5.1575	5.08566	4.74214	4.8054	4.53877	3.08115	5.71369	5.40131	4.72515	5.50254	4.75852	4.93435	4.44476	4.01157	5.87275	5.11195	4.96888	4.76103	4.28704	4.4506	4.4656	3.36158	5.69182	4.86872	5.05871	4.63583	4.55851	4.62338	5.02577
AT1G09540	-4.17905	-3.7457	-4.06759	-3.67777	-2.60695	-1.29013	-2.68333	-3.74427	-4.84636	-2.00912	-1.5683	-2.88629	-0.941377	-2.77381	-1.16322	-2.79813	-4.25425	-1.90811	-4.52598	-3.95846	-2.10973	-2.28642	-2.5565	-2.20326	-4.63622	-2.99606	-2.82174	-4.06852	-4.61418	-3.92863	-4.13475	-3.16744
AT1G09550	-4.75928	-4.73255	-4.83624	-3.30041	-2.76819	-2.92679	-3.11672	-4.89306	-4.84636	-5.37627	-4.82105	-1.84184	-1.92284	-3.58277	-3.37995	-5.08347	-4.76251	-5.55877	-5.14805	-4.93716	-4.50442	-5.25587	-3.6335	-4.73666	-4.63622	-5.57777	-5.25939	-5.22005	-4.2007	-5.13121	-5.1225	-4.97583
AT1G09560	7.85776	7.57218	8.01131	8.94425	8.85979	8.7709	8.95127	8.49904	7.97029	7.56168	7.19964	9.15284	9.26473	8.98349	9.1706	7.6357	8.40878	7.47527	6.82829	6.38239	7.59557	7.75658	8.62655	8.81746	8.22166	6.83588	6.91602	6.50778	6.5039	6.46058	7.05555	6.63954
AT1G09570	6.11134	5.84433	5.72397	5.46876	5.29837	6.33842	6.19107	6.12819	6.27374	5.88534	5.86853	4.9923	5.07216	6.18025	5.92268	6.15605	5.89507	6.17042	5.95399	5.81958	5.16828	6.22355	6.08923	5.64014	5.97784	6.07115	5.79502	6.17175	5.29199	6.66729	6.64575	6.86382
AT1G09575	3.64211	1.37077	1.95455	1.26984	0.646135	0.375287	0.775881	-0.0265585	3.83236	0.704185	2.47191	1.92447	1.35292	1.20548	1.35531	-0.493243	3.83151	1.343	0.970641	0.45168	0.746868	1.02058	1.11151	0.802589	3.89311	0.778034	0.752519	0.619085	-0.128313	0.987809	1.19655	1.11811
AT1G09580	3.19194	2.11356	2.49011	2.00471	1.77301	1.18184	1.15118	1.78122	3.20726	1.84672	2.27796	1.4948	0.92779	0.469899	0.427491	1.6695	2.92333	2.08142	2.22871	2.70726	1.75983	1.66041	1.26587	1.40811	3.04633	1.97652	2.38065	2.56972	1.86091	1.48286	1.91154	2.33223
AT1G09590	5.82209	6.86937	6.71124	6.9065	7.0569	6.41887	6.16773	6.2929	5.80467	6.78185	6.54771	6.65399	6.86762	6.16344	6.24598	6.08071	5.95481	6.80486	6.46796	6.83027	6.94897	6.2996	6.26753	6.59673	5.91178	6.76747	6.3252	6.54999	7.04049	6.06118	6.02123	6.14924
AT1G09600	-3.74411	-3.46687	-2.49941	-4.18447	-3.36661	-3.56766	-4.69781	-3.60158	-3.26709	-3.05444	-4.95031	-4.93579	-5.17425	-5.30502	-3.95979	-3.19502	-4.25425	-3.78076	-3.74002	-3.3949	-3.58142	-4.72385	-4.55279	-4.52471	-3.34588	-4.26725	-3.03313	-3.63577	-2.30667	-4.79983	-2.78472	-3.86262
AT1G09610	-1.77287	-1.88059	-2.00871	-2.29456	-1.82784	-1.92568	-1.8703	-0.805485	-1.56485	-1.42921	-1.38403	-2.19479	-4.41708	-1.83797	-1.18166	-0.202634	-1.98221	-1.92503	-1.41357	-1.68197	-2.37288	-1.33938	-1.82946	-2.04151	-1.89993	-1.9273	-1.73012	-1.84049	-2.87211	-2.03206	-1.80139	-1.14813
AT1G09620	6.15521	7.22457	6.98031	7.14033	7.16803	7.1911	6.92964	7.01224	6.15197	7.33925	7.15656	7.09427	7.23146	7.25524	6.97841	6.93594	6.20441	7.32936	7.23804	7.2485	7.16258	7.20057	7.24483	7.09282	6.17743	7.37126	7.15568	7.15742	7.08834	7.1837	7.05262	6.8398
AT1G09630	5.04721	5.46853	5.5848	5.8051	5.35264	5.16197	4.91426	4.52677	4.98768	5.30568	5.93375	6.09682	5.4279	5.10847	5.06162	3.9702	5.28657	5.18358	4.8501	4.59353	4.65246	4.59156	5.0642	4.97695	5.04395	5.04272	4.70584	4.48463	4.43348	3.8394	4.03897	3.83468
AT1G09640	7.65673	8.19415	8.15588	8.36449	8.25465	7.96025	7.77612	7.78897	7.80699	8.40004	8.46831	8.57205	8.4831	8.16126	7.99289	7.76047	7.86553	8.28742	8.13341	8.29418	8.21653	8.02145	8.13537	8.23188	7.83366	8.32924	8.05536	8.0472	8.06046	7.71128	7.7838	7.57685
AT1G09645	5.17705	4.69849	5.01043	5.03714	4.84543	5.03019	5.27112	4.85329	5.12848	4.49742	4.98109	5.46389	5.02103	5.10758	5.39717	4.63058	5.00902	4.63216	4.29324	4.06535	4.3301	4.62566	4.94143	4.77345	5.09537	4.32847	4.26261	4.17741	3.98871	4.37463	4.51518	4.2425
AT1G09650	-2.57385	-4.0703	-3.77553	-3.92679	-4.93604	-3.30493	-4.2647	-5.34703	-3.01449	-3.07572	-3.69432	-4.93579	-4.09083	-3.14521	-4.61301	-2.96584	-4.00295	-4.24289	-1.68994	-2.76351	-3.88639	-3.30581	-2.81715	-3.75328	-3.66209	-2.61067	-3.36461	-2.72283	-2.56333	-3.59574	-3.99008	-2.49338
AT1G09660	2.01048	4.21521	3.75286	3.88376	4.07417	3.84785	3.81753	3.91362	1.89605	4.21726	3.99805	3.20032	3.83654	3.99722	3.61191	3.91413	2.00815	4.33242	4.16667	4.29127	4.26998	4.22971	3.7984	3.87161	2.06131	4.38538	4.15138	4.22483	4.40269	4.37367	4.2437	4.24078
AT1G09680	0.580994	2.23827	2.46747	2.69214	2.2868	2.86378	2.85736	2.79932	0.810593	2.53073	2.3431	3.0207	2.60074	3.24988	3.03818	2.56589	1.20388	2.68133	2.49504	2.64675	2.56652	2.41912	2.94689	3.03363	1.14991	2.40312	2.40703	2.47632	2.16469	1.90423	1.76025	1.68501
AT1G09690	6.48167	7.58464	7.47323	7.6321	7.82616	7.49755	7.22879	6.95293	6.25546	7.27595	7.20623	7.22752	7.37818	7.06398	7.06965	6.62121	6.62349	7.37544	7.16572	7.55608	7.69432	7.4032	7.25401	7.25143	6.41021	7.32499	6.90075	7.26107	7.69158	7.13091	7.14404	6.93656
AT1G09700	2.47253	3.42618	3.22162	3.09777	3.03985	2.61238	2.31954	2.73095	2.21866	3.2151	3.44114	2.99967	2.6912	2.23777	2.19396	2.63251	2.35323	3.28135	3.31023	3.33853	3.07781	2.72495	2.61587	2.94701	2.11795	3.33643	3.20294	3.14415	3.09081	2.51078	2.51051	2.65725
AT1G09710	0.549171	2.39741	2.13951	1.58161	1.70358	1.92685	1.78267	2.15728	0.908663	2.34484	2.13584	1.27743	1.36221	1.72305	1.59683	2.86265	0.929799	2.40713	2.68712	2.95068	2.39693	2.30105	1.63284	1.81699	1.17084	2.86021	2.62361	2.88698	2.49578	2.83859	2.62788	2.84712
AT1G09730	5.41285	5.11493	5.35935	5.39638	5.40041	5.67327	5.68993	5.66487	5.59195	5.35208	5.28063	5.73398	5.67699	5.87008	5.88287	5.58545	5.66679	5.35382	5.26468	5.19496	5.44554	5.49867	5.81772	5.69252	5.55504	5.28427	5.24445	5.2559	5.25747	5.37587	5.50514	5.37567
AT1G09740	2.82066	3.37555	3.17065	4.16732	3.84443	5.08235	5.53908	5.03182	2.72601	3.07477	2.90523	4.22574	4.33604	4.68086	5.12271	4.76744	2.51399	3.08032	3.0071	2.47586	2.97208	4.33934	4.84125	4.44835	2.62236	2.73907	2.85416	2.72833	2.64012	4.2792	4.43488	3.98335
AT1G09750	4.00196	3.75163	3.98066	2.48832	2.54542	2.40831	1.96773	2.38907	3.48089	3.31551	4.14672	2.463	1.01725	1.76088	1.12983	2.51943	3.10728	3.39304	4.2488	5.38223	4.19157	4.3905	2.41328	1.84265	3.42438	4.01916	4.39755	5.5826	5.1164	4.94934	4.7182	5.82292
AT1G09760	4.10675	5.17853	4.92741	5.05829	5.05695	4.83187	4.8419	4.99371	3.93551	5.30626	4.89469	4.86488	5.20138	4.82622	4.82899	4.9355	3.94415	5.29709	5.16618	5.22151	5.09417	4.66953	4.72184	4.98849	3.96834	5.30731	5.16551	5.13144	5.08772	4.72739	4.70916	4.82044
AT1G09770	6.55652	6.54932	6.53814	6.68344	6.73381	6.95868	6.83646	6.48368	6.51092	6.61462	6.60137	6.80982	6.76392	7.04956	6.90274	6.68733	6.45048	6.61427	6.51022	6.54324	6.58003	6.9891	7.10981	6.8563	6.43579	6.5977	6.38543	6.51096	6.47969	6.94851	6.98273	6.41648
AT1G09780	8.85772	8.00018	7.57539	7.53781	7.58153	7.86513	8.01294	7.24711	8.95575	8.21541	7.66004	7.59206	7.87437	7.82051	7.91547	7.38563	8.83321	8.03319	7.69814	7.71633	7.58051	8.01606	8.25823	7.52883	8.93703	8.05817	7.57917	7.53618	7.42284	7.65293	7.86605	6.97285
AT1G09794	3.23353	2.07106	1.66127	2.15577	1.80711	1.66818	1.89271	1.49665	2.96828	1.75499	1.80167	2.18848	1.93451	1.9863	2.32087	1.90609	3.08626	1.85381	1.1742	1.40023	1.5908	1.6955	1.89815	1.90176	3.03448	1.70049	1.13211	1.30082	1.66533	1.21153	1.58456	1.20338
AT1G09795	7.01004	6.40405	6.7042	6.46848	6.53678	5.8793	5.3995	5.18408	6.93374	6.5014	7.11381	6.69888	6.18437	5.58481	5.09555	5.17067	7.01438	6.53698	6.94814	7.07246	7.05539	6.36238	5.85172	5.32962	6.98116	6.67561	7.00477	7.05469	7.18726	6.49578	6.30327	5.80233
AT1G09800	-0.568582	1.58724	0.648967	0.500831	0.62421	-0.527885	-0.322274	0.837867	-0.29631	1.53726	1.3942	-0.0789056	0.460122	-0.195382	-0.46772	0.471196	-0.472008	1.63121	1.63612	1.89474	1.33184	0.832048	0.15176	0.372642	-0.45071	1.97219	1.26358	1.74439	1.43625	0.686736	0.572431	1.09957
AT1G09810	1.18652	3.75204	3.21369	3.50035	3.32755	3.28658	3.29275	3.48609	1.38729	3.98195	3.87757	3.49652	3.72676	3.48125	3.44456	3.82992	1.9367	4.02402	3.69972	3.68282	3.80762	3.43655	3.30045	3.62021	1.5474	3.97698	3.63081	3.60382	3.59998	3.21093	3.34852	3.3462
AT1G09812	-3.92583	-1.46068	-2.50863	-1.41883	-1.4605	-1.73671	-2.31297	-4.94477	-3.26709	-1.50442	-0.817456	-3.01713	-0.882894	-1.87228	-2.25449	-3.11774	-1.75759	-1.71706	-1.79003	-1.30749	-1.66615	-2.11156	-2.08047	-2.94531	-2.66642	-0.618076	-1.96718	-1.4584	-1.45573	-2.09307	-1.3005	-3.26855
AT1G09815	4.79762	4.56138	4.89589	5.01694	4.4937	4.33277	4.36503	3.88775	4.56824	4.21993	4.58801	5.19832	4.03191	4.17518	4.381	3.46822	4.59668	4.19857	4.09228	3.79532	3.80735	3.95738	4.20511	4.10046	4.62806	4.09674	3.84018	3.69661	3.62234	3.41524	3.59678	3.45541
AT1G09820	1.67495	2.23546	1.85684	1.92005	1.76041	2.15314	1.71429	1.83143	1.75628	2.21703	2.01781	1.79369	1.7648	1.70145	1.81925	1.59335	1.87492	2.25173	1.88014	2.06741	2.21122	1.87832	1.86071	2.02996	1.33138	2.4224	2.15977	2.23717	2.34155	2.23596	2.11087	2.41212
AT1G09830	3.91091	5.528	5.52799	5.77754	5.76529	5.70157	5.4885	5.69826	4.04792	5.53628	5.74924	5.86567	5.78074	5.8118	5.7113	5.58398	4.02077	5.48435	5.89662	6.08577	5.92028	5.64627	5.62242	5.95778	4.07842	5.61427	5.74961	5.87631	5.85836	5.23371	5.31921	5.52194
AT1G09840	5.66517	5.48607	5.47693	5.56425	5.56804	5.70934	5.46766	5.56507	5.72327	5.46777	5.60415	5.39602	5.29748	5.66349	5.41739	5.40634	5.56047	5.34622	5.63999	5.62219	5.62367	5.6365	5.51251	5.36851	5.58916	5.51979	5.84124	5.64888	5.70601	5.63131	5.53321	5.44042
AT1G09850	4.71741	5.55659	5.37882	5.38271	5.59158	5.28414	5.14567	4.20936	4.7539	5.60991	5.34366	4.78032	5.34628	5.07903	4.96965	4.80824	4.59492	5.55581	5.64849	5.90843	5.74034	5.41016	5.04089	4.71738	4.60255	5.73568	5.66247	5.79065	5.90386	5.69343	5.50683	4.78721
AT1G09870	5.24542	4.97288	5.04507	5.32913	5.33481	5.66917	5.89064	5.36913	5.15146	4.80838	4.91559	5.53978	5.83925	5.89358	6.11123	5.08685	5.03747	4.82917	4.79632	4.70647	4.64135	4.85881	5.4658	5.05587	5.01302	4.80165	4.83957	4.79488	4.57394	4.88838	5.08439	4.82931
AT1G09880	-2.02308	-2.78053	-2.87107	-2.42671	-3.79799	-1.79793	-2.03406	-1.8247	-2.33158	-1.96297	-1.11055	-2.63021	-3.12438	-2.12683	-2.63662	-1.97032	-1.84813	-2.59244	-2.38002	-2.38171	-2.17874	-1.81017	-1.97081	-1.82066	-2.84391	-2.72343	-1.72674	-2.02202	-3.41565	-4.01338	-1.78634	-2.19424
AT1G09890	0.430371	-0.178167	0.268692	0.134637	0.561436	0.763343	1.02835	1.62586	0.367742	0.309929	1.09562	0.423758	0.76485	0.866703	1.14503	1.69274	0.859196	0.223635	0.915362	0.407129	0.882436	1.0076	1.16265	1.35813	0.621735	0.0710443	0.425623	0.293247	0.55261	0.846913	1.24742	1.72441
AT1G09900	1.30219	4.44639	3.68925	3.67911	3.62136	2.97251	2.76797	3.7602	1.36577	4.76338	4.27129	3.36967	3.49531	2.8028	2.53591	3.8536	1.64119	4.58043	4.49548	4.61812	4.01819	3.42711	2.88505	3.45152	1.69832	4.91492	4.55316	4.60817	4.39201	3.60958	3.34567	4.00393
AT1G09910	3.96092	4.14733	4.08019	4.27357	4.27638	5.10339	5.12021	4.68208	4.1356	4.30714	4.1644	4.34868	4.51036	5.29577	5.21799	4.902	3.83034	4.2389	4.46367	4.25209	4.31391	4.90769	5.14192	4.83113	3.81871	4.19661	4.38297	4.39446	4.13898	5.05842	4.98705	4.69226
AT1G09920	5.52652	4.73845	5.03434	5.16932	4.78705	4.97965	5.13623	4.96625	5.63432	4.81552	5.08502	5.41312	5.30033	5.25738	5.46173	5.05669	5.46253	4.88307	4.89841	4.69939	4.69219	4.84806	5.05584	5.0862	5.61898	4.76657	4.8345	4.72599	4.48607	4.75088	4.86734	4.81939
AT1G09930	1.84015	0.719133	1.47421	0.87586	0.220701	1.18242	1.38652	-0.912751	2.8952	-0.0384341	2.68195	1.95952	0.581927	1.52645	1.54104	0.123258	2.89336	-0.176118	-0.528877	-0.681698	0.158149	0.661246	1.82023	0.759083	2.9008	-1.40545	-0.632964	-1.09689	-1.71753	0.298328	1.79814	-0.891384
AT1G09932	8.83165	7.51591	8.37368	7.80151	7.12858	7.31105	7.5252	5.99939	8.96114	7.0679	9.19331	9.5494	7.14432	7.40716	7.4046	6.16801	8.82206	6.58756	5.87283	5.53977	6.17663	6.87277	7.34761	6.50445	8.98978	6.58253	5.7159	5.49421	5.41624	6.10005	6.84092	5.22783
AT1G09935	-0.852057	-1.53005	0.57344	-0.236171	-0.8865	-1.50781	-0.607831	-1.85276	-0.613326	-2.74036	-0.199106	2.11088	0.819281	-0.709221	-0.00691184	-0.0918589	-0.808815	-3.2607	-2.89685	-3.54705	-1.41022	-0.434851	-0.596825	-0.112153	-0.683697	-4.36029	-2.81775	-4.01301	-3.12647	-3.92947	-0.914403	-2.94449
AT1G09940	7.03781	5.58106	6.29146	5.79331	5.52438	5.19875	5.52847	4.5151	7.30332	4.93606	7.05646	6.57305	5.30622	5.21776	5.19187	4.19778	7.45048	4.9773	4.73136	5.02761	5.02642	5.31536	5.73411	5.21002	7.6056	4.59551	4.67679	4.74801	4.54294	4.91837	5.53706	4.05994
AT1G09950	4.72348	1.15732	-0.185627	-0.96218	-0.667103	-1.5338	-2.02174	-2.39589	4.32006	1.23197	-1.02114	-0.835182	-1.06419	-2.72292	-1.36964	-4.74403	4.0401	1.15817	-0.751695	-0.211443	-0.375536	-2.01833	-2.23044	-2.53868	4.55797	0.540377	-1.50458	-0.840026	-0.655371	-2.80856	-1.07488	-1.74071
AT1G09960	2.35902	2.04501	1.83461	1.91214	1.9913	2.36357	2.351	0.608077	2.4766	1.96859	1.59995	1.81808	1.8025	2.12657	2.2207	0.764755	2.72854	2.14477	1.65933	1.7897	1.9389	2.39305	2.26658	0.693695	2.81753	1.70855	1.82176	1.69056	2.05914	2.59416	2.40692	0.999564
AT1G09970	10.9604	9.66639	10.3772	10.1579	9.89078	9.45673	9.2832	8.2226	10.9414	9.43225	10.5326	10.3791	9.97356	9.47237	9.36749	8.37858	10.9878	9.41928	8.67206	8.81656	9.14358	9.14498	9.62306	9.22985	11.041	8.94217	8.44916	8.51714	8.40348	8.54067	8.9274	7.38648
AT1G09980	6.03143	5.37285	5.37332	5.31005	5.35979	5.47669	5.50738	5.1451	6.08892	5.43869	5.54289	5.69472	5.46508	5.60594	5.55205	5.06634	6.06645	5.48829	5.19504	5.0487	5.08478	5.24498	5.49437	5.14452	6.00156	5.47552	5.23487	5.12687	5.12162	5.1701	5.31765	5.08315
AT1G09995	3.38038	1.78345	1.7069	1.50478	1.71736	1.643	2.00029	1.87362	3.27694	1.75983	2.13646	2.0232	1.87023	1.8061	2.0814	1.94416	3.20938	1.735	1.49623	1.31047	1.46447	1.26395	1.65748	1.77691	3.34412	1.84214	1.9251	1.51315	1.38853	1.36731	1.64471	1.41063
AT1G10000	-1.93425	-1.70155	-2.85378	-2.57536	-4.82983	-2.77635	-3.33325	-2.5373	-4.67763	-1.26973	-2.78593	-2.46951	-3.53347	-3.12193	-4.95743	-2.90493	-3.73049	-1.5781	-2.30942	-2.72028	-2.41767	-2.97279	-2.99609	-3.54152	-3.43259	-1.96957	-1.81415	-2.02558	-4.29827	-2.46736	-2.68195	-1.72003
AT1G10020	4.15098	3.81887	4.09235	3.75521	3.55786	4.19034	4.14603	3.81547	4.28515	3.93247	3.23013	3.90053	3.16737	4.33866	3.7129	3.22561	4.40667	4.30886	3.71076	3.13048	3.24613	4.69338	4.10888	2.92559	4.38973	3.84336	3.69325	3.3574	3.17749	4.5754	4.26928	4.2388
AT1G10030	1.88842	2.86305	2.80308	2.6243	2.61155	2.63015	2.43895	2.41201	1.62789	2.69883	2.91632	2.34743	2.21136	2.21197	2.05716	1.24027	1.7285	2.88432	2.88449	2.75778	2.68735	2.22584	2.17123	2.43246	1.66616	2.79768	3.0738	2.67687	2.79361	1.99685	2.03862	2.72005
AT1G10040	1.23633	2.71302	4.02037	3.23025	2.88891	2.70487	3.66481	1.53415	1.40291	2.16959	4.49432	4.77275	3.74115	3.01119	3.04775	1.83119	2.19225	1.98689	1.82644	1.47498	2.25095	2.30507	3.38082	2.43687	1.60858	1.60038	1.74974	1.2918	1.83136	1.17206	2.8557	1.46447
AT1G10050	4.94958	4.93627	5.72833	5.33732	5.30142	5.4627	5.64697	5.16491	5.17074	4.78202	6.22964	6.26309	5.42728	5.74662	5.64681	4.84256	5.47477	4.60354	4.89908	4.83759	5.10189	5.12838	5.78007	5.32539	5.29623	4.63588	4.98753	4.79468	4.6769	4.5708	5.15489	4.68621
AT1G10060	5.07373	4.02911	3.7135	3.64254	3.19542	2.19787	2.32215	2.60075	4.70719	3.92795	4.53543	3.68552	3.19436	2.10308	2.15774	2.51285	5.09832	3.69155	3.81989	4.0259	3.01933	2.79484	2.39854	2.8152	4.74299	3.97922	3.80636	4.19321	3.6008	2.59757	2.73953	3.33251
AT1G10070	1.29122	2.16925	2.22336	4.28289	3.48137	3.86545	4.19294	3.10299	2.02039	2.42862	1.48229	3.20589	3.66424	3.70973	4.21749	3.90014	1.95633	2.36516	1.20098	1.24263	2.06666	3.29327	3.90718	4.79627	1.59619	1.7101	0.950838	1.60093	1.38524	2.44108	2.68259	2.16795
AT1G10090	8.34388	6.12558	5.80205	5.73476	5.51055	5.35571	5.2757	5.33659	8.49423	6.29069	5.64435	5.52783	5.62395	5.43964	5.57494	5.66191	8.21108	6.24445	6.1588	6.34022	5.83377	5.52887	5.29542	5.37005	8.34483	6.4598	6.15326	6.40004	6.02162	5.773	5.58356	5.83459
AT1G10095	2.54528	1.90956	1.9687	2.10387	1.89515	2.24746	2.43156	2.51063	2.30263	2.07069	1.96973	1.7308	1.90293	2.33874	2.33811	2.3577	2.28462	2.08276	1.83468	1.78616	1.84308	2.02778	1.99293	1.99408	2.13331	2.22015	2.14557	1.88241	1.88879	2.29586	2.31545	2.32701
AT1G10110	-3.22884	-2.05719	-2.03258	-0.852931	-1.80666	-1.35666	-1.03994	-0.860388	-3.81277	-2.43544	-1.96444	-0.391228	-1.13294	-1.69315	-1.55741	-0.815449	-2.82479	-1.59498	-1.79045	-1.56598	-1.51066	-2.73569	-2.10076	-0.70473	-2.73544	-1.72515	-2.41111	-2.30946	-2.04818	-2.91732	-3.01829	-2.33192
AT1G10120	3.29447	2.84466	2.64858	2.31029	2.69034	2.88638	2.89634	2.80717	3.36382	2.69087	2.24786	2.04801	2.1201	2.88731	2.61465	2.88017	3.21125	2.9565	2.79267	2.49276	2.8577	3.11709	2.75572	2.23994	3.51478	2.96707	2.96758	2.63616	2.89339	3.17589	3.09271	3.19612
AT1G10130	5.08009	5.81934	5.96718	6.15481	6.20251	6.31099	6.24555	6.3805	5.06455	5.94391	5.86802	6.05386	6.1158	6.21023	6.33632	6.26745	5.02891	5.80914	5.96269	5.85701	5.98059	5.80502	6.14853	6.23716	5.16427	5.90344	6.04594	5.86067	5.97225	5.65422	5.71445	5.83247
AT1G10140	2.66889	2.76934	4.93273	4.56446	3.03849	2.70395	4.18135	3.16175	2.29688	1.52046	2.78839	5.14664	4.26101	2.91352	3.79116	3.89042	1.99634	2.50952	1.55321	2.27683	2.03073	2.96503	3.43582	4.48165	2.22244	1.26452	1.21087	2.49156	0.594964	2.48046	3.00598	2.98415
AT1G10150	4.26272	4.12997	4.20435	4.40595	3.70383	4.34484	4.65547	5.14238	4.67095	4.36872	4.11488	4.67586	3.90349	4.68387	4.77334	5.02714	4.18591	4.79201	4.50271	4.48155	4.53971	4.55478	4.49102	4.79704	4.45663	4.27849	4.31034	4.61618	4.10888	4.79332	4.66339	5.35032
AT1G10155	-0.602516	-0.348353	-1.49221	-2.62524	-2.33481	-0.690349	0.711837	1.12835	0.455537	-0.301131	-3.05577	-2.71431	-2.37953	-1.28833	0.297131	1.09094	0.44375	-0.601353	-1.69225	-3.67145	-1.41637	0.0626867	0.720052	-0.316475	-0.0898012	-0.285844	-1.73362	-2.4831	-1.66554	0.615162	1.25814	0.81786
AT1G10160	1.89037	2.8067	2.15503	2.07221	2.10821	2.59998	2.84664	3.33832	2.02886	3.10495	2.18632	2.11468	1.61121	2.54393	2.72166	3.40872	2.1776	3.0463	2.695	2.46279	2.37217	3.00647	3.0178	2.62309	1.7744	3.16165	2.75942	2.76204	2.80244	3.29242	3.29994	3.18027
AT1G10170	6.26346	5.64966	5.92702	5.9446	6.05749	6.43838	6.95726	6.21998	6.36289	5.49933	6.20472	6.33752	6.48612	6.74992	6.87357	6.19004	6.40867	5.53847	5.58908	5.61474	5.71768	6.24617	7.01567	6.15316	6.35966	5.44346	5.52167	5.52766	5.49425	6.12327	6.77079	5.96153
AT1G10180	2.81416	3.78279	3.64334	3.6461	3.68476	3.85378	3.50707	4.04819	2.93926	3.94132	3.43346	3.73862	3.44977	3.65018	3.10781	4.01463	2.79641	3.91492	3.7746	3.9542	3.77219	3.90439	3.69536	3.92673	2.67842	4.05433	3.87748	3.98338	3.91019	3.88163	3.94184	4.12472
AT1G10200	5.14076	6.06601	6.11652	6.4447	6.10251	5.89616	5.56251	5.96834	4.92854	6.05077	6.1945	6.20907	5.97837	5.80873	5.54173	5.97214	4.8536	6.0807	6.50753	6.66022	6.3056	5.68379	5.53071	6.00607	5.01115	6.23803	6.47301	6.71857	6.39147	5.81086	5.52784	5.99155
AT1G10210	3.26715	3.88414	4.19418	4.30591	4.03115	4.57358	4.43662	4.73676	3.14028	4.11818	3.92684	4.44622	3.9466	4.57227	4.44971	4.20648	3.22997	4.1849	4.08365	3.75786	3.98012	4.07815	4.52686	4.52574	3.3039	3.99323	4.25159	3.93331	3.851	3.90922	3.88534	3.76087
AT1G10220	-2.97222	-1.39363	-1.01322	-1.07842	-0.988219	-1.55436	-1.14193	-1.7511	-4.64393	-3.25466	-0.0363014	-0.218152	-0.421032	-1.04346	-2.20148	-3.4881	-3.20037	-1.32948	-0.495954	-2.97845	-1.82816	-3.7119	-2.16676	-3.26763	-4.63622	-1.69641	-1.04133	-1.84412	-1.67205	-2.95715	-2.26053	-3.61515
AT1G10230	3.04965	3.0202	3.57411	3.40737	2.91793	1.96832	1.9676	1.88926	3.34841	3.1	3.96896	4.0015	2.92391	2.33638	2.33427	1.98403	3.87383	2.91037	2.88645	2.73081	2.78109	2.07435	2.28957	2.46895	3.47232	2.9972	3.15449	2.54413	2.51353	1.57959	1.68268	2.11126
AT1G10240	1.26304	2.77363	2.38969	2.3488	2.68573	2.87878	2.52939	2.7631	1.07478	2.80757	2.24613	2.27473	2.30895	2.48961	2.30496	2.88326	1.17723	2.84857	2.84279	3.0257	2.79312	2.72418	2.52376	2.60743	1.4584	2.92482	2.82042	2.71416	2.85618	2.96261	2.82218	2.86301
AT1G10270	4.06865	4.27435	3.88163	4.10425	3.86709	3.17375	3.12068	3.79696	3.80753	4.27146	4.06436	4.32111	3.70745	3.27831	3.17359	3.78081	4.36334	4.10279	4.05302	4.18304	3.94254	3.45749	3.65381	3.99878	4.16947	4.38527	3.6291	4.00802	4.04957	2.79929	2.86632	3.25159
AT1G10280	2.37412	3.08727	3.76516	3.85856	3.7442	3.40278	3.15772	3.07974	2.7673	3.26149	4.53569	5.04231	3.98734	3.63477	3.55966	3.15283	2.72421	2.90575	2.96273	3.00848	3.11669	2.92002	3.52443	3.43884	2.77869	3.04837	3.21105	2.96209	3.0252	2.9592	3.09171	3.07647
AT1G10290	7.87876	7.12813	7.60108	7.6123	7.5641	7.50163	7.65357	7.08707	7.91029	7.05854	7.79435	8.40585	7.88745	7.80426	7.82781	6.91073	7.8338	6.99601	7.06234	6.85481	6.99333	6.94456	7.61597	7.32296	7.85932	7.06097	6.90745	6.79898	6.81034	6.67744	6.9582	6.54889
AT1G10310	3.8914	4.15658	4.39635	4.44491	4.67609	4.54643	4.56757	4.65256	3.79206	4.01798	4.40209	4.29017	4.41733	4.40625	4.52821	4.67608	3.5662	3.99973	4.37446	4.34564	4.43549	4.30781	4.22232	4.57804	3.78136	4.03838	4.4482	4.38278	4.44273	4.22457	4.10731	4.26128
AT1G10320	3.47608	4.0229	3.89121	3.7924	4.0694	4.41011	4.35057	4.07925	3.81491	4.20762	3.85613	3.7985	4.28843	4.59266	4.58524	4.36946	3.89024	4.23416	4.17037	3.92229	3.80362	4.4122	4.40804	4.32615	3.72479	4.23519	4.01088	4.22002	4.08763	4.53676	4.43194	4.3194
AT1G10330	0.776871	0.790938	0.886581	0.619985	-0.0092934	0.448728	0.13061	0.95516	0.627843	0.581432	-0.0227492	0.304925	0.108045	0.00313892	0.676992	0.87344	0.336706	0.565233	0.136454	0.78716	0.0578038	0.421711	0.503721	0.342803	0.847347	0.816504	0.813524	0.567164	0.505212	0.191467	0.0838148	0.557723
AT1G10340	6.91421	6.68723	7.30013	6.94878	6.75323	7.27715	7.23876	6.94314	7.68312	6.4543	8.55391	8.13494	6.6466	7.54519	7.60428	6.46535	7.65244	6.66728	6.01511	5.38137	6.55262	6.47584	7.13279	6.96184	7.49495	6.02148	5.76364	5.57476	5.39793	5.77353	6.29182	5.31812
AT1G10350	4.7731	3.83392	3.95842	4.03519	3.83329	4.07185	4.1284	3.98884	4.83525	3.72816	4.1453	3.97311	3.88866	4.37792	4.51848	4.31424	4.59725	3.88237	4.03612	3.87389	3.96964	3.88681	4.09031	3.97745	4.7397	3.76842	3.94274	3.9425	3.87044	4.04817	4.02782	4.16465
AT1G10360	4.61126	2.87354	3.52038	2.44117	2.73138	3.71354	4.05153	4.46827	4.96817	2.89579	2.79799	2.24062	2.21152	3.41255	3.44396	4.40314	4.43997	2.63641	3.32732	4.09714	4.35118	5.06013	4.55026	3.82254	4.77144	3.02525	3.62765	4.2223	4.8386	5.49028	5.59591	6.00304
AT1G10370	10.529	8.74308	7.4459	6.50294	5.4846	4.30262	4.45963	5.01421	10.4812	8.64842	6.5996	5.59109	5.15158	4.47237	4.35687	4.05122	10.2201	8.84189	7.1016	5.62255	4.23708	4.2829	4.03364	3.84	10.1296	8.69022	6.73143	6.185	5.19962	4.89351	4.89065	6.08205
AT1G10380	2.70154	3.09052	3.30197	3.01242	2.77586	3.1725	2.27265	1.98661	2.90688	2.95469	2.88233	2.42364	2.37669	2.55575	2.01424	2.01021	2.48968	3.17079	3.17638	2.4094	2.53001	2.82182	2.14614	1.3346	2.85886	3.23386	3.33434	2.99609	2.95275	3.17577	2.53005	2.60986
AT1G10390	7.11922	6.59253	6.62577	6.66122	6.80106	6.87841	6.91156	6.60867	7.15118	6.57328	6.68761	6.93906	6.91531	7.05127	7.05583	6.67726	7.0506	6.59893	6.55954	6.4195	6.44758	6.66846	6.88094	6.58603	7.08931	6.64521	6.4531	6.4469	6.42303	6.64711	6.72086	6.30913
AT1G10400	-0.85386	-4.12859	-4.00487	-4.18447	-5.17579	-3.56766	-1.9215	-3.87466	-0.227633	-3.53139	-4.54498	-3.62663	-2.69082	-3.72079	-1.90372	-4.57363	-0.329038	-3.70718	-5.14805	-4.71894	-4.00162	-5.25587	-3.20413	-2.22448	-0.106101	-4.3491	-5.25939	-4.0082	-3.9089	-4.79983	-2.84558	-2.56565
AT1G10410	8.48818	5.64804	6.33949	6.44298	6.19705	6.0665	6.4603	6.23204	8.61298	5.56267	6.33912	7.28273	6.9281	6.50548	7.15214	6.74741	8.07155	5.4777	5.42118	5.38274	5.25467	5.41801	6.3604	6.68296	8.4772	5.4526	5.25899	5.17834	4.69662	4.97907	5.65833	5.51892
AT1G10417	1.38205	1.19678	2.84413	2.5679	2.00757	2.49851	1.92357	1.74184	0.758972	1.32673	2.80486	4.01289	2.97656	2.85519	2.65022	0.974473	2.12088	1.31287	1.38527	0.589209	2.06713	1.28273	2.56643	3.42997	1.45279	0.832279	0.802487	0.413715	0.389536	-0.461775	0.727048	0.10747
AT1G10430	5.59842	4.87046	5.0443	5.0672	4.8814	4.72052	4.87215	4.75952	5.72183	4.89122	5.03864	5.6049	5.20848	5.05019	4.9243	4.71448	5.63789	4.76068	4.84359	4.73991	4.88262	4.72502	5.05495	4.94217	5.64292	4.81981	4.84155	4.72517	4.65378	4.55105	4.57665	4.59478
AT1G10450	4.59014	5.15568	4.85235	4.87978	4.92169	4.97992	5.0338	4.93077	4.42136	5.07123	4.82079	4.94158	5.23688	5.05711	4.94899	4.97016	4.4531	5.17337	5.10372	4.96012	4.80561	4.85173	5.01716	4.94102	4.31958	5.22647	4.80404	4.9397	4.83521	4.80313	4.89714	4.70753
AT1G10460	-1.95607	-1.97278	-2.08464	-2.27623	-4.21841	-2.37979	-2.48823	-1.50225	-2.56141	-3.0153	-4.61538	-3.35159	-3.10627	-1.92583	-3.23356	-2.58296	-4.00634	-2.94626	-2.30978	-3.48083	-1.58484	-1.47245	-2.73985	-2.37042	-3.20935	-2.44853	-2.03842	-2.44388	-2.32474	-1.59916	-1.22364	-1.50185
AT1G10470	7.96577	6.76968	6.46552	6.77609	6.63537	7.28728	7.16105	7.0114	7.97481	6.52651	5.83512	7.06623	6.35284	7.16766	6.89576	6.81741	7.51017	6.71305	6.73375	6.9637	7.07888	7.45233	7.30932	6.17587	7.78915	6.59565	6.75746	6.83431	7.12682	7.55194	7.59372	6.84603
AT1G10490	2.74911	5.84293	5.12417	5.44949	5.3039	4.80451	4.21085	4.9115	2.87734	6.11419	5.50132	5.32583	5.35599	4.66076	4.19032	4.61868	3.33793	5.98427	5.49489	5.53029	5.64045	4.79915	4.85581	5.32914	3.22738	6.02772	5.38539	5.45622	5.58883	4.25304	4.13863	4.63757
AT1G10500	6.67101	6.26903	6.61332	6.88324	6.83614	6.74927	6.89123	7.1238	6.61942	6.2417	6.42767	6.83148	6.82386	6.62352	6.83059	7.10291	6.43572	6.20883	6.48665	6.42254	6.53666	6.41888	6.44513	6.80708	6.5242	6.13205	6.57444	6.53893	6.50089	6.46014	6.42801	6.69679
AT1G10510	4.92689	5.09151	5.16351	5.25713	5.44262	5.1026	4.92437	5.17651	4.81621	5.25451	5.6668	5.24201	5.38992	5.19815	4.89857	5.22026	4.96577	5.12945	5.58169	5.88286	5.89223	5.48766	5.27248	5.22492	5.12207	5.24183	5.65876	5.77182	6.02385	5.47753	5.31463	5.38578
AT1G10520	-2.70216	0.810361	0.443931	0.207769	0.439851	0.385966	-0.601117	0.248985	-1.83716	0.706474	0.159969	0.57158	0.133305	-0.689525	0.212508	0.608826	-1.99407	0.897438	0.2565	0.348202	0.791277	-0.222086	-0.0698589	0.715072	-2.27063	0.668725	0.0900351	0.439403	0.442869	-0.46879	-0.970069	0.0676692
AT1G10522	2.25541	3.71652	3.84504	3.79958	3.446	2.34454	1.81445	2.85537	2.35844	3.97661	4.46892	3.75884	3.02463	2.32542	1.67275	3.12219	2.68063	3.59139	4.29521	4.95209	4.42842	2.97944	2.19364	3.01984	2.39891	3.98481	4.35281	4.56233	4.60125	2.88762	2.52386	3.30954
AT1G10530	-2.83865	-0.883994	-1.25134	-1.18893	-1.35553	-1.60662	-1.84006	-2.70831	-1.14176	-0.27642	-1.73771	-1.7347	-0.409961	-1.10951	-1.10809	-0.450889	-0.661861	-0.856624	-0.683237	-0.53815	-0.772463	-1.24984	-1.16168	-0.323997	-1.25592	-0.783834	-0.621212	-0.958859	-0.434668	-1.25701	-1.29755	-1.8112
AT1G10540	-3.90932	-3.66227	-4.59935	-3.23964	-2.39714	-2.41039	-1.05517	-0.464905	-4.05108	-4.06302	-2.56068	-4.21811	-0.276923	-0.785384	0.74267	1.46372	-2.86262	-4.11264	-3.32032	-3.26314	-3.07193	-2.35985	-1.77619	-1.33487	-2.50838	-4.2266	-3.14309	-2.37876	-4.75186	-1.56446	-1.74737	-2.08006
AT1G10550	0.111899	-0.457844	-1.8787	-5.23383	-4.82983	-3.96231	-3.12773	-1.72988	0.963068	-0.323535	-2.00064	-4.93579	-4.00176	-2.61629	-3.95979	-2.37917	0.419064	-0.0261567	-3.04259	-3.032	-4.23884	-0.0908729	-2.74356	-4.52446	1.14863	-0.441587	-2.95513	-4.06364	-3.45705	0.289642	-1.16828	-0.356844
AT1G10560	4.67715	2.71019	2.6844	2.42862	2.02646	2.18944	2.03755	1.93285	5.01037	2.67973	2.71158	2.53136	2.27262	2.27605	2.21076	1.45402	4.83072	2.46897	1.76276	1.80773	1.58373	1.20313	1.55707	2.05416	4.87061	2.27628	1.84789	1.93036	1.49599	1.2413	1.57546	1.26539
AT1G10570	3.71589	3.78834	3.87523	3.78991	3.90566	4.26604	4.3361	4.25492	3.83963	4.01936	3.83565	3.69801	4.11357	4.26911	4.37426	4.45706	3.78327	3.99538	4.24045	4.15186	3.98791	4.39732	4.28327	4.20756	3.82439	4.07515	4.18015	4.33674	4.34795	4.54183	4.60245	4.41927
AT1G10580	7.64594	6.7196	6.51792	6.45536	6.04556	5.47128	5.7395	5.17683	7.43011	6.49802	6.18159	6.67159	6.48716	5.53034	5.65825	5.31774	7.37087	6.4267	5.80783	5.88774	5.50613	5.43224	5.73895	5.57092	7.48604	6.26318	5.5807	5.6299	5.36564	5.05864	5.62528	5.29455
AT1G10585	6.81946	7.29462	7.20883	6.9366	6.01738	4.36294	5.02153	2.57893	6.38532	7.33071	6.49165	7.12481	7.01458	4.52375	4.71013	3.36035	6.51589	7.41818	6.00947	5.09034	4.53058	4.14814	4.56062	3.5359	6.58277	7.13643	5.74517	5.2096	4.15371	4.11747	4.50491	4.28041
AT1G10586	-2.96072	0.616316	1.66603	1.7172	1.68403	1.09516	1.60392	-0.510573	-2.21983	0.406741	-0.52187	1.93074	1.9794	1.08545	0.935777	-0.666506	-3.73049	0.962677	-0.102045	-1.18953	-0.101782	-0.209772	-0.567481	-1.2738	-2.21406	-0.312486	-0.061726	-0.738135	-0.494583	-1.03237	-0.181329	-1.00287
AT1G10590	7.33991	7.14256	7.25897	7.53125	7.27617	7.17119	7.10453	6.85185	7.36012	7.06186	6.92731	7.68942	7.33575	7.19209	7.16115	6.45272	7.23246	7.02205	6.83399	6.74704	6.85422	6.76489	7.12903	7.1486	7.35128	6.91018	6.76097	6.61463	6.60319	6.38285	6.50399	6.31096
AT1G10600	3.19029	3.58871	3.38446	3.4861	3.34339	3.76725	3.7788	4.08946	3.19509	3.662	3.8907	3.26383	3.06433	3.52551	3.28685	4.50952	2.96559	3.81638	3.96807	3.96463	3.85975	4.24515	3.90596	3.87733	3.10731	3.80124	3.86609	4.15955	3.84536	4.67416	4.41839	4.40677
AT1G10610	1.93027	2.59254	2.7323	1.73082	2.07364	3.05605	3.33223	3.21271	1.85317	2.55336	2.63782	1.93278	1.87547	3.19819	2.63239	3.55918	1.75538	2.84839	2.80861	2.87587	2.46377	3.77482	3.52016	3.1943	1.62224	2.82445	2.88617	3.0302	2.59817	4.23049	4.12993	3.58942
AT1G10630	7.23189	6.45778	6.56917	6.57693	6.64124	6.30974	6.32698	6.1359	7.20635	6.22391	6.6475	6.70433	6.5533	6.21782	6.40322	5.96362	7.12088	6.22876	6.08063	6.05213	6.10732	5.86228	6.17111	6.18194	7.15807	6.23982	6.09911	5.95299	6.06027	5.72921	5.86009	5.82777
AT1G10640	-2.26051	-3.28034	-3.79232	-5.23383	-4.1103	-3.77946	-4.79501	-4.23467	-3.32795	-4.8176	-3.45112	-4.93579	-5.00589	-3.83115	-4.9743	-1.67292	-2.95117	-2.68769	-4.57743	-3.40387	-4.42609	-4.48721	-4.40788	-4.06999	-3.59401	-3.96499	-1.74614	-3.52719	-2.91032	-4.41656	-4.00191	-0.500228
AT1G10650	4.58667	4.40511	3.86795	3.65778	3.96045	3.83802	3.94653	4.09166	4.77454	4.37417	4.41317	3.65472	3.81081	3.44377	3.71002	4.2379	4.91989	4.15883	4.00701	3.60078	4.1522	4.03381	3.74194	3.46371	4.68186	4.44519	4.1114	3.59602	4.27957	4.28188	4.18192	4.14883
AT1G10657	2.22858	1.55288	1.98872	0.997274	0.924147	1.06481	0.973623	1.80521	2.31878	1.01937	1.27258	0.271481	-0.445552	0.283632	0.310844	1.64304	1.83326	1.70289	2.3111	2.21442	2.36266	2.44094	1.40816	2.04951	1.91246	1.57195	2.74301	2.70257	2.38979	2.92253	2.16715	3.84049
AT1G10660	3.38416	3.98765	3.79877	3.84683	3.94706	4.89436	5.12256	4.83246	3.7448	4.13496	3.93819	3.87534	3.77592	4.99505	4.8412	5.38401	3.51056	4.23282	4.10926	4.1106	4.60981	5.57211	5.37224	4.63121	3.3708	4.23619	4.17602	4.2372	4.5494	5.77568	5.7958	4.62318
AT1G10670	7.56401	7.35087	7.28837	7.03986	7.10564	7.16623	7.07628	6.62802	7.51228	7.23925	7.28998	6.91234	6.92503	7.0125	6.97916	6.31402	7.47269	7.30931	7.19009	7.04713	7.02379	6.99113	6.92243	6.63345	7.46465	7.30338	7.20213	7.03395	7.04076	7.00182	6.98814	7.02576
AT1G10680	-3.34071	-4.73255	-5.1474	-4.17174	-5.17579	-4.81598	-4.79501	-5.0818	-4.84636	-4.8176	-3.69432	-3.01713	-5.17425	-2.85015	-4.87933	-5.07474	-3.20037	-4.43992	-4.9904	-4.5414	-4.50442	-4.72385	-3.31	-3.0909	-3.95657	-4.42803	-5.25939	-4.21443	-4.2007	-3.84912	-3.99008	-3.2713
AT1G10682	3.09647	2.32594	3.49166	3.64063	3.06884	4.05984	3.81886	4.02783	2.67146	1.82888	2.55104	2.72097	2.8783	3.77194	3.49569	3.49262	1.99725	1.93825	3.01483	2.76078	2.98592	3.46553	3.46703	3.88282	2.37932	1.82113	2.98108	3.51742	2.72264	3.4958	3.40045	4.4178
AT1G10690	3.04646	1.82683	1.92018	2.17907	1.84713	2.70163	2.8572	3.59802	3.11283	1.75993	1.78623	2.51163	1.74144	2.94575	3.05469	3.36333	2.41792	1.50077	1.80543	1.44353	1.97658	2.5857	2.66703	3.31236	2.73914	1.4422	1.78262	1.6163	1.6494	2.08839	2.60996	2.96043
AT1G10700	5.00538	4.59336	5.57205	5.85567	5.07251	4.88125	5.0008	4.72314	5.0375	4.38821	5.20994	6.01332	5.97836	4.87882	5.09326	5.37252	4.99782	4.37736	4.4954	4.90428	4.61116	4.91447	5.25333	5.74393	5.16407	3.95778	4.52197	4.81872	4.48322	4.52467	4.87495	4.67528
AT1G10710	-0.813781	-1.95988	-1.46304	-2.84016	-4.1103	-4.18894	-3.60247	-5.0818	-0.77676	-2.58118	-1.72835	-2.12929	-4.52773	-5.12406	-3.80326	-4.87169	-1.06976	-2.30361	-1.91562	-1.77878	-4.00162	-2.4903	-3.2185	-3.5406	-0.944806	-1.93332	-4.12708	-2.02483	-3.24662	-3.7509	-4.46038	-3.03781
AT1G10720	6.17195	4.86975	5.08168	5.12745	4.97827	5.17109	5.16396	5.14779	6.23214	4.83765	5.0332	5.49055	4.84567	5.26247	5.26148	4.81398	6.04343	4.79599	4.70102	4.49728	4.48811	4.79619	5.05036	4.94723	6.15541	4.68753	4.57113	4.64508	4.42732	4.70262	4.7033	4.74393
AT1G10730	2.88517	3.71365	3.84002	4.11643	3.86354	4.03663	4.14746	3.99637	3.00942	3.68932	3.70171	4.44945	4.25235	4.40169	4.30403	3.97305	3.13567	3.64425	3.63001	3.29894	3.54623	3.62383	4.02276	3.95503	2.92583	3.53738	3.58781	3.34867	3.44446	3.50586	3.62465	3.40388
AT1G10740	3.91536	4.08498	4.17412	3.72209	3.92853	5.02705	5.17725	4.6656	4.35476	4.13311	4.20497	4.33401	3.9246	5.01601	5.44321	4.52727	4.06028	4.35914	3.8559	3.77495	3.97466	5.35865	5.37895	4.28502	4.22551	4.1403	4.04664	3.97226	4.14025	5.81742	5.76089	5.24733
AT1G10750	-1.13045	-1.31618	-0.732112	-2.37284	-1.45618	-1.39385	-1.33635	-3.00416	-1.63023	-1.19301	-1.29358	-1.81566	-1.7481	-3.38983	-1.95924	-1.90146	-1.22564	-1.54766	-0.941704	-1.71183	-0.620191	-1.12748	-1.09345	-2.52824	-1.23077	-1.36527	-0.519035	-1.04038	-0.510301	-0.747423	-1.13008	-0.845478
AT1G10760	9.83968	9.35681	9.98252	9.19904	8.95236	7.67088	7.65696	7.90746	9.62777	9.32038	10.7377	9.33335	8.0968	7.34436	7.26138	8.79598	9.55114	9.36058	10.7391	10.9141	9.68589	7.89574	7.40356	8.17729	9.48343	9.95169	10.679	10.9347	9.94938	8.26262	8.1559	8.80893
AT1G10770	3.11655	-1.1064	-0.262384	-0.888899	-2.50962	-5.37495	-4.90843	-3.98323	2.68346	-1.95689	-0.20742	-3.00947	-4.25615	-3.41876	-5.18041	-4.75014	1.88992	-1.61557	-0.226665	-0.0344504	-2.68897	-4.72385	-3.44451	-1.90145	2.19918	-0.954582	-1.62296	-0.109994	-4.75186	-4.08366	-4.44814	-3.90808
AT1G10780	-0.00859428	-0.0506506	-0.253762	-0.984126	-0.271683	-1.47873	-0.997342	-1.68128	-0.299657	-0.649941	-0.324132	-0.11444	0.0618228	-0.194209	-1.41619	-1.51639	-0.0552569	-0.745544	-0.0908207	0.0329749	0.222049	-0.209121	-0.568034	-0.666136	-0.154307	-0.376463	0.0368408	-0.155576	0.354554	-1.36626	-0.518904	-0.957748
AT1G10790	-1.81696	-2.2208	-3.28727	-3.68365	-3.6429	-4.64892	-3.12945	-1.47653	-2.4503	-1.96884	-1.68667	-3.13968	-3.51529	-3.07074	-4.66026	-2.55331	-3.13308	-2.05795	-1.44103	-1.10181	-2.36075	-1.76035	-3.49024	-2.00661	-2.91442	-1.3828	-2.69762	-2.18286	-2.16774	-1.98846	-2.55876	-0.987127
AT1G10800	-2.19874	-3.19813	-2.00623	-2.58786	-1.91374	-2.73794	-1.84378	-1.71258	-2.374	-2.52673	-2.72633	-2.61553	-3.04798	-2.97782	-2.37531	-2.08972	-3.01463	-2.36413	-3.23517	-2.84002	-2.80146	-2.24963	-2.54197	-1.82103	-3.34621	-3.13307	-1.82438	-2.41345	-2.85648	-2.35126	-2.52171	-2.76839
AT1G10810	-2.43795	-4.12859	-3.99077	-3.92679	-2.45493	-3.31884	-2.83106	-1.67015	-4.73118	-5.09068	-4.50489	-2.78096	-4.04803	-3.72079	-1.74474	-2.72576	-3.20037	-5.15492	-5.14805	-4.93716	-4.54726	-4.72385	-2.96606	-3.17979	-3.44692	-5.33064	-3.26156	-5.22005	-3.9089	-4.79983	-3.32749	-3.74804
AT1G10820	3.34748	4.15876	3.80398	3.83224	3.86045	3.91668	3.67318	4.03739	3.56542	4.33419	3.73657	3.32309	3.623	3.77318	3.52601	4.15222	3.28549	4.42907	4.39571	4.20446	4.092	4.01358	3.4873	3.82525	3.08605	4.40829	4.37067	4.39539	4.29527	4.26545	4.01256	4.2504
AT1G10830	5.17245	4.51503	4.89838	4.67504	4.6806	4.66612	4.54502	4.4458	5.12782	4.52034	5.03836	4.67936	4.48406	4.4334	4.55356	4.4309	4.89139	4.42924	4.97326	5.02835	4.93083	4.92176	4.60326	4.50712	5.06374	4.50857	5.16986	5.03727	5.04849	5.01221	4.87358	4.87859
AT1G10840	5.8109	6.36874	6.10247	6.27881	6.25456	6.23301	6.18941	6.12111	5.8444	6.51874	6.36581	6.35308	6.44483	6.46905	6.32712	6.2677	5.84979	6.58204	6.35948	6.45526	6.49791	6.53402	6.58352	6.54653	5.85948	6.50925	6.25533	6.29374	6.31556	6.42181	6.40674	6.3397
AT1G10850	1.00381	2.20497	1.48518	0.544689	1.52075	1.63492	1.48102	1.50795	1.18202	2.19441	2.22528	0.295014	1.06683	1.64387	1.23923	1.55632	0.907543	2.21281	2.53374	2.04493	2.18369	2.11215	2.12207	1.22236	0.816026	2.6822	2.47631	1.95295	2.67287	2.51064	2.44121	2.7193
AT1G10865	5.39894	4.79348	4.8948	5.09114	4.85504	5.25322	5.37895	5.02611	5.4404	4.60613	4.42985	5.03574	4.82613	5.22761	5.37603	4.85183	5.4119	4.67371	4.19568	3.76222	4.18888	4.78622	5.13855	4.91977	5.41415	4.4398	4.02166	3.9262	3.80834	4.60007	4.79946	4.13173
AT1G10870	5.0608	4.40822	4.04292	3.91975	3.83625	3.97536	3.57199	4.01502	5.18613	4.41312	3.94656	3.5914	3.67022	3.78318	3.49313	3.90461	4.91621	4.39977	4.29119	4.03659	3.71629	3.81006	3.61	3.84144	4.91691	4.54218	4.21629	4.09544	3.92773	3.96268	3.85301	4.19687
AT1G10890	5.63738	5.21042	5.50847	5.38699	5.51618	5.63655	5.7816	5.4161	5.85018	5.20559	5.56879	5.67526	5.7045	5.89259	5.95059	5.76944	5.81445	5.26103	5.44509	5.26541	5.48349	5.83449	5.8909	5.61662	5.83811	5.26701	5.30004	5.45224	5.50549	5.96183	5.95924	5.32388
AT1G10900	5.55914	5.85174	6.02272	5.94012	5.67579	5.68984	5.72143	6.7971	5.66099	5.94966	6.2149	6.19062	5.69921	5.77839	5.75906	6.70935	5.40284	6.08009	6.31285	6.03482	5.55069	5.49703	5.86333	6.53629	5.49867	5.98707	6.24592	6.2883	5.58831	5.45143	5.48502	6.98225
AT1G10910	3.08734	4.43279	4.07255	3.63757	3.82916	4.13651	3.9148	3.96628	3.12815	4.42813	4.38678	3.35478	3.2256	3.6217	3.42892	4.20226	3.11575	4.5322	4.78431	4.91523	4.57383	4.86954	4.13211	3.60872	2.98849	4.67989	4.76194	5.03145	4.98843	5.24727	5.05759	4.81566
AT1G10920	3.11869	4.50576	4.54539	4.59426	4.69778	5.06349	4.98245	5.0182	2.92359	4.56774	4.4423	4.4933	4.49569	5.0197	5.05327	4.85726	2.89013	4.56271	4.51527	4.39125	4.76659	4.62623	4.86089	4.77842	2.92082	4.44079	4.72413	4.41698	4.51125	4.62368	4.64336	4.52071
AT1G10930	3.39992	3.7122	3.55421	2.84449	3.2478	2.98312	2.52512	2.52047	3.36725	3.7248	4.38218	2.90139	2.76397	2.13505	2.40783	2.60804	3.44164	3.69488	3.93635	4.10716	3.60306	2.75083	2.90712	3.17761	3.39722	3.92055	3.76613	4.08556	3.9169	2.3532	2.69234	3.25252
AT1G10940	7.12563	6.11958	6.39907	6.28459	6.07543	6.4381	6.51786	6.89266	7.11805	5.97661	6.35578	6.45477	6.10967	6.52372	6.77547	6.85682	6.85991	5.9248	6.16897	6.17058	5.88461	6.21568	6.29919	6.54112	7.02632	6.03587	6.18543	6.282	5.88881	6.16717	6.21609	6.62334
AT1G10950	7.7022	7.18429	7.03582	7.14191	7.20038	7.37176	7.27766	7.0297	7.67809	7.09673	6.89941	7.02769	7.10288	7.22953	7.18654	6.90478	7.48605	7.11886	6.94683	6.92397	6.90718	7.0944	7.23215	6.9623	7.54574	7.18376	6.91432	6.87525	6.84482	7.15081	7.15177	6.76734
AT1G10960	6.6369	8.12359	8.06853	7.69119	8.26943	7.42492	7.31004	7.85154	6.60001	8.04754	7.99685	7.64412	7.22544	6.68144	6.63979	7.27555	6.94954	7.91392	8.33973	7.67136	8.5224	7.74688	7.12705	6.79522	6.61052	8.29915	8.49253	7.76865	8.79172	8.01885	7.9228	7.92205
AT1G10970	1.46031	2.40125	2.2014	2.31624	2.38265	2.43148	2.55202	3.681	1.09657	2.24268	2.23513	1.94783	1.97176	2.10882	2.21819	3.41533	1.16804	2.07932	2.4799	2.9678	2.511	2.53415	2.30275	2.78744	1.44498	2.36322	2.52176	2.83699	2.62986	2.72558	2.27823	3.02542
AT1G10990	-0.033318	-1.03904	-0.271093	-0.858722	-0.693924	-0.845305	-0.863561	-0.602867	-1.21941	-1.51072	-0.205815	-0.64953	-1.01196	-0.804025	-2.95866	-0.271623	-0.0946146	-1.00391	-1.64866	-1.07099	-0.989391	0.901211	0.569681	-1.05589	-0.796582	-1.28166	-1.78032	-1.46542	-2.67735	0.005995	0.18005	-0.285391
AT1G11000	2.91978	0.730989	1.45893	0.128652	0.0890915	0.723557	0.295604	0.56417	3.03547	0.467713	2.93981	1.77936	-0.285312	0.77966	0.561167	0.818386	2.9922	0.343792	0.494209	0.666227	1.21587	1.72424	1.42646	0.226254	3.15809	0.584724	0.746323	1.22791	1.25827	2.06837	2.02313	1.74617
AT1G11020	3.56261	3.62362	3.95504	3.87278	3.86866	4.09488	4.2068	3.96783	3.7915	3.69066	3.89125	4.11613	3.92028	3.95475	4.14479	4.00161	3.68897	3.70735	3.65741	3.71988	3.71428	3.91863	4.12853	3.9546	3.67633	3.64873	3.68777	3.58422	3.53028	3.95267	3.9052	3.78264
AT1G11040	-2.03893	-4.64967	-4.06759	-4.44989	-4.56716	-4.81598	-4.45374	-5.34703	-4.67763	-5.37627	-1.57652	-3.25184	-4.56482	-4.01749	-5.03051	-3.19502	-3.97815	-5.55877	-5.14805	-4.20154	-4.19817	-4.47452	-3.69034	-4.00517	-2.44016	-5.57777	-5.25939	-5.22005	-5.04005	-4.54309	-4.13574	-4.81206
AT1G11050	3.90935	4.81052	5.56141	4.86893	4.53888	4.82206	4.95722	4.94106	4.07757	3.65657	7.02392	5.01167	4.53074	4.6418	4.71132	5.12128	4.07157	3.36324	3.90481	4.35287	4.4065	5.05712	4.92816	5.07762	4.21403	3.14464	3.76016	4.27701	3.66522	4.66588	4.89683	4.50234
AT1G11060	4.23634	4.23226	4.20434	4.27807	4.25962	4.45969	4.47423	4.41649	4.18857	4.20009	4.17898	4.56319	4.32895	4.5379	4.49733	4.06059	4.37124	4.17483	4.01979	3.87995	4.06072	4.21962	4.41344	4.29914	4.10085	4.23049	4.05447	3.91481	4.08624	4.20133	4.27063	3.95754
AT1G11070	-3.74411	-4.72729	-2.42153	-4.71132	-4.32893	-4.35671	-4.79501	-4.08959	-2.13097	-5.37627	-2.86314	-4.61863	-5.02484	-5.12406	-5.18041	-2.42372	-4.23293	-5.15492	-1.98713	-3.02494	-3.34577	-3.75141	-4.40788	-3.26033	-1.95368	-3.26868	-1.49743	-2.41451	-3.35941	-3.39213	-5.1225	-0.214825
AT1G11080	-3.73176	-5.32508	-4.83624	-4.69888	-3.15315	-2.89667	-4.00205	-5.34703	-4.84636	-5.37627	-4.95031	-4.71586	-1.88517	-3.48294	-3.55553	-3.47601	-4.00634	-4.86083	-4.82435	-4.93716	-5.16148	-4.47452	-4.55279	-3.09002	-3.55447	-5.57777	-5.25939	-5.22005	-3.9089	-3.51541	-3.92847	-4.97583
AT1G11090	3.89778	3.2932	2.92379	2.9128	3.04354	2.9815	3.07892	3.26358	3.73648	3.29043	2.7109	2.0864	2.74302	2.8265	2.98899	3.52309	3.22491	3.27325	3.30705	3.61609	3.08183	3.11212	2.7253	3.00071	3.39715	3.51591	3.45933	3.47982	3.3809	3.52825	3.29658	3.68166
AT1G11100	4.69026	2.20368	3.52672	2.08845	1.22113	1.19485	1.52739	1.14953	4.86551	2.29134	3.80022	4.63372	1.58137	1.79999	1.62063	0.573062	5.71169	2.0814	1.60408	0.467323	1.13263	0.740921	2.2452	1.3085	5.07301	1.83219	1.63992	0.735891	-0.0271417	-0.00101457	1.05302	-0.658064
AT1G11120	-0.888843	-2.37474	-2.86269	-4.18447	-3.31733	-2.99218	-3.60247	-3.58132	-1.89242	-3.31206	-2.60279	-3.56629	-3.59491	-3.83115	-4.87933	-4.90761	-2.22969	-3.27649	-2.29559	-3.14751	-3.07822	-2.83652	-3.57907	-3.39891	-1.07688	-2.92898	-2.78544	-2.2921	-1.58291	-1.41367	-1.69083	-2.22895
AT1G11125	-2.92507	-1.15885	-0.861599	-0.423567	-0.703498	-0.585109	-0.848539	-0.703403	-1.8405	-1.28932	-1.59251	-1.03118	-1.591	-0.157221	-0.532098	-0.911759	-2.43721	-2.20469	-1.86885	-3.7701	-1.43284	-1.02469	-0.631886	-0.631085	-1.32903	-1.30719	-1.78687	-2.1754	-1.84437	-2.41246	-1.93505	-2.89273
AT1G11130	0.501907	3.3254	2.61404	1.31257	1.67802	1.46533	1.21553	1.69895	0.932096	3.51005	3.03735	1.17496	1.04858	0.893362	0.65566	1.98263	0.470025	3.59567	3.54571	3.83489	3.75554	2.72781	1.5768	1.27711	0.692278	3.92596	3.52966	3.82172	4.35674	3.10235	3.2812	3.15761
AT1G11150	2.11617	2.51897	1.97258	1.73313	1.47464	1.79632	1.72871	2.16522	2.06315	2.4435	1.9478	1.41911	1.28293	1.41538	1.53339	2.07479	1.66575	2.22609	2.81269	2.706	2.1173	2.26488	1.42999	1.68202	1.55202	2.69492	2.88545	2.76962	2.65487	2.80541	2.52545	2.69478
AT1G11160	-2.15897	-0.738135	-1.4418	-1.44912	-1.9009	-1.2784	-2.67833	-2.01399	-4.21838	-1.19301	-0.280475	-1.85111	-0.927302	-1.47442	-1.87405	-3.3694	-2.46554	-0.945513	-0.351379	-0.249316	-0.0444049	-0.788491	-1.6291	-1.54559	-2.44103	-0.651946	-0.357296	-0.287777	0.162001	-0.740294	-0.709724	-1.57675
AT1G11170	1.26934	2.58346	2.38787	2.54683	2.0868	1.51418	1.6514	1.01145	1.22503	2.43317	2.5916	2.60329	2.05015	1.47781	1.36144	0.801437	1.3636	2.44848	2.81662	2.7783	1.75925	1.3595	1.57089	1.31397	0.804756	2.58261	2.72751	2.96384	1.93813	1.59783	1.59302	1.16045
AT1G11175	4.83733	2.66054	2.62828	2.32184	2.01664	3.54007	3.47938	2.74517	4.79749	2.4296	1.49837	2.4643	2.02617	3.59129	3.71348	3.17013	4.39265	2.84197	2.60748	2.45138	2.46507	3.72388	3.27693	2.8393	4.59025	2.525	2.59584	2.80327	1.99196	4.19443	3.66299	3.34827
AT1G11180	3.60368	3.53583	3.72048	3.52307	3.45962	3.41203	3.31092	3.18254	3.21133	3.28693	3.73156	3.12482	2.79047	2.98222	2.75247	3.27055	3.10451	3.2564	3.87033	4.02695	3.57438	3.27446	2.85934	2.91133	3.15137	3.39839	3.74596	4.00332	3.84005	3.74994	3.57982	3.65359
AT1G11185	2.26011	-1.37796	-0.93723	-1.11245	-1.23515	-4.38252	-1.9646	-3.24515	1.91972	-3.09987	-1.38433	-1.35094	-1.56031	-1.72938	-2.94283	-2.40197	1.18512	-3.21757	-1.05552	-1.1322	-1.68447	-1.57838	-1.91023	-1.2839	1.82267	-2.83708	-0.975688	-0.538091	-1.33149	-2.58321	-3.11416	-2.60167
AT1G11190	0.520446	0.206443	0.868787	0.555125	0.357607	0.718521	0.356753	1.04283	1.02307	0.0911092	0.86436	0.916571	0.955596	0.694926	1.16725	1.25079	0.436333	0.274576	0.155066	0.464452	0.913064	0.850378	0.909759	1.06737	0.866134	0.121627	1.03689	0.360816	0.749801	0.561202	0.658633	1.5006
AT1G11200	4.4794	4.68921	5.16995	5.24066	4.99688	4.87682	4.85875	4.50113	4.535	4.71852	5.33839	5.65724	5.26102	5.00982	5.13116	4.28052	4.47822	4.59929	4.65157	4.44497	4.55768	4.50102	4.90012	4.82866	4.56646	4.36155	4.73303	4.47008	4.14335	4.13408	4.3919	3.93363
AT1G11210	7.65218	5.18483	4.71948	5.05098	4.30433	2.53762	2.29511	2.52635	7.83495	5.06819	5.33112	4.99059	4.58918	3.22781	2.94307	3.26108	7.72168	4.87858	4.77878	5.31385	4.12274	2.27721	1.98787	3.18695	7.82942	5.15354	4.55274	5.45704	4.20341	2.66748	2.50318	3.86826
AT1G11220	3.74621	-0.307015	-1.00398	-1.94503	-1.73594	-1.59811	-0.628705	-0.856072	3.6556	-0.882064	-1.46688	-1.94391	-1.26853	-0.847748	-1.39893	-0.291068	3.14963	-0.63779	-0.920159	-1.01667	-1.7264	-1.27712	-1.91452	-0.984443	3.61428	-0.728078	-0.91935	-0.851397	-1.36914	-1.94002	-1.43134	-1.23195
AT1G11240	3.75695	4.42138	4.16153	4.35352	4.30547	3.83504	3.74149	3.62348	3.65435	4.40613	4.09878	4.23524	4.3183	4.1691	3.92899	4.05776	3.90941	4.40614	4.2511	4.47168	4.33465	4.1836	4.18038	4.23864	3.73937	4.44824	4.14521	4.19308	4.26761	3.91391	3.8695	4.02059
AT1G11260	9.02213	7.53413	7.10096	7.3429	6.80466	7.78032	7.60162	6.86451	9.45648	7.39189	6.38592	6.41763	6.37348	8.09311	7.53223	6.80119	9.46876	8.05319	6.82083	6.46927	6.57938	7.28957	7.14769	6.94339	9.00495	7.30971	6.35141	6.83791	5.82987	7.00023	7.00559	7.01696
AT1G11270	0.369681	0.9954	0.864534	1.21733	0.964902	1.54115	1.4962	1.57596	0.486716	1.05482	1.18248	0.816149	1.13317	1.39525	1.58764	1.90106	0.347296	1.13813	1.17562	1.33517	1.41975	1.58924	1.52617	1.6272	0.387185	0.988105	1.31411	1.15081	1.35838	1.70367	1.5301	1.45803
AT1G11280	4.73585	3.60469	3.39511	3.16055	3.16887	3.00443	2.63258	3.4957	4.7887	3.89343	3.58832	3.30462	3.11705	2.92591	2.57154	3.10067	4.66054	3.98169	3.30747	3.63506	3.62249	3.52472	3.141	3.05863	4.61833	3.89348	3.31928	3.70317	3.95086	3.66152	3.55614	4.04141
AT1G11290	0.66202	2.26043	2.33856	1.76498	1.8258	2.12703	1.8083	1.0971	0.529882	2.14	2.52105	1.84696	1.40196	1.59037	1.77587	1.79679	0.96932	2.328	2.60787	2.89643	2.8175	2.6093	1.94608	1.56064	1.00808	2.3507	2.56682	2.69598	2.70341	2.52851	2.64116	1.99337
AT1G11300	1.88435	3.18423	3.50788	3.57119	3.39072	4.11462	4.12752	4.39692	1.92946	3.1104	3.43846	3.62156	2.99431	3.88127	4.18267	4.35262	1.97046	2.86498	3.47525	3.21127	3.39899	3.5437	3.80082	3.98074	2.00518	2.99061	3.598	3.3211	3.29805	3.21169	3.48826	3.85869
AT1G11310	6.22338	8.57353	9.1706	9.68372	9.3358	9.31124	9.1002	8.74112	6.31418	8.64252	9.39275	10.3067	9.21066	9.19727	9.21213	8.10031	6.83872	8.63987	8.35429	8.32317	8.96063	8.49731	8.75494	9.20242	6.55634	8.19256	8.33001	8.33196	8.442	7.78354	7.95253	7.55422
AT1G11320	1.41113	2.78108	3.04635	3.14994	2.84988	2.37448	1.76688	2.43065	1.34586	2.93925	2.67401	3.58617	2.71124	2.38702	1.68811	2.07322	1.49009	2.52402	2.50932	2.54826	2.68086	2.00794	2.03264	2.88425	1.39827	2.5929	2.48463	2.40956	2.34178	1.31334	1.04262	1.47771
AT1G11330	5.26597	6.9954	6.69017	7.07469	7.27786	7.22836	6.90517	6.70536	4.9178	7.1445	6.79885	6.88432	7.34188	6.96167	7.01265	6.09996	5.33306	6.85853	6.64586	6.44221	7.19883	6.77326	6.98338	7.05925	5.52553	6.82773	6.84164	6.20257	6.89863	5.84224	5.85921	5.46571
AT1G11340	2.91364	1.94634	1.44034	1.51245	1.5295	1.28245	1.38866	1.01575	2.71932	1.84561	2.13059	1.5728	0.940258	1.55222	0.606285	1.63825	3.04495	2.15386	2.04173	1.63334	1.30524	1.90518	1.61597	1.31962	2.91741	1.93495	1.85117	1.7417	1.64148	1.62742	1.72234	1.24817
AT1G11350	4.66178	4.23987	4.4769	4.2952	4.42257	5.18171	4.79488	4.89432	4.45707	4.20663	5.0887	4.07198	3.66809	4.62577	4.13272	4.65188	4.58488	3.90678	4.62624	5.22055	5.15531	5.81872	5.35702	4.83371	4.57698	4.18091	4.63784	5.242	5.11583	5.71687	5.61715	5.58829
AT1G11360	5.33607	4.31684	4.68922	4.54436	4.40686	4.64168	4.61625	4.72216	5.44052	4.18614	4.47499	4.44881	4.36185	4.80331	4.9481	4.878	5.10897	4.28868	4.7097	4.52649	4.28342	4.5648	4.50977	4.63648	5.1075	4.32606	4.68752	4.53542	4.20191	4.60769	4.58936	4.77343
AT1G11362	-0.520618	-5.32508	-3.41309	-3.7727	-4.82983	-5.37495	-5.14839	-5.02395	0.0644274	-4.8176	-4.95031	-4.93579	-5.17425	-5.30502	-5.18041	-5.25854	-0.365899	-5.55877	-4.66862	-4.71894	-5.16148	-5.25587	-5.02831	-5.18596	-0.328613	-4.46844	-4.94303	-5.22005	-5.04005	-4.59556	-4.67067	-4.97583
AT1G11380	2.79503	1.91111	1.98188	1.6563	1.62437	1.78225	1.52561	1.48214	3.21716	2.03843	1.47061	1.35503	1.05074	1.95806	1.38684	1.26795	2.88635	2.34598	2.0707	2.27142	2.1176	2.48486	1.7805	1.15986	3.00941	2.17086	2.12059	2.25151	2.10275	2.66488	2.27175	2.08044
AT1G11390	6.99236	4.92405	4.58741	4.79189	4.686	4.29081	4.32401	4.31548	6.97439	4.80761	4.75092	4.83755	4.80488	4.36665	4.28339	3.89053	6.79367	4.68992	4.40812	4.43442	4.39929	4.09271	4.37899	4.37162	6.95003	4.7025	4.50757	4.3267	4.35091	3.83487	3.95447	3.83162
AT1G11400	5.71703	3.72167	3.52367	3.56723	3.47379	3.91946	3.95468	3.17717	5.93406	3.82959	3.26956	3.91022	3.80292	4.34508	4.08044	3.34168	5.85341	4.14754	3.23852	3.26999	3.4576	4.39727	4.49108	3.90982	5.7703	3.78151	3.07787	2.89192	2.97463	4.18805	4.15762	3.5401
AT1G11410	3.12363	3.3044	3.51727	3.02714	3.36298	3.79844	3.66075	4.40538	3.19826	3.4771	3.28291	2.96671	3.09191	3.44759	3.24914	4.45766	3.1696	3.35339	4.28738	4.24242	4.31714	4.35768	3.75607	3.69883	3.30499	3.87443	4.53399	4.39217	4.74069	4.73274	4.4597	4.97041
AT1G11420	-1.19721	-0.281073	-0.931073	-1.15417	-0.893314	-0.399546	-0.285726	-0.763283	-1.8405	-0.436376	-1.93363	-0.805289	-1.73078	-0.740257	-0.372214	-0.804725	-1.0278	-0.365995	-1.16298	-0.127219	0.36346	0.080151	-0.266991	-0.917493	-1.42848	-0.771857	-0.378779	-0.128002	-0.0962838	-0.160137	-0.119654	-0.212599
AT1G11430	5.55617	5.68655	6.15468	6.0842	6.08579	5.68327	5.52504	5.88472	5.30657	5.48994	6.34054	5.93046	5.60055	5.46886	5.20111	5.9345	5.23395	5.51243	6.27693	6.92586	6.56678	6.06676	5.53642	5.83087	5.44747	5.72923	6.31752	6.81914	6.79654	6.02682	5.90037	6.15843
AT1G11440	2.44485	2.85916	3.08662	3.18798	3.35602	3.10462	3.21498	3.62659	2.74659	2.92054	2.02643	2.31743	3.04528	3.07361	2.88991	4.25636	2.35155	2.72376	3.31222	4.07168	4.05193	3.73157	3.4686	3.95006	2.97117	3.06682	3.5393	3.82359	4.03488	3.86026	3.53948	4.0125
AT1G11450	-3.54165	-3.13578	-2.17755	-3.7816	-4.03698	-3.33348	-2.94471	-4.14736	-2.36466	-2.7851	-3.58177	-4.65755	-4.99119	-3.74444	-5.03051	-3.78562	-3.13308	-1.93037	-2.83429	-2.66156	-1.9807	-3.1711	-2.35909	-3.75328	-1.63671	-1.87394	-1.24754	-2.30868	-1.5628	-2.42763	-4.21232	-3.99198
AT1G11475	3.60566	5.11463	5.01038	5.30381	5.2144	4.71019	4.5438	4.74378	3.55078	4.93978	4.87003	5.04405	5.06957	4.44985	4.42981	4.51773	3.80011	4.98458	4.88854	4.90626	4.9881	4.38272	4.30314	4.85794	3.65401	4.78748	4.74729	4.83138	4.91622	4.04847	3.86248	4.32721
AT1G11480	6.5849	5.68093	5.86416	5.91317	5.92133	6.18192	6.26616	5.81576	6.66775	5.66913	5.87477	6.08619	6.17023	6.49696	6.43266	5.92373	6.4887	5.76192	5.70916	5.62439	5.59307	6.03004	6.45043	6.06396	6.61516	5.6553	5.43354	5.50565	5.32178	5.98402	6.07679	5.73077
AT1G11490	-2.33632	-2.58162	-2.82579	-4.18447	-4.1103	-5.37495	-4.48745	-3.27748	-1.97217	-4.53294	-3.02782	-3.33173	-4.11796	-5.12406	-3.80326	-2.84328	-2.95117	-3.36521	-2.98384	-4.16623	-2.99487	-3.13364	-3.44372	-3.75379	-2.91442	-4.34884	-2.82174	-3.77146	-2.93501	-4.08408	-3.648	-4.09671
AT1G11500	-2.06512	-2.31993	-1.86949	-1.36774	-2.8793	-4.51144	-1.81686	-2.2037	-1.68293	-3.02379	-1.17472	-1.43559	-1.88092	-1.45856	-2.68081	-2.08972	-1.5065	-2.18089	-1.84437	-2.6321	-2.38392	-2.12139	-2.70762	-2.24917	-1.23911	-1.99833	-1.55477	-2.45753	-2.47766	-2.11854	-2.47608	-3.86262
AT1G11530	4.90514	4.44833	4.65359	4.87186	3.99194	4.56763	4.57426	3.42528	4.92941	4.492	4.59044	4.7013	3.24493	4.24519	3.95176	3.13939	4.27794	4.63882	4.69253	4.70197	3.97729	4.60265	4.41279	3.22627	4.45446	4.41781	4.71799	5.14198	4.03057	5.11789	4.89134	3.88168
AT1G11540	-2.15897	-0.207236	0.0991712	0.425926	-0.468525	0.341125	0.0869805	-1.40042	-1.60593	-0.201852	-0.0732819	0.685078	-0.541517	-0.155301	0.320398	-1.7563	-1.39234	-0.00227041	-0.687333	-1.62301	-0.395512	-0.671031	0.206251	0.468516	-3.00825	-0.130797	-0.35607	-1.58986	-1.86406	-1.22302	-2.21046	-2.56731
AT1G11545	4.56702	3.4474	1.81469	0.186415	0.39382	0.325864	0.0713819	0.545685	4.60615	3.64052	2.51536	-0.646237	-0.62815	0.0639287	-0.732441	0.0434528	4.54359	3.5849	2.54279	2.22741	1.62528	2.52011	-0.112576	-0.468142	4.29692	3.88602	2.41285	1.93852	2.46891	2.7729	1.79184	2.563
AT1G11570	-0.108367	-0.475242	-0.207169	-0.781666	-1.0028	-0.847578	-1.40102	-1.6539	-0.238085	-0.982641	-0.45384	-1.04173	-0.61405	-0.378681	-0.647756	-0.452519	-0.0476733	-1.03765	-0.695061	-1.41942	-0.496628	-1.29967	-0.800305	-1.25401	0.0144229	-1.42368	-0.260418	-0.921515	-1.02551	-1.01762	-1.43143	-1.35965
AT1G11572	-4.17905	-2.82509	-2.85378	-3.94157	-3.30495	-3.49583	-2.38884	-2.58938	-4.10281	-4.63479	-3.69432	-2.50863	-2.5201	-2.01345	-2.29426	-1.75769	-4.76251	-5.15492	-4.07052	-3.64087	-4.54726	-4.68539	-2.05704	-2.13461	-3.59401	-5.57777	-5.25939	-4.6416	-4.2007	-4.08366	-4.6647	-3.76829
AT1G11580	6.11805	4.69132	4.90058	5.61315	5.61244	5.43519	5.78462	5.30225	6.21764	4.77548	3.31507	4.50036	6.41359	5.91551	5.33151	5.78866	6.08671	4.45563	4.48528	5.64422	5.57648	5.78241	5.38259	5.22579	6.25276	4.02939	4.82735	5.51124	5.60395	5.65156	5.68464	5.23437
AT1G11592	1.75798	2.36725	1.99083	2.19997	2.19801	2.48663	2.59953	2.41614	1.80861	2.38103	2.38143	2.10438	1.40165	2.41395	1.71131	2.20998	1.69164	2.19781	2.27005	2.08386	2.22157	2.93317	2.45981	2.06109	1.38646	2.41897	2.37199	2.43982	2.3212	2.95448	2.90336	2.43356
AT1G11610	-4.75928	-5.32508	-5.1474	-4.7069	-4.46176	-5.37495	-4.2647	-5.34703	-4.73118	-5.37627	-4.87832	-4.71586	-4.64462	-5.30502	-5.18041	-2.67569	-4.76251	-5.55877	-5.14805	-4.93716	-5.16148	-5.25587	-4.40788	-4.52471	-3.41464	-5.57777	-5.25939	-5.22005	-5.04005	-5.13121	-5.1225	-4.97583
AT1G11630	4.13759	3.24654	3.26921	3.3243	3.19287	3.15635	2.95722	3.29242	4.42981	3.43805	3.42136	3.31448	3.03239	3.29904	3.20827	3.194	4.26396	3.21213	3.38496	3.35552	3.12501	3.39286	3.34859	3.32619	4.41121	3.34056	3.41679	3.28281	3.31414	3.23246	3.19119	3.15163
AT1G11650	7.50683	7.50116	7.6531	7.73185	7.90853	8.04907	8.02105	7.66896	7.62975	7.58052	7.97365	7.90436	8.02793	8.08681	8.0479	7.88404	7.62468	7.5657	7.81107	8.18702	8.0965	8.28806	8.24481	7.82612	7.65357	7.60985	7.76373	8.02947	8.13765	8.2156	8.22266	7.76864
AT1G11660	5.68074	5.54289	5.88544	5.94412	5.90913	5.81508	5.87241	5.69105	5.72002	5.54116	6.03916	6.37182	6.21904	5.98008	6.11267	5.61106	5.68924	5.41822	5.69584	5.70104	5.56827	5.45656	5.87918	5.88525	5.7632	5.53069	5.69307	5.55274	5.49003	5.2752	5.42988	5.19299
AT1G11670	4.98471	1.60298	3.03557	2.45859	2.14194	1.10107	0.554574	0.276784	5.14205	1.52193	0.656343	2.08918	1.85454	0.557875	0.0175366	-0.209043	5.38342	0.951007	1.04189	1.42517	2.1	1.81284	1.09074	1.0827	5.19641	0.214691	0.989199	1.37325	1.71598	0.620955	1.18957	0.972421
AT1G11680	4.85803	5.68616	5.5151	5.63609	5.76489	6.04096	6.04317	6.1541	4.91203	5.87956	5.71899	5.32602	6.02312	6.25694	6.33367	6.42359	4.6994	5.90452	6.06711	5.99662	5.71677	6.14714	6.07919	5.9926	4.85496	6.00489	6.07512	6.03685	5.82406	6.33988	6.26699	6.43008
AT1G11700	1.12646	2.76851	1.84844	1.44588	2.66398	3.67382	3.86691	3.6889	1.04554	2.70489	2.21778	-0.261412	2.05222	2.49338	2.88379	3.99742	0.760243	2.30812	3.16732	2.74185	2.61427	3.53105	2.65034	1.73092	0.7409	3.16185	2.98521	2.7702	3.87438	4.68232	4.25092	4.40733
AT1G11710	-0.851918	1.78168	1.0727	1.18589	1.21775	1.26507	1.08834	1.37114	-0.0622316	2.25316	1.29076	0.718045	1.12722	1.1234	1.03792	2.00853	0.305994	1.99042	1.78462	2.02458	1.39484	1.59726	1.32182	1.6193	-0.25879	2.15081	1.53533	1.46131	1.90158	1.61909	1.55691	1.90106
AT1G11720	5.73289	4.54061	4.98584	4.4477	4.76626	5.0941	5.15852	5.93542	5.61838	4.51045	4.95065	4.52003	3.78092	4.56967	4.31999	6.03653	5.4539	4.49775	5.30893	6.14233	6.10051	6.18431	5.47952	5.60837	5.5628	4.67163	5.65569	6.24852	6.32614	6.53103	6.32324	6.65848
AT1G11730	-1.2125	-0.701214	-0.413149	-1.19796	-1.55881	-1.12744	-1.005	-2.21351	-1.0231	-0.927075	-0.300764	-1.51386	-2.26154	-1.81586	-1.48459	-2.90017	-1.13766	-0.734916	-0.339868	-0.978702	-0.174508	-0.445147	-1.57545	-1.73767	-2.00789	-1.17526	-0.617362	-1.3661	-0.250419	-0.268885	-0.650087	-0.927271
AT1G11735	-3.90932	-4.05355	-4.55583	-5.23383	-5.17579	-3.77946	-3.57924	-3.80446	-3.70086	-4.95935	-3.61752	-4.93579	-5.17425	-3.68729	-4.9743	-5.25854	-4.25425	-4.10911	-2.62668	-3.0152	-5.16148	-2.08472	-2.37593	-5.18596	-4.63622	-4.40834	-3.91126	-3.43078	-4.45784	-0.893738	-1.63183	-2.40213
AT1G11740	-1.95607	-1.5567	-1.84766	-3.16097	-2.94638	-1.42968	-3.12945	-3.31091	-1.55308	-1.16596	-2.12198	-3.52675	-3.56818	-2.29299	-3.42807	-3.54504	-1.3663	-1.62774	-1.57816	-2.66054	-3.38268	-2.58139	-2.78143	-3.39891	-0.961604	-1.12198	-1.62592	-2.53164	-2.63042	-3.05779	-4.21232	-1.95264
AT1G11750	6.76869	6.04968	6.4366	6.20195	6.27727	6.2444	6.18295	6.242	6.62322	5.97854	6.50566	6.17085	5.88502	5.97121	5.90422	6.12905	6.5179	5.90099	6.28174	6.56871	6.52245	6.45208	6.18868	6.16783	6.66859	5.98634	6.43135	6.4588	6.60652	6.4866	6.45332	6.44363
AT1G11755	2.44706	3.64793	3.4328	3.6769	3.44349	3.25782	3.24959	3.68196	2.58767	3.91071	3.60884	3.64253	3.52383	3.491	3.19502	3.76044	2.67704	3.83424	3.88268	4.16163	3.79881	3.60755	3.55892	3.70928	2.79958	3.88506	3.84976	4.00348	3.87827	3.49963	3.48795	3.47986
AT1G11760	2.79732	1.87714	2.29422	2.13394	2.15159	2.45525	2.1421	2.23508	2.61722	2.09805	1.86217	2.30529	1.95592	2.12291	2.07449	1.86733	2.56922	2.06473	1.91345	1.94507	1.9667	2.03689	2.13121	2.22451	2.49532	1.70575	1.67597	1.96787	1.84062	2.37734	2.1968	2.08498
AT1G11780	4.71806	3.66388	3.2628	3.71222	3.4718	3.30251	3.0389	3.41344	4.52559	3.78023	3.3362	3.70614	3.51928	3.16025	2.89841	3.24601	4.4521	3.47355	3.42434	3.70824	3.65444	3.43465	3.27411	3.53133	4.46468	3.76646	3.41059	3.44772	3.70544	3.40216	3.11337	3.25108
AT1G11785	0.644619	-0.657761	-1.39702	-1.55482	-1.5798	-1.29511	-0.128589	-1.01817	1.49447	-1.13965	-1.93424	-0.546574	-1.83395	-0.61552	-0.73381	-0.651207	1.48813	-1.16198	-0.533253	-1.21285	-1.17777	-0.284583	-1.77576	-0.947543	1.39415	-0.239449	-0.839824	-0.49236	-0.542282	-0.00552718	-0.125297	-0.010986
AT1G11790	5.58279	4.81869	5.1536	4.81741	4.62052	4.2244	4.21233	3.97374	5.7169	4.81007	4.72005	4.94561	4.62556	3.83327	4.02908	3.55628	5.74812	4.86767	4.42853	4.36394	4.93354	4.29837	4.40468	4.314	5.79042	4.87216	4.71408	4.27065	4.88737	3.9847	4.24511	4.17518
AT1G11800	3.76909	4.03104	4.0968	4.25434	3.87226	3.51552	3.43865	3.51658	3.69388	3.85832	4.1051	5.00732	3.81578	3.53017	3.41154	3.0816	3.51414	3.62276	3.80147	3.64311	3.70596	3.43683	3.68443	3.7926	3.71365	3.81916	3.69605	3.5268	3.42712	2.98592	2.93416	3.41638
AT1G11820	5.32943	5.15713	4.10782	3.52308	3.56222	2.89199	2.65245	4.12374	5.35679	5.38335	4.47802	3.29495	2.89751	2.66857	2.23749	3.72491	5.17722	5.15732	4.74711	4.88272	4.38979	3.94446	3.25972	3.68745	5.15453	5.5429	4.6675	4.89147	4.91478	4.19717	3.81686	4.74562
AT1G11840	7.70462	7.29128	7.30467	6.97661	7.27364	6.95413	7.28257	7.51703	7.7208	7.46463	7.09446	7.0329	6.77716	6.95243	6.99534	7.66846	7.73071	7.46598	7.47902	7.85739	8.24129	7.72064	7.38665	7.75619	7.875	7.47602	7.83722	7.70495	8.37713	7.7399	7.78009	8.01284
AT1G11850	1.88296	1.69993	1.74179	0.347122	1.17828	1.18654	-0.0546947	-1.01229	0.585716	1.17598	1.38694	0.00730204	0.248657	-0.466538	-0.725396	0.34125	1.63242	0.719649	1.32267	0.865742	1.19128	1.35179	-0.275692	-0.528433	1.22662	1.22263	1.98706	1.08735	1.05741	1.1102	1.15698	1.39138
AT1G11860	8.84688	9.10319	8.91446	8.25679	8.99128	9.01767	8.64531	8.48124	8.74127	9.15897	9.20309	8.21064	8.03166	8.24807	7.98657	8.30728	8.73401	9.06038	9.51307	9.77755	10.1582	9.81189	9.05201	8.19304	8.76342	9.30198	9.7583	9.65993	10.4672	10.1053	9.92645	9.50905
AT1G11870	4.50706	4.26136	4.74824	4.66853	4.75533	4.46743	4.2672	4.49887	4.3323	4.12933	4.78218	4.69257	4.35794	4.47798	4.13432	4.16865	4.50867	4.18594	4.68063	4.91369	4.96646	4.62276	4.62037	4.62312	4.55239	4.2749	4.67345	4.91213	5.04414	4.7108	4.60019	4.55914
AT1G11880	2.37419	2.64459	2.77636	2.82971	2.84548	2.86957	2.66168	3.23836	2.3035	2.74975	2.44182	2.58146	2.96406	2.78542	2.58192	3.05724	2.38881	2.54232	2.83863	2.62969	2.61633	2.47056	2.73361	2.92613	2.21937	2.71638	3.08928	2.80929	2.90562	2.63229	2.69356	2.97674
AT1G11890	6.95019	6.06675	6.18951	6.38806	6.19178	5.85541	6.02866	6.11788	6.94532	6.06559	6.32005	6.61839	6.42389	6.08897	6.25196	5.80402	6.90176	5.85664	5.95114	5.79356	5.89019	5.34364	5.82842	6.0032	7.03558	5.96077	5.88945	5.66242	5.84965	5.16566	5.52027	5.68844
AT1G11900	1.93259	1.44466	1.29444	1.35898	1.17141	1.7895	1.55755	1.69445	2.05049	1.4178	1.67378	1.86171	1.7044	1.58089	1.6817	1.76478	1.70833	1.51098	1.37481	1.51815	1.25903	1.2925	1.51296	1.79835	1.55609	1.56832	1.58486	1.53959	1.45294	1.54699	1.44993	1.56585
AT1G11905	4.85817	4.18785	4.99164	4.71669	4.54161	4.72803	4.8921	4.13553	4.9925	4.00292	5.95021	6.0798	4.67857	4.87902	5.05754	3.90199	4.94139	4.09266	3.8241	3.58233	3.86975	4.32067	5.00572	4.29982	5.01607	3.79169	3.72196	3.45775	3.36812	3.74849	4.17501	3.5513
AT1G11910	8.18423	8.9152	9.05669	9.59607	9.68312	10.1842	10.2776	9.8566	8.16205	8.98946	9.07954	9.51317	9.85151	10.1536	10.3779	9.90221	8.04398	8.97332	9.27519	9.29646	9.16967	9.50338	9.66232	9.57426	8.19778	8.90437	9.33763	9.40808	9.17954	9.90522	9.85466	9.54717
AT1G11915	-1.34917	-1.04982	-1.04494	-1.5676	-1.03089	-0.562677	-2.62231	-2.65605	-1.59873	-1.21389	-0.506416	-2.90987	-0.941091	-1.39987	-1.34443	-1.12086	-0.960256	-1.64136	-0.913562	-1.33268	-3.38413	-1.71746	-1.32924	-3.29329	-0.503025	-0.958359	-0.558686	-1.37972	-0.879133	-1.36626	-1.42484	-1.4268
AT1G11925	2.01389	-0.913993	-1.53288	-1.30202	-3.03696	-4.61836	-2.96442	-4.20991	2.30042	-2.10861	1.7158	-4.31797	-2.02066	-2.05971	-3.52401	-3.29385	2.42439	-3.0626	-3.09842	-3.0152	-2.57416	-1.68703	-3.72589	-3.00522	2.32445	-2.88147	-3.17767	-2.15902	-2.99452	-4.08366	-1.84402	-0.350333
AT1G11930	5.7335	5.49638	5.74864	5.86704	5.94759	6.3059	6.35125	6.12733	5.60141	5.32912	5.48249	5.76103	5.81764	6.14653	6.30503	6.32597	5.68758	5.40473	5.6972	5.841	5.88866	6.14076	6.17242	6.15713	5.73739	5.32724	5.82447	5.90487	5.88519	6.1796	6.09938	5.95991
AT1G11940	2.58665	2.44203	2.96965	3.06214	3.0983	2.62571	2.97887	2.35141	2.5753	2.5901	2.88753	3.55301	3.34443	2.94595	3.4973	2.29573	2.56409	2.43851	2.56151	2.54043	2.77451	2.43984	2.65173	2.58634	2.60865	2.41864	2.48538	2.46602	2.55637	2.15868	2.5837	2.12275
AT1G11950	3.00249	3.39895	3.03886	2.93526	2.81902	3.35348	3.36114	1.82941	2.86194	3.41096	3.57568	2.41033	2.60442	3.30649	3.02751	2.20007	3.191	3.39211	3.17968	3.48461	2.84484	3.18456	3.44576	2.82141	2.90624	3.40217	3.11936	3.24865	2.98062	3.37081	3.5087	2.14969
AT1G11960	7.648	5.26113	4.70345	4.40053	4.82398	4.86581	5.11247	3.4656	7.71617	5.19018	5.00153	4.00247	5.0449	5.17416	5.45606	3.86939	7.69242	5.22726	4.9229	4.68966	4.78401	4.70203	5.01982	3.57897	7.67414	5.1048	4.87191	4.83139	4.95415	5.00182	5.4929	3.81728
AT1G11990	-3.17488	-3.0595	-3.99077	-2.62526	-2.07429	-2.88572	-2.67833	-3.58173	-4.10281	-3.81586	-2.26742	-3.13968	-2.06739	-2.4778	-4.5399	-2.40181	-4.25425	-3.78549	-2.75579	-1.94347	-2.35745	-1.68522	-1.96942	-4.19847	-3.34588	-2.9879	-2.69094	-3.10011	-3.22662	-2.14184	-2.97554	-3.11188
AT1G12000	5.17782	6.80303	6.80916	6.93458	6.94536	6.62829	6.37328	6.14473	5.119	6.84074	6.39257	6.70124	7.00333	6.46696	6.41215	5.58548	5.45041	6.78752	6.49364	6.12787	6.30999	5.58471	5.99803	6.40369	5.315	6.64127	6.47462	6.05208	6.13963	5.18084	5.19753	5.32333
AT1G12010	0.902923	-0.500919	-0.0466986	-0.952215	-1.49058	-0.827127	-1.12413	-0.138122	0.20028	-0.310361	0.0640424	-0.969021	-3.48835	-0.231106	-1.92094	-0.757551	0.464071	-0.619214	0.769645	1.02918	-0.127144	1.3119	-0.0861362	-0.414175	-0.405953	0.0661249	1.10803	1.17108	-0.0390323	1.77727	0.768288	1.82216
AT1G12013	-4.1905	-2.36412	-3.53735	-2.60915	-3.93301	-3.33348	-3.56711	-3.31091	-3.21605	-3.18664	-4.58271	-2.71431	-2.696	-3.82207	-4.72352	-3.71999	-3.22392	-2.62241	-2.07997	-2.84002	-2.3362	-3.20597	-2.56093	-3.75328	-4.02569	-3.42932	-2.72482	-2.54603	-2.72512	-2.3003	-3.53784	-3.39144
AT1G12020	1.62912	2.40025	1.97485	1.86833	2.31476	2.88164	2.62487	2.45712	1.68341	2.65266	1.79677	2.05382	1.46229	3.1339	2.24179	2.55511	1.71817	2.31338	2.62917	3.02634	2.9551	3.6472	3.10416	2.79664	1.56848	2.63133	2.46934	2.97692	3.40879	3.53545	3.44807	3.06152
AT1G12030	-1.09723	-2.7941	-2.97522	-1.32315	-2.55392	-2.31311	-1.98117	-2.52552	-3.06066	-1.65604	-2.18526	-2.91162	-2.57498	-2.34598	-3.54761	-2.15589	-1.69473	-1.81963	-2.72623	-2.6954	-2.27671	-1.74392	-2.85025	-3.18801	-1.08389	-1.77274	-2.56497	-3.6259	-2.18223	-1.28927	-1.18802	-2.21772
AT1G12040	-4.75928	-5.32508	-3.69343	-2.30369	-2.23781	-4.38727	-4.34014	-5.0818	-4.73118	-5.37627	-4.78985	-0.240329	-1.78393	-5.05725	-5.03051	-5.25854	-4.25425	-5.55877	-3.74002	-4.71894	-5.16148	-5.25587	-4.33086	-4.73666	-3.95657	-5.57777	-5.25939	-4.78793	-5.04005	-5.13121	-5.1225	-3.55091
AT1G12050	5.02519	5.12256	5.44008	5.7157	5.62599	5.67075	5.94713	6.09209	5.00119	5.15018	5.69769	5.45365	5.7774	5.82467	5.9539	6.34611	4.70764	5.13836	5.68461	5.87557	5.41099	5.41969	5.39518	5.95384	4.92619	5.18869	5.72008	5.95799	5.32855	5.57117	5.54591	5.94784
AT1G12060	1.65772	0.786629	-0.0731244	-0.949668	-0.337881	-0.648762	-0.685451	0.0330543	1.23675	0.33493	0.276984	-0.877391	-0.9149	-0.725752	-1.32022	0.218411	1.69107	0.353406	0.513124	0.794868	-0.299146	-0.066034	-0.603287	-1.07321	1.02011	0.817984	0.73074	0.686974	0.704787	0.422363	0.356174	1.0685
AT1G12080	1.56535	0.716443	1.09851	0.167168	0.518992	0.954237	0.0703183	0.12769	1.6041	0.697272	1.38699	0.380562	-0.265065	0.713344	1.36607	0.000642426	1.89747	0.554431	0.619397	0.799328	0.491577	1.91425	1.32528	0.88635	1.83951	0.940025	0.489966	0.826477	0.50911	1.84141	1.42878	1.21011
AT1G12090	8.1066	7.12842	7.97615	6.56605	5.32048	3.89794	3.30341	6.09725	7.71385	6.39333	8.52225	5.2113	3.64503	2.85787	2.28947	6.62326	6.93367	6.71436	8.11109	8.87621	6.10097	5.49104	3.43431	6.68784	7.28924	7.48043	8.30751	9.00303	6.97094	6.02079	5.6981	9.5758
AT1G12110	7.88488	7.80748	6.15796	6.33651	6.52277	7.26569	6.98935	6.8666	7.73849	8.09996	6.53078	5.81779	7.05664	7.05994	6.73397	7.01321	7.29834	7.62342	7.40535	7.08243	7.35074	8.19911	7.52864	7.22749	7.71576	7.81125	7.30702	7.10357	7.5546	8.33479	7.86945	7.27705
AT1G12120	5.73653	5.09057	5.13859	5.26037	5.08362	5.21601	5.25177	5.20359	6.00234	5.23687	5.05996	5.19561	5.28582	5.52641	5.44035	5.49793	5.6341	5.40693	5.40344	5.51599	5.33065	5.60565	5.65515	5.7258	5.77642	5.32492	5.31214	5.40436	4.99151	5.57728	5.56569	5.46862
AT1G12140	5.83971	6.24818	6.31029	6.46139	6.43347	6.33227	6.3892	6.63594	5.86284	6.2999	6.38767	6.55159	6.51921	6.47174	6.44391	6.65709	5.82083	6.238	6.4844	6.28852	6.29865	6.09305	6.28048	6.40198	5.86044	6.32691	6.39417	6.30892	6.29151	5.98814	6.06088	6.10537
AT1G12160	-2.16929	-0.460941	-0.692077	0.645894	0.136292	1.67505	1.77634	0.863034	-1.62996	0.459592	-0.478391	0.503538	0.468249	1.98683	1.88244	1.03041	-0.851293	0.281816	-0.191053	-0.3207	0.491213	1.19794	1.52999	1.62859	-1.0504	-0.333517	-0.36965	-0.588241	-0.563658	0.266102	0.792688	0.677355
AT1G12200	3.46368	4.96074	5.68688	5.6372	5.4375	5.2204	5.18394	3.97182	3.53924	4.95041	6.46872	6.4313	6.1097	5.40714	5.46106	3.81302	4.18966	5.131	4.60594	4.2162	5.09279	5.01182	5.42538	4.80315	3.92139	4.68492	4.26854	4.14663	4.72669	4.84712	4.99392	3.55455
AT1G12210	1.25477	2.66901	3.25736	3.90553	3.80568	4.33169	4.12063	3.52519	1.1875	2.83601	3.21888	4.65553	3.89006	4.21753	4.54802	3.35093	1.60715	2.77072	2.76321	2.6301	3.45589	3.23721	4.06184	3.73991	1.13704	2.49147	2.55318	2.76479	2.89567	2.69802	3.19782	2.04706
AT1G12220	3.09903	4.43686	4.7025	4.66599	4.6092	5.00234	4.87016	4.85138	3.08105	4.43077	4.49277	4.84282	4.41302	4.88911	4.97515	4.83556	3.69072	4.69218	4.64082	4.57811	4.69529	4.63366	4.8401	4.78422	3.24435	4.41127	4.53707	4.65433	4.49793	4.66862	4.70329	4.74019
AT1G12230	5.69451	4.70638	4.96737	4.54399	4.62354	4.81384	4.81638	5.13911	5.33747	4.5533	4.8105	4.38316	4.34737	4.62205	4.43947	4.93015	5.26828	4.39189	4.82335	4.84459	5.03199	5.26325	4.90286	4.78647	5.28603	4.59058	4.95164	4.99168	5.19422	5.42924	5.41841	5.46507
AT1G12240	7.67597	5.6223	5.99198	5.02338	5.62485	5.67339	5.92204	6.54694	7.7586	5.39247	4.91913	4.15506	5.38038	5.51028	5.55778	7.59068	7.3055	5.59279	5.59208	6.43826	6.84439	6.97718	6.00421	6.77578	7.70875	5.66186	6.04917	6.34467	6.92282	7.13585	6.85973	7.19027
AT1G12244	1.54085	0.893692	1.47825	0.516978	0.642086	0.798301	0.665945	1.2112	1.1416	0.911304	1.41469	0.607551	-0.196471	0.62322	0.406429	1.20626	0.794772	1.24065	1.6585	2.10498	1.76374	2.26475	1.52612	0.586886	1.20024	1.3698	1.75514	2.0833	2.02123	2.6174	2.55533	2.6927
AT1G12250	5.09978	4.74663	4.91821	4.64326	4.88148	5.05553	4.95241	4.86749	5.12595	4.80954	5.05404	4.62215	4.02979	4.54947	4.52297	4.99614	4.89852	4.96014	5.24626	5.53511	5.42594	5.64602	5.22835	4.58887	4.99777	4.92251	5.33217	5.59789	5.63861	5.98122	5.86704	5.64441
AT1G12260	-0.125192	-0.356061	-0.181727	-0.122982	-0.0975365	-0.0707006	-0.0277019	0.556806	0.0459466	0.278394	-0.419511	-0.221541	-0.215543	0.520167	0.520655	0.211502	0.318128	-0.186981	-0.693172	-1.24993	0.0325911	0.192064	0.133077	0.408208	0.324914	-0.249506	0.326718	-0.650505	0.101375	0.108037	0.062802	0.303451
AT1G12270	5.29923	5.8346	5.64644	5.76902	5.67468	5.29135	5.16286	5.36965	5.26842	5.8559	5.65135	5.76892	5.71194	5.41031	5.25018	5.27012	5.18251	5.80272	5.67378	5.55353	5.30287	5.16699	5.16781	5.4039	5.09544	5.87639	5.53822	5.5386	5.37584	4.90615	4.81531	5.10976
AT1G12280	2.93555	3.93024	3.38108	3.27593	3.8295	4.65759	4.48108	3.86372	3.00932	4.30355	3.35834	2.99878	3.36797	4.37781	4.24993	4.10398	2.94871	4.32399	4.06183	4.34105	4.57144	5.11812	4.87925	3.78035	2.96159	4.38802	4.28933	4.19417	4.58063	5.396	5.32396	4.34833
AT1G12290	3.77292	3.32648	3.83696	4.19114	4.30895	4.94584	5.04822	4.88321	3.61852	3.37557	3.74846	4.61977	4.60589	5.14696	5.27069	4.69612	3.67353	3.29208	3.30651	2.80893	3.7811	3.98465	4.57807	4.66352	3.57339	3.16323	3.36647	3.03708	3.10004	3.42126	3.91991	3.54159
AT1G12300	-1.36632	1.12225	0.673752	0.616131	0.850411	1.40246	0.829173	1.45703	-1.03312	1.28697	0.406952	-0.0175903	0.991944	0.506012	0.707055	1.64584	-0.934321	1.51866	1.48732	1.46654	1.378	1.42708	0.942211	1.04563	-0.907852	1.50192	1.32256	1.25504	1.49903	1.8556	1.74102	1.64983
AT1G12310	5.72802	5.02838	5.18786	5.26926	5.33896	5.35765	5.4576	5.03129	5.80773	4.83368	4.80182	5.2004	5.25213	5.35506	5.4114	4.98062	5.64021	4.82767	5.01515	4.94735	5.00042	5.13071	5.3069	4.93922	5.57677	4.77582	4.85322	4.81862	5.02054	5.07703	5.22415	4.86687
AT1G12320	3.26792	2.64897	2.63456	3.0551	2.99262	3.3219	3.61034	2.86487	2.70498	2.09644	1.86491	3.91957	3.10092	3.47633	3.38308	2.64578	2.97807	2.04336	1.78161	1.75598	2.53696	2.88456	3.37767	3.08323	2.98063	2.01147	1.88478	1.62038	2.28087	1.82318	2.51626	2.40401
AT1G12330	2.70008	3.07314	2.33339	1.81422	2.43838	2.50854	2.10107	2.63663	2.99189	3.40138	2.55226	1.36623	1.54907	2.47049	1.47076	2.59751	2.56288	3.23556	3.59125	3.37399	3.22749	3.54821	2.68167	1.66547	2.70684	3.7542	3.72218	3.10717	3.76256	3.99568	3.49879	3.42033
AT1G12350	4.21768	4.27312	4.20907	4.29659	4.14333	4.39511	4.41035	4.33104	4.20072	4.41657	4.17869	4.35652	4.30896	4.49695	4.27377	4.35384	4.19779	4.37973	4.33535	4.31506	4.29164	4.34076	4.2363	4.19057	4.25263	4.32825	4.37064	4.22137	4.1336	4.43009	4.38249	4.2941
AT1G12360	7.63698	6.53448	7.08007	7.02767	6.95648	7.34378	7.51068	6.85702	7.77017	6.40025	7.09432	7.66091	7.31297	7.56175	7.65221	6.69832	7.7141	6.46491	6.369	6.10174	6.4883	6.79185	7.46647	7.07295	7.76331	6.17742	6.32925	6.11747	6.0862	6.43264	6.74615	6.21089
AT1G12370	0.081885	0.805675	-0.286121	-0.00486351	0.333268	0.459803	0.247929	0.378799	-0.0209269	0.982152	-0.124392	-0.345863	0.145777	-0.117789	-0.235681	-0.390301	0.428064	0.911831	0.238115	-0.04565	0.946481	1.11272	0.898262	0.0350815	0.0395135	1.09912	0.375922	-0.289907	1.18665	1.21414	1.08389	0.905677
AT1G12380	1.35918	2.51427	1.78733	2.0464	2.62914	2.18995	2.20786	2.05955	1.22876	2.54523	1.24368	1.73774	2.54371	2.01233	2.12028	1.87565	1.34632	2.22443	1.73895	2.36631	3.30739	2.42407	2.07573	2.3794	1.55871	2.53596	2.5323	2.02991	3.21391	2.08709	2.07475	1.60368
AT1G12390	3.22042	3.09361	3.06448	3.55177	3.16616	3.65955	3.59248	3.46746	3.28178	3.62439	3.16446	3.39698	3.62076	4.04137	4.20911	3.80161	3.33911	3.69379	3.24258	3.15868	3.41421	3.65631	3.86225	3.58911	3.23545	3.31507	3.26055	3.1973	3.16616	3.64376	3.59361	3.26304
AT1G12400	2.28044	2.61909	2.28769	2.86387	2.81705	2.9388	3.17888	2.91174	2.1014	2.73362	2.46718	2.64919	2.75945	2.73431	3.16454	3.13616	1.98006	2.66354	2.86241	2.64529	2.94896	2.89663	2.80215	2.89726	2.02847	2.67793	2.89555	2.60537	2.95339	3.07946	3.04814	2.5155
AT1G12410	7.2131	6.65957	6.99825	6.9339	6.99682	7.09373	7.02859	7.05564	7.02699	6.4267	6.84929	6.81618	6.64438	6.8854	6.83283	6.9808	6.95702	6.37618	6.74878	6.85901	7.00138	7.06113	6.89563	6.84505	6.98295	6.45201	6.82134	6.87896	6.96793	7.13094	7.08463	6.92339
AT1G12420	4.53806	3.87338	4.55106	4.82323	4.70944	4.96955	5.33881	4.32224	4.95479	3.66842	4.26062	5.88674	5.23336	5.40604	5.70896	4.42645	5.0712	3.75344	3.56966	3.75801	4.58374	4.53633	5.40483	4.57404	5.2077	3.23286	3.6529	3.58515	4.33557	4.02436	4.96551	3.10112
AT1G12430	3.80659	4.69174	4.07585	4.12933	4.47328	5.0757	4.68346	4.04117	3.57129	4.73118	4.38095	3.51246	4.26482	4.65635	4.12829	4.02928	3.73463	4.7942	4.72814	4.61648	4.88972	5.03397	4.79596	4.0789	3.77222	4.79388	4.70553	4.61966	4.88648	5.17786	5.06203	4.35867
AT1G12440	6.00531	6.21886	6.33005	6.44271	6.10578	6.41295	6.46625	6.02305	6.09844	6.1845	6.0176	6.82987	6.14543	6.48111	6.30807	5.75575	5.98203	6.42566	6.25955	5.78966	5.6808	6.0978	6.15573	5.80227	5.99994	6.12012	6.19021	5.92231	5.51125	6.33565	6.20427	5.95404
AT1G12450	3.55233	2.58244	2.46755	2.3175	1.88174	2.47362	2.43297	2.25361	3.75918	2.55982	2.18127	1.92867	2.01883	2.60239	2.34378	2.20849	3.46753	2.83965	3.06228	2.79215	2.54533	2.66015	2.24944	2.22663	3.69845	2.62353	2.99765	2.87551	2.42957	3.06176	2.6735	2.94283
AT1G12460	2.45645	3.63831	3.61762	3.3866	3.0152	2.88154	2.43483	1.99781	2.33504	3.8298	3.92329	3.19906	2.58858	2.72628	2.08797	1.70009	2.89874	3.54435	3.70206	3.73877	3.56692	3.63046	3.44745	2.49488	2.81756	3.685	3.97544	3.68053	3.82196	3.64414	3.4107	3.73264
AT1G12470	6.23805	5.74075	5.71669	5.68885	5.79777	5.79049	5.75507	5.92158	6.29154	5.81992	5.77474	5.86905	5.87425	5.87952	5.81612	5.91415	6.14825	5.68416	5.73825	5.61013	5.59843	5.62953	5.79254	5.88296	6.10237	5.80341	5.79029	5.61287	5.57282	5.4488	5.51354	5.67185
AT1G12480	3.36162	2.5255	2.85592	2.43401	2.46192	1.63549	1.57	2.36006	3.24098	2.70785	3.28893	2.78847	2.19834	1.68229	1.82067	2.38419	3.47088	2.69572	2.87022	2.71608	2.34346	2.05118	1.27722	2.27879	3.27214	3.02382	3.18421	2.99452	2.99164	2.10266	1.83865	2.73885
AT1G12490	-3.27181	-3.56836	-4.55583	-4.18447	-4.56716	-4.73836	-4.26524	-3.52171	-4.41318	-3.00043	-2.42576	-3.05658	-3.10627	-3.14521	-2.53373	-5.08347	-3.97815	-3.1392	-3.41623	-4.71894	-3.57951	-2.12421	-3.9218	-2.87426	-3.43259	-3.49022	-4.80559	-5.22005	-4.1622	-3.29819	-3.4727	-3.53482
AT1G12500	6.2595	4.96676	4.07223	3.58189	3.43238	3.45726	3.03602	3.77332	6.31213	4.85793	4.27457	2.71106	2.8474	3.13749	2.35633	3.67225	6.06466	5.04734	4.59658	4.3766	4.0128	4.75627	3.79856	3.47391	6.10877	5.01797	4.33655	4.50891	4.33696	4.92188	4.66431	5.10932
AT1G12520	4.61201	5.29594	5.78243	5.81139	6.01277	6.72001	7.02378	6.3614	4.73276	5.17072	5.33147	5.81691	6.28793	6.93934	6.8942	7.0098	4.90296	5.274	5.66871	5.83398	5.91895	7.00942	7.27195	6.912	4.79002	5.03502	5.63062	5.82363	5.89564	7.04886	7.11874	6.64878
AT1G12530	1.86119	2.86296	3.01392	3.05515	2.94937	3.25022	3.32061	3.40106	2.04557	2.86033	2.43278	2.53665	2.92074	3.28025	3.40447	3.6353	1.92737	3.014	3.28443	2.97753	2.77562	3.04599	2.8334	3.02159	2.10542	2.8254	3.07046	3.08773	2.85771	3.16596	3.02885	3.55665
AT1G12550	3.01889	2.03139	1.57196	1.10793	1.51346	1.7038	1.98363	1.92716	3.05145	2.05936	1.66686	0.611625	1.18333	1.80655	1.66013	1.85848	2.67704	1.99231	1.89677	2.13338	1.79053	2.42582	1.96593	1.34659	2.97473	2.11032	2.15182	1.80414	2.40343	2.541	2.50987	2.53831
AT1G12580	4.90374	5.14035	5.20836	5.07778	5.19765	5.84939	6.01989	5.27095	5.17162	5.10055	5.22447	5.5231	5.24332	6.02192	6.09459	5.07013	5.15781	5.37416	4.95838	4.79564	5.10716	5.78963	6.25334	5.35277	5.25887	4.96909	4.78197	4.73242	4.75889	5.59816	5.90699	5.09657
AT1G12600	-0.720766	-3.13341	-1.95204	-1.8707	-2.78086	-1.32794	-2.32554	-4.70395	-0.0652625	-2.05233	-1.88231	-2.15555	-1.92653	-1.5698	-2.29145	-1.41935	-0.298353	-2.16179	-1.56846	-1.68197	-2.00279	-1.81017	-1.84077	-2.7231	-0.305497	-1.935	-1.74446	-2.07714	-1.48898	-1.93186	-1.252	-1.53083
AT1G12610	3.50002	-0.725397	-1.77306	-2.67349	-1.26353	-2.26844	-1.12436	-2.18109	3.52411	-1.75862	-4.1144	-3.01713	-1.84402	-1.89374	-0.550266	-4.70149	3.32409	-1.57467	-2.97525	-1.66858	-1.43686	-4.68539	-1.3969	-2.59772	3.55397	-2.53988	-2.56077	-2.15823	-1.7701	-1.09389	-0.547708	-1.21828
AT1G12620	3.3677	2.56227	1.96592	1.87291	2.04067	1.94142	2.25966	2.57085	3.43802	2.58957	1.75173	1.73634	1.86755	1.76775	1.68827	2.3925	3.02616	2.37146	2.23209	2.52594	2.12835	2.21343	2.00945	2.05658	3.36645	2.73941	2.66125	2.51131	2.59738	2.35961	2.56131	2.59495
AT1G12630	-4.17905	-3.19813	-3.90334	-4.7069	-3.36555	-3.05767	-2.67833	-3.31091	-3.00792	-4.95935	-2.63885	-4.31797	-5.0899	-3.41876	-4.9743	-5.08347	-4.00295	-3.37258	-3.19779	-2.04099	-4.74336	-2.12421	-3.64211	-4.06691	-3.06177	-5.06775	-3.1338	-3.16592	-3.81069	-2.60039	-2.45607	-1.61319
AT1G12640	5.91292	5.14138	5.4653	5.75559	5.62939	5.99321	6.40912	5.6166	5.99572	5.15186	5.14773	5.77879	5.98203	6.29961	6.62835	5.65826	5.90663	5.22285	5.01125	5.00426	5.10132	5.56559	6.06114	5.48018	5.97498	4.97659	5.08867	5.04256	4.81903	5.61764	5.90104	5.33827
AT1G12650	3.45359	4.43749	4.23825	4.47596	4.36545	3.98505	4.0348	3.99578	3.43323	4.573	4.32391	4.45004	4.63339	4.14607	4.14541	4.25428	3.77029	4.55865	4.23902	4.30231	4.33822	3.98454	4.05486	4.28449	3.53126	4.53016	3.95751	4.23787	4.30058	3.85479	3.81058	4.0563
AT1G12672	-2.7026	-4.72729	-5.1474	-4.71132	-5.17579	-4.35671	-4.34014	-1.88287	-2.14456	-4.21807	-3.61752	-4.93579	-4.56482	-3.59036	-2.95598	1.02175	-3.37397	-5.55877	-4.86205	-4.93716	-5.16148	-5.01872	-5.02831	-4.52476	-2.10635	-4.93078	-5.25939	-5.22005	-3.74947	-4.08366	-4.32186	-0.897425
AT1G12680	5.02746	4.06095	4.20041	4.33328	4.23852	4.6435	4.59655	4.5693	5.29497	4.21787	4.20811	4.61521	4.36266	4.6777	4.88085	4.76146	5.09983	4.39177	4.36328	4.37118	4.25608	4.60459	4.58256	4.50909	5.07664	4.37819	4.35573	4.43141	4.28092	4.70706	4.65799	4.76146
AT1G12700	1.06826	1.60366	1.68018	1.56862	1.20546	1.23135	1.45395	1.82621	1.10123	2.10719	1.45583	1.26662	1.33764	1.60293	1.50434	2.13837	0.73261	1.86835	2.17619	2.35405	1.95002	1.86674	1.16194	1.68733	0.929873	2.02947	2.19828	2.34152	2.01789	2.15808	2.24332	2.1658
AT1G12710	4.8727	3.50576	4.31312	4.21343	3.52812	3.25951	2.96356	2.67415	4.95554	3.55981	3.837	4.32043	3.55627	3.14723	2.84543	3.12249	4.09856	3.52107	4.58279	4.68382	3.93271	3.4087	3.18724	3.23535	4.74305	3.61599	4.52067	4.66393	3.98066	3.7259	3.48924	3.1398
AT1G12730	3.08088	2.81357	3.52706	3.39254	2.87413	2.30533	2.11802	2.62868	2.91101	2.83122	3.54376	3.08574	2.45036	1.95229	1.7565	2.97088	2.34106	2.9492	3.94297	4.0211	3.03278	2.32166	1.86402	2.61989	2.40281	3.08898	3.89232	4.19072	3.20099	2.71265	2.6025	3.00119
AT1G12740	-3.41918	-3.001	-4.93679	-4.4683	-5.17579	-5.2147	-5.14839	-5.16787	-2.60908	-3.2321	-1.71473	-4.93579	-5.0899	-5.30502	-4.9743	-5.25854	-1.02687	-2.88429	-2.66382	-4.93716	-4.6601	-4.23585	-5.02831	-4.73666	-2.36294	-2.1821	-3.53922	-3.36708	-4.5906	-4.59556	-5.1225	-4.37611
AT1G12750	5.67151	5.3036	4.80599	4.39643	4.38386	4.35976	3.96095	3.68962	5.62041	5.25471	5.13758	4.40086	4.08229	4.1489	3.57108	3.41275	5.61427	5.12557	4.6445	4.32282	4.24781	4.75623	4.31177	4.06872	5.46724	5.37324	4.58615	4.47816	4.35996	4.72869	4.50083	4.19382
AT1G12760	7.81135	6.87841	7.16004	7.08459	6.88646	6.8259	6.89189	6.5695	7.75003	6.61199	7.51751	7.57459	6.88483	6.8178	6.91543	6.17042	7.72843	6.57105	6.48421	6.1578	6.24104	6.33242	6.64264	6.52716	7.74006	6.58138	6.31709	6.06948	5.88811	5.93587	6.19619	5.94453
AT1G12770	4.47324	5.14942	5.3365	5.19237	5.34156	5.10994	4.85574	4.57669	4.59535	5.0961	5.64241	5.2434	4.88628	4.91055	4.79288	4.65084	4.71682	5.11996	5.54605	5.9606	5.62597	5.34126	5.01865	4.87235	4.64206	5.27663	5.56601	5.89672	5.6523	5.40342	5.31638	5.16187
AT1G12775	0.310701	1.47719	0.965638	1.00394	1.31716	1.3129	1.09086	1.2573	0.651381	1.87691	0.768647	0.608126	1.24227	1.09455	1.18813	1.48534	0.810429	1.89977	1.63898	1.95441	1.79	1.61625	1.01712	1.38908	0.990743	1.79569	1.97621	2.06807	1.79945	1.6754	1.79119	1.84826
AT1G12780	4.9813	5.62452	5.40696	5.48716	4.91254	6.09941	6.19892	5.8522	5.28461	5.86336	5.73474	5.18978	5.75287	6.60675	6.29599	6.63341	4.89216	6.56852	6.47838	5.81179	4.92236	6.11177	5.88311	5.63472	5.07473	6.05399	6.17331	6.23374	5.04148	6.5702	6.34328	6.16094
AT1G12790	1.90103	1.15498	1.98284	1.89509	1.13853	1.96068	1.55254	1.25662	2.02037	1.47798	1.90647	2.11493	0.897357	1.62767	1.2266	0.663875	1.99079	1.2683	1.57805	1.71511	1.04566	1.90517	2.30067	1.55669	1.94646	1.53229	1.48584	1.82641	1.28229	2.1903	2.14401	1.99441
AT1G12800	7.20874	6.57622	6.99104	6.52788	6.67659	6.5957	6.42829	7.10937	7.06192	6.61059	7.25656	6.64251	6.05042	6.15071	6.02823	7.05055	7.04064	6.46405	7.1955	7.71726	7.61147	7.19917	6.7853	6.76781	7.18203	6.80983	7.399	7.7933	7.90707	7.42282	7.34907	7.90658
AT1G12810	4.48627	4.3243	4.42423	4.59405	4.61622	5.00586	5.21767	4.5228	4.4907	4.45408	4.38023	4.50122	4.95053	5.27053	5.42476	4.71219	4.42175	4.41095	4.38702	4.36631	4.42408	4.95623	4.87716	4.33235	4.32211	4.41578	4.48646	4.46135	4.28632	5.02162	4.96021	4.35669
AT1G12820	5.56508	5.18217	4.84211	5.14602	5.07707	5.30317	5.23972	5.58557	5.5901	5.39421	4.3678	4.80491	5.04498	5.2166	5.24003	5.68353	5.33462	5.34029	5.52126	5.58256	5.59617	5.40161	5.20981	5.34234	5.4732	5.50709	5.49917	5.53329	5.55238	5.78387	5.60318	5.89902
AT1G12830	3.18644	3.57347	3.30598	3.64518	3.41887	3.09425	2.81844	3.29518	3.18075	3.64595	3.08453	3.61762	3.46958	3.14485	3.24327	3.6339	3.45739	3.61151	3.21267	3.37311	3.40321	3.25018	3.26488	3.47871	3.32954	3.59021	3.03832	3.28504	3.32051	3.11333	3.14338	3.52389
AT1G12840	7.55588	7.37611	7.46867	7.5138	7.65248	7.67562	7.70074	7.57517	7.47332	7.35867	7.4731	7.44514	7.66411	7.55931	7.8109	7.50092	7.41899	7.35688	7.47493	7.55072	7.59725	7.28178	7.40657	7.38854	7.52142	7.34516	7.59181	7.49339	7.56919	7.31719	7.30148	7.19007
AT1G12845	2.55811	0.99321	1.50882	-0.336877	-1.28671	-1.45383	-2.3179	-1.87903	2.12185	-0.211335	1.67095	-0.412191	-1.80902	-3.03506	-2.33834	-0.632569	0.961246	0.296296	1.65909	2.37857	-0.0449097	-1.49614	-2.64734	-1.49147	1.88723	0.899914	1.86479	2.3888	0.924043	-0.671461	-1.14793	2.15107
AT1G12850	5.58854	5.41347	5.09966	5.41574	5.26329	5.64242	5.52257	5.3946	5.75859	5.60955	5.0334	5.40659	5.42856	5.68999	5.81191	5.3778	5.58735	5.55549	5.21903	5.03273	5.06005	5.31402	5.57078	5.2404	5.58931	5.66329	5.1554	5.20648	5.12736	5.43359	5.36213	5.40384
AT1G12860	2.43036	2.95147	2.77663	2.19709	1.72208	1.97244	1.87838	2.53531	2.20309	2.97475	2.88921	2.34535	1.61429	1.35858	0.909278	2.60361	2.19097	3.19726	3.32075	3.80089	3.07108	2.98152	2.23655	2.15111	2.35635	3.39451	3.6334	3.84212	3.46125	3.50147	3.2197	4.17413
AT1G12870	-2.1247	-4.34844	-4.36733	-4.7069	-4.82983	-4.35671	-3.90539	-4.70395	-1.50465	-4.8176	-1.85865	-3.52675	-2.98526	-4.82334	-4.74709	-3.79717	-2.15556	-4.43992	-5.14805	-4.41396	-4.6601	-4.23485	-3.022	-4.73676	-1.33952	-4.92085	-3.42967	-5.22005	-4.75186	-4.41656	-3.46143	-4.15157
AT1G12880	4.93618	3.85756	4.31232	4.08721	4.36052	4.22339	4.41701	4.1703	4.99129	3.89485	4.92432	4.60774	4.5239	4.4432	4.58941	4.26678	4.94675	3.91442	4.13767	3.87171	4.30019	4.03991	4.40146	4.40173	4.97684	3.80001	4.12279	4.08247	4.0694	4.03846	4.1605	4.18874
AT1G12890	1.58968	-1.53065	-1.43634	-2.99681	-1.53052	-1.94765	-1.25719	-2.03813	1.93729	-1.04741	0.435448	-0.481895	-1.16841	-1.51871	-1.20682	-1.57781	2.00049	-1.31972	-1.60191	-1.82355	-1.34144	-2.24963	-1.58659	-1.13122	2.33123	-1.37801	-2.3381	-1.84739	-1.79908	-1.8648	-1.02682	-1.12393
AT1G12900	9.36159	8.63464	9.24008	8.49049	8.61192	8.7047	8.28939	9.25697	9.20456	8.75343	9.533	8.70966	7.47614	7.92102	7.55617	8.86076	9.02394	8.62322	9.6327	10.2931	10.0601	9.92412	9.08697	9.01297	9.43056	8.94964	9.99569	10.2266	10.403	10.1783	10.0901	10.7101
AT1G12910	4.39777	4.10043	4.14096	4.24663	4.10044	4.73252	4.84004	4.59563	4.49814	4.2016	3.79165	4.23751	4.13776	4.76082	4.8477	4.6251	4.43555	4.41388	4.16623	4.33624	4.35807	4.84511	4.87672	4.57673	4.35943	4.25804	4.13033	4.31855	4.03294	4.94771	4.93359	4.66992
AT1G12920	6.16055	6.59115	6.38934	6.59012	6.4999	6.37605	6.09753	6.20322	6.15077	6.77527	6.50504	6.67466	6.60692	6.32085	6.24233	6.04997	6.22315	6.71032	6.49328	6.62686	6.58214	6.52391	6.59283	6.62505	6.14771	6.71905	6.38879	6.41093	6.43648	6.27871	6.23177	6.14033
AT1G12930	2.82687	4.92263	4.2651	4.32949	4.50706	4.97725	4.76524	4.94192	3.02025	4.94274	4.4601	3.95241	4.30568	4.76228	4.65252	4.83218	2.84931	4.99596	4.84632	4.65242	4.57574	4.86227	4.77722	4.66699	2.90515	5.02365	4.76804	4.71175	4.59776	5.05307	4.94375	4.65677
AT1G12940	1.02815	5.46279	2.95532	3.76232	2.14776	2.39138	0.736959	3.14387	0.87949	5.37729	3.74621	3.67154	2.03719	1.78645	0.700569	0.671285	2.27983	4.97543	3.63948	2.31208	2.07945	0.907892	0.892401	4.03352	0.845889	4.96259	2.43949	2.46942	0.763074	-0.488696	-0.676366	1.52307
AT1G12950	-1.74416	-3.0894	-3.76627	-3.69685	-5.17579	-3.96231	-4.45374	-4.42337	-0.990784	-4.29006	-4.95031	-4.31797	-3.59491	-5.30502	-3.23531	-3.96544	-0.661861	-4.29364	-3.3146	-4.93716	-3.57951	-4.47452	-4.54255	-4.52471	0.0500339	-3.95882	-3.91126	-4.6416	-3.40081	-3.92863	-3.4727	-4.97583
AT1G12970	4.7366	3.2651	3.83866	3.71866	3.40158	3.65901	3.57755	3.83283	5.10652	3.29901	3.95009	4.51289	3.56013	3.88631	4.04181	3.75823	4.88813	3.35284	3.59348	3.69846	3.4637	3.43338	3.79294	3.86172	5.03657	3.25135	3.68043	3.76254	3.11568	3.24121	3.5455	3.58645
AT1G12990	4.88199	5.96974	6.15986	6.7776	6.32633	6.23425	6.01959	6.54578	5.17385	6.22166	5.53384	7.05875	6.32566	6.33087	6.20375	6.30047	4.91352	6.03037	6.23172	6.07136	6.01093	5.51468	5.74704	6.64291	4.99381	6.08819	6.30952	6.20901	5.89108	4.98274	5.26044	5.78523
AT1G13000	4.90368	5.10871	5.49912	5.61677	5.33652	5.49621	5.44399	5.37403	4.94451	5.09446	5.85714	5.80723	5.24523	5.56687	5.50911	5.271	4.96879	5.06311	5.17306	4.96414	5.03862	5.22304	5.52252	5.54131	4.97103	5.04718	5.08101	5.09087	4.81487	4.8299	5.02097	4.91917
AT1G13020	6.28027	5.84335	5.86062	6.07111	6.06439	6.08722	5.92826	5.9072	6.48155	5.88507	5.92488	6.24978	6.06642	6.18702	6.09208	5.72753	6.49884	5.76856	5.57486	5.52267	5.86864	5.8799	6.1446	6.02353	6.42999	5.84716	5.4747	5.61167	5.78238	5.42095	5.56814	5.52848
AT1G13030	1.39713	3.57681	3.00067	3.03891	3.0666	2.21291	1.94187	2.82409	1.33098	3.77653	3.53589	3.14584	2.77009	2.06166	1.83651	2.92992	1.69626	3.62599	3.48598	3.56755	3.34406	2.20555	2.40102	3.33789	1.63196	3.74721	3.30607	3.36591	3.42811	1.65828	1.78653	2.53203
AT1G13040	1.17953	1.92133	2.05143	1.87219	2.25643	1.53651	1.08599	1.07351	1.28031	2.03756	2.12631	2.00678	1.84387	1.25022	1.26594	1.51059	1.51958	2.04406	2.07773	2.14949	2.06334	1.43831	1.35838	1.72799	1.3486	2.00723	1.85751	2.26762	2.12542	1.00437	0.991924	0.591371
AT1G13050	0.825072	1.57721	1.87855	1.64894	1.9279	1.05575	1.01709	1.22994	0.773869	1.50042	2.05475	1.38019	1.63963	1.37251	1.20872	0.696458	1.65152	1.55326	1.72409	1.86052	1.87766	1.31993	1.46866	1.50225	1.3905	1.68228	1.52227	1.89104	1.71239	0.978854	1.16849	0.722934
AT1G13060	6.1119	6.70517	6.87372	7.24971	7.25233	7.14087	7.25957	6.93149	6.15873	6.76483	6.67954	7.66363	7.64601	7.38243	7.59311	6.93774	6.13573	6.79169	6.79329	6.6501	6.67095	6.60453	6.96396	7.11336	6.20155	6.57435	6.88655	6.61631	6.59202	6.44968	6.54549	6.56089
AT1G13080	2.88102	5.15983	4.77733	5.19781	4.71616	5.73039	5.48574	6.31395	2.87826	5.52288	3.95507	4.80073	3.95718	5.20567	5.34467	5.71314	2.24164	5.45217	5.34511	4.60371	4.75052	5.15426	5.24618	5.89774	2.94068	5.34563	5.33337	5.08312	4.61491	5.54259	5.31553	6.52663
AT1G13090	3.4313	5.93249	5.97585	6.20786	6.38076	6.55935	6.61647	6.7254	3.70124	6.22966	6.1098	6.246	6.62907	6.71859	6.86646	7.10299	3.58031	6.27629	6.60176	6.52811	6.51724	6.28291	6.17403	6.33432	3.77635	6.3476	6.70333	6.63457	6.65961	6.74463	6.5131	6.65267
AT1G13100	3.36678	3.03288	3.11959	3.08724	3.16236	3.5562	3.49936	3.64732	3.50883	3.09255	3.91822	3.77993	3.17391	3.8743	3.938	3.61873	3.2396	3.4055	3.51945	3.44536	3.37462	3.60898	3.62663	3.51279	3.45181	3.28213	3.48736	3.68491	3.31123	3.78908	3.62912	3.85447
AT1G13110	8.96124	7.4464	8.32083	8.04071	7.53932	7.56317	7.27289	7.52671	8.94739	7.3265	9.6812	9.23372	7.64066	7.47775	7.22176	7.33766	8.96875	7.17548	7.25504	7.40866	7.35974	7.86093	7.80686	8.16754	9.05005	6.97668	6.91644	7.45289	6.61053	7.27634	7.2072	7.48159
AT1G13120	4.19641	4.59958	4.50334	4.26992	4.44913	4.23599	4.192	4.42238	4.00159	4.60334	4.61007	4.37723	4.32515	4.29229	4.26936	4.42928	4.32427	4.5593	4.52807	4.37438	4.3123	4.13691	4.25634	4.408	4.17787	4.68175	4.50182	4.41261	4.37329	4.01867	4.04058	4.14695
AT1G13130	-2.70747	-3.46687	-2.88838	-2.28455	-1.47555	-1.94314	-1.10437	-0.876061	-2.80282	-4.8176	-3.10796	-2.43018	-0.898151	-2.47347	-2.16865	-0.257182	-2.8389	-4.53138	-3.36894	-2.27479	-1.60986	-3.57974	-2.11256	-1.65949	-2.01253	-4.61128	-2.28193	-3.03484	-1.44837	-2.21844	-3.3357	-0.845478
AT1G13160	4.39822	5.29167	4.78546	4.97525	4.9334	4.29787	3.97709	4.32361	4.40447	5.49961	5.16486	5.04558	5.0018	4.2286	3.90185	4.48009	4.80722	5.27744	4.95086	5.25358	4.99202	4.5331	4.53373	4.73865	4.68644	5.44118	4.61014	4.99428	5.21328	4.15874	4.09387	4.25932
AT1G13170	4.98166	4.64761	4.01136	3.94087	4.14403	4.01869	3.4944	3.29244	5.19761	5.05742	4.34644	3.72533	4.08962	3.92438	3.58248	3.25102	4.88335	5.0121	4.83365	4.6433	4.28693	4.08226	3.78925	3.69222	4.86279	5.19826	4.86862	4.712	4.63541	4.28005	4.04272	4.30198
AT1G13180	5.30619	4.47957	4.87923	4.73904	4.44066	4.28941	4.40758	3.93585	5.5542	4.27857	5.56644	6.03082	4.55699	4.48945	4.49484	3.7337	5.41988	4.4611	4.17988	3.92503	4.03076	3.79485	4.39639	4.2671	5.51424	4.2917	4.25958	4.01099	3.71902	3.5078	3.72586	3.51966
AT1G13190	6.06849	5.05952	5.71141	5.51772	5.48774	5.74946	5.79849	5.31114	6.23596	4.92599	5.26652	5.7314	5.50043	5.9447	5.9449	5.60131	5.90929	5.09714	4.98897	5.29758	5.32096	5.78642	5.89747	5.58322	6.14888	4.93737	5.00223	5.32173	5.03806	5.68798	5.82711	5.51707
AT1G13195	3.72705	3.9278	3.87257	4.09707	4.03435	4.21577	4.24846	3.44295	3.77179	3.77661	4.10335	4.55819	4.14682	4.11917	4.39022	3.36159	3.99476	3.81766	3.61223	3.42266	3.76145	3.77595	4.05933	3.60011	3.86885	3.63648	3.64488	3.42095	3.5014	3.56282	3.75153	3.08044
AT1G13210	8.46743	7.94017	8.95707	8.57173	8.30202	8.50534	8.54079	8.28211	8.75645	7.41523	10.1815	9.23155	8.46868	8.70824	8.65552	8.20263	8.78589	7.46848	7.76562	7.85497	8.08691	8.34828	8.69872	8.66031	8.85733	7.20023	7.66274	7.85169	7.38299	7.51624	7.96281	7.33414
AT1G13220	4.47296	4.08062	4.10593	3.5355	3.78172	3.56291	3.32885	3.42741	4.41656	3.97089	4.41347	3.49546	3.41022	3.21991	3.09751	3.37993	4.59845	4.14124	4.05788	3.84265	4.08859	3.97511	3.79602	3.72657	4.34889	4.13647	4.02814	4.04049	4.27031	4.03364	4.07037	4.02009
AT1G13245	5.04858	4.01362	4.05538	4.08158	3.03111	3.65089	3.892	5.48382	5.18029	4.24943	4.35639	3.82685	3.58459	3.47046	4.06671	5.74586	4.51235	4.34429	4.16064	3.98661	3.42187	4.02141	4.19611	5.36089	4.8615	4.09789	4.03887	4.57528	2.8717	4.36522	4.15401	6.22996
AT1G13250	4.32103	3.05248	2.42036	1.36708	2.13545	2.18043	1.93238	2.6486	4.52178	3.12987	1.41001	0.505472	1.02274	1.95257	1.23652	2.12407	3.86402	3.26563	2.79687	3.18955	3.29148	3.1093	1.76288	1.93101	3.93249	3.49947	3.06195	2.95955	3.79241	3.11244	2.90227	3.61274
AT1G13260	7.55111	6.73724	7.09155	7.44557	6.60326	6.82546	6.5804	7.12612	7.52796	6.65207	6.6845	7.71981	6.53047	7.20144	6.90565	6.78168	7.26278	6.99183	6.484	6.7862	7.07429	6.67834	6.59594	7.314	7.55957	6.36126	6.2326	6.59667	5.81999	5.92308	5.97737	6.77491
AT1G13270	5.84341	5.52338	6.05937	5.96485	5.83222	5.47328	5.16788	4.39312	5.54796	5.43711	6.30432	6.06145	5.2815	5.15381	5.00862	4.65826	5.78533	5.29027	6.05995	6.60087	6.28054	5.55371	5.27547	4.9278	5.75045	5.46403	6.09513	6.48085	6.34402	5.38874	5.36654	4.73439
AT1G13280	4.04989	3.72223	3.85266	3.50487	3.67288	3.72579	3.94937	4.14071	4.1801	3.92841	3.23534	2.84762	3.31333	3.84894	3.52693	4.51649	3.94891	3.92488	3.98579	4.37857	4.47523	4.45787	3.82771	4.77008	3.97306	4.00227	4.53528	4.27914	4.57974	4.1764	4.14937	5.06788
AT1G13310	-2.02227	0.224383	1.44832	2.78401	2.63244	2.58698	3.03525	2.95767	-1.56479	-1.39455	2.40579	5.30158	3.16474	3.53271	3.4152	2.74265	-1.5617	-1.63067	0.135571	0.418927	0.556704	1.52172	2.82774	2.40924	-1.91912	-1.13309	0.448241	0.672155	-0.139215	0.4312	1.29864	0.650357
AT1G13320	6.21002	6.10517	6.28474	6.29059	6.30761	6.34308	6.33178	6.19123	6.18073	6.04547	6.19325	6.40198	6.26937	6.34188	6.32222	6.02209	6.05411	6.035	6.09636	6.0279	6.02988	6.04492	6.13172	6.15578	6.1611	5.99575	6.07325	6.0388	5.92289	5.88874	5.97509	5.92547
AT1G13330	-1.85887	-0.105548	-0.502075	-1.04968	-0.0782062	-1.13773	-0.884454	-1.28943	-1.3796	-0.297096	-0.400262	-0.737577	-1.74859	-2.19214	-1.70632	-1.1567	-0.873154	-0.224581	-0.944789	-0.225497	0.108697	-0.846718	-1.34297	-1.05863	-1.71614	-0.263085	-0.20173	-0.699031	0.227926	-1.61889	-0.474157	-0.420297
AT1G13340	4.063	5.00764	6.68223	6.68713	6.89818	7.09186	8.13929	7.02266	5.11445	3.5395	7.37662	8.58516	7.85024	7.95183	8.31173	6.89857	4.83644	3.86943	3.9713	4.04121	4.92751	6.36535	7.82318	6.68099	5.06234	3.1285	3.92461	3.96894	3.7203	5.29166	6.81897	5.28631
AT1G13350	5.19176	5.00521	5.00389	4.89698	5.01281	5.50031	5.57387	5.08269	5.34365	4.9497	5.18289	5.01136	4.8494	5.47134	5.33312	5.20808	5.45871	4.89719	5.01257	4.91053	5.0748	5.49635	5.75249	5.24331	5.30108	4.89714	4.97136	4.97798	5.11378	5.48009	5.67608	5.24087
AT1G13360	7.8632	6.43143	7.27762	7.2253	6.90492	6.60445	6.90548	7.12377	7.90438	6.10511	7.16697	7.83764	7.14359	6.83346	7.10316	7.22551	7.54667	5.98895	6.19458	6.05837	5.96408	6.07099	6.56339	7.17675	7.79268	6.15801	6.18353	6.25843	6.00602	6.04116	6.17352	7.08556
AT1G13370	-1.46821	-1.5651	-2.08317	-2.87355	-1.84421	-3.18488	-1.49291	-2.75511	-1.7403	-1.64622	-2.49715	-1.44838	-2.32938	-3.01186	-1.60247	-2.08703	-1.67494	-2.06751	-1.70944	-2.35507	-1.409	-3.04373	-1.88079	-2.80715	-2.23518	-1.95186	-3.25892	-2.99143	-0.986952	-2.708	-2.00145	-1.28811
AT1G13380	3.43161	3.69106	3.04952	2.69541	3.15472	3.66111	3.44345	2.879	3.06656	3.31474	3.1862	1.8351	2.09556	2.97926	2.40257	2.62103	2.89797	3.42282	3.14501	3.43345	3.49666	4.20402	3.65736	2.64858	2.93548	3.46418	3.28093	3.45224	3.55783	4.46809	4.27157	3.40074
AT1G13390	6.96619	4.88074	5.37025	5.1635	4.85033	5.05792	5.25386	4.79452	7.29565	4.85423	5.12343	5.48258	5.23556	5.21341	5.17288	5.51836	7.05467	5.07162	5.02157	5.04024	4.9167	5.64598	5.61663	5.45479	7.12703	4.92791	4.75326	5.056	4.66398	5.65928	5.55974	5.10304
AT1G13410	1.33204	1.46342	1.79888	1.74295	1.45424	0.490692	0.250925	-0.208037	1.20466	1.28393	2.18786	1.56229	1.30021	0.5581	0.453187	-0.148538	1.17667	1.48105	1.92581	2.31308	2.05413	0.900506	0.497119	0.566697	1.20088	1.29666	2.0599	2.18038	2.15687	0.594765	0.706684	-0.119774
AT1G13420	-2.07941	-1.38726	-0.877412	-1.69519	-2.53821	-2.57271	-3.19026	-3.55466	-1.18845	-1.80207	-2.34807	-2.16434	-2.51706	-2.6846	-3.4379	-4.88651	-1.40662	-1.17546	-1.60402	-2.81663	-1.95775	-2.35921	-1.98356	-3.4007	-1.28098	-2.12835	-1.65681	-1.53305	-2.13934	-2.708	-2.57982	-3.31734
AT1G13430	-3.41918	-1.35173	-2.47757	-2.24765	-3.49433	-1.93111	-3.10551	-4.01195	-4.84636	-1.7209	-1.76925	-3.25184	-1.88315	-3.243	-3.47591	-5.13308	-4.76251	-1.94655	-3.08617	-2.25502	-2.9489	-1.97535	-2.19134	-3.61056	-4.02569	-2.45399	-2.52035	-2.55651	-2.18402	-1.76072	-1.83001	-2.38514
AT1G13440	8.58397	9.48471	9.40044	9.49147	9.72162	10.2118	10.3312	10.3279	8.40252	9.7285	9.61729	9.17632	9.531	9.90558	9.81387	10.2308	8.50319	9.69117	9.89329	9.94532	10.0958	10.2015	10.1564	9.86042	8.63669	9.70057	10.0551	9.94418	10.1934	10.3997	10.4399	10.2616
AT1G13448	-1.52602	-0.762781	-1.21091	-0.816457	-2.02576	0.380742	0.42101	0.717316	-1.05728	-0.320868	-0.689361	-0.495603	-1.63096	0.391444	0.257326	0.923356	-2.59128	-0.296105	-0.382137	-0.3464	-0.932418	0.734495	0.123723	0.445529	-2.21062	-0.546303	0.0341352	0.766777	-0.192768	2.02981	1.40308	2.56392
AT1G13450	5.40091	3.80867	4.17806	4.18361	4.07476	4.85434	5.00536	4.71736	5.6379	4.08056	4.04638	4.21222	4.16127	5.12671	4.88828	4.96217	5.49321	4.30878	4.20972	4.34228	4.45519	5.19424	5.16173	4.82542	5.40199	4.09242	4.03064	4.36474	4.28077	5.25239	5.19114	4.77785
AT1G13460	4.68146	4.6704	4.55649	4.72787	4.48577	4.42392	4.19919	4.37288	4.65189	4.89246	4.76793	4.83421	4.49296	4.27882	4.28445	4.15656	4.54389	4.53551	4.58883	4.5396	4.33299	4.14897	4.32488	4.35818	4.61522	4.73276	4.75132	4.58412	4.40237	4.25457	4.17971	4.12188
AT1G13470	6.91509	8.23693	8.75097	9.21736	9.00354	8.68092	8.37499	8.17355	6.82929	8.25398	9.03285	9.7898	8.78817	8.60663	8.35602	7.32753	7.08718	7.84407	7.92475	7.5591	8.35575	7.76664	8.24312	8.59865	7.20787	7.87918	7.88467	7.50051	7.79736	6.47626	6.93294	6.57544
AT1G13480	-1.02411	0.945983	1.56855	2.23405	2.55989	3.07061	4.19992	3.47008	0.0966645	-0.174908	2.58897	3.68852	3.18308	3.89654	2.75138	0.983422	0.585925	0.247491	0.790174	0.837349	1.60391	3.65462	4.55003	3.70556	0.639397	0.00414663	0.398949	1.38259	-0.315594	1.53835	2.53869	0.644461
AT1G13520	-2.07177	-0.31003	1.7414	2.82619	2.32389	2.40484	4.46574	3.45682	-2.08731	-1.98986	1.5953	4.09952	3.22324	2.39102	3.64052	2.76053	-1.54849	-1.92612	-1.6111	-1.49905	0.180498	1.34575	2.78749	2.81831	-1.66102	-3.85841	-3.43262	-2.89885	-2.69506	-1.85375	2.09284	1.64614
AT1G13530	-1.55095	-0.475824	0.558442	0.644425	0.344928	0.398815	0.532244	0.234527	-0.389647	-0.173796	1.55086	1.75877	0.33355	1.28847	1.04859	0.502254	-0.0671405	0.141712	-0.0699249	-0.724171	0.565366	0.623023	1.42585	2.149	0.195141	-0.684019	-0.996174	-0.579731	-0.972782	-1.87228	-0.775513	-0.639185
AT1G13540	0.367131	1.02105	2.07214	1.93577	1.28195	1.32111	0.541936	1.37968	1.14492	0.747137	3.40591	3.46303	1.46412	1.98064	0.946905	0.55431	2.02657	1.27406	0.885513	-0.027249	1.48933	1.10952	1.76938	2.78425	1.87118	0.768895	0.710798	0.186674	0.124408	-0.461775	-0.199257	-0.465321
AT1G13550	0.23873	1.71443	2.59668	2.70339	2.00478	1.81574	1.68328	1.77316	0.908966	2.19507	3.77792	4.45655	2.32796	1.97663	2.01377	1.21587	1.5125	2.18597	1.6969	0.98875	2.1985	1.6029	2.15976	2.89537	1.26804	1.59892	1.44105	0.795611	1.71269	-0.275332	0.202468	-0.161387
AT1G13560	7.09935	6.24584	5.9669	5.73925	5.9044	5.9812	5.94219	5.97419	7.13051	6.22459	5.9325	5.45727	5.75999	5.82573	5.98472	5.84518	6.91566	6.33631	6.04421	6.1333	6.01551	5.93361	5.87818	5.82184	6.95938	6.3906	6.02239	6.00251	6.13175	6.086	6.10789	5.90285
AT1G13570	3.3801	2.94164	3.1041	3.02546	3.06168	3.98701	4.04844	3.38749	3.72139	3.07194	3.02473	3.35453	3.33375	4.18659	4.19855	3.68522	3.73866	3.48574	3.214	3.01831	3.34226	4.19191	4.66676	4.02042	3.53871	3.0971	3.26204	3.05853	3.04453	4.04578	4.21932	3.74518
AT1G13580	3.92739	2.75144	2.72579	2.4003	2.27858	2.07927	2.30532	2.32075	4.27829	2.92968	2.97171	2.7242	2.47512	2.22511	2.59225	2.46997	4.17077	3.10435	2.60059	2.5122	2.35991	2.31845	2.40723	2.29479	4.17973	2.83924	2.80218	2.41736	2.20177	2.41357	2.51414	2.66933
AT1G13630	2.33319	1.49938	1.37844	1.26239	1.21205	0.723699	0.300149	0.800871	2.4573	1.68693	1.8691	1.6477	0.825495	0.768851	0.168422	0.71611	2.56171	1.66368	1.72615	1.86756	1.584	1.38823	1.58982	1.63449	2.33679	1.84971	1.53722	1.51093	1.78098	1.03118	0.590274	1.0856
AT1G13635	-4.75928	-3.00193	-3.34986	-4.30824	-3.26388	-3.88111	-3.19026	-2.10613	-4.84636	-4.8176	-3.54062	-4.65755	-4.56482	-3.549	-3.65786	-4.76644	-4.76251	-3.58348	-4.07052	-4.93716	-2.22261	-3.05254	-3.14831	-2.7355	-4.63622	-4.00448	-2.29973	-4.37274	-4.29827	-4.26287	-4.67067	-3.62959
AT1G13640	5.12399	5.65156	5.3105	5.10181	5.40527	5.58529	5.47165	4.29432	5.17944	5.80553	5.71677	5.29513	4.9432	5.51599	5.3155	4.08954	5.67537	5.70072	6.06745	5.72386	5.81503	6.2863	6.15346	4.17555	5.19787	5.97001	5.96886	5.54587	5.8494	6.45998	6.32371	4.53131
AT1G13650	-0.425448	-0.0899987	1.05605	-0.87463	-1.81625	-1.67542	-1.33257	2.64103	-0.381715	-0.435522	1.01759	-1.79317	-1.44638	-2.08622	-1.18358	3.18985	-2.61964	-0.778085	0.963705	2.41124	1.13247	1.19271	0.0353341	1.89286	-0.191128	-0.167652	1.70975	2.66568	2.0148	1.96739	2.19168	6.72807
AT1G13690	3.6394	3.86316	3.87011	4.12127	3.67587	3.50499	3.55692	3.54098	3.54828	3.86981	3.77652	3.85229	3.80145	3.353	3.42944	3.65409	3.32366	3.92039	3.9127	3.86828	3.61152	3.46886	3.34815	3.77659	3.43441	3.78921	3.74861	3.86874	3.54601	3.38672	3.32246	3.70263
AT1G13700	-0.179141	1.82329	2.57569	1.94203	1.00476	2.77233	2.77038	3.6847	0.56441	1.29963	0.763946	2.43927	1.38513	3.50504	2.77834	3.39651	0.0386137	2.97841	1.83064	0.894085	0.131816	2.24096	2.25176	2.47942	0.10187	1.62705	1.26265	1.95378	-0.0268875	2.74562	2.35085	3.64045
AT1G13730	2.26595	3.9647	3.4837	3.47616	3.569	3.15369	2.79764	3.50478	2.65977	4.23585	3.98459	3.2097	3.41852	3.07254	2.51708	3.74571	2.64728	3.96132	4.07616	4.51708	4.11006	3.79223	3.36136	3.58004	2.13405	4.41049	4.06719	4.34168	4.44839	3.84289	3.7673	4.17324
AT1G13740	2.77307	1.45364	1.21618	1.08762	1.11149	1.05021	1.60499	0.220829	2.56632	0.937037	1.23467	0.263973	1.36071	1.3303	1.83036	0.973951	2.60228	0.523117	1.65126	2.75795	1.66588	2.66689	2.19452	0.561798	2.74337	1.2239	1.52059	2.32278	2.16637	2.71287	2.8618	2.02819
AT1G13750	3.9716	5.80535	6.21402	6.56491	6.34376	6.18552	6.05701	6.5832	3.86909	6.03231	6.12911	6.77849	6.22449	6.1226	6.00196	6.00812	4.05845	5.9621	6.35722	5.99914	6.21408	5.66438	5.99361	6.6215	4.17962	5.94948	6.40267	6.2028	6.07452	5.0514	4.92313	5.84301
AT1G13770	2.95287	3.81814	3.46731	3.66022	3.58538	3.66157	3.45886	3.47097	2.87166	3.84923	3.28213	3.12617	3.21019	3.41977	3.26994	3.47442	2.94126	3.80592	3.72168	3.70108	3.52633	3.60354	3.41433	3.59024	2.98381	3.88783	3.75055	3.70416	3.45243	3.88477	3.61229	3.65189
AT1G13780	2.67745	2.25079	2.30153	2.32296	2.11563	2.21045	2.39556	2.50732	2.73651	2.343	2.27505	2.36378	2.21924	2.30008	2.33176	2.4725	2.70413	2.58249	2.47583	2.35054	2.55165	2.39441	2.52982	2.45886	2.84678	2.36396	2.53227	2.37261	2.37906	2.57963	2.56863	2.7626
AT1G13790	2.73986	1.89856	1.56396	0.900663	0.93802	0.641596	-0.0308128	0.38722	2.29683	1.52949	1.91285	0.857688	0.450077	-0.164211	0.0193245	0.39991	2.55047	1.65633	1.89979	1.80454	1.37028	0.468511	0.291741	0.222586	2.57837	2.03773	1.58968	1.6899	1.89102	0.202194	0.321322	0.725592
AT1G13800	-0.787582	0.0930895	-0.181998	-0.226473	-0.252948	-0.979112	-1.28049	-0.522111	-1.36696	0.317232	0.0583283	-0.225394	-0.38616	-0.927598	-1.01817	-0.262332	-0.814856	0.579069	0.643519	0.574065	0.228647	-1.01755	-0.543083	0.0524147	-1.54956	0.676963	0.0817248	0.471695	0.208505	-1.22564	-1.19008	-0.585161
AT1G13810	2.09323	3.34624	3.02161	3.01124	2.73408	1.97465	1.54315	2.67694	1.69117	3.44678	3.05441	2.81141	2.40915	1.53285	1.1545	2.30138	2.34599	3.32747	2.94465	3.28256	2.91351	2.06839	2.12686	2.56539	1.93185	3.47667	2.87308	2.93315	3.08951	1.87886	1.80097	2.3132
AT1G13820	5.69388	4.37555	5.07415	4.50453	4.38085	4.2817	3.93021	4.85026	5.43623	4.33035	4.94485	4.79446	3.64215	3.855	3.67525	4.6672	5.22341	4.14976	4.94015	5.47145	5.32151	5.14901	4.68644	4.84212	5.63144	4.34513	5.32777	5.40213	5.45635	5.25925	5.12787	5.62404
AT1G13830	-2.9376	0.744396	0.39524	1.92086	2.21916	2.89195	3.25189	3.3439	-2.63424	1.12634	0.948068	1.78201	2.72857	3.4325	3.70433	3.26838	-2.53615	0.774545	0.850602	0.881777	1.72692	1.83676	2.80296	3.20876	-1.63971	0.797951	0.726897	0.299044	1.37577	1.16681	1.6812	1.4532
AT1G13860	5.04871	5.1692	4.27458	3.92823	4.19348	4.36522	4.07684	4.29799	5.18214	5.2021	4.45785	3.32075	3.98772	4.04176	3.75967	4.6536	4.96195	5.25454	5.12009	4.86569	4.61192	4.37279	3.96658	3.98856	4.82874	5.50784	5.19377	4.9518	4.96852	4.87657	4.63916	4.62502
AT1G13870	5.16248	4.48398	4.10185	3.9738	3.83052	3.59932	3.21721	3.2149	5.19794	4.6417	4.14024	3.94749	3.65238	3.49732	3.23986	3.16412	5.06705	4.50005	4.14624	3.80988	3.62435	3.66731	3.40556	3.5475	5.24306	4.52966	3.97969	3.70168	3.61576	3.36252	3.16959	3.40552
AT1G13880	6.018	4.65127	4.74192	4.65124	4.63559	4.72221	4.76755	5.02477	6.14613	4.71162	4.83896	4.95605	4.55003	4.77894	4.85457	4.85777	5.96865	4.77593	4.5197	4.17564	4.36863	4.45373	4.67688	4.68444	6.08482	4.6346	4.50904	4.30031	4.28598	4.49406	4.64664	4.72966
AT1G13900	6.60404	4.72057	5.08748	5.14166	5.06646	5.1903	5.03519	5.2169	6.77207	4.82144	4.82301	5.24872	5.1324	5.025	5.19158	5.10569	6.4367	4.57828	5.06238	4.93789	4.83566	4.95922	5.14603	5.11114	6.58074	4.84087	4.99932	5.01938	4.90078	5.04033	4.97792	5.13774
AT1G13910	1.73636	1.91411	1.7493	2.04686	1.6262	2.20674	2.44631	2.42315	1.43271	2.07048	1.62042	1.33693	1.62819	1.72866	1.86954	2.73959	1.14142	1.93464	2.30138	2.16286	1.71936	1.87209	1.74425	1.94074	1.29673	2.10114	2.33884	2.21294	2.14659	2.57441	2.36526	2.67991
AT1G13920	1.56889	1.1474	1.41028	1.3194	0.864561	1.19102	0.64547	0.72806	1.35834	0.879646	1.40273	1.08782	1.12379	0.97116	1.0423	1.08855	1.25182	0.862803	1.42578	1.37717	0.953548	0.47803	0.993329	0.669828	1.72363	0.855953	1.55204	1.59358	1.16907	1.20633	0.434991	0.429668
AT1G13930	9.83286	9.30435	9.98091	9.7648	9.14762	6.57268	6.6002	8.6602	9.00408	9.02076	10.0762	8.96287	8.57373	6.0971	5.98229	8.80578	8.46741	8.93551	10.1414	10.2852	8.73489	7.31112	6.2155	8.61729	8.77202	9.43796	9.95096	10.3647	9.08113	7.65131	7.29445	9.39236
AT1G13940	4.16549	4.08527	3.97498	4.18411	4.12038	4.46778	4.45849	4.57783	4.26621	4.2088	4.03893	4.21724	4.22676	4.37546	4.35724	4.78587	3.70327	4.2308	4.2966	4.23249	4.09924	4.28079	4.43789	4.62215	3.92803	4.22034	4.28947	4.27547	4.09379	4.65506	4.64704	4.68068
AT1G13950	3.23846	3.78128	4.34051	4.50582	4.76098	4.36452	4.61458	3.76624	3.2815	4.00712	4.11352	4.50358	4.73435	4.61142	4.79742	4.01816	2.91836	4.01243	4.48014	4.35897	4.52192	4.08463	4.59872	4.39836	3.14613	4.07533	4.59929	4.36697	4.46911	3.92341	4.15511	3.4093
AT1G13960	6.17123	5.17584	5.18601	5.44973	5.15746	5.47647	5.65145	4.95031	6.30177	5.18693	4.75084	5.66775	5.2908	5.66311	5.69879	4.87692	6.1195	5.40208	4.81431	4.55967	4.65246	5.08513	5.38892	4.9251	6.14839	5.17087	4.67957	4.68323	4.41542	5.05425	5.23076	4.66013
AT1G13970	-0.0240168	0.211123	0.211684	1.00973	0.85695	1.34511	1.75795	2.60348	0.324105	0.451897	0.861759	1.68794	1.84655	2.13503	2.6655	3.47181	-0.0369959	0.467293	0.62537	1.01702	1.04061	1.22005	1.68819	2.46514	0.454127	0.51823	0.924982	1.15029	0.903143	1.23971	1.16562	1.86687
AT1G13980	6.0625	5.67351	5.47657	5.43145	5.6541	6.19258	6.15984	5.6671	6.22987	5.78418	5.42452	5.71455	5.92857	6.21402	6.08149	5.69975	6.02473	5.79032	5.6621	5.59407	5.64029	6.08433	6.32435	5.8203	6.00826	5.76368	5.64186	5.45538	5.40305	6.20921	6.29091	5.54603
AT1G13990	6.66887	5.96735	7.16667	7.59555	7.1329	7.1472	7.52821	7.27908	6.81809	5.89059	6.85568	7.93576	7.71559	7.6788	8.03134	7.67262	6.63807	5.92047	6.58962	6.31068	6.32001	6.42918	7.11354	7.68201	6.8213	5.73818	6.5891	6.41528	5.76441	6.08881	6.41494	6.77393
AT1G14000	7.52658	6.98814	7.2368	7.36106	7.01838	7.1122	7.1505	6.94324	7.57624	6.97889	7.05883	7.60965	7.36137	7.27027	7.35491	6.6868	7.61777	7.0417	6.67954	6.5015	6.659	6.59283	6.99312	7.00262	7.55782	6.87367	6.63094	6.54022	6.48047	6.30668	6.44987	6.56143
AT1G14010	5.44342	5.49478	6.14122	6.3363	6.32455	5.82628	5.91214	5.78855	5.63902	5.50736	6.0343	6.50193	6.50236	6.25145	6.47889	5.85979	5.87605	5.39698	5.90139	5.65659	5.93621	5.44391	5.96309	6.26837	5.90802	5.3462	6.01481	5.6379	5.69367	4.84877	5.19874	5.08752
AT1G14020	4.64032	3.86751	4.08984	4.05983	4.00626	3.75806	3.50097	3.43544	4.7453	3.8291	4.00091	4.28681	4.05148	3.46484	3.42624	3.27881	4.65021	3.74516	3.89016	3.78287	3.83914	3.70036	3.83854	3.69265	4.65104	3.8213	3.83513	3.62543	3.83814	3.48672	3.57005	3.53731
AT1G14030	4.42289	3.51763	3.9459	3.07513	3.19613	3.67889	3.40427	4.15027	3.99325	3.52871	4.45932	3.49716	2.383	2.93407	2.6979	4.58756	3.90335	3.70235	4.46669	5.1531	4.7955	4.66696	3.9705	3.70383	4.13036	3.74027	4.62389	5.29063	5.10344	5.11523	5.01886	5.35616
AT1G14040	1.7773	1.86843	2.2884	1.90486	2.15488	1.2531	1.24986	1.01079	1.47765	1.72978	3.60975	2.36911	1.36691	1.5853	0.985836	0.461055	1.85587	1.66054	2.08017	2.63857	2.054	1.71612	1.48345	1.51863	1.95295	1.84886	1.74884	2.38094	2.22362	1.37162	1.45023	0.70097
AT1G14060	3.83873	4.27121	3.99751	4.14776	3.69787	2.84501	2.70527	3.16911	3.97723	4.17231	4.32344	4.25671	3.72509	3.01578	3.14708	3.25973	4.50364	4.2876	3.72327	4.14202	3.96021	3.26952	3.42476	3.86051	4.36106	4.17217	3.25437	3.64214	3.73342	2.40365	2.30178	2.76304
AT1G14070	0.611988	2.34969	2.10559	2.66377	2.11581	2.88926	2.82493	1.948	0.442298	2.27736	2.3149	1.04966	2.35674	2.81761	2.80602	2.67882	0.595753	2.51345	2.21272	1.77184	1.09218	2.17603	1.96153	1.59257	0.655743	2.22028	1.75091	2.20998	1.04092	2.48048	2.14303	1.64096
AT1G14071	-4.1905	-4.17052	-5.1474	-3.52349	-4.93604	-4.73836	-4.69781	-4.14736	-4.73118	-3.18664	-4.87832	-4.93579	-5.05067	-5.0353	-3.4379	-3.67455	-3.52314	-3.0248	-3.49136	-3.84862	-3.38268	-2.48326	-2.50794	-2.84196	-4.20469	-3.74	-3.58655	-4.45417	-4.24206	-2.67952	-2.12926	-3.60891
AT1G14080	-3.75151	-3.01563	-3.65814	-0.410321	0.360433	0.630264	1.65594	2.13772	-4.73118	-3.60917	-0.869782	0.789205	1.1745	1.65306	2.82571	1.94399	-4.00634	-3.34465	-2.50394	-1.79633	-0.809858	-0.745791	0.920135	1.62348	-3.44692	-2.91245	-2.87563	-2.35219	-0.986952	-1.94675	-0.518959	-1.29486
AT1G14100	-4.75928	-4.12859	-4.34306	-3.1569	-4.46176	-3.6645	-4.01953	-4.86867	-4.84636	-2.57082	-2.75113	-4.4459	-4.04803	-5.12406	-3.59697	-5.08347	-4.25425	-4.2041	-2.91408	-2.12374	-2.84275	-2.34199	-4.31639	-4.28074	-3.95657	-2.57422	-3.19373	-2.45619	-3.16422	-2.96399	-2.1615	-2.07549
AT1G14120	-1.07123	-3.46687	-1.35821	-0.581116	-1.49894	-3.2917	-2.2291	-3.23548	-0.420681	-3.99834	-3.49607	-0.826675	-1.52004	-2.92663	-3.02917	-3.24493	-1.19823	-3.23643	-2.30978	-1.19846	-1.53165	-2.604	-2.50804	-1.16164	-0.124886	-5.12886	-2.48985	-3.43833	-0.396035	-3.54851	-3.03832	-2.94931
AT1G14130	2.31392	2.80643	3.31636	3.57694	3.85245	3.39776	3.48752	3.27743	2.1932	2.58981	1.68158	3.60548	4.0312	3.31716	3.45447	3.68397	2.46733	2.71509	2.47988	2.79478	3.39766	3.00051	2.93495	3.57071	2.30117	2.3826	2.61349	2.61218	2.99904	2.86733	2.81686	2.44219
AT1G14140	4.0399	3.83893	3.83845	4.08238	4.05521	3.75102	3.58657	3.68166	4.09817	3.96574	3.72959	4.03752	3.79629	3.80441	3.62389	3.34067	4.08374	4.07792	4.00809	3.77997	4.03412	3.83824	3.86921	3.86268	4.1064	3.99711	3.96745	3.78697	3.83684	3.60134	3.54008	3.4138
AT1G14150	5.10643	5.48328	5.47036	4.98895	5.26845	4.93075	4.66422	4.90532	4.96791	5.42322	5.88335	4.94448	4.11529	4.19242	3.87665	4.65746	4.93339	5.25981	6.16923	6.31887	6.59359	6.23858	5.1174	4.22789	5.00421	5.60409	6.17255	6.39765	6.87856	6.58453	6.44201	6.08172
AT1G14170	5.89052	5.14271	5.64425	5.9251	5.40159	5.21503	5.14	3.91977	6.03407	5.34888	5.77329	6.25663	5.40698	5.2092	5.18485	3.62454	6.0366	5.21821	5.25407	5.18956	5.22471	4.94271	5.35174	5.21258	6.0563	5.13126	5.16994	5.11249	4.64934	4.17525	4.42707	2.7673
AT1G14180	1.68705	1.81382	1.50611	1.30532	1.10273	0.538327	0.382211	0.545	1.97767	1.63299	1.43963	1.02118	0.677539	0.233438	-0.347925	0.161847	1.97002	1.85136	1.34506	1.51186	1.44574	1.08604	0.342984	0.464442	1.6402	1.77359	1.65957	1.74194	1.54267	1.2539	0.712961	1.14388
AT1G14185	-3.11324	-1.23482	-0.453634	0.318628	0.588732	0.366529	0.319199	-0.2041	-4.61913	-0.976886	-2.27458	0.379132	-0.782401	-0.0421706	-0.0998275	-1.46208	-2.86262	-0.20458	-0.840087	-0.487806	0.0243718	-1.07201	-0.382705	-0.963389	-4.63622	-1.30817	-0.664982	-0.804293	-0.0593717	-0.542118	-0.27066	-0.653145
AT1G14190	-0.795152	-1.27707	-1.22138	-4.18447	-1.59851	-2.62134	-3.60247	-1.59686	-0.465303	-1.43511	-1.49861	-2.2316	-2.75478	-2.13198	-1.87238	-1.86743	-0.921907	-1.89315	-0.2965	-0.609441	-0.904011	-0.735516	-1.63071	-1.91812	-1.39658	-1.40759	-0.790292	-0.505898	-0.0265396	-0.675736	-1.89559	-0.0505584
AT1G14200	6.25794	4.93369	5.72756	5.73798	4.75811	5.05057	5.13744	4.72552	6.42383	4.11171	6.86086	6.81301	4.54287	5.20585	5.20739	4.16849	7.01725	4.07985	4.92091	4.59291	5.1456	4.56821	5.1937	5.0059	6.80597	4.37251	4.73753	4.71188	4.14974	4.1467	4.28858	4.45484
AT1G14205	0.332231	1.47351	2.2664	1.98737	1.35091	1.17897	0.817363	1.39607	0.925597	1.36759	2.3339	2.27237	0.841599	1.1483	0.77367	0.715339	1.06587	1.38379	2.27714	2.06052	1.90063	1.69404	1.06482	1.43282	0.635194	1.50192	1.97285	2.30222	1.37402	1.54049	1.56998	1.8719
AT1G14210	3.27336	3.2769	2.63302	2.9103	2.32042	2.71955	2.32685	2.96255	3.52331	3.3791	3.18598	2.78072	2.34376	2.61083	2.33706	2.65149	3.04293	3.27302	3.16479	3.1931	2.78966	3.58584	3.31697	3.12503	3.17616	3.16694	3.00717	3.31927	2.83841	3.36435	3.23129	3.22765
AT1G14230	4.3769	4.451	4.63083	4.97319	4.92145	5.50476	5.5814	5.07843	4.33938	4.71212	4.40592	5.34125	5.34545	5.73412	5.85851	4.9612	4.27118	4.56358	4.50818	4.30073	4.48869	5.01585	5.44636	5.19924	4.38821	4.47022	4.71322	4.40468	4.3139	4.88216	4.98456	4.64713
AT1G14240	-2.90529	-2.71856	-2.47321	-2.82397	-2.97607	-2.41455	-2.48271	-1.56927	-1.60302	-3.73107	-2.42435	-3.13713	-2.69082	-3.63572	-1.87405	-0.798622	-1.99423	-2.93692	-1.5802	-2.0683	-2.28669	-1.911	-1.40303	-1.52335	-2.74577	-3.49698	-2.11544	-2.85538	-2.5814	-1.7816	-1.48891	-2.3508
AT1G14250	6.03021	4.21234	6.1702	5.71932	5.37726	2.13037	2.11334	3.80115	5.75594	4.29563	3.88433	4.88901	4.43992	0.411665	1.9011	4.76714	5.8276	3.87738	4.79976	6.20885	6.20071	4.22158	2.91181	6.91196	6.62188	2.55038	5.77257	5.75636	6.4326	1.75275	2.71507	4.31886
AT1G14260	1.8908	2.05937	2.12893	2.23186	1.83445	2.12047	2.15774	1.37427	2.2855	2.05266	2.4901	3.00786	2.4859	2.33406	2.66086	1.70114	2.70071	2.10124	2.19372	1.20182	2.1734	1.83467	2.36178	1.91645	2.53405	1.79962	1.71513	0.962248	1.31644	1.19228	1.51718	0.166637
AT1G14270	5.2331	4.98006	5.08563	4.53128	4.89379	4.81515	4.48302	4.70338	4.98862	4.96455	5.01559	4.63788	4.12416	4.02064	4.20932	4.64257	5.04283	4.80623	5.30631	5.59084	5.48663	5.34731	4.91686	4.45513	5.19124	5.01242	5.46426	5.50983	5.80318	5.57533	5.5333	5.50743
AT1G14280	4.94124	3.65492	3.10477	2.32155	2.07048	2.67515	3.09304	4.8079	4.97709	4.04683	3.05944	1.29535	1.5904	2.40784	2.70876	4.44695	4.09324	3.70208	3.94227	3.6086	2.64056	3.77041	3.39303	3.4058	4.64221	4.17971	4.24101	4.3337	3.64153	4.70625	4.39602	6.18408
AT1G14290	5.19231	2.58192	3.10835	2.54064	2.46186	2.19025	2.3593	3.01456	5.48946	2.88654	2.65368	2.876	2.48899	2.08008	2.30561	3.40186	4.74333	3.07594	3.09954	3.42853	2.99641	3.07346	2.9795	2.7571	5.28596	3.08431	3.27328	3.52447	3.15102	3.31881	3.25192	4.33988
AT1G14300	4.05641	4.05602	4.03915	4.06117	3.82021	3.53685	3.50163	3.75089	3.88955	4.11431	4.4173	4.62042	4.08713	3.5987	3.39239	3.34827	4.33516	4.14616	3.84072	4.09016	4.01242	3.66067	4.17821	4.21789	4.24986	4.26795	3.7364	3.9131	3.72349	3.08228	3.37534	3.40327
AT1G14310	3.46753	3.29211	3.57763	3.45457	3.34183	3.24148	3.12355	3.63095	3.25836	3.14322	3.6015	3.34436	3.30091	3.10295	3.45522	3.72533	3.14716	3.28679	3.74075	3.61266	3.52538	3.24387	3.15905	3.63537	3.34831	3.26791	3.79606	3.6346	3.61909	3.337	3.2758	3.75165
AT1G14320	7.66102	8.53248	8.54569	8.75718	8.8234	8.45508	8.3643	8.40921	7.61053	8.48005	8.41077	8.61645	8.77465	8.25818	8.39972	8.22814	7.84882	8.50628	8.3212	8.66653	8.71851	8.30673	8.28382	8.59129	7.85421	8.3803	8.24728	8.38216	8.68392	7.91047	7.96582	8.23553
AT1G14330	6.008	4.60445	5.37376	5.44933	4.87663	4.31602	4.96255	4.60638	6.41055	4.38336	4.85399	6.17838	5.77727	4.86851	5.315	5.02102	6.24415	4.67181	4.26642	3.99599	4.21078	4.08261	4.7032	5.24529	6.58746	4.13522	4.13593	3.85644	3.57665	3.84503	4.06413	4.04694
AT1G14340	1.90769	3.76885	3.27373	3.61624	3.57158	4.55819	4.94949	4.38865	1.9695	3.97751	3.3011	3.16755	3.59564	4.41719	4.58763	4.55697	2.05208	3.97103	4.05554	3.72722	3.9025	4.39011	4.44393	3.7989	1.79357	3.83326	3.93818	3.84726	3.75473	4.66274	4.69052	4.04881
AT1G14345	2.94455	5.75502	5.28139	4.84564	5.26025	5.30957	5.21655	5.49603	2.64338	5.52608	5.3231	3.85396	4.11305	4.28677	4.49327	4.96861	2.66991	5.32872	5.87269	5.8164	5.79026	5.70474	5.18399	4.39487	2.3324	5.71498	6.17978	5.87261	6.13115	6.08897	5.97647	5.81287
AT1G14350	1.81709	2.02917	1.87393	2.05669	2.75332	3.76576	3.63374	2.65487	1.04324	2.17365	1.68226	1.36224	2.89299	3.37616	3.16291	2.58144	1.30606	1.85513	2.3676	2.411	2.59222	3.35943	3.1562	2.22235	1.49369	2.06019	2.64713	2.62331	3.2247	3.93975	3.63253	2.86778
AT1G14360	5.41253	6.58484	6.84982	7.4316	6.9868	6.18102	6.22148	6.6686	5.69542	6.48046	6.88261	7.30612	6.98471	6.48363	6.61828	6.15255	6.37717	6.46544	6.72927	6.35064	6.79951	5.39697	6.02767	6.51201	6.26025	6.4707	6.77588	6.18697	6.58194	4.95731	5.27651	5.54978
AT1G14370	5.47012	6.10722	6.51075	6.31635	6.04308	5.98407	6.06805	6.13077	5.72182	5.58931	7.61986	6.74527	5.98099	6.03337	6.06004	5.96993	5.82326	5.33588	5.41648	5.22392	5.5128	5.49272	5.91626	6.10232	5.70074	5.24814	5.16856	5.23741	4.86901	5.0298	5.43783	5.05583
AT1G14380	3.06271	4.74945	3.99972	4.29491	4.20365	4.97693	4.73915	5.42593	3.22673	4.92346	4.19309	3.89952	4.14479	4.75439	4.41763	5.5903	3.06886	5.05844	4.87999	4.66078	4.39511	4.82114	4.5762	4.775	2.67796	4.94639	4.66153	5.08677	4.49901	5.23074	5.04135	5.44435
AT1G14390	-3.31942	-2.78053	-1.84507	-3.77847	-4.93604	-3.51305	-3.39969	-3.16536	-3.81277	-1.83675	-2.86314	-3.84158	-5.17425	-5.0353	-3.95979	-5.13308	-4.29201	-1.7144	-1.77439	-2.95593	-2.14332	-2.74353	-2.31826	-4.28107	-3.50379	-2.11498	-2.4711	-1.78284	-2.3708	-1.12202	-2.5762	-2.85357
AT1G14400	7.27943	6.66765	6.79864	6.90274	6.69657	7.20662	7.3389	6.91307	7.38546	6.68111	6.70199	7.03736	6.81053	7.33623	7.29747	6.90146	7.21243	6.72234	6.50114	6.47282	6.5105	7.00342	7.0929	6.86715	7.27207	6.61124	6.50344	6.53638	6.3418	7.00074	7.04016	6.79385
AT1G14410	2.82377	4.74551	4.60377	4.98877	4.85626	4.72123	4.58939	4.77426	2.58271	4.77243	4.59286	5.01464	5.04204	4.7668	4.64234	4.46164	2.88554	4.74925	4.88416	4.753	4.91996	4.55683	4.65818	4.82851	3.16602	4.72012	4.99889	4.73799	4.91922	4.2907	4.24778	4.31451
AT1G14430	0.346895	-4.13314	-1.86949	-2.62526	-2.40212	-1.89469	-1.34048	-2.28533	0.0459466	-2.79605	-1.72866	-3.07685	-3.02557	-2.30311	-2.37289	-3.50198	-0.678822	-3.58348	-1.72006	-3.1307	-2.84415	-1.53	-1.11835	-2.19881	0.0651109	-3.14727	-1.98588	-2.03793	-2.46227	-1.29531	-1.22406	-2.36732
AT1G14440	0.579094	1.35672	1.38834	0.900749	0.831269	1.05886	0.602063	1.07404	0.487854	1.24631	1.45506	0.250945	0.0186593	1.27212	-0.0315259	0.520027	0.575821	1.1832	1.32646	1.48054	1.18701	1.50579	0.646062	0.214268	0.394401	1.38735	1.72744	1.64875	1.59043	1.47043	1.17872	1.54828
AT1G14450	5.3497	5.49583	5.48543	5.55452	5.77417	5.89583	6.03378	5.72316	5.12266	5.05981	5.00228	4.98977	5.20345	5.34374	5.66432	5.4992	5.02922	5.17087	5.04773	5.08818	5.27235	5.29634	5.35115	5.32236	5.10084	5.11541	5.06298	5.01333	5.20212	5.36971	5.27324	5.20772
AT1G14460	2.98183	3.63163	3.48145	3.38818	3.23664	3.53234	3.17885	3.66463	3.24104	3.75042	3.58288	3.14378	3.32064	3.42023	3.56256	3.67859	3.19416	3.81461	3.7833	3.55361	3.41772	3.38242	3.27369	3.31272	2.95136	3.94405	3.89694	3.90979	3.44318	3.49616	3.30458	4.01892
AT1G14470	-0.560791	0.570914	0.710252	0.0784478	0.370737	-0.0985619	-0.875385	-0.875952	-0.732004	0.39616	1.01813	0.329371	0.113204	-0.163406	-0.350397	-0.214171	0.000365174	0.292339	0.937098	1.42805	0.724801	0.244356	0.129753	0.202877	0.112845	0.455743	1.00773	1.08602	0.843738	0.221625	-0.153553	-0.274317
AT1G14480	2.06381	3.21907	3.65774	2.36147	2.7875	1.90563	1.92667	0.905278	2.09617	2.07698	5.23422	3.05076	2.67029	2.12682	2.24589	1.45357	2.22834	1.63942	1.97412	2.19369	2.42425	2.0274	2.01682	1.75217	2.13637	1.53797	2.12922	1.98721	2.2513	1.86291	1.93565	0.644582
AT1G14490	-2.16516	-3.88655	-4.2441	-3.15513	-3.26388	-3.48745	-3.56711	-2.63128	-3.00792	-3.22784	-2.20859	-2.30905	-2.40382	-4.73792	-3.36488	-2.43459	-2.41067	-2.4077	-4.9904	-2.92654	-2.6155	-2.95393	-2.99609	-3.75328	-3.06177	-2.81414	-4.23734	-2.51079	-2.27457	-4.0058	-3.3357	-2.98903
AT1G14510	6.0103	5.59095	5.50517	5.78434	5.55826	5.69969	5.66818	5.58412	5.84117	5.57685	5.67172	5.88595	5.75125	5.6617	5.75814	5.27334	5.96169	5.69244	5.16814	4.92516	5.28644	5.38119	5.61602	5.41335	5.96546	5.44023	5.10007	4.98343	5.01347	5.20309	5.17411	4.97104
AT1G14520	5.27511	3.32794	3.55774	3.30825	3.5237	2.50878	2.35156	2.89953	5.57624	3.40925	3.16053	2.32015	3.48738	2.41972	2.17225	3.40321	5.31255	3.42004	4.02903	3.32476	2.91911	2.06388	1.65624	2.42653	5.50593	3.96844	4.10424	3.2744	2.4574	2.3756	1.50407	2.84042
AT1G14530	3.92695	3.05657	2.83698	2.66	2.97151	3.18649	3.51387	2.08236	3.93063	2.87629	2.67468	2.36097	3.05714	3.26838	3.39583	2.08757	4.22001	2.94689	2.54465	2.2747	2.60721	2.87423	3.18972	2.06703	3.99848	2.80145	2.68426	2.1535	2.6607	3.08115	3.14044	2.12893
AT1G14540	2.10283	3.09929	4.07006	4.41182	4.22716	3.46951	3.76387	1.59262	2.90505	1.12019	4.96994	5.30271	3.91228	3.54975	2.43146	1.11427	3.13685	1.66778	0.909129	0.716375	1.96901	2.83199	3.46548	2.57542	3.35196	0.219392	-0.993898	-0.0814711	-0.415563	0.249943	2.4526	0.0611318
AT1G14560	4.82154	4.05132	4.22446	4.30368	4.19594	4.323	4.42697	4.15024	4.95634	4.09214	4.45416	4.5187	4.46714	4.4968	4.51435	4.20353	4.94843	4.06138	4.11358	4.00011	3.93402	4.28829	4.48407	4.07943	4.86891	4.13455	4.06651	3.97084	4.07516	4.26004	4.3426	4.25415
AT1G14570	5.13937	5.31254	5.31805	5.46764	5.48848	5.76333	5.83922	5.68895	5.08242	5.35601	5.26921	5.53727	5.69824	5.76869	5.94278	5.87145	5.00895	5.40652	5.4042	5.3523	5.33354	5.63081	5.7192	5.67776	5.09463	5.38795	5.34925	5.43214	5.24852	5.55504	5.67899	5.70178
AT1G14580	3.94735	5.25191	4.53561	4.66279	4.51337	4.34842	4.31218	4.94454	3.94321	5.34271	4.91125	4.18167	5.09426	4.24362	3.99665	4.5762	3.50097	5.42625	4.97534	4.11276	3.99584	3.94146	4.23642	4.61681	3.82147	5.64138	4.81189	4.3306	4.14696	3.75006	3.79606	4.99711
AT1G14590	5.1159	3.74311	3.12331	2.86831	2.64239	2.85971	2.6941	2.69426	5.04711	3.90116	3.42727	2.60287	2.60344	2.61423	2.51859	2.6593	4.61839	3.62229	3.55803	3.62871	3.29084	3.32932	2.95104	2.72995	4.83599	3.93685	3.39272	3.42374	3.53616	3.55058	3.21311	2.90025
AT1G14600	0.762751	1.94857	1.42375	1.39186	1.27872	1.64174	1.66485	2.95961	-0.236771	2.22253	2.02706	1.77948	2.56691	1.89015	1.70754	2.65597	0.535056	1.84967	1.79901	1.81694	1.57924	2.13094	1.32436	1.86494	0.944652	2.34858	1.90184	2.11804	2.2978	2.6594	2.44701	3.44132
AT1G14610	5.63203	6.93143	6.6646	6.57558	6.86977	6.7014	6.47153	6.60337	5.57773	7.09519	6.91247	6.4811	6.82168	6.58538	6.44757	6.55097	5.67154	7.09964	7.03049	7.02114	6.93295	6.62173	6.5614	6.76747	5.71237	7.14301	6.8631	6.9831	6.93983	6.64905	6.59761	6.58109
AT1G14620	1.82019	3.63245	3.36334	3.12411	3.53201	2.74738	2.83147	3.25806	1.99628	3.75005	3.60154	2.8484	3.05428	2.62978	2.7011	3.18846	2.30931	3.80881	3.71048	4.00273	3.98816	3.07277	3.04471	3.58614	2.06899	3.83594	3.60865	3.58153	3.98897	2.8476	2.75313	3.03563
AT1G14630	-0.679266	-0.780294	-0.318737	-1.7084	-1.10366	-0.907697	-1.13152	-1.74106	-0.974028	-0.549608	-0.333415	-1.13495	-1.1879	-1.48726	-2.01079	-1.17549	-0.450218	-0.251271	-0.167898	-1.2183	-0.309326	-0.692283	-0.825086	-3.08916	-0.823371	-0.618076	-0.0332977	-0.748743	-0.355411	-0.539229	-1.11163	-0.973513
AT1G14640	3.41082	2.19296	2.82837	2.28257	2.63279	2.68831	2.93972	2.42037	3.27946	2.09069	3.39962	2.65878	2.68403	2.71453	2.53453	2.85002	3.37249	2.31025	2.32992	2.40662	2.30029	2.85354	3.01812	2.86669	3.22563	2.04818	2.02713	2.36981	2.291	2.77221	3.11928	2.54083
AT1G14642	-0.318055	-0.441737	-0.710505	-1.36747	-0.698044	-0.925667	-1.17188	-0.843382	-0.32412	-1.43008	0.102579	-1.06791	-0.364628	-0.930761	-1.02781	-0.422331	0.242341	-1.19409	-1.1782	-0.806981	-1.37811	-0.374303	-0.120861	-0.651365	-0.414034	-1.27747	-1.76685	-0.753684	-0.903921	-0.604302	-0.501316	-0.980822
AT1G14650	5.90843	5.91964	5.84598	5.9515	5.96361	6.1497	6.13352	5.9665	6.01781	6.07782	5.9481	6.05954	6.13764	6.28133	6.17303	6.08928	5.92148	6.02302	6.05103	5.93062	5.90576	6.14273	6.31965	6.13882	5.81398	6.08067	5.98125	6.04494	5.86013	6.14624	6.1818	5.90802
AT1G14660	3.46081	2.82937	2.41263	2.49086	2.39723	2.7933	3.02665	2.81513	3.73691	2.86341	2.85223	2.27598	2.2508	2.82654	2.80339	3.04562	3.51388	3.0002	2.71319	2.87659	2.78499	2.92391	2.87517	2.79614	3.33809	3.03221	3.00625	2.91152	2.69682	3.0514	3.10073	2.96125
AT1G14670	8.64516	7.76583	7.70454	7.86315	7.79032	7.63544	7.50226	7.31704	8.84571	7.82271	7.70959	8.18923	7.83322	7.77608	7.58059	6.73803	8.66293	7.73493	7.42361	7.1761	7.3647	7.15522	7.58737	7.39098	8.69242	7.83524	7.47375	7.11605	7.22637	6.84518	7.02952	6.68442
AT1G14680	1.20815	0.168661	0.724435	0.708106	-0.0880867	-0.0598663	-0.13937	-2.11877	1.11893	0.666971	0.520548	0.722254	0.17348	0.334283	0.301422	-0.965069	1.27679	0.510561	0.636087	0.64422	0.461091	-0.216634	0.346584	-0.145698	1.05993	0.349189	0.150604	-0.0950097	0.285495	-0.204378	-0.285235	-0.750276
AT1G14685	6.60366	4.82265	5.14347	5.22086	4.73716	4.87659	4.65683	4.48173	6.79225	5.08624	5.00679	5.56081	4.95212	4.89031	4.78736	4.47415	6.38859	5.18702	5.12656	5.07397	4.78464	4.68557	4.81734	4.80747	6.60127	5.07426	5.08371	5.16494	4.71446	4.88383	4.82852	4.51677
AT1G14687	1.07148	0.428088	-0.264704	-1.39711	-1.23868	-1.23624	-2.04807	-2.13229	0.899256	0.256821	-0.615017	-1.0217	-0.850691	-0.793319	-1.6197	-2.33003	1.01383	0.0942312	0.165993	-0.103001	-0.28609	-0.274136	-1.37797	-1.26793	0.644492	0.220372	-0.186214	-0.855919	-0.534967	-0.302071	-0.454067	-0.889071
AT1G14690	4.20822	5.21267	4.99029	5.09272	4.93306	5.23982	5.05394	5.45078	4.31668	5.41873	4.79881	4.4795	4.96874	5.09414	4.99752	5.6062	4.14634	5.61859	5.36625	5.29462	5.05831	5.13569	5.01176	5.13295	4.0313	5.49239	5.3502	5.55286	5.05651	5.52964	5.32042	5.65966
AT1G14700	1.1381	2.28168	2.35656	0.848615	1.04216	1.36702	0.798899	1.31392	1.0902	2.31762	2.80392	0.518586	0.404561	0.982162	-0.174527	1.0245	0.461254	2.6588	3.34193	3.38336	2.97665	2.8369	1.31156	0.284593	1.06132	2.98141	3.46533	3.36599	3.43938	3.45394	3.31552	3.53242
AT1G14710	8.1802	6.8984	6.33081	6.06963	6.11169	5.32931	5.11876	5.8101	8.26049	6.92241	6.88965	5.82125	6.22881	5.50732	5.4513	5.92131	8.08036	6.84699	6.74598	6.4804	6.12583	5.59518	5.58417	6.0635	7.94966	7.20066	6.47532	6.46775	6.19459	5.44456	5.51071	5.6783
AT1G14720	5.44491	5.81287	5.26734	5.13143	4.74038	4.8624	4.86147	5.07208	5.62341	6.04468	5.38804	4.61437	4.85331	4.75757	4.50603	5.45074	5.43132	6.3398	5.93541	5.6644	5.01072	5.43693	4.84014	5.15835	5.27439	6.1806	5.7257	5.97558	5.27272	5.90609	5.63417	5.37051
AT1G14730	0.753962	0.563457	1.08902	0.842629	0.642011	0.646348	0.36125	-0.361157	0.727738	0.748789	1.20512	0.563196	0.591631	0.866507	0.698785	0.285009	1.14594	0.826728	0.415775	0.668282	0.655697	1.05896	0.870924	0.649238	0.959118	0.527387	0.840469	0.767524	0.376348	0.55718	0.470539	0.732641
AT1G14740	8.24809	6.86538	7.04013	6.96322	6.82876	7.03098	6.97716	6.61997	8.54926	6.93809	7.64621	7.47199	6.95151	7.43917	7.31072	6.64477	8.50074	7.02496	6.91676	6.60562	6.84006	7.19901	7.59972	7.11411	8.50834	6.91798	6.63509	6.62383	6.21252	6.97988	7.10809	6.42278
AT1G14750	-1.48604	-1.90456	-1.37808	-2.99096	-3.22614	-1.96627	-2.59049	-2.31349	-1.12889	-2.63379	-0.78669	-1.99708	-3.50077	-2.393	-3.80326	-2.76028	-1.47118	-3.81946	-1.85298	-2.35243	-2.35236	-2.61227	-2.4854	-2.84298	-0.900959	-1.99094	-1.73613	-2.35961	-1.30341	-2.57458	-1.74737	-2.06317
AT1G14770	2.8219	1.69755	1.4806	0.978137	1.30962	1.68999	1.4973	1.36607	2.92039	1.66577	1.42793	1.24175	0.732758	1.14094	0.276216	1.43036	2.68154	1.83231	1.73683	1.34159	1.73085	1.73306	1.6644	1.2511	2.76262	2.07765	1.5863	1.63193	1.58527	1.72869	1.84158	1.71791
AT1G14780	7.42456	4.67898	3.84115	3.86193	3.5531	3.87801	3.60598	4.54956	7.5828	4.47584	3.87757	3.74998	2.80302	3.8342	3.05945	3.08911	7.51571	4.56	4.14031	3.81917	3.18663	3.59735	3.89027	3.86372	6.99244	4.82172	3.79922	3.99753	3.14603	3.8607	3.83618	2.80137
AT1G14790	2.8407	5.44983	5.55091	5.80265	5.61963	6.30582	6.13842	5.96653	2.87849	5.46904	5.47588	5.84327	5.66228	6.21409	6.07042	5.70205	3.05318	5.48231	5.48348	5.35506	5.55591	5.47526	5.7262	5.54145	2.90781	5.51017	5.63584	5.56576	5.50538	5.3483	5.35221	5.37253
AT1G14810	5.21028	5.53708	5.78883	5.97633	6.11539	5.60514	5.2823	5.36592	4.99351	5.45329	5.81178	5.77854	6.09616	5.08483	4.86632	5.63884	5.4675	5.3764	5.56255	6.56098	6.5376	6.20059	6.0012	5.91837	5.22484	5.4522	5.64003	6.17445	6.43066	5.74743	5.63504	5.28919
AT1G14820	4.27731	4.81754	4.20465	4.29327	4.08983	4.05278	3.98122	3.4912	4.21442	4.98794	4.41741	4.32601	3.78934	4.04918	3.74218	3.76143	4.13058	4.91375	4.79506	4.62351	4.39893	4.25614	4.12177	3.75552	3.98245	4.98755	4.76845	4.60337	4.45213	4.55361	4.42646	3.39442
AT1G14830	7.71148	6.35725	6.36198	6.20126	6.3219	6.11054	6.29407	6.00179	7.84549	6.31094	6.53059	6.42506	6.36375	6.34206	6.36005	5.75731	7.64595	6.38359	6.17142	5.96511	5.89034	5.96194	6.35324	5.97036	7.72682	6.43138	6.14377	5.80659	5.77405	5.83815	6.11988	5.95823
AT1G14840	3.15067	4.28381	3.68758	3.10386	3.3761	3.19984	2.55295	3.85968	3.25685	4.44333	3.88036	2.75303	2.72666	2.65842	2.20373	3.68337	2.99744	4.38943	4.58561	4.43211	4.06053	3.77567	2.67555	2.9958	2.86548	4.73759	4.71849	4.67011	4.54274	4.22121	3.72872	4.73347
AT1G14850	4.50544	5.43301	5.17093	5.1507	5.18461	5.00566	4.69576	4.89484	4.55453	5.62577	5.24447	5.4733	5.18578	5.02941	4.89495	4.79853	4.95474	5.69348	5.21876	5.23689	5.12965	4.90703	5.19748	5.1097	4.68627	5.6861	5.05914	5.0995	5.13446	4.67383	4.61401	4.57994
AT1G14860	-0.214716	2.9187	2.04878	2.57638	1.93946	2.24587	2.08956	1.06422	0.321866	3.39478	1.60801	2.86343	1.63535	2.17322	2.20459	0.333084	0.526773	3.75268	2.56953	1.19545	0.790296	1.21529	1.96886	1.19596	-0.0904078	3.21884	2.28638	1.5671	0.708449	1.48453	1.49442	0.295572
AT1G14870	5.24011	5.11774	6.64915	6.75358	5.91356	5.77878	6.2559	5.33574	5.62769	4.55636	7.08991	7.48121	6.16479	6.19326	6.22617	4.7941	5.70706	4.84418	4.31737	3.66803	4.32058	5.40826	6.27248	5.87091	5.91135	3.79168	3.92347	3.58904	2.71451	4.09939	5.3762	3.67679
AT1G14880	5.75613	9.52378	9.44109	11.3268	11.2199	11.1918	11.2498	11.4607	6.0312	9.87157	9.22502	11.7668	11.7626	11.4629	11.8154	10.4106	6.61466	9.709	9.78268	9.14553	10.5804	9.79259	10.8269	11.7066	6.80993	9.1321	9.65686	9.19751	9.81733	8.23362	8.69668	8.90089
AT1G14890	4.62292	4.63702	4.68664	5.03358	4.46627	3.58557	3.18911	3.70832	4.62965	4.26227	3.99682	4.26254	4.26288	3.26233	3.40927	3.40228	4.42709	4.58703	4.19118	3.49705	2.88634	3.03936	3.04134	4.08027	4.56599	4.38918	3.79011	3.8982	2.44255	2.75632	2.34638	3.63428
AT1G14900	0.882103	2.07754	1.21702	1.32288	1.56914	0.578391	0.873201	0.969975	1.14418	2.14742	1.84702	0.472189	1.73773	1.01229	0.616862	1.1064	1.08576	2.49309	1.70821	1.11625	1.39259	1.20002	0.433258	0.795689	1.09285	2.27303	1.46972	1.39401	1.53025	1.20285	1.07462	1.316
AT1G14910	5.7579	5.82473	6.00711	6.06696	5.91979	5.76066	5.6944	5.87852	5.74428	5.86193	5.8915	6.50965	6.01608	6.0001	5.89577	5.79487	5.79967	5.82142	5.84417	5.73696	5.64712	5.43842	5.73785	5.97521	5.74616	5.90749	5.8237	5.72358	5.51469	5.33353	5.39677	5.5789
AT1G14920	5.32864	5.07809	4.82244	5.15973	5.01728	5.14591	4.7621	4.83565	5.05392	5.27009	4.2424	4.91323	4.6972	4.71014	4.35909	4.55831	5.32199	4.87519	5.25617	5.36446	5.13205	5.08602	4.85119	4.8736	5.3025	5.32378	5.24843	5.5848	5.5324	5.24678	5.07611	5.57601
AT1G14970	1.08218	1.1973	0.799895	-0.0225201	0.184152	-0.222676	-0.582497	0.322958	1.17214	0.706511	1.06492	-0.253773	-0.601245	-1.19538	-0.771938	0.587369	1.05205	0.914551	1.62539	1.25885	1.17905	0.602661	0.0606103	0.0891745	0.797208	1.22994	1.61949	1.2088	1.54103	0.648947	0.238521	1.19361
AT1G14980	6.18359	6.779	7.02393	6.8459	6.72562	5.42381	5.31969	5.94929	6.2348	6.80993	6.98783	7.18184	6.29479	5.41265	5.33575	5.60476	6.77714	6.81543	6.70166	6.45276	6.80192	5.40954	5.59808	6.33428	6.48006	6.87637	6.71269	6.20466	6.73564	4.89528	4.852	5.74658
AT1G14990	3.25182	3.33252	3.50146	3.70095	3.60085	3.54567	3.42256	3.16619	3.3856	3.50004	3.69332	3.68029	3.75907	3.67624	3.60612	3.3994	3.26883	3.44355	3.59514	3.92754	3.71838	3.44483	3.37182	3.29523	3.44672	3.41428	3.61458	3.84963	3.80209	3.47656	3.20719	3.2058
AT1G15000	2.16773	3.26519	2.46486	2.61051	2.60096	3.01022	2.44408	2.16265	2.21506	3.26997	2.59804	1.97162	2.34017	2.82867	2.40082	2.12723	1.96514	3.48057	3.1861	3.43372	3.33415	3.6992	2.99174	1.93979	1.98639	3.56781	2.90433	3.34871	3.25162	3.75748	3.5408	3.35607
AT1G15002	-2.96157	-1.78026	-2.86269	-2.9927	-2.49405	-2.78277	-4.69781	-3.80446	-2.30212	-2.48074	-4.58271	-2.53062	-2.61942	-4.92234	-4.81957	-4.96099	-3.20037	-2.88429	-3.10667	-2.77722	-1.91111	-3.29959	-3.92923	-4.28107	-2.35287	-2.22524	-3.36872	-2.93577	-2.56333	-4.79983	-4.44814	-4.21624
AT1G15010	9.27616	5.68913	6.41468	5.30538	4.8396	4.89371	5.52238	4.07253	9.49461	4.71548	6.74306	6.26857	3.94491	5.14922	4.75901	2.54661	8.87753	5.64358	4.44922	3.53839	2.95628	3.99073	4.31331	2.35113	9.10468	5.13898	4.17628	3.86137	2.02665	3.79183	4.64449	2.88071
AT1G15020	4.17187	3.74153	3.61702	3.92112	3.91485	4.71531	4.66019	4.30436	4.12507	3.67774	3.12896	3.93552	3.66939	4.61077	4.48815	4.02428	3.95266	3.87678	3.61204	3.49524	3.87079	4.72123	4.97409	4.62095	3.84779	3.58614	3.51066	3.57016	3.33525	4.49996	4.56106	4.38664
AT1G15030	5.17853	5.68462	5.57103	5.56523	5.34115	5.52153	5.37056	5.29514	5.29401	5.79214	6.01772	5.60137	5.20328	5.44248	5.3029	5.28077	5.49543	5.76763	5.27871	5.35721	5.16903	5.62963	5.56853	5.50956	5.38982	5.65758	5.2591	5.35633	5.04489	5.55292	5.47819	5.48274
AT1G15040	-1.62992	-2.26022	-1.93666	-1.11593	-2.76768	-3.01673	-1.66492	-1.8074	-0.740032	-3.24702	-4.54498	-1.61359	-0.901371	-2.58082	-2.51744	-2.22844	-1.6553	-2.77453	-3.18276	-3.28789	-4.19817	-4.47452	-4.55279	-3.4007	-0.568588	-4.22911	-3.4364	-3.63577	-3.14924	-4.26287	-2.57982	-4.37611
AT1G15050	-4.1905	-2.24808	-3.55369	-4.18447	-3.207	-3.62595	-4.58091	-3.33299	-4.73118	-3.22742	-2.50949	-4.15237	-5.0899	-3.03703	-3.52401	-4.95221	-2.99123	-3.5625	-3.06823	-3.74091	-2.83858	-4.30522	-4.06569	-2.72423	-3.95657	-3.29751	-3.43262	-3.0582	-5.04005	-4.08408	-2.66451	-3.55091
AT1G15060	4.6148	4.9016	5.03365	5.15051	5.08426	5.33488	5.25953	5.40658	4.44272	4.95194	4.85754	5.57349	5.23698	5.26788	5.47251	5.21787	4.17299	4.94664	4.85635	4.75547	4.91304	4.90152	5.00102	5.11187	4.39506	4.93327	4.88979	4.90269	4.89258	4.89979	4.93171	5.25582
AT1G15080	-0.454594	0.604446	0.44668	-0.38256	0.161217	0.459624	0.655645	0.0935883	-0.153211	0.593005	0.886168	-0.480424	-1.22643	-0.506714	-0.338616	0.272391	-0.216646	0.531876	0.875681	1.22464	0.281991	1.43313	0.50503	0.00216902	0.0512644	0.830706	0.337717	1.27385	0.786166	1.75332	1.65558	1.16378
AT1G15100	3.96079	4.08502	3.58679	3.74604	4.19415	4.44399	4.52758	3.72343	3.90065	3.86095	2.75798	3.24065	3.72687	3.91361	4.26301	3.5195	3.86504	3.17726	3.57103	3.46819	3.35883	4.08484	4.35997	3.21398	3.69034	3.90279	3.63138	3.30871	4.30104	4.281	4.25384	3.51401
AT1G15110	1.75464	3.14707	3.09944	3.19631	3.29526	3.1653	3.36067	2.85627	1.77754	3.13756	3.1146	2.74787	3.83212	3.24937	3.51071	2.89151	2.39244	3.3319	2.22155	2.65093	2.83999	3.17491	3.43224	3.31899	1.66589	3.08887	2.59034	2.39827	2.59633	2.84633	3.37245	2.8254
AT1G15120	6.24342	6.41103	6.59547	7.04268	6.99367	7.10453	7.03415	6.75074	6.33463	6.5779	6.71869	7.14416	7.30119	7.23214	7.2993	7.00684	6.25764	6.55851	6.62814	6.59275	6.98401	6.96209	7.10018	7.13729	6.45463	6.38426	6.78778	6.48244	6.81613	6.6681	6.60323	6.33976
AT1G15125	1.63918	3.04651	4.24202	5.24998	3.621	5.30938	4.46907	3.91206	1.19581	2.04873	4.75583	2.16865	2.25584	3.62293	2.83037	4.17215	2.2563	2.41668	1.87386	4.36004	4.03294	7.23934	6.1045	5.83867	1.51361	1.05417	0.676432	4.47368	1.05521	5.41514	5.47056	5.01223
AT1G15130	6.9629	6.63843	7.01453	7.14355	7.16787	7.4538	7.62568	7.05623	6.97113	6.66512	7.0683	7.69137	7.70029	7.8895	7.91557	6.95459	7.02889	6.58155	6.70883	6.37525	6.59868	6.94489	7.54946	7.17662	6.98343	6.56709	6.64651	6.5517	6.32291	6.6658	6.92767	6.44695
AT1G15140	7.39604	6.76658	7.11054	6.87382	6.90251	6.29046	6.16643	6.16707	7.11857	6.4532	7.0032	6.67859	6.20196	5.98607	5.89949	5.843	7.09625	6.34786	6.79627	7.10412	6.90556	6.62148	6.4145	6.01987	7.15239	6.60873	6.9138	6.92739	7.11287	6.43772	6.48998	6.1866
AT1G15150	-1.53866	-3.87954	-1.8126	-3.16071	-1.70756	-3.08563	-1.8776	0.588502	-1.03341	-3.21965	-1.80023	-2.92709	-4.12804	-1.95945	-2.93333	0.108186	-1.46365	-3.28483	-1.44731	0.793752	-0.457752	-2.66732	-2.37098	-1.49019	-1.07364	-3.31091	-0.749824	-0.0372657	0.0713846	-0.800068	-1.71502	-0.156101
AT1G15165	1.73514	2.53563	1.4851	1.14362	1.34221	1.46598	1.18018	1.74599	1.79667	2.55627	2.03209	0.297506	0.73654	0.890803	0.74554	1.29129	1.54354	2.15673	2.18939	2.53033	1.89013	2.18248	1.47269	0.905215	1.57686	2.59095	2.58908	2.52661	2.71453	2.19209	2.22649	2.0369
AT1G15170	2.76059	2.97237	3.12283	2.43376	2.24627	2.50327	2.82471	2.09799	2.91765	2.731	4.33059	3.00326	1.40349	2.58921	2.00144	2.50432	2.63905	2.60299	2.87929	3.31653	2.97611	3.81601	3.56946	2.29261	2.71444	2.80092	2.67411	3.03987	2.9547	4.06329	4.25612	2.64976
AT1G15175	-0.358551	0.660313	1.27631	1.20669	0.901401	1.04921	0.54216	1.97782	-0.458598	0.610947	0.746558	0.697074	-0.606232	0.711902	-0.0292995	1.17634	-0.603075	0.475291	1.33301	1.25757	1.23024	0.958278	0.916484	1.79308	0.119813	0.320901	1.44543	1.84394	1.32971	0.914268	0.835772	2.03901
AT1G15180	2.72918	2.95722	3.08514	2.53713	2.62713	1.96344	2.25131	2.73585	2.76383	3.04481	3.30718	2.19619	1.58172	1.78451	1.45054	2.59734	2.11123	3.0528	3.66296	3.96848	3.62904	4.23596	3.35347	2.7551	2.57635	3.03849	3.83054	4.15323	3.99078	4.2616	4.22742	4.43498
AT1G15190	-1.72518	-4.0234	-2.79748	-3.1569	-4.12274	-4.81598	-3.60247	-2.75753	-1.25535	-5.37627	-2.34807	-4.34597	-2.37118	-5.12406	-4.81957	-3.59645	-0.897048	-3.98968	-3.23517	-3.78707	-5.16148	-3.6896	-4.54255	-4.06999	-0.921118	-4.3491	-3.76065	-3.63577	-3.81069	-5.13121	-3.99618	-4.81206
AT1G15200	5.07349	5.52403	5.3724	5.25902	5.45298	5.26807	5.20826	5.22339	5.24338	5.48545	5.46462	5.38451	5.48183	5.44529	5.25941	5.56195	5.3018	5.63137	5.54831	5.49982	5.51586	5.54968	5.46692	5.53275	5.1678	5.68447	5.19042	5.58877	5.5805	5.46126	5.45662	5.47497
AT1G15215	0.61829	2.05846	1.75476	1.98695	1.82088	2.19702	2.12245	2.77161	0.424087	2.20306	1.95015	0.709826	1.56369	2.09839	1.82185	2.96863	0.621542	2.2924	2.54643	2.62453	2.50455	2.53878	2.20709	2.17326	0.502118	2.40999	2.32609	2.70327	2.79419	2.78501	2.77052	2.9473
AT1G15220	3.96036	2.44818	2.36668	2.39453	2.22457	2.24582	2.46651	2.42097	3.83286	2.38031	2.35934	2.4829	2.23716	2.31214	2.2652	2.20555	3.60309	2.59234	2.50308	2.66059	2.53162	2.34948	2.42637	2.372	3.66239	2.39472	2.1755	2.49764	2.63054	2.70587	2.5819	2.61671
AT1G15230	3.98243	3.64357	3.60009	3.64452	3.8575	4.25624	4.49523	4.19914	3.93014	3.48725	3.35752	3.51843	3.47949	4.17072	4.10503	4.30252	3.60315	3.65803	3.85671	3.81266	3.92848	4.33134	4.26775	3.89577	3.84078	3.44042	3.67529	3.84964	3.88425	4.57043	4.45703	4.10987
AT1G15240	5.35734	5.18275	5.33125	5.29226	5.46747	5.83256	5.88483	5.62844	5.45799	5.27431	5.49551	5.26838	5.57515	5.92719	5.92826	5.80804	5.38865	5.30959	5.58172	5.44116	5.37344	5.67708	5.85557	5.73411	5.31647	5.3221	5.58056	5.54553	5.35841	5.86196	5.90427	5.64023
AT1G15250	2.03983	3.84346	3.27683	3.68933	3.80975	3.05116	2.68913	3.231	1.67764	3.74637	3.47902	3.15477	3.17729	2.58805	2.60846	3.02697	1.89137	3.87617	3.67789	4.11778	4.07485	3.37993	2.98807	3.26102	1.95865	3.81044	3.18938	3.67878	4.15285	2.97975	3.09442	3.07841
AT1G15260	1.85687	3.76331	3.23986	2.87743	3.07528	3.59348	3.16227	3.84153	1.9541	3.93192	3.248	2.3163	2.04496	2.80528	2.35813	3.23538	1.42649	3.97183	4.25313	4.4928	4.06666	4.24558	3.26491	2.37496	1.43683	4.26725	4.30041	4.72972	4.78635	4.85019	4.33311	4.90102
AT1G15270	6.64628	6.66274	6.71824	6.82796	6.92277	6.94316	6.99216	6.89389	6.68456	6.52107	6.62108	6.54807	6.95992	6.91713	6.93604	7.37582	6.53081	6.62192	6.75169	6.76418	6.8147	6.90214	6.73953	6.98056	6.54081	6.5178	6.82938	6.82769	6.80035	6.96775	6.78837	6.87884
AT1G15280	5.36783	6.03324	5.83404	5.95985	6.00794	6.13144	5.9805	5.9727	5.35519	6.01494	6.00068	6.11192	5.96442	6.02535	5.94342	5.98634	5.44573	6.05712	5.98314	5.92566	5.7869	5.99586	5.98458	5.90451	5.36289	6.07589	5.73013	5.99987	5.99831	6.03758	5.94488	5.79388
AT1G15290	4.23265	6.25788	5.87539	5.64885	6.01385	6.66372	6.57026	7.12745	4.17703	6.42399	5.89345	5.18223	5.33899	6.16833	5.97888	6.99703	4.12512	6.6473	6.7912	6.96562	6.94533	7.28566	6.94814	6.70549	4.2952	6.72549	6.93604	7.1341	7.21151	7.73718	7.59621	7.75304
AT1G15300	1.17668	1.3804	1.42992	1.18695	1.07965	1.3455	1.42542	1.42106	1.18339	1.48235	1.42709	1.2778	1.48968	1.568	1.91086	1.87851	1.17837	1.45523	1.02014	1.08192	0.70946	1.15239	1.10457	1.32015	1.0023	1.403	0.951591	0.745673	0.948445	0.743903	1.30569	1.20906
AT1G15310	1.29769	1.49795	1.52031	1.67356	1.91041	0.564435	0.725712	1.60511	1.30958	1.70448	1.78952	1.29246	1.73647	0.917296	1.19224	2.15476	1.10553	1.73211	1.80922	1.92802	1.44195	0.749264	0.491141	1.94842	1.47924	1.82744	1.60198	1.59941	1.45715	0.55561	0.450167	1.74462
AT1G15340	5.74811	5.94212	6.03511	5.88711	5.83538	5.99261	5.98042	6.15972	5.62376	5.75201	5.77933	5.67929	5.39934	5.77045	5.7673	6.21123	5.48975	5.90252	6.07953	6.02294	5.61612	6.03892	5.83674	5.87893	5.50478	5.97141	5.87115	6.25832	5.90812	6.15956	6.26471	6.64238
AT1G15350	5.64193	4.22132	4.23168	4.19373	3.6289	4.54936	4.52571	3.68629	5.90636	4.39791	4.41405	4.32756	3.91252	4.68296	4.17827	3.92789	5.64326	4.58379	4.13495	3.93523	3.70218	5.25507	5.22613	4.34985	5.8511	4.23936	3.93769	3.91785	3.37506	5.29501	5.11693	4.25032
AT1G15370	5.89106	5.5345	5.5792	5.57083	5.53592	5.45965	5.50925	5.36674	5.60064	5.27256	5.07391	5.15879	5.36027	5.31837	5.34909	5.13867	5.47438	5.29437	5.18659	4.93799	4.87674	4.931	4.98814	5.20904	5.61237	5.26557	5.15187	4.88515	4.78096	4.86797	4.77597	4.96366
AT1G15380	-4.75928	-4.73255	-4.93679	-3.40036	-4.12274	-3.32811	-1.29417	-0.441436	-4.84636	-5.37627	-4.95031	-4.65755	-2.67551	-1.95277	-2.28078	0.367569	-4.25425	-5.15492	-4.07052	-4.61288	-4.74336	-4.79639	-2.70762	-1.79341	-3.66209	-5.57777	-3.75348	-4.6416	-4.5247	-3.63169	-1.99159	-0.787451
AT1G15385	-4.75928	-3.18605	-2.64129	-3.5357	-3.37493	-5.2147	-4.34914	-3.68315	-2.30016	-4.63479	-3.08862	-2.41608	-2.55942	-5.05725	-3.22265	-4.84337	-2.94828	-5.55877	-5.14805	-4.93716	-4.74336	-5.25587	-3.83936	-1.21166	-3.50379	-5.57777	-5.25939	-4.78793	-5.04005	-5.13121	-4.13475	-2.94449
AT1G15390	3.22106	3.39403	3.73506	3.57807	3.72464	3.53023	3.40875	3.84416	3.04908	3.37319	3.80354	3.48074	3.38869	3.19015	3.33962	3.96519	3.16074	3.52755	3.76511	4.01249	4.17182	4.04918	3.83271	3.88598	3.18365	3.5409	3.68239	3.90028	4.1018	3.80647	3.7912	4.14596
AT1G15400	4.92483	5.0482	5.31367	5.40893	5.21251	5.5202	5.64716	5.16409	4.93659	4.81986	5.40316	5.59291	5.2584	5.76222	5.65297	5.1677	5.08237	4.97786	5.12591	4.76978	4.99101	5.4977	5.72132	5.42493	4.97163	4.81768	4.8059	4.82271	4.74283	5.4371	5.50215	5.24975
AT1G15405	1.04433	-0.017363	0.466474	0.250323	0.234993	0.980246	0.836157	0.19838	-0.380003	-1.79393	-1.34006	-1.40881	-1.48252	-0.236877	0.881203	0.24304	-1.18337	-1.34532	-0.880568	-1.41942	-1.06493	0.360963	0.287022	0.016163	-1.04515	-1.91263	-1.28067	-1.40892	-1.56342	0.370526	0.726111	0.167772
AT1G15410	2.72077	3.38944	2.3538	1.67218	1.20575	2.71696	1.70774	2.22739	3.2479	3.56772	3.4817	0.974085	0.583059	1.07843	0.972239	2.4334	2.94637	3.42636	3.49109	3.63689	3.43591	4.69092	3.47481	2.64893	2.49566	3.7166	3.43813	3.67507	3.71476	4.86588	4.45436	4.75885
AT1G15415	0.214986	1.66298	2.62381	2.82754	1.73953	1.11742	1.4045	-0.888687	0.630494	1.70025	2.86078	3.01553	2.6842	1.04736	1.6157	-0.417962	0.632504	1.84582	0.634719	0.205648	0.377086	1.56187	2.01004	0.76544	0.476792	0.858658	0.424185	0.150106	-0.632631	0.303986	1.50114	0.257043
AT1G15420	5.12718	4.79685	4.42191	4.39757	4.17377	3.16979	3.03178	3.60075	5.25028	5.07653	4.84313	4.5745	4.01668	3.51703	3.1037	3.65726	5.66792	4.84106	4.38477	4.46135	4.29468	3.79466	3.78018	4.1336	5.42002	4.98205	4.13812	4.27857	4.18791	3.2229	3.30902	3.31072
AT1G15430	5.18581	4.27479	5.07901	4.6078	4.23972	3.91652	4.70089	3.29795	5.3746	3.93469	5.93375	5.59166	4.83195	4.41522	4.60411	3.12026	5.66364	3.97262	3.6472	3.5008	3.78992	3.95481	4.68441	4.12538	5.63421	3.54752	3.36476	3.23712	3.17728	3.35372	4.37123	3.18427
AT1G15440	4.26527	5.71125	5.11848	5.26233	5.18814	4.19918	3.67526	4.39391	4.2993	5.90676	5.44167	5.32315	5.05701	4.34564	3.82108	4.32314	4.66581	5.67034	5.49272	5.57545	5.15748	4.27241	4.16999	5.07739	4.53652	5.93564	5.18607	5.24466	5.11033	3.62814	3.45629	3.86141
AT1G15470	4.27458	4.53106	4.42573	4.67957	4.64277	4.37226	4.3078	4.20279	4.0928	4.43883	4.3302	4.47323	4.68256	4.13704	4.2948	3.99006	4.09525	4.37366	4.45974	4.52547	4.36279	4.10982	4.10729	4.43254	4.19062	4.43104	4.44025	4.33241	4.32643	3.89073	3.8462	3.85863
AT1G15480	3.62889	3.65478	3.42538	3.51071	3.04287	2.12086	1.89635	2.96358	3.34685	3.60882	3.50578	3.30169	2.64267	1.93677	1.8265	2.82121	3.51042	3.6606	3.55909	3.827	3.32278	2.22104	2.35029	3.41387	3.54737	3.79946	3.41111	3.58561	3.22972	1.44222	1.29424	2.51835
AT1G15490	2.8531	3.1141	2.61319	2.58589	2.64508	2.90614	2.97895	2.88238	3.07422	3.06926	2.79436	2.23124	2.69541	3.04001	2.81014	2.76139	3.22345	2.9533	3.39047	3.18025	3.11138	3.40407	3.11546	2.45842	3.0596	3.28254	3.43784	3.13515	3.33541	3.60677	3.47091	3.01199
AT1G15500	5.80852	6.0069	5.99864	5.7638	5.85702	6.14625	6.09783	6.23582	5.74501	6.10413	6.47001	5.6209	5.49802	5.9128	5.7067	6.62995	5.5357	6.14284	6.45755	7.126	6.6386	7.26919	6.95211	6.60575	5.69793	6.30332	6.39782	6.86601	6.60335	7.26162	7.22313	6.79778
AT1G15510	0.646436	4.17958	3.32849	2.97729	2.93513	2.29664	1.70851	3.31712	0.652027	4.39186	4.08785	2.82765	2.24626	1.84056	1.24182	3.12815	1.43136	4.27761	4.4848	4.60151	3.90989	3.0978	2.35258	2.90234	1.22184	4.65401	4.11537	4.40673	4.14275	2.73234	2.44771	3.22654
AT1G15520	0.912581	6.09561	8.76126	8.85039	7.94106	6.44	8.53231	4.32662	0.590038	5.51845	9.25144	11.2139	9.95358	7.52128	8.55761	7.21618	2.28948	5.12709	3.76691	3.4725	5.77586	6.38028	8.38604	8.39398	0.273	2.98388	2.83866	2.46136	2.46592	3.40351	6.76299	5.31466
AT1G15530	6.23609	4.97527	5.34421	4.78948	4.45629	4.41795	4.86273	4.51099	6.28712	4.26003	6.26392	5.10153	4.21372	4.65937	4.48647	4.25624	6.10765	4.47226	4.31979	4.16704	4.05298	4.55242	4.83956	4.49972	6.09252	4.3367	3.85747	4.23855	3.69288	4.32698	4.74009	4.22598
AT1G15540	-4.75928	-4.73255	-5.1474	-3.23579	-5.17579	-5.2147	-5.14839	-5.34703	-4.73118	-5.37627	-2.6775	-3.22381	-5.17425	-4.01749	-5.18041	-5.25854	-4.76251	-5.15492	-3.56924	-4.20154	-4.74336	-4.6344	-4.31639	-5.18596	-4.63622	-5.33064	-5.25939	-5.22005	-5.04005	-4.18212	-5.1225	-4.97583
AT1G15550	-1.37796	-0.297214	-0.815312	-1.40259	-1.17193	1.9969	1.85515	1.8976	-3.09128	-0.691929	-0.0154237	-1.20646	-0.117164	1.58979	0.946576	3.03989	-1.88891	-0.200448	1.03811	0.813556	0.895614	3.83006	2.67683	-0.35045	-2.54008	0.156157	0.729558	0.89281	0.934153	3.97485	3.49039	2.50255
AT1G15570	1.24467	0.504305	0.390368	0.367031	0.321506	-1.05676	-1.14183	-1.26034	1.53444	-0.0331364	-0.261583	-0.905544	0.117885	-0.510903	-1.37117	-0.237368	1.11807	0.420144	0.35696	0.818991	1.30272	0.689518	0.115506	1.21874	1.57066	0.245305	0.735041	0.691405	1.03307	0.0304603	0.11555	0.577905
AT1G15580	3.12848	0.956906	0.35487	-0.109986	-0.115819	-0.822683	-3.99164	0.0925264	3.05454	0.3772	-0.265875	0.511072	0.123918	-0.695052	-1.57486	0.112198	3.07521	0.472586	0.793433	0.356692	-0.401464	-1.09904	-1.69725	-0.465123	3.16807	0.73315	0.531979	0.837025	0.0593047	0.0220048	-0.815258	1.16077
AT1G15660	2.67629	3.10318	2.75264	2.6377	2.97197	3.07451	3.13934	2.5946	2.53395	3.10381	2.41433	2.59296	2.84328	2.86099	2.86448	2.27423	2.8992	3.17714	2.80302	2.50837	2.9512	2.93777	3.01394	2.9041	2.63312	3.01655	2.73804	2.43206	2.92709	2.66518	3.04871	2.607
AT1G15670	6.12595	6.18352	6.32715	6.92024	6.37802	6.38269	6.60355	5.03244	6.2392	6.48128	6.11186	6.72421	7.31821	6.76953	6.88098	5.03531	6.2808	6.82806	6.00237	4.96637	5.55482	5.89115	6.4624	5.92905	6.4496	5.92742	5.49644	4.84267	4.34989	5.03781	5.59255	4.12108
AT1G15690	8.80111	9.6918	9.03356	9.02131	9.37087	9.09383	8.89754	9.21385	8.9236	9.90384	9.1492	8.33459	9.01713	8.64358	8.64217	9.10934	8.59878	9.80761	9.68557	9.92565	9.75966	9.26161	8.74798	8.77331	8.55359	10.0778	9.73852	9.8174	10.2352	9.6886	9.52859	9.38401
AT1G15700	0.608828	1.986	1.77208	2.05325	1.8695	1.97373	1.56116	2.26578	0.614394	1.89304	1.6556	2.37076	2.12549	2.39168	2.18476	1.94111	0.828315	2.11669	1.92397	1.76815	1.77381	1.76988	1.98643	2.51569	0.960476	1.88045	1.90391	1.67508	1.54178	1.51867	1.42609	1.90727
AT1G15710	4.41286	4.15851	4.13251	4.28743	4.38639	3.53699	3.21376	4.01054	4.21826	4.21569	4.00302	4.30993	4.0242	3.44975	3.22384	3.54062	4.41501	3.87278	4.316	4.48458	4.54804	3.88905	3.70938	3.9769	4.40262	4.12388	4.45603	4.15835	4.77333	3.67644	3.45066	3.64652
AT1G15720	2.41357	0.567889	0.722779	0.290284	0.514375	0.0486863	0.20789	-0.157255	2.36398	0.921628	0.957938	0.913822	0.499381	0.134536	-0.58795	0.210179	2.50109	0.724088	0.681102	0.497198	0.75242	0.300639	0.564281	0.623247	2.65676	0.653616	0.375773	0.708605	0.56644	0.266506	0.45399	0.260605
AT1G15730	5.36681	4.8082	4.99285	4.80076	4.76471	5.26968	5.02105	5.12866	5.17537	4.73536	5.04435	4.75603	4.28291	5.10342	4.65459	5.1035	5.03667	4.816	5.16738	5.42815	5.10487	5.61231	5.22124	5.04196	5.23437	4.85014	5.20938	5.55907	5.29664	5.77241	5.67753	5.69293
AT1G15740	4.33605	5.51369	5.86309	6.07237	5.80321	7.31644	7.62053	7.54639	4.58357	5.50852	5.37648	6.0315	5.92769	7.44948	7.86944	7.40352	4.26617	6.10512	5.99486	5.67398	5.6265	6.74349	7.09976	6.7997	4.39812	5.50939	5.96402	6.31301	5.63742	7.22504	7.28968	7.37293
AT1G15750	6.49224	7.38463	7.23195	7.48925	7.84213	8.44713	8.61119	7.53293	6.70726	7.57416	7.1686	7.83201	8.43725	8.61831	8.67821	7.71942	6.80897	7.66451	7.23066	6.7611	7.5302	8.22918	8.70439	7.51155	6.59138	7.58987	7.27778	6.76737	7.44384	8.40079	8.51732	7.2426
AT1G15760	-3.75151	-1.53145	-2.01999	-2.58676	-1.82784	-2.26844	-2.09245	-2.50089	-2.37737	-1.88511	-1.76463	-1.62905	-1.60985	-1.99775	-1.87269	-2.41401	-1.64878	-2.27286	-1.5802	-1.83302	-1.08573	-1.09721	-1.7776	-1.60342	-2.12716	-1.72515	-1.50696	-2.41404	-0.748288	-1.01762	-1.40326	-1.88631
AT1G15780	6.31292	6.05164	6.39535	6.0768	6.37407	6.41544	6.59037	6.37585	6.42501	6.03896	6.63257	6.73569	6.65768	6.71691	6.71493	6.61366	6.60543	5.96189	6.04875	5.94329	5.97411	6.16113	6.54416	6.4871	6.51828	6.06818	6.0359	6.07149	5.94037	5.99813	6.21383	5.98196
AT1G15790	2.93132	4.72189	5.33501	5.88152	5.51468	5.53294	5.73729	5.96541	3.16323	4.83263	4.94791	6.10825	5.67319	5.8845	6.06604	5.58694	3.49339	4.85528	4.83574	4.25439	5.14829	4.86434	5.65963	5.98875	3.39963	4.66654	4.86266	4.53002	4.72499	3.98497	4.24731	4.70527
AT1G15800	4.37938	2.59329	3.25499	2.97364	2.4599	3.00464	3.30503	1.91398	4.62082	2.2966	3.46194	3.85956	2.75835	3.27777	3.23485	1.76937	4.66478	2.23543	2.08926	1.76139	2.32334	2.71665	3.36972	2.47657	4.49395	2.09517	1.60272	2.06455	1.60821	2.55792	3.01563	1.25912
AT1G15810	3.06592	4.91418	4.37605	4.61924	4.96764	4.63916	4.58971	4.68417	3.08879	4.88695	4.59892	3.80301	4.73147	4.41994	4.35852	4.93548	3.03783	4.80953	4.84242	5.01454	5.02129	4.64047	4.48316	4.51592	3.07543	4.98156	4.9032	4.91526	5.12524	4.53879	4.5384	4.23483
AT1G15820	10.9512	8.29577	10.3927	9.75783	8.58827	7.46897	7.24156	11.0541	10.4595	7.61296	10.0264	9.55342	7.44694	6.63582	6.68736	10.5977	9.8466	7.29684	10.1859	10.5982	9.40832	8.23079	7.78598	10.8328	10.3346	7.81999	10.2228	10.9738	9.67879	8.30656	8.54413	12.2731
AT1G15830	1.75933	-1.12298	0.661711	-0.371721	-1.70642	-2.91963	-2.80015	1.09941	1.8738	-1.04679	-0.0722631	-1.67797	-3.31094	-3.58277	-2.93333	0.298245	1.50072	-1.82859	0.134263	0.0976488	-0.959998	-1.59745	-1.46348	0.523902	1.55201	-0.699806	0.0810608	0.914267	-0.491216	-1.71221	-0.861449	4.03597
AT1G15860	4.75162	5.06336	5.2037	5.46246	5.12846	5.24036	5.44854	5.25168	5.04773	5.21984	5.29786	6.0724	5.87959	5.58575	5.83251	5.44073	4.94729	5.18114	5.00674	4.82652	4.96422	5.0052	5.1892	5.29555	4.99572	5.07503	5.04964	4.93149	4.87567	4.92859	4.97066	5.15418
AT1G15870	-1.90738	0.824157	0.343114	0.338452	0.366186	-1.31171	-0.858973	-0.897986	-2.22831	1.16846	0.712509	1.02703	0.877638	0.211357	-0.125351	-1.3588	-0.479961	1.09892	0.921301	1.77386	1.35536	-0.136903	0.334658	0.589145	-1.13765	1.38746	-0.234891	0.819478	1.21808	-1.36609	-1.59359	-0.991582
AT1G15880	5.40226	4.70572	5.21813	5.12677	4.93646	5.49501	5.65243	5.16311	5.57927	4.67972	5.21466	5.53859	5.20255	5.89715	5.79171	5.15451	5.40054	4.92501	4.66498	4.52639	4.97447	5.61857	5.86342	5.54303	5.32725	4.65859	4.69846	4.6238	4.38516	5.4517	5.5292	4.93657
AT1G15885	-0.798888	0.649684	0.802861	0.489649	0.433885	1.02205	1.29775	0.5962	-0.560576	0.422857	0.873374	-0.0516289	-0.0583682	0.693464	0.781468	0.954151	-0.897733	0.750154	0.825298	0.980867	1.05501	1.82663	1.28184	0.850847	-0.560557	0.373413	0.812304	1.25021	1.055	1.93367	1.91993	1.27305
AT1G15890	1.70463	2.5687	3.38297	3.26441	2.5355	3.41402	3.37488	3.63982	1.76114	2.32865	3.81857	3.93908	2.63371	3.34218	3.35529	3.43299	1.80831	2.55805	2.76266	2.9816	3.0275	3.32643	3.5871	3.44652	2.1225	2.22445	2.49011	2.91675	2.39739	3.18879	3.43215	3.05414
AT1G15900	-2.20445	-2.44611	-1.47117	-3.16132	-1.48362	-1.84162	-1.39406	-2.59253	-1.68459	-3.11484	-1.38403	-3.86699	-1.81767	-2.03814	-3.18968	-3.50198	-2.7549	-3.79207	-2.21921	-2.12374	-2.47312	-2.06755	-1.29989	-1.80092	-2.35287	-4.00448	-3.36872	-2.93442	-1.85663	-2.84059	-2.53107	-2.57583
AT1G15910	2.37449	3.15495	3.17863	2.76189	3.03436	3.68934	3.40927	3.2767	2.05096	2.8482	3.18828	2.21977	2.74718	3.40187	3.05521	2.90862	1.8889	3.17186	3.25245	3.25955	3.41901	3.87384	3.53466	3.02219	2.17608	3.17458	3.11509	3.27255	3.64575	3.9799	3.98903	3.58069
AT1G15920	5.15326	3.98266	4.20765	4.26147	3.99585	4.51427	4.82493	4.20396	4.82367	3.37041	3.72137	4.3738	3.71234	4.51673	4.54619	3.86653	4.59783	3.69799	3.44941	3.45311	3.72895	4.41727	4.966	4.35664	4.75792	3.53565	3.38403	3.30289	3.16619	4.3846	4.52835	3.90556
AT1G15930	5.57467	6.84712	6.68057	6.8866	7.08616	7.09301	6.80581	6.36543	5.38292	6.74763	6.5738	6.62292	6.73076	6.50771	6.36467	6.02011	5.72861	6.78646	6.52236	7.03633	7.18989	7.24966	7.22645	6.7669	5.62404	6.70057	6.41755	6.71773	7.17905	7.08967	7.1953	6.39297
AT1G15940	4.55164	4.81201	4.52187	4.34711	4.61865	4.65159	4.61068	4.70094	4.49916	4.81408	4.80061	4.36121	4.77987	4.6641	4.66108	4.93076	4.88007	4.96001	4.60635	4.35112	4.46828	4.61116	4.64853	4.77594	4.46525	4.89228	4.57895	4.46938	4.59559	4.51495	4.5036	4.60609
AT1G15950	7.47342	7.03515	7.36128	7.28133	6.92623	6.96441	7.11128	7.76594	7.54719	7.04367	6.89516	7.08042	7.05787	7.09126	7.22477	7.74843	7.42797	6.79003	6.64303	6.56533	6.75138	6.98414	7.27301	7.70497	7.5343	6.85156	6.63192	6.68192	6.45356	6.64602	6.82816	7.55991
AT1G15960	3.41258	2.29137	1.98937	1.20269	2.17248	2.86652	3.45663	3.93183	3.44323	2.48376	2.13171	0.947227	1.60689	2.99857	2.7697	3.37893	3.51792	2.30551	2.37609	2.42149	3.08985	3.75782	3.68173	2.69691	3.62539	2.47688	2.66194	2.6196	3.15232	4.26622	4.45369	4.29853
AT1G15970	4.47188	3.85749	3.7243	3.85826	3.76284	3.62402	3.79531	3.60688	4.71057	4.04335	3.7863	4.13874	3.8946	4.03588	4.07487	3.48831	4.45388	3.9815	4.04795	3.77401	3.89652	3.55129	3.71304	3.50595	4.57415	3.9994	3.99182	3.80037	3.8904	3.68681	3.83572	3.62665
AT1G15980	7.14076	6.38375	6.71939	6.08357	6.49812	6.58574	6.20006	6.95544	7.03579	6.3978	7.0511	6.44324	5.39301	5.81041	5.65526	6.86193	6.84502	6.34132	7.18465	7.67874	7.76806	7.53316	6.71076	6.47161	7.01428	6.71703	7.40336	7.66354	8.14523	7.91124	7.71317	8.1166
AT1G16000	3.93598	4.10499	4.31363	4.60054	4.43911	3.48347	3.3041	3.69307	3.6369	3.80679	3.8383	4.33162	3.62111	3.24069	3.09546	3.05443	3.9253	3.78267	3.71632	3.92743	4.1529	3.16935	3.40825	3.88373	3.90503	3.86749	3.66371	3.7156	3.99925	2.68916	2.58471	2.83375
AT1G16010	7.04875	5.65945	5.50566	5.63487	5.70909	5.81105	5.91987	5.90464	7.15847	5.84702	5.60243	5.77423	5.82954	6.02464	6.13949	5.99484	6.97677	5.70612	5.58535	5.62429	5.41382	5.68794	5.85031	5.71868	7.01753	5.77263	5.73892	5.65777	5.50829	5.74749	5.82878	5.78513
AT1G16020	4.0745	4.20957	3.861	3.75003	3.86392	3.48987	3.3686	4.31583	4.41285	4.41891	4.2809	3.61455	3.82222	3.49477	3.13352	4.2554	4.00534	4.12955	4.59641	4.67487	4.40642	4.08466	3.54063	3.91392	4.08245	4.47462	4.57275	4.67635	4.7056	4.36187	4.14302	4.40631
AT1G16022	-3.1641	-2.86429	-2.15349	-3.5357	-2.70982	-3.03372	-4.24345	-2.84566	-1.61561	-2.91794	-2.75113	-4.71586	-2.51706	-2.82497	-2.28995	-2.67569	-2.08301	-3.01566	-2.40227	-2.46948	-3.07638	-1.86615	-1.77105	-3.19503	-2.18694	-3.44682	-2.14048	-2.01504	-1.97495	-1.61115	-1.7277	-2.80481
AT1G16030	2.66597	1.95518	2.12871	1.89988	2.01423	2.44926	2.63707	2.80348	2.49258	1.97214	1.5908	1.19072	2.32896	2.68572	2.18589	3.2262	2.66846	1.89411	2.54745	2.45112	1.97985	2.64218	2.30248	2.49693	2.57427	2.08953	2.41965	2.49355	2.24294	2.69824	2.74742	2.65304
AT1G16040	2.29302	3.2557	3.23096	3.70229	3.62926	3.9643	4.03457	3.94792	2.24548	3.22031	3.01066	3.40134	3.83754	3.82563	4.06404	3.94437	2.20337	3.27319	3.40088	3.24913	3.22828	3.32154	3.70268	3.80409	2.47681	3.10805	3.64967	3.2908	3.23666	3.44811	3.49329	3.38782
AT1G16060	0.821611	1.4474	1.85462	2.12668	1.96791	2.23916	2.49481	3.04393	0.962723	1.62282	1.45796	1.70446	1.89522	2.40542	2.13066	3.10252	1.03846	1.4916	1.96307	2.73465	2.65868	2.25867	2.27605	2.56277	0.87232	1.60529	2.32183	2.79118	2.69189	2.44622	2.32051	2.68406
AT1G16070	-2.97222	-2.40868	-1.84507	-2.53453	-2.34562	-2.77137	-1.80223	-3.4664	-2.78286	-1.96884	-3.31507	-3.33173	-2.7636	-2.1468	-2.37531	-3.07251	-1.55524	-1.98542	-2.27817	-3.28004	-2.0362	-1.33435	-2.92802	-3.61056	-3.05134	-1.82789	-1.43812	-1.90932	-1.31211	-2.65597	-2.38212	-2.22253
AT1G16080	6.16665	5.95217	6.08509	5.46939	5.93743	5.82445	5.61558	5.93847	5.93096	5.78433	6.04834	5.37448	4.8059	4.95482	4.80457	5.39468	5.75734	5.74457	6.17573	6.4421	6.78467	6.44563	5.84616	5.31424	5.92655	5.91138	6.429	6.31707	7.00839	6.56935	6.5816	6.66377
AT1G16090	2.16068	3.45998	4.66551	4.47231	4.15964	4.16241	4.51383	3.13384	1.98698	2.87658	5.26168	5.03109	4.44462	3.94053	4.33654	3.12385	3.15155	2.71342	2.50598	2.5916	3.84533	4.1131	4.71267	4.60123	2.87331	2.14635	2.07295	2.26295	2.4574	3.25016	3.99305	2.54272
AT1G16110	4.10004	5.30158	5.46962	5.44659	5.01866	5.32023	5.03592	5.34117	4.44846	5.30205	5.64713	5.45203	4.80554	5.35005	5.10396	4.88637	4.56787	5.55647	5.27936	5.05116	5.10418	4.72012	5.03265	5.46108	4.30151	5.15028	5.01766	5.2788	4.54185	4.16194	4.30543	4.59479
AT1G16130	4.85621	3.57499	3.23598	2.62989	2.59453	2.8943	3.34002	2.62708	5.21177	2.91046	5.36176	3.26979	2.50429	3.16321	3.21583	2.09976	5.34833	3.23291	2.59239	2.04284	2.52235	3.00611	3.22078	2.60545	5.37704	2.60216	1.72348	1.83116	1.35468	2.49907	3.58518	1.59307
AT1G16150	-0.872575	-1.882	-1.75673	-1.52502	-2.13127	-1.12735	-1.95361	-1.19029	-0.702159	-3.49422	-1.8549	-0.0296971	-1.09605	-0.790264	-1.37663	-2.64799	-0.661839	-3.44644	-2.40974	-1.47085	-0.0163529	-0.494929	-0.166718	1.28733	-0.593778	-3.96187	-2.89392	-3.16592	-2.75407	-2.67708	-2.11591	-3.75276
AT1G16170	3.36422	2.55384	2.3977	2.25947	2.48808	3.25828	3.36083	2.79689	3.91085	2.56888	2.73604	2.33145	2.41019	3.1653	3.10382	2.99652	3.67269	3.19361	2.95405	2.95858	2.94393	4.0206	3.89192	2.48399	3.72466	2.72716	2.72574	2.90283	3.06761	4.40472	4.62361	3.83692
AT1G16180	7.69272	7.24635	7.5193	7.8167	7.67638	8.16637	8.27092	8.0565	7.70751	7.41805	7.53752	8.11722	7.97711	8.13512	8.40209	8.14923	7.65166	7.35235	7.20618	7.18981	7.31399	7.70116	7.9451	7.83751	7.81902	7.18186	7.24904	7.25586	7.11612	7.70922	7.74606	7.54911
AT1G16190	4.63493	4.74739	4.00201	3.38006	3.78265	3.62146	3.53587	3.35984	4.69441	4.85077	4.37107	3.19252	3.4656	3.54659	3.37006	3.29218	4.81808	4.77424	4.17396	4.37455	4.33794	4.04861	3.73693	3.33493	4.73434	4.96339	4.15615	4.28206	4.35228	4.00699	4.09282	3.78286
AT1G16210	5.65398	5.91232	6.03569	6.06686	6.23652	6.24392	6.45494	6.15308	5.7001	5.78923	5.89365	6.15831	6.27273	6.41885	6.60436	6.17399	5.80907	5.81934	5.7805	5.70934	5.80022	6.0187	6.30706	6.19177	5.64882	5.76618	5.66564	5.77477	5.7721	5.90351	6.06094	5.83896
AT1G16220	-0.883431	0.566776	0.878248	0.154723	0.79679	1.18544	1.21595	-1.54498	-1.05417	0.519559	1.84362	0.815585	0.849092	1.2749	0.970848	-1.07661	-0.0515885	0.740278	0.0789322	0.144394	1.48401	1.5272	1.92765	0.246291	-0.876694	0.526716	0.352497	0.00586957	1.51179	1.29149	1.28154	-0.905914
AT1G16240	7.08931	5.44282	5.873	5.758	5.6623	6.15836	6.34291	5.86277	7.37361	5.58012	6.06419	6.33428	6.0414	6.52061	6.55781	5.966	7.19123	5.69691	5.58468	5.35567	5.54282	5.99251	6.33513	5.96961	7.30694	5.5043	5.48523	5.42234	5.27819	6.04703	6.15221	5.96721
AT1G16250	3.20098	2.8808	2.80802	2.94582	2.8408	3.71739	3.85351	3.1881	3.39209	2.43484	3.07014	3.06132	2.68901	3.62676	3.90214	3.41154	3.09091	2.97678	2.80816	2.97199	2.88686	3.83547	3.97038	3.38761	3.3402	2.68144	2.82167	2.85972	2.5636	3.75731	3.81689	3.46828
AT1G16260	3.7315	6.02017	5.90507	6.25548	6.15673	6.84147	6.62875	6.32592	3.67018	6.17635	5.95643	6.39721	6.01929	6.88485	6.63744	6.01703	4.00911	6.34927	6.01386	5.81782	6.43393	6.73579	7.10185	6.82866	4.04491	6.15381	5.98693	5.86914	5.8707	6.18201	6.25209	5.64878
AT1G16270	5.26008	5.28108	5.23425	5.25548	5.45032	5.80037	5.89167	5.74051	5.21036	5.23265	5.23482	5.33617	5.5417	5.90958	5.82889	5.5606	5.09515	5.17875	5.08087	5.13952	5.31992	5.55746	5.87438	5.60057	5.21951	5.1973	5.1723	5.23585	5.30093	5.4764	5.69968	5.23788
AT1G16280	1.88795	3.46897	3.02014	3.30486	3.12059	2.68572	2.40997	3.08902	1.88132	3.61089	3.02401	3.10746	2.95028	2.58592	2.30656	3.12094	1.92864	3.19751	3.49211	3.57272	3.25591	2.87954	2.51962	3.14934	1.91528	3.58271	3.27969	3.42248	3.30683	2.74527	2.7189	3.12637
AT1G16300	1.56712	2.46507	3.28693	3.13331	2.89136	1.75311	1.88246	1.84178	1.58338	2.44603	3.48984	3.65279	3.50043	1.51853	1.77202	1.83034	1.63345	2.50344	2.34865	2.38133	2.36198	2.01176	2.73937	2.79254	1.67044	2.41551	2.0546	2.05927	2.00822	0.86933	1.5734	2.36255
AT1G16310	0.14923	1.80715	1.86437	2.14602	1.6137	1.86106	1.85117	2.64165	0.452036	1.70774	0.92943	1.41322	1.73525	1.87383	1.6403	2.44676	0.467328	1.72261	2.40589	2.30669	1.82072	1.92965	1.86591	1.85582	-0.265045	2.07236	2.4757	2.41739	2.20962	2.313	2.29208	2.0221
AT1G16320	5.52063	6.11213	5.55753	5.65768	5.6629	5.81207	5.66256	5.90321	5.75602	6.49187	5.78706	5.48338	5.4295	5.60494	5.45956	5.92736	5.29699	6.49677	6.41102	6.28843	6.2404	6.19989	5.88724	5.58376	5.39004	6.64613	6.51788	6.35139	6.46109	6.5491	6.39312	6.15232
AT1G16330	-0.985374	-2.13033	-2.27893	-3.13861	-2.67946	-1.79226	-1.81569	-1.22329	-2.50752	-2.70853	-3.12852	-2.9744	-2.50628	-2.49848	-2.13274	-1.75314	-1.36661	-1.98545	-1.47449	-1.70139	-1.6407	-1.8879	-2.93014	-1.4233	-1.52501	-1.95712	-1.49743	-1.46627	-1.16862	-2.10488	-2.10257	-1.71961
AT1G16340	2.55034	2.41625	2.51172	1.65873	2.12405	2.2016	2.0381	2.55914	2.39838	2.40507	3.0063	1.51574	1.01326	1.87697	1.6909	2.95804	2.32995	2.56222	2.93153	3.31041	3.05471	3.04787	2.28877	2.0463	2.40652	2.46582	3.158	3.31744	3.30649	3.21971	3.09132	3.2
AT1G16350	4.22409	5.55002	5.30809	4.86871	5.06766	4.41583	4.18006	5.33901	3.9895	5.53827	5.47154	4.28791	4.37618	3.98415	3.70616	5.32103	4.34066	5.53007	5.6315	6.10853	5.61564	4.80399	4.29491	5.1326	4.31237	5.65556	5.50577	5.84337	5.7529	4.57388	4.32047	5.32396
AT1G16370	6.38797	1.74719	1.99039	1.24092	0.639615	0.0451519	-0.408469	-0.68269	6.57904	1.4122	0.132431	0.620927	0.311914	-0.688269	-0.85217	-0.305439	6.48509	1.45916	0.0337185	-0.371879	-0.0162679	-0.708616	-0.288485	0.312317	6.7104	1.10824	0.03264	-0.512408	-0.0295248	-1.19114	-0.637615	-0.604612
AT1G16390	0.0623744	-1.43268	-0.85622	-2.49233	-3.60579	-4.35671	-4.45374	-2.27	-0.0198092	-2.27905	-2.75	-4.71586	-3.23165	-4.86587	-5.18041	-1.18573	-0.0503259	-2.01418	-0.807931	-0.91543	-2.29905	-1.9592	-2.44777	-2.37373	0.18756	-1.48262	-0.37371	-0.763669	-2.52954	-1.48779	-1.84479	-0.311378
AT1G16400	2.06076	3.04396	2.62134	3.16412	3.49217	3.74025	3.84695	4.60744	1.40986	2.74493	2.0059	2.11577	2.69071	3.2969	2.46654	4.74398	2.00299	2.68799	3.46852	4.33578	4.05181	3.56259	3.73781	4.26732	1.43482	2.95574	3.70956	4.45684	4.21048	4.10821	3.65097	4.3004
AT1G16410	6.14472	5.91547	6.46601	6.58925	6.82245	6.77765	7.43328	9.20524	5.69071	5.64582	5.30143	5.47856	5.67162	6.65493	6.05471	8.96639	6.0351	5.61971	7.02784	8.83261	8.36255	7.247	7.0204	8.3448	5.77472	5.7977	7.50933	8.68855	8.47248	7.80294	7.35877	8.69271
AT1G16420	3.48903	4.50565	5.77118	4.62983	4.52408	3.71292	4.51235	3.28219	3.6838	3.09203	7.63332	5.92145	5.01949	3.90073	4.03127	3.12569	4.10762	2.66598	2.45475	1.48411	3.27587	3.66898	4.51515	4.02739	4.36299	2.2328	2.09854	1.25206	1.11131	1.32773	2.80528	1.19067
AT1G16430	2.93528	2.08544	2.08827	2.05156	2.07307	1.38071	1.42483	1.72741	2.57622	1.98419	1.94131	1.6117	1.63341	0.975183	0.67571	1.21456	2.39899	2.04493	1.98073	1.99975	1.76178	1.6091	1.53082	1.42039	2.6363	2.04924	1.87498	1.79129	1.58002	1.39298	1.40067	1.34477
AT1G16440	-1.38018	-2.39242	-2.27002	-3.39995	-2.74041	-4.64892	-3.24336	-2.12989	-1.70148	-2.91147	-2.36173	-2.84203	-2.9744	-2.02609	-2.40175	-2.54095	-0.952274	-2.62241	-3.03609	-2.66156	-4.04244	-3.30581	-3.78737	-2.72464	-1.23065	-2.44424	-3.52692	-2.78959	-3.16422	-4.3118	-3.01129	-1.78151
AT1G16445	0.365794	0.242198	0.635816	0.229126	-0.322791	-0.573423	-0.275316	-1.2124	-0.0240585	0.0046321	0.791571	0.558186	-0.626733	-0.514368	-1.71282	-1.95491	0.560822	-0.407631	0.148651	0.405461	0.286	1.46509	0.888512	-0.18307	0.47478	-0.366751	-0.293491	0.673406	0.267037	0.474469	0.173595	0.766798
AT1G16460	5.24154	4.78891	5.06958	4.67651	4.87892	5.14853	5.3411	5.46643	5.4448	4.9045	5.51107	4.76093	4.35024	5.05819	4.83921	5.87129	5.20307	4.97364	5.55895	6.07339	5.88689	5.97095	5.52307	5.2171	5.24277	5.03821	5.74071	6.08045	6.00658	6.23797	6.18672	6.0265
AT1G16470	5.92524	6.50622	6.61021	7.01205	7.03417	6.723	6.8407	6.36758	5.90138	6.54993	6.37785	7.2711	7.37713	6.85278	7.23947	6.35607	5.87934	6.52067	6.42807	6.21934	6.26486	6.09949	6.50416	6.61628	5.90307	6.28845	6.48406	6.24238	6.18958	5.94915	5.97385	5.9089
AT1G16480	2.61344	1.98191	2.41054	1.61695	1.68972	1.73407	1.29961	0.982814	2.37679	1.87929	3.0666	2.04478	1.6067	1.33114	1.18605	0.789675	2.83974	1.86808	2.23185	2.25954	1.80941	1.18351	1.38656	1.26001	2.75869	1.86576	2.0935	2.06408	1.69593	0.924003	1.21935	0.604799
AT1G16489	-0.835361	-0.155117	-0.170987	-0.414072	-0.198019	-0.272582	-0.251909	-0.413219	-2.10073	-0.348143	-0.644358	-0.515804	-0.37506	-0.496629	0.0452894	-0.0213675	-1.07341	-0.374414	-0.920159	-0.49624	-0.780292	-0.397916	-0.58017	0.128495	-1.15066	-0.387964	-0.339264	-0.384173	-0.577941	-0.55869	-0.368048	-0.72181
AT1G16490	-1.99974	-2.40563	-3.50844	-4.4683	-1.65706	-2.68578	-2.3179	-0.989633	-3.26709	-1.89075	-4.7782	-3.56629	-2.37953	-1.2182	-2.82307	-1.23957	-2.82479	-2.12548	-1.52206	-3.2115	-1.20335	-2.78844	-2.84723	-1.83194	-1.95368	-1.92838	-2.0358	-1.58925	-1.15161	-1.89323	-2.41276	-0.982901
AT1G16500	4.35865	3.32105	3.82173	4.36883	4.4028	4.71511	4.85312	4.16895	4.39153	3.46369	3.54746	4.83625	4.71367	5.03986	5.22753	4.48049	4.37187	2.7243	3.70433	3.68881	3.98064	4.26919	4.70709	4.80077	4.62135	3.49183	3.84624	3.50627	3.88369	3.76426	3.93406	3.4957
AT1G16510	3.05576	2.72545	3.06783	3.22856	3.38354	4.29695	4.72653	3.65516	2.62126	2.36724	2.5905	2.99909	3.33259	4.32465	4.96126	3.44631	2.60257	2.15624	2.52675	2.47387	3.00604	3.85669	4.10364	3.54159	2.53665	2.33234	2.3524	2.25281	2.68501	3.54333	3.99935	2.73077
AT1G16515	-0.996447	-0.383287	-1.25134	-0.26035	-0.354661	0.743357	1.09595	-0.589008	-1.249	-0.193785	-0.86978	-1.37998	-0.14974	-0.0236977	0.545182	-1.18765	-1.28179	-0.190217	0.198516	0.240085	-0.106688	-0.203884	-0.335183	-1.41185	-1.73783	0.150542	0.590929	0.287526	1.00818	1.10918	0.822015	0.111006
AT1G16520	2.20476	2.83593	2.86283	2.66931	3.15157	3.69735	4.26894	1.69127	2.31979	2.99647	3.07609	4.31106	3.95666	4.07256	5.02843	1.33305	3.23256	2.77872	1.86282	1.86047	3.46174	3.65787	4.26703	1.73147	2.76677	2.81614	2.02831	1.79337	3.20009	3.39992	3.97616	1.82212
AT1G16530	-0.780345	-1.36833	-2.85993	-2.03318	-0.553429	-0.714145	0.834725	0.831901	-0.165885	-2.34134	-1.7414	-1.40772	-0.198631	0.439371	1.63037	-1.31761	-0.400947	-1.80086	-1.42837	-1.15457	-1.55739	-0.574232	-0.459971	-1.49147	-0.236137	-1.41114	-1.97124	-1.58986	-0.824352	-0.58933	-0.170999	-1.65785
AT1G16540	4.33138	4.04482	4.56733	4.72846	4.60902	4.63278	4.95596	3.65266	4.33829	4.20149	4.1994	5.24115	5.26072	4.86409	5.29263	4.00589	4.56926	4.24268	3.8961	3.58989	3.83223	4.10594	4.89521	4.21975	4.40442	4.11624	3.88722	3.72117	3.62058	3.90865	4.22326	3.53099
AT1G16560	5.66143	6.09354	6.5529	6.89609	6.74267	6.70342	6.68905	6.23743	5.77187	6.21449	6.39285	7.19097	7.01912	6.95184	6.98914	5.99058	5.77155	6.16474	6.2277	6.16519	6.45912	6.3671	6.81243	6.67192	5.86842	6.14184	6.34516	6.13461	6.22287	6.04154	6.09508	5.74087
AT1G16570	4.67508	3.9337	3.99296	3.95165	3.96471	4.02479	4.0828	4.06788	4.40266	4.14255	3.76713	3.70702	3.90964	4.10899	4.09169	4.22456	4.45914	4.08218	3.96496	3.96193	3.81082	3.79926	4.01926	4.04979	4.33035	4.21486	3.99446	3.81611	3.66229	3.97385	3.80657	3.77699
AT1G16590	1.0213	1.80918	1.9132	2.19218	2.07623	2.65127	2.79912	2.8719	1.19877	1.72953	1.78522	2.01866	1.70157	2.5681	2.57983	2.72888	1.1604	1.8351	2.02492	2.08383	2.27379	2.59266	2.58431	2.63339	0.705053	1.61826	2.04677	2.24143	2.12059	2.54785	2.44048	2.38581
AT1G16610	5.39376	5.58459	5.54368	5.71241	5.68506	5.67577	5.71513	5.53029	5.38281	5.63778	5.6967	5.92487	5.9307	5.79447	5.84422	5.47335	5.48414	5.59716	5.56542	5.40959	5.51764	5.41199	5.67767	5.70721	5.33295	5.67553	5.32736	5.38905	5.40739	5.2	5.30706	5.17798
AT1G16630	-0.64284	-0.48141	-1.57136	-2.71301	-1.07572	-0.566059	-0.750091	-1.30382	-0.735503	-0.690538	-0.983443	-2.79099	-2.12821	-0.951806	-0.799254	-3.22679	-0.932856	-1.0701	-0.406822	-0.421193	-0.144783	-0.57848	-0.0834819	-0.700443	-0.823089	-0.497441	-0.370935	-1.58067	-0.351358	-0.37592	-0.143082	0.00114047
AT1G16635	-3.34577	-2.02764	-2.57874	-2.68881	-2.5159	-3.31884	-3.77392	-3.27639	-3.81277	-2.16923	-3.29748	-4.4459	-2.696	-3.12193	-3.80326	-2.53097	-3.73154	-2.10514	-2.42142	-2.42925	-2.27146	-3.50427	-3.44451	-2.73953	-3.66209	-2.17886	-2.27569	-2.41345	-1.74941	-4.79983	-3.4636	-4.09303
AT1G16640	-0.534356	0.948139	0.453687	-0.27228	0.144149	0.222213	-0.389765	-0.625773	0.316753	0.639777	1.1991	0.503982	-0.124276	-0.151798	-0.486598	-1.1701	0.890962	0.822906	0.199169	0.0098909	0.457981	1.05469	0.808757	-0.243872	-0.616486	0.588788	0.205898	-0.495949	-0.10258	0.133622	0.597266	-0.908762
AT1G16650	1.16777	2.5791	2.38656	2.4957	2.47127	2.15715	1.92996	2.24016	1.0529	2.67769	3.00811	2.39381	2.51403	1.68231	1.45091	2.44774	1.48039	2.46247	2.72534	2.95686	3.00035	2.82415	2.57025	2.85974	1.15696	2.61761	2.3622	2.87234	2.63839	2.43779	2.40051	2.32442
AT1G16670	5.13194	5.8703	6.60816	6.41057	6.03519	6.02985	5.97985	5.73624	5.54932	5.66297	6.66915	7.33088	6.20054	6.16947	6.121	5.28893	5.62822	5.67841	5.35748	5.19703	5.68067	5.45986	5.89649	6.25448	5.70966	5.33306	5.30691	5.20126	5.09207	4.59137	4.92469	4.58743
AT1G16680	3.14147	4.28429	3.61971	3.66303	3.92893	4.3311	4.05673	4.01616	3.4017	4.48817	3.85193	3.34492	3.62256	3.89048	3.69104	4.0843	3.32874	4.49713	4.31083	4.25346	4.26617	4.3461	4.03146	3.73808	3.05516	4.63736	4.42011	4.36112	4.46654	4.81363	4.67188	4.35468
AT1G16690	2.43489	2.86798	2.66549	2.64711	2.66971	2.86341	2.8461	2.72094	2.72339	2.95024	2.68622	2.58122	2.70614	2.67982	2.62637	2.4295	2.31437	3.06633	2.91541	2.74164	2.89522	2.7015	2.88181	2.75329	2.3997	3.00628	2.93789	2.77271	2.63431	2.7097	2.74087	2.9029
AT1G16700	5.78048	5.7067	5.82163	6.07774	6.02837	6.13828	6.23463	6.1391	5.66702	5.6368	5.64855	6.08393	6.16912	6.05144	6.36766	5.91432	5.56553	5.60906	5.50317	5.50834	5.59978	5.56081	5.89517	6.03655	5.66275	5.46948	5.63944	5.37978	5.53571	5.43077	5.49875	5.55182
AT1G16710	6.29167	5.57945	5.53068	5.56938	5.72975	6.25342	6.2182	6.15607	6.33555	5.76118	5.42486	5.72451	5.80668	6.26789	6.26953	6.1985	6.21671	5.7471	5.44553	5.48363	5.45344	5.85979	6.17745	5.97544	6.09643	5.76971	5.56178	5.61263	5.497	6.04274	6.10483	5.83694
AT1G16720	6.90433	6.34229	6.32249	5.96488	6.17199	7.51718	7.50463	7.57997	6.88707	6.48481	6.51048	6.08744	5.71124	7.24181	7.16114	7.56118	6.20202	6.47441	6.84387	6.76361	6.31984	7.83025	7.50208	6.86142	6.48368	6.56592	6.84037	7.09489	6.60073	8.36932	8.30105	8.20761
AT1G16730	0.473251	0.358755	0.190109	-0.252483	0.457969	1.69715	2.10088	4.28814	-0.43621	0.236641	-0.286539	-0.647654	-0.787641	0.420431	1.57878	3.97651	-0.785291	-0.163725	0.677077	0.642311	0.637419	1.30366	1.96069	2.69962	0.237715	0.558359	0.827932	1.00972	0.889484	2.0364	1.91924	4.15268
AT1G16740	3.21808	4.38863	4.40303	4.59816	4.66544	4.28833	4.2561	4.17746	2.97235	4.06559	4.11857	3.88796	4.29406	3.8811	3.97504	4.20812	3.06429	4.05917	4.11714	4.28755	4.28121	3.98034	3.84569	4.24391	2.62727	4.14404	4.11653	4.10328	4.3116	3.86852	3.73066	3.89037
AT1G16750	3.04416	3.62958	2.92587	2.82115	2.92933	3.08762	2.6791	2.37787	3.20074	3.70566	3.49247	2.1774	2.64151	2.91616	2.27232	2.14722	3.07979	3.6142	3.67894	3.16537	3.30591	3.11617	2.76419	2.2459	2.8294	3.87131	3.60265	3.1997	3.45705	3.49771	3.35287	2.37457
AT1G16770	-3.13837	-3.18605	-3.96344	-2.84016	-3.4199	-3.22479	-2.19212	-2.37486	-1.95569	-4.14069	-2.67393	-1.97477	-2.88735	-2.69329	-2.58206	-1.97521	-2.57659	-3.66145	-2.93612	-3.41675	-4.04244	-2.52169	-1.85971	-2.87426	-1.68909	-3.07718	-4.58197	-3.49449	-4.1622	-2.95715	-2.32933	-2.75695
AT1G16780	2.49733	3.09272	2.94613	2.41516	2.71064	2.2208	1.93208	2.95327	2.63756	3.17114	3.51296	1.88855	2.04599	2.08141	1.73249	2.9481	2.29907	3.05357	3.61069	3.80243	3.33966	2.84796	1.98543	2.41983	2.54291	3.5372	3.76696	3.65109	3.57549	2.98362	3.17922	3.53
AT1G16790	1.74812	1.92397	1.90054	1.7965	1.55441	1.08417	1.28975	0.864622	1.60993	1.41219	1.982	1.35987	1.18703	1.42327	1.07465	1.52885	1.49297	1.64993	1.86978	2.12781	1.37825	1.3059	1.1937	1.33887	1.67766	1.688	1.53338	2.13914	1.89905	1.64784	1.67834	1.97511
AT1G16800	1.48732	3.32475	2.97297	2.54021	3.14762	3.09224	3.07341	3.01927	1.69158	3.3725	2.84195	2.5306	2.82313	2.98778	2.83503	2.80419	1.70918	3.3872	3.17672	3.04381	3.26966	3.361	3.29896	3.17895	1.60748	3.61282	3.24355	3.20528	3.40269	3.35844	3.27722	3.17725
AT1G16810	5.6683	5.43267	5.39634	5.63799	5.36246	5.41849	5.40049	5.35505	5.67352	5.47939	5.47405	5.59874	5.34128	5.64627	5.41113	5.51751	5.49067	5.56581	5.56749	5.24841	5.11143	5.39519	5.27225	5.56394	5.49506	5.48446	5.42987	5.45395	5.13789	5.38147	5.27691	5.53448
AT1G16820	0.403378	0.14137	-0.835761	-0.977689	-0.703131	-0.105671	0.440742	-0.292713	0.276881	0.0177024	-0.0496555	-0.496137	-1.00211	-0.245615	-0.250928	-0.197686	0.608617	0.192277	0.620516	0.228338	0.0575788	0.0784095	-0.210885	-0.691288	0.461205	0.122612	0.196869	0.380829	0.301991	0.512088	0.491371	0.183449
AT1G16825	2.29478	1.52738	1.85108	1.49021	1.2618	1.10888	1.17202	1.38659	2.25105	1.29835	2.15184	1.88907	0.89902	0.908444	1.46265	1.64405	2.00515	1.46153	1.52207	1.61962	1.46584	1.26038	1.10827	1.20198	2.15325	1.39813	1.47139	1.7844	1.48479	1.20577	1.47715	1.54661
AT1G16830	0.654333	1.43165	1.24794	1.06781	0.754971	-0.475883	-0.299974	0.782643	0.36329	1.93557	1.06774	0.957033	0.602002	-0.324889	-0.453461	0.548813	1.1779	1.56773	1.4262	1.61509	1.44584	0.377983	0.368863	1.01712	0.723532	1.72337	1.42002	1.4234	1.36538	-0.430843	-0.92451	0.0991094
AT1G16840	7.48061	5.89099	5.89174	5.96196	5.89928	6.13241	6.29562	5.73127	7.50653	5.92822	5.61222	6.06401	5.8007	6.2178	6.40521	5.80025	7.00783	6.05165	5.84566	5.71748	5.59409	5.80086	6.07668	5.71415	7.18469	5.99546	5.84251	5.8363	5.52806	5.8518	5.92886	5.5935
AT1G16850	6.78692	5.54543	4.15906	2.92919	2.94208	1.63374	2.73925	1.95938	6.73942	5.47488	3.76104	2.79491	2.58156	2.80689	3.71315	2.25606	6.51966	5.48527	4.79704	3.7817	3.32149	2.38818	2.13482	1.19938	6.54124	5.81437	4.60565	3.64713	3.62618	2.56477	2.8363	2.36134
AT1G16870	4.15456	4.8362	4.55373	4.64755	4.67902	4.12886	3.90861	4.31678	4.07234	4.82732	4.67611	4.41742	4.49453	3.96916	3.90226	4.23343	4.26141	4.81797	4.76635	4.84776	4.78881	4.11998	4.30665	4.47033	4.21128	4.95933	4.60295	4.65413	4.79487	4.03853	3.95439	4.1695
AT1G16880	7.90363	8.66995	8.57791	8.51785	8.96379	9.18244	9.05123	8.83998	7.69121	8.62997	8.76858	8.34246	8.25694	8.67411	8.54657	8.60014	7.80664	8.51816	8.94526	9.09492	9.26028	9.10658	8.66367	7.86639	7.7829	8.71017	9.18244	9.11767	9.49797	9.34597	9.23714	8.53086
AT1G16890	6.80579	6.44729	6.47508	6.69041	6.61361	6.90602	7.06633	6.76825	6.94726	6.64741	6.65688	6.85838	7.07668	7.22286	7.33529	7.07589	6.81542	6.69556	6.36768	6.3592	6.53336	6.87306	7.02834	6.90042	6.85817	6.50114	6.43378	6.37083	6.28885	6.87445	6.87462	6.69331
AT1G16900	2.99033	4.1218	3.96106	4.62366	4.78466	5.23452	5.69929	4.76176	3.32033	4.31491	4.23725	5.17978	6.3248	6.23259	6.30663	5.14639	3.23659	4.27707	4.3398	4.26717	4.26944	4.73624	5.66788	4.90561	3.20534	4.27351	4.39212	4.52815	4.33314	4.48654	4.87185	4.55546
AT1G16916	2.56725	2.51855	2.62429	2.79648	2.45405	2.51463	2.5256	2.10888	2.41203	2.33328	2.50805	2.65585	1.96068	1.97737	1.89922	1.88147	2.22646	2.38165	2.30512	2.18656	2.19878	2.38528	2.51203	2.0908	2.1629	2.43338	2.43726	2.35878	2.19305	2.45379	2.23102	1.79891
AT1G16920	5.24268	4.18961	3.74537	3.21014	3.01352	2.74232	2.65336	2.39283	5.32239	4.02716	3.83322	3.52404	2.02292	2.63941	1.90563	1.75765	5.29482	4.21637	3.491	3.42549	3.20756	3.38266	3.11708	2.23037	4.97305	4.16337	3.51381	3.4065	3.45607	3.59962	3.52056	3.02787
AT1G16930	2.31393	1.80103	1.94444	1.95149	1.92319	2.04941	1.89613	1.94848	2.58813	1.83174	2.6701	2.23483	1.69321	1.97665	1.71822	1.74211	2.54534	1.71714	2.07775	2.09663	1.84591	1.97878	2.16623	2.09588	2.33518	1.78316	1.97609	1.87497	1.74229	2.01074	1.77695	1.92442
AT1G16960	3.66966	3.05594	3.42741	3.26159	3.04377	2.67414	2.46118	3.05309	3.32142	3.02532	3.54785	3.20307	2.77788	2.43717	2.40916	3.27267	3.44965	2.96151	3.02515	3.12158	3.12537	3.04267	2.52904	2.92322	3.34088	3.09358	3.30921	3.26921	3.28862	2.96619	2.67653	3.09765
AT1G16970	3.42815	4.66023	4.83826	5.06978	4.85359	4.85739	4.78838	5.06401	3.38736	4.72099	4.71502	5.38958	5.06313	4.95199	5.00861	4.77233	3.64852	4.74493	4.60872	4.38109	4.65835	4.23552	4.76075	5.09423	3.62979	4.68361	4.63806	4.36863	4.56692	3.7461	3.90246	4.25892
AT1G17020	-1.24107	0.844981	0.809233	2.57357	3.13905	2.39139	3.42378	3.53829	-1.36098	0.70827	0.427167	1.73953	4.41382	2.91814	3.90021	4.44063	-0.218532	0.510165	0.471827	0.0179609	1.0389	0.799087	1.76376	2.91172	-0.611612	0.755751	0.720233	0.501035	0.660775	1.05025	1.83362	2.47584
AT1G17030	-0.337067	-1.19719	-0.950104	-0.920464	-1.22984	-0.632233	-0.975244	0.173937	-0.153214	-1.30867	-0.638687	-0.933843	-0.456266	-0.644937	-0.968039	-0.48544	-0.401431	-1.74441	-0.317249	-1.03689	-0.598337	-0.770439	-0.471726	0.0421704	-0.405953	-1.89019	-0.415018	-0.787548	-0.898384	-0.875842	-0.748658	-0.311789
AT1G17040	0.715359	2.62717	2.35812	2.50027	2.59646	2.75624	2.99256	3.05727	0.982254	2.88613	2.44546	2.47504	2.58785	2.87925	2.98336	3.21932	1.0893	2.79949	2.68704	2.59162	2.66408	2.89114	2.72993	2.96408	1.06421	2.87214	2.90528	2.72492	2.52542	3.01467	3.00689	3.26022
AT1G17050	3.50591	5.18847	4.65055	4.48067	4.86537	4.96705	5.09015	5.77445	3.18186	5.36585	4.63725	4.22678	4.58962	4.25349	4.7839	5.46872	2.93937	5.19825	5.18777	4.89051	5.26705	5.1944	5.11354	4.94357	3.15374	5.33852	5.45736	4.95874	5.55628	5.61095	5.61325	5.92669
AT1G17060	1.97904	1.8	2.52331	2.34468	2.37787	2.28455	2.54009	1.05465	2.54528	1.61353	3.22832	3.41992	2.87345	2.58206	2.34623	0.669946	2.76538	1.88858	1.85029	1.48576	2.02303	2.59821	2.54749	1.78606	2.78393	1.3852	1.47063	1.58313	1.67149	2.23802	2.41682	1.10113
AT1G17070	5.57682	4.15528	4.34284	4.23034	4.30491	3.99988	4.16905	4.24611	5.63842	4.10233	4.37989	4.53422	4.2964	4.24944	4.34761	4.28512	5.37877	3.98645	4.07099	3.97769	3.95126	3.8667	4.25302	4.30691	5.53224	4.2344	3.94034	3.98975	3.94376	3.72616	3.82928	4.08435
AT1G17080	6.62465	6.16137	6.36048	6.65752	6.48375	6.84474	6.93217	6.57896	6.59803	6.089	6.08646	6.74446	6.47736	6.7726	6.96367	6.33074	6.48712	6.03814	5.98986	5.68931	5.87389	6.09248	6.40498	6.34724	6.51976	5.84276	5.96659	5.76359	5.69817	5.99808	5.97339	5.76884
AT1G17090	0.346895	1.3339	0.762548	-0.355875	0.584748	1.4479	1.34431	-0.400952	0.467782	1.62641	1.11524	0.091531	0.497445	1.19503	1.11752	0.345877	0.557175	1.05879	1.43451	1.38305	1.52379	2.18528	1.87301	-0.0897286	0.54485	1.58741	1.65061	1.11342	2.11606	2.68977	2.53331	0.168452
AT1G17100	2.96102	6.04447	5.38605	4.97543	6.00083	5.49606	5.31592	5.20537	2.87809	6.23707	5.55902	4.49023	5.35406	4.43427	4.57316	5.49905	3.046	6.03673	6.31648	6.66137	7.13417	6.22039	5.29053	4.07629	2.79661	6.5365	6.50073	6.32179	7.68973	6.82966	6.61706	5.13868
AT1G17110	6.33829	5.65332	5.4836	5.38604	5.53805	5.7757	5.73591	5.68704	6.50891	5.81558	5.67538	5.50247	5.66286	5.73036	5.86838	5.77223	6.54059	5.84112	5.64718	5.77361	5.56776	5.84633	5.81349	5.51715	6.49478	5.85643	5.66685	5.83637	5.66431	5.98565	6.01127	5.80596
AT1G17120	5.50374	4.81509	4.78106	4.91608	4.86264	5.49679	5.52615	5.26867	5.37858	4.85563	4.85312	4.96364	4.77808	5.43532	5.54073	4.91101	5.30172	4.77555	4.57243	4.64482	4.64051	5.29613	5.49422	4.78698	5.37594	4.70373	4.70214	4.60286	4.4545	5.32872	5.41828	4.85543
AT1G17130	5.48496	5.37322	5.38048	5.48469	5.3954	5.24205	5.30541	5.0586	5.50622	5.30837	5.49468	5.65943	5.50075	5.37311	5.4569	5.19822	5.43651	5.33372	5.22328	5.10896	5.00431	4.98961	5.20112	5.24509	5.41396	5.3436	5.11452	5.17389	5.04868	4.98335	4.91046	5.08335
AT1G17140	1.52428	2.75494	3.16824	3.06494	3.089	3.70527	3.39206	3.50335	1.54032	2.40585	3.4676	2.36236	2.43926	3.08929	3.0917	3.30721	1.4523	2.67938	3.68933	4.30711	4.10213	4.41658	3.82659	2.9439	1.75371	2.87043	3.92206	4.47147	4.57802	4.81576	4.76091	5.37508
AT1G17145	3.87136	3.61371	4.08756	3.53146	3.4244	4.12084	4.23784	4.04727	4.04291	3.60207	4.43382	3.74917	3.63365	4.0164	4.18439	4.28181	3.89898	3.82692	4.06813	4.07836	3.70875	4.18296	4.17291	3.68725	3.91699	3.81458	3.90881	4.22096	3.81996	4.55409	4.46935	4.37177
AT1G17147	0.870802	2.11786	3.96989	2.46461	1.935	2.46763	2.54195	2.07544	0.529269	0.213335	4.96778	3.48024	2.13117	2.10937	2.3279	1.93095	1.28808	-0.329029	0.858613	1.29217	1.72047	2.44836	2.1808	2.40742	0.00410485	-1.79097	0.0725917	1.29198	0.159946	1.31324	2.18436	1.92952
[truncated: 19,412 more rows]

## Sheet: Sub cluster marker genes
De novo marker gene of individual sub-clusters
	p_val	avg_log2FC	pct.1	pct.2	p_val_adj	cluster	gene
1	0	1.39441	0.86	0.276	0	0_0	BCA2
2	1.59e-249	1.09784	0.789	0.274	3.08e-245	0_0	BCA1
3	1.07e-199	0.761882	0.592	0.159	2.07e-195	0_0	ESM1
[truncated: 20,450 more rows]
