# Supplementary material for: A rare PRIMER cell state in plant immunity
Source: Nature. 2025 Jan 8;638(8049):197–205. doi: 10.1038/s41586-024-08383-z (PMC11798839; doi:10.1038/s41586-024-08383-z)
Supplement: Supplementary file 12 — Source Data Extended Data Fig. 4 [file 41586_2024_8383_MOESM12_ESM.xlsx]

## Sheet: ExtendedDataFig4c
Source data for Extended Data Fig4c: Significant links between accessible chromatin regions and genes
	seqnames	start	end	width	strand	score	gene	peak	zscore	pvalue
1	1	9130	81960	72831	*	0.0587568	ARV1	1-81560-82360	5.86811	2.2e-09
2	1	20916	199527	178612	*	0.0508901	BPS1	1-20191-21640	2.5368	0.00559348
3	1	23121	81960	58840	*	0.0537093	DCL1	1-81560-82360	4.59935	2.12e-06
4	1	51210	81960	30751	*	0.0664307	RPP1A	1-81560-82360	7.5277	2.58e-14
5	1	59215	224775	165561	*	0.0507309	KCS1	1-224666-224883	3.94376	4.01e-05
6	1	59215	301033	241819	*	0.0577337	KCS1	1-300680-301386	4.22665	1.19e-05
7	1	59215	483210	423996	*	0.063601	KCS1	1-482835-483584	5.15161	1.29e-07
8	1	81960	91342	9383	*	0.0676939	FKGP	1-81560-82360	4.67522	1.47e-06
9	1	81960	172948	90989	*	0.054128	LEA14	1-81560-82360	4.79214	8.25e-07
10	1	81960	237905	155946	*	0.0587994	SPPL4	1-81560-82360	5.24081	7.99e-08
11	1	81960	248440	166481	*	0.0569606	PUB54	1-81560-82360	5.50655	1.83e-08
12	1	81960	282761	200802	*	0.0740067	PLIM2B	1-81560-82360	6.57063	2.51e-11
13	1	81960	284350	202391	*	0.0748553	KEA1	1-81560-82360	4.20565	1.3e-05
14	1	81960	395689	313730	*	0.0779628	VAD1	1-81560-82360	5.80592	3.2e-09
15	1	81960	453107	371148	*	0.0882174	CATHB1	1-81560-82360	5.11009	1.61e-07
16	1	88409	218836	130428	*	0.0637009	RABA3	1-218674-218997	6.39505	8.02e-11
17	1	120797	284350	163554	*	0.06014	KEA1	1-120249-121344	3.35712	0.000393789
18	1	156142	199527	43386	*	0.0533959	BPS1	1-155125-157159	3.11976	0.000904982
19	1	172855	199527	26673	*	0.0512137	BPS1	1-171994-173716	2.9545	0.0015659
20	1	172855	284350	111496	*	0.0507984	KEA1	1-171994-173716	2.18759	0.0143499
21	1	172855	453107	280253	*	0.0650852	CATHB1	1-171994-173716	3.39644	0.000341339
22	1	199527	207203	7677	*	0.0660755	BPS1	1-206358-208047	4.13745	1.76e-05
23	1	199527	309355	109829	*	0.0522351	BPS1	1-308815-309895	2.75147	0.00296646
24	1	199527	469188	269662	*	0.0531131	BPS1	1-468507-469869	2.85109	0.00217846
25	1	207203	453107	245905	*	0.0551046	CATHB1	1-206358-208047	2.38756	0.00848039
26	1	228169	453107	224939	*	0.0525197	CATHB1	1-227215-229122	2.6431	0.0041076
27	1	248440	479701	231262	*	0.0507741	PUB54	1-479502-479900	4.55851	2.58e-06
28	1	268119	284350	16232	*	0.0524873	KEA1	1-267789-268448	2.71904	0.00327358
29	1	268119	754262	486144	*	0.0550746	PSAD2	1-267789-268448	3.23712	0.000603715
30	1	302897	453107	150211	*	0.0510345	CATHB1	1-302162-303631	2.29922	0.0107463
31	1	302897	644903	342007	*	0.0662002	TPK1	1-302162-303631	4.97527	3.26e-07
32	1	310181	418416	108236	*	0.0509197	CER1	1-310029-310333	4.48684	3.61e-06
33	1	453107	568506	115400	*	0.0511479	CATHB1	1-568377-568635	2.52615	0.00576597
34	1	453107	739002	285896	*	0.0500155	CATHB1	1-737916-740088	2.00146	0.0226713
35	1	453107	877629	424523	*	0.0549553	CATHB1	1-877103-878154	2.37789	0.00870598
36	1	453107	909707	456601	*	0.0578478	CATHB1	1-909034-910379	2.27542	0.0114403
37	1	480650	483210	2561	*	0.0524989	GPAT2	1-482835-483584	4.92469	4.22e-07
38	1	504230	523536	19307	*	0.0561095	ABCB11	1-504097-504362	4.65606	1.61e-06
39	1	552583	754262	201680	*	0.0506138	PSAD2	1-552172-552993	2.70027	0.00346416
40	1	566343	907523	341181	*	0.0650234	PORC	1-565280-567405	3.75471	8.68e-05
41	1	609534	863829	254296	*	0.0501373	RPL19A	1-863711-863946	4.60156	2.1e-06
42	1	918050	983544	65495	*	0.0560977	FLA9	1-917561-918538	4.59345	2.18e-06
43	1	918050	1286619	368570	*	0.0509716	HCAR	1-917561-918538	2.55144	0.00536397
44	1	1024740	1257780	233041	*	0.0549833	FAO1	1-1257696-1257863	6.4982	4.06e-11
45	1	1028714	1491005	462292	*	0.0646884	KAO1	1-1028121-1029307	3.29679	0.000488977
46	1	1051312	1422240	370929	*	0.0501728	PRP39	1-1421493-1422987	2.65794	0.00393097
47	1	1051312	1504344	453033	*	0.0566763	PRP39	1-1503636-1505051	3.26504	0.00054724
48	1	1130122	1286619	156498	*	0.0553629	HCAR	1-1129315-1130929	3.04293	0.00117142
49	1	1130122	1504941	374820	*	0.0554247	GLR3.4	1-1129315-1130929	2.78231	0.00269869
50	1	1143434	1504941	361508	*	0.0505519	GLR3.4	1-1142785-1144083	2.34727	0.00945565
51	1	1286619	1410779	124161	*	0.0507068	HCAR	1-1410342-1411216	2.95939	0.00154126
52	1	1286619	1569834	283216	*	0.0505573	HCAR	1-1569331-1570337	2.88617	0.00194979
53	1	1313266	1518900	205635	*	0.0512627	HDG2	1-1312675-1313857	2.64484	0.00408644
54	1	1433010	1478260	45251	*	0.0525029	ACO4	1-1477201-1479319	5.07457	1.94e-07
55	1	1455322	1662270	206949	*	0.0503318	CLE20	1-1661871-1662669	3.91834	4.46e-05
56	1	1455913	1518900	62988	*	0.0622469	HDG2	1-1455788-1456037	3.33628	0.000424545
57	1	1478260	1518900	40641	*	0.0686265	HDG2	1-1477201-1479319	5.67343	7e-09
58	1	1491005	1569834	78830	*	0.0570327	KAO1	1-1569331-1570337	3.49764	0.000234695
59	1	1491005	1953797	462793	*	0.0738957	KAO1	1-1953210-1954384	3.85795	5.72e-05
60	1	1494248	1550089	55842	*	0.0512847	B3GALT2	1-1549723-1550455	4.399	5.44e-06
61	1	1496713	1518900	22188	*	0.0532936	HDG2	1-1496479-1496947	3.19967	0.000687935
62	1	1504344	1969656	465313	*	0.0675872	ACD32.1	1-1503636-1505051	1.81	0.0351482
63	1	1517857	1518900	1044	*	0.0806932	HDG2	1-1517576-1518138	4.90931	4.57e-07
64	1	1518679	1518900	222	*	0.0577735	HDG2	1-1518400-1518957	2.98492	0.00141825
65	1	1518900	1569834	50935	*	0.0591916	HDG2	1-1569331-1570337	4.02038	2.91e-05
66	1	1518900	1661027	142128	*	0.0504816	HDG2	1-1660413-1661641	2.13182	0.016511
67	1	1518900	1680446	161547	*	0.0586293	HDG2	1-1680061-1680831	3.02087	0.00126024
68	1	1518900	1681828	162929	*	0.0649583	HDG2	1-1681163-1682492	3.86292	5.6e-05
69	1	1527748	1775643	247896	*	0.0608656	ARI12	1-1527645-1527851	6.7584	6.98e-12
70	1	1564330	1969656	405327	*	0.0779184	ACD32.1	1-1563976-1564684	2.10334	0.017718
71	1	1569834	1744444	174611	*	0.0610047	BHLH128	1-1569331-1570337	3.46508	0.000265041
72	1	1569834	1829983	260150	*	0.0545926	BBX24	1-1569331-1570337	3.38013	0.000362255
73	1	1569834	1969656	399823	*	0.083051	ACD32.1	1-1569331-1570337	2.79058	0.00263066
74	1	1588073	1969656	381584	*	0.0849128	ACD32.1	1-1587578-1588567	2.45962	0.0069543
75	1	1611840	1940524	328685	*	0.0507224	IP5P6	1-1940352-1940695	3.67708	0.00011796
76	1	1659611	1661027	1417	*	0.0533723	CALS1	1-1660413-1661641	2.84212	0.00224076
77	1	1680446	1882907	202462	*	0.0509756	ERF094	1-1680061-1680831	3.83591	6.25e-05
78	1	1704838	1739711	34874	*	0.0549242	UGT74E2	1-1739567-1739854	4.55488	2.62e-06
79	1	1704911	2184193	479283	*	0.0769484	FKFBP	1-1704482-1705340	1.7041	0.0441811
80	1	1713761	1969656	255896	*	0.0755156	ACD32.1	1-1713016-1714506	1.9996	0.0227719
81	1	1744444	1745446	1003	*	0.0527032	BHLH128	1-1744451-1746440	2.20922	0.0135795
82	1	1744444	1768850	24407	*	0.0500994	BHLH128	1-1768525-1769174	2.33298	0.00982471
83	1	1744444	1888313	143870	*	0.0506207	BHLH128	1-1887858-1888768	2.1464	0.0159204
84	1	1744444	1953797	209354	*	0.0628152	BHLH128	1-1953210-1954384	3.36344	0.000384885
85	1	1744444	2007446	263003	*	0.0605157	BHLH128	1-2006969-2007922	3.22167	0.000637227
86	1	1744444	2163827	419384	*	0.051304	BHLH128	1-2163035-2164618	2.3634	0.00905397
87	1	1744444	2233237	488794	*	0.0521895	BHLH128	1-2232823-2233650	2.34591	0.00949034
88	1	1745446	1882907	137462	*	0.051524	ERF094	1-1744451-1746440	3.93995	4.07e-05
89	1	1745446	1969656	224211	*	0.0756545	ACD32.1	1-1744451-1746440	1.78159	0.0374081
90	1	1745446	2184193	438748	*	0.0820389	FKFBP	1-1744451-1746440	2.28706	0.0110961
91	1	1768850	1969656	200807	*	0.0778089	ACD32.1	1-1768525-1769174	2.28513	0.0111526
92	1	1768850	2184193	415344	*	0.0740418	FKFBP	1-1768525-1769174	1.96225	0.024867
93	1	1774992	1775643	652	*	0.0560615	ARI12	1-1774905-1775079	4.72912	1.13e-06
94	1	1829983	2224815	394833	*	0.0531331	BBX24	1-2224289-2225340	3.38123	0.000360805
95	1	1882907	2241697	358791	*	0.058028	ERF094	1-2241594-2241800	5.04962	2.21e-07
96	1	1882907	2327105	444199	*	0.077491	ERF094	1-2326862-2327348	6.30716	1.42e-10
97	1	1888313	2184193	295881	*	0.0849928	FKFBP	1-1887858-1888768	2.06332	0.0195411
98	1	1953797	1969656	15860	*	0.0959731	ACD32.1	1-1953210-1954384	3.17745	0.000742883
99	1	1953797	2184193	230397	*	0.104836	FKFBP	1-1953210-1954384	2.97382	0.0014706
100	1	1953797	2225759	271963	*	0.0637443	UGT71C4	1-1953210-1954384	4.00223	3.14e-05
101	1	1953797	2277555	323759	*	0.062978	SMO2-2	1-1953210-1954384	3.03246	0.00121283
102	1	1966465	1969656	3192	*	0.0675132	ACD32.1	1-1965888-1967041	2.2605	0.0118953
103	1	1969656	1977770	8115	*	0.0700489	ACD32.1	1-1977140-1978400	1.75981	0.0392204
104	1	1969656	2001076	31421	*	0.0615622	ACD32.1	1-2000443-2001708	1.7224	0.0424982
105	1	1969656	2007446	37791	*	0.0884443	ACD32.1	1-2006969-2007922	2.69962	0.00347099
106	1	1969656	2025176	55521	*	0.0767922	ACD32.1	1-2024371-2025980	2.22097	0.0131766
107	1	1969656	2090522	120867	*	0.0676327	ACD32.1	1-2089497-2091547	2.54105	0.00552605
108	1	1969656	2152453	182798	*	0.0794515	ACD32.1	1-2151840-2153066	2.50533	0.00611691
109	1	1969656	2163827	194172	*	0.067172	ACD32.1	1-2163035-2164618	1.78634	0.0370222
110	1	1969656	2172275	202620	*	0.0783171	ACD32.1	1-2171721-2172828	2.30611	0.0105522
111	1	1969656	2177909	208254	*	0.0851303	ACD32.1	1-2177356-2178462	2.54671	0.00543712
112	1	1969656	2204416	234761	*	0.0692232	ACD32.1	1-2203672-2205160	1.72404	0.0423503
113	1	1969656	2224815	255160	*	0.0914995	ACD32.1	1-2224289-2225340	4.30839	8.22e-06
114	1	1969656	2228361	258706	*	0.0504138	ACD32.1	1-2228171-2228550	1.80129	0.0358289
115	1	1969656	2233237	263582	*	0.0763089	ACD32.1	1-2232823-2233650	2.14325	0.0160464
116	1	1969656	2236407	266752	*	0.0758962	ACD32.1	1-2236113-2236701	2.27248	0.0115289
117	1	1969656	2237738	268083	*	0.0705268	ACD32.1	1-2237358-2238118	2.039	0.0207248
118	1	1969656	2240619	270964	*	0.0706095	ACD32.1	1-2239809-2241429	1.91811	0.0275488
119	1	1969656	2248713	279058	*	0.0588178	ACD32.1	1-2247872-2249554	1.9189	0.0274987
120	1	1969656	2282982	313327	*	0.0663763	ACD32.1	1-2282737-2283226	1.73454	0.0414113
121	1	1969656	2305088	335433	*	0.068983	ACD32.1	1-2304667-2305508	1.90963	0.0280903
122	1	1969656	2335891	366236	*	0.0799378	ACD32.1	1-2335501-2336280	2.30828	0.0104917
123	1	1969656	2395440	425785	*	0.0843454	ACD32.1	1-2394960-2395919	2.55049	0.00537864
124	1	1969656	2432428	462773	*	0.0746471	ACD32.1	1-2431922-2432933	1.96188	0.024888
125	1	1969656	2437120	467465	*	0.0806688	ACD32.1	1-2436662-2437578	2.40669	0.00804901
126	1	1969656	2462153	492498	*	0.0638009	ACD32.1	1-2461898-2462407	1.87521	0.0303816
127	1	2007446	2184193	176748	*	0.0994302	FKFBP	1-2006969-2007922	3.21789	0.000645678
128	1	2007446	2277555	270110	*	0.0686228	SMO2-2	1-2006969-2007922	3.55705	0.000187521
129	1	2025176	2184193	159018	*	0.0776324	FKFBP	1-2024371-2025980	2.12201	0.0169186
130	1	2025176	2225759	200584	*	0.0500239	UGT71C4	1-2024371-2025980	2.31916	0.0101933
131	1	2090522	2184193	93672	*	0.0664891	FKFBP	1-2089497-2091547	2.06228	0.0195905
132	1	2097106	2246808	149703	*	0.0601919	GRXS11	1-2246640-2246975	6.58056	2.34e-11
133	1	2152453	2184193	31741	*	0.073969	FKFBP	1-2151840-2153066	1.87183	0.030615
134	1	2152453	2225759	73307	*	0.0537609	UGT71C4	1-2151840-2153066	2.85936	0.00212248
135	1	2163827	2184193	20367	*	0.0767105	FKFBP	1-2163035-2164618	1.83636	0.0331525
136	1	2163827	2277555	113729	*	0.0530936	SMO2-2	1-2163035-2164618	2.19349	0.0141359
137	1	2165266	2184193	18928	*	0.0774985	FKFBP	1-2165043-2165488	2.15619	0.0155344
138	1	2184193	2197472	13280	*	0.0660452	FKFBP	1-2197304-2197640	2.0575	0.0198191
139	1	2184193	2204416	20224	*	0.0758944	FKFBP	1-2203672-2205160	1.72968	0.0418436
140	1	2184193	2215086	30894	*	0.0657647	FKFBP	1-2214871-2215300	1.78422	0.0371937
141	1	2184193	2224815	40623	*	0.100693	FKFBP	1-2224289-2225340	3.96178	3.72e-05
142	1	2184193	2233237	49045	*	0.0878433	FKFBP	1-2232823-2233650	2.69326	0.00353787
143	1	2184193	2236407	52215	*	0.0923038	FKFBP	1-2236113-2236701	2.54994	0.00538706
144	1	2184193	2237738	53546	*	0.0789315	FKFBP	1-2237358-2238118	2.09827	0.0179406
145	1	2184193	2240619	56427	*	0.0813773	FKFBP	1-2239809-2241429	2.16463	0.015208
146	1	2184193	2248713	64521	*	0.0626221	FKFBP	1-2247872-2249554	1.94742	0.0257423
147	1	2184193	2280643	96451	*	0.0782423	FKFBP	1-2280133-2281153	1.97	0.0244191
148	1	2184193	2305088	120896	*	0.0790153	FKFBP	1-2304667-2305508	2.42185	0.00772082
149	1	2184193	2335891	151699	*	0.0815036	FKFBP	1-2335501-2336280	2.25227	0.0121525
150	1	2184193	2395440	211248	*	0.0882592	FKFBP	1-2394960-2395919	2.63228	0.00424064
151	1	2184193	2437120	252928	*	0.083927	FKFBP	1-2436662-2437578	2.09445	0.0181099
152	1	2184193	2462153	277961	*	0.0684596	FKFBP	1-2461898-2462407	1.73912	0.0410067
153	1	2184193	2538177	353985	*	0.0862019	FKFBP	1-2537698-2538656	2.44105	0.00732225
154	1	2184193	2589646	405454	*	0.0664175	FKFBP	1-2588398-2590894	1.93542	0.0264694
155	1	2184193	2672171	487979	*	0.0736631	FKFBP	1-2671654-2672687	1.70521	0.0440778
156	1	2215086	2706868	491783	*	0.0565585	VDE1	1-2214871-2215300	2.14398	0.0160173
157	1	2224815	2277555	52741	*	0.0554908	SMO2-2	1-2224289-2225340	3.3941	0.000344267
158	1	2224815	2641934	417120	*	0.0556905	PSAO	1-2224289-2225340	2.60322	0.00461768
159	1	2224815	2703295	478481	*	0.0531102	SIGB	1-2224289-2225340	3.71504	0.000101585
160	1	2224815	2706868	482054	*	0.0646127	VDE1	1-2224289-2225340	3.83531	6.27e-05
161	1	2225759	2305088	79330	*	0.0514826	UGT71C4	1-2304667-2305508	2.59218	0.00476847
162	1	2225759	2437120	211362	*	0.0514986	UGT71C4	1-2436662-2437578	2.47981	0.00657267
163	1	2225759	2457565	231807	*	0.0524354	UGT71C4	1-2456793-2458337	2.49809	0.00624328
164	1	2236407	2706868	470462	*	0.074587	VDE1	1-2236113-2236701	3.4942	0.000237743
165	1	2240619	2641934	401316	*	0.0622887	PSAO	1-2239809-2241429	2.58536	0.00486382
166	1	2240619	2706868	466250	*	0.0556969	VDE1	1-2239809-2241429	2.02575	0.0213951
167	1	2277555	2305088	27534	*	0.05139	SMO2-2	1-2304667-2305508	2.58468	0.00487346
168	1	2277555	2672171	394617	*	0.0507055	SMO2-2	1-2671654-2672687	2.0778	0.0188638
169	1	2277555	2711144	433590	*	0.0519755	SMO2-2	1-2710939-2711349	2.95804	0.001548
170	1	2277555	2755399	477845	*	0.0512887	SMO2-2	1-2754825-2755973	2.28737	0.0110872
171	1	2285283	2706868	421586	*	0.0516154	VDE1	1-2285074-2285491	1.92536	0.0270923
172	1	2287722	2706868	419147	*	0.0588791	VDE1	1-2287563-2287881	2.47591	0.00664484
173	1	2348445	2848149	499705	*	0.0602587	SUGTL4	1-2347775-2349115	2.08684	0.0184514
174	1	2351903	2392628	40726	*	0.0617439	KCS3	1-2351505-2352301	3.659	0.000126602
175	1	2351903	2586969	235067	*	0.0677556	GAT1	1-2351505-2352301	3.51036	0.00022375
176	1	2358822	2516620	157799	*	0.0533492	PCMP-H12	1-2358503-2359141	4.94281	3.85e-07
177	1	2359527	2485726	126200	*	0.0529332	GATA10	1-2359367-2359686	5.05092	2.2e-07
178	1	2377671	2437281	59611	*	0.0540968	APX1	1-2377563-2377778	2.50108	0.0061908
179	1	2389563	2392628	3066	*	0.0779598	KCS3	1-2389230-2389896	4.66018	1.58e-06
180	1	2389563	2586969	197407	*	0.0552817	GAT1	1-2389230-2389896	2.89142	0.0019175
181	1	2390218	2586969	196752	*	0.0554427	GAT1	1-2390081-2390354	3.02329	0.00125023
182	1	2392621	2392628	8	*	0.0708416	KCS3	1-2392387-2392855	4.41765	4.99e-06
183	1	2392621	2586969	194349	*	0.0734171	GAT1	1-2392387-2392855	4.53274	2.91e-06
184	1	2392621	2848149	455529	*	0.0563253	SUGTL4	1-2392387-2392855	2.03775	0.0207877
185	1	2392628	2695386	302759	*	0.0519145	KCS3	1-2695092-2695680	3.48546	0.000245649
186	1	2392628	2831208	438581	*	0.0547594	KCS3	1-2830789-2831627	4.18944	1.4e-05
187	1	2392628	2872672	480045	*	0.0509886	KCS3	1-2871808-2873535	2.94733	0.00160264
188	1	2393096	2586969	193874	*	0.0507911	GAT1	1-2393002-2393190	2.93883	0.00164726
189	1	2394112	2586969	192858	*	0.0509941	GAT1	1-2393992-2394232	2.84007	0.0022552
190	1	2395440	2706868	311429	*	0.0500375	VDE1	1-2394960-2395919	1.75175	0.0399085
191	1	2395440	2848149	452710	*	0.06251	SUGTL4	1-2394960-2395919	2.7951	0.00259415
192	1	2407095	2696381	289287	*	0.0502449	CHLD	1-2406485-2407705	3.08882	0.00100478
193	1	2432428	2848149	415722	*	0.0568829	SUGTL4	1-2431922-2432933	1.88928	0.0294273
194	1	2437120	2694547	257428	*	0.0554868	FATB	1-2436662-2437578	3.14504	0.000830321
195	1	2437120	2848149	411030	*	0.0587722	SUGTL4	1-2436662-2437578	2.2507	0.0122024
196	1	2437120	2852363	415244	*	0.059363	SUGTL3	1-2436662-2437578	2.96778	0.00149982
197	1	2441610	2586969	145360	*	0.0508039	GAT1	1-2441388-2441831	2.6192	0.0044068
198	1	2442570	2667783	225214	*	0.0536305	LBD1	1-2667043-2668522	5.89574	1.87e-09
199	1	2457565	2848149	390585	*	0.0661564	SUGTL4	1-2456793-2458337	2.54478	0.00546732
200	1	2462153	2706868	244716	*	0.0505866	VDE1	1-2461898-2462407	2.02743	0.0213095
201	1	2511084	2755399	244316	*	0.0511579	MOM	1-2754825-2755973	3.52369	0.000212788
202	1	2586969	2818290	231322	*	0.053538	GAT1	1-2817664-2818915	2.65808	0.00392933
203	1	2586969	2855888	268920	*	0.0534522	GAT1	1-2855483-2856292	2.93479	0.00166888
204	1	2586969	3008748	421780	*	0.0790819	GAT1	1-3007972-3009524	4.87489	5.44e-07
205	1	2589646	2706868	117223	*	0.0554413	VDE1	1-2588398-2590894	2.37648	0.00873929
206	1	2589646	2848149	258504	*	0.0553883	SUGTL4	1-2588398-2590894	1.9181	0.0275491
207	1	2641934	2755399	113466	*	0.0677533	PSAO	1-2754825-2755973	3.05985	0.00110723
208	1	2641934	2964037	322104	*	0.0504296	PSAO	1-2963012-2965061	1.7221	0.042526
209	1	2641934	2983275	341342	*	0.0609602	PSAO	1-2982335-2984215	2.5846	0.00487462
210	1	2641934	3018801	376868	*	0.0577009	PSAO	1-3017805-3019796	2.2638	0.0117933
211	1	2641934	3031207	389274	*	0.0507386	PSAO	1-3030481-3031932	2.04114	0.0206184
212	1	2641934	3072457	430524	*	0.053425	PSAO	1-3071681-3073233	2.04325	0.0205139
213	1	2667783	2671957	4175	*	0.0979261	CRT3	1-2667043-2668522	6.90672	2.48e-12
214	1	2672171	2706868	34698	*	0.0623577	VDE1	1-2671654-2672687	2.11739	0.0171132
215	1	2675813	3008748	332936	*	0.0581533	YAB2	1-3007972-3009524	4.24025	1.12e-05
216	1	2688621	2848149	159529	*	0.062687	SUGTL4	1-2688175-2689066	2.69341	0.00353628
217	1	2706868	2751327	44460	*	0.0518444	VDE1	1-2751122-2751531	2.4673	0.00680681
218	1	2706868	2755399	48532	*	0.0590041	VDE1	1-2754825-2755973	2.34378	0.0095446
219	1	2706868	2983275	276408	*	0.0724929	VDE1	1-2982335-2984215	3.31467	0.000458756
220	1	2706868	2987735	280868	*	0.0532979	VDE1	1-2987563-2987906	1.9882	0.0233946
221	1	2706868	3018801	311934	*	0.074518	VDE1	1-3017805-3019796	3.15408	0.000805031
222	1	2706868	3072457	365590	*	0.0602715	VDE1	1-3071681-3073233	2.05967	0.019715
223	1	2706868	3157630	450763	*	0.057703	VDE1	1-3156215-3159045	2.42381	0.00767925
224	1	2706868	3161740	454873	*	0.0507355	VDE1	1-3161513-3161967	1.78989	0.0367355
225	1	2755399	2848149	92751	*	0.0658446	SUGTL4	1-2754825-2755973	2.34693	0.00946436
226	1	2755399	2852363	96965	*	0.0576016	SUGTL3	1-2754825-2755973	2.97528	0.0014636
227	1	2847826	2848149	324	*	0.0624024	SUGTL4	1-2847242-2848409	2.11619	0.0171645
228	1	2848149	2852272	4124	*	0.0578042	SUGTL4	1-2851930-2852614	2.35949	0.00914993
229	1	2848149	2872672	24524	*	0.0555323	SUGTL4	1-2871808-2873535	2.02648	0.0213576
230	1	2848149	2972561	124413	*	0.0529615	SUGTL4	1-2972045-2973076	1.70148	0.0444263
231	1	2848149	2976848	128700	*	0.0603918	SUGTL4	1-2976480-2977215	2.08709	0.0184401
232	1	2848149	3008748	160600	*	0.0882809	SUGTL4	1-3007972-3009524	3.83888	6.18e-05
233	1	2848149	3018801	170653	*	0.0670128	SUGTL4	1-3017805-3019796	2.56339	0.0051828
234	1	2848149	3031207	183059	*	0.0686512	SUGTL4	1-3030481-3031932	2.79923	0.0025612
235	1	2848149	3072457	224309	*	0.0620965	SUGTL4	1-3071681-3073233	2.11147	0.0173658
236	1	2848149	3093403	245255	*	0.061069	SUGTL4	1-3092807-3093999	1.96522	0.0246941
237	1	2848149	3296632	448484	*	0.0641416	SUGTL4	1-3295889-3297375	2.36895	0.00891929
238	1	2848149	3325154	477006	*	0.0681841	SUGTL4	1-3324301-3326007	2.80111	0.00254635
239	1	2848149	3333415	485267	*	0.0511002	SUGTL4	1-3332705-3334125	1.76735	0.0385852
240	1	2848149	3348464	500316	*	0.0723401	SUGTL4	1-3347612-3349315	3.12737	0.000881875
241	1	2852363	3018801	166439	*	0.058858	SUGTL3	1-3017805-3019796	3.17984	0.00073678
242	1	2852363	3072457	220095	*	0.0502215	SUGTL3	1-3071681-3073233	2.16962	0.0150178
243	1	2899446	3018801	119356	*	0.0500591	EBM	1-3017805-3019796	2.70377	0.0034279
244	1	2931850	2932341	492	*	0.0544198	MED37B	1-2931787-2932895	5.59511	1.1e-08
245	1	2939300	3035400	96101	*	0.0602184	PCMP-H18	1-2939054-2939546	6.57909	2.37e-11
246	1	2942267	2967733	25467	*	0.0530066	PCMP-E70	1-2941963-2942570	4.5433	2.77e-06
247	1	2942267	3396953	454687	*	0.0508849	GSTU18	1-2941963-2942570	1.82155	0.0342615
248	1	2945976	3018801	72826	*	0.0557859	SR30	1-3017805-3019796	3.52287	0.000213448
249	1	2983275	3396953	413679	*	0.0634899	GSTU18	1-2982335-2984215	2.39091	0.00840334
250	1	2983275	3444360	461086	*	0.0532751	ARR4	1-2982335-2984215	2.29587	0.0108416
251	1	2991238	3396953	405716	*	0.0651069	GSTU18	1-2990390-2992085	2.27475	0.0114604
252	1	2991238	3444360	453123	*	0.0520252	ARR4	1-2990390-2992085	1.82457	0.0340329
253	1	3008748	3284073	275326	*	0.0585684	ATBCAT-1	1-3007972-3009524	5.34494	4.52e-08
254	1	3015237	3018801	3565	*	0.0536258	CRB.1	1-3017805-3019796	2.90541	0.00183384
255	1	3018801	3019639	839	*	0.0515555	GOLS3	1-3017805-3019796	3.53171	0.000206442
256	1	3018801	3396953	378153	*	0.0808646	GSTU18	1-3017805-3019796	3.36701	0.000379937
257	1	3018801	3444360	425560	*	0.0739182	ARR4	1-3017805-3019796	3.56944	0.000178872
258	1	3019639	3398484	378846	*	0.0588822	GOLS3	1-3397917-3399050	4.03393	2.74e-05
259	1	3031207	3444360	413154	*	0.0620973	ARR4	1-3030481-3031932	2.38392	0.00856473
260	1	3072457	3396953	324497	*	0.0555426	GSTU18	1-3071681-3073233	1.72969	0.0418432
261	1	3072457	3444360	371904	*	0.0572399	ARR4	1-3071681-3073233	2.09426	0.0181184
262	1	3131060	3396953	265894	*	0.0682044	GSTU18	1-3130561-3131559	2.42273	0.00770225
263	1	3157630	3396953	239324	*	0.0750121	GSTU18	1-3156215-3159045	2.99216	0.00138506
264	1	3157630	3444360	286731	*	0.0732761	ARR4	1-3156215-3159045	3.44699	0.000283439
265	1	3157630	3590928	433299	*	0.114707	GWD1	1-3156215-3159045	3.81286	6.87e-05
266	1	3180442	3396953	216512	*	0.0676259	GSTU18	1-3179970-3180913	2.4873	0.0064358
267	1	3262521	3590928	328408	*	0.0571682	GWD1	1-3262382-3262660	1.67638	0.0468316
268	1	3272595	3396953	124359	*	0.0525598	GSTU18	1-3272373-3272817	1.67217	0.047245
269	1	3296632	3396953	100322	*	0.0623005	GSTU18	1-3295889-3297375	2.06934	0.019257
270	1	3296632	3444360	147729	*	0.0545703	ARR4	1-3295889-3297375	1.97652	0.024048
271	1	3296632	3590928	294297	*	0.0829744	GWD1	1-3295889-3297375	1.76824	0.0385105
272	1	3302622	3444360	141739	*	0.0564822	ARR4	1-3302053-3303191	2.14684	0.015903
273	1	3325154	3590928	265775	*	0.0797021	GWD1	1-3324301-3326007	1.8544	0.0318407
274	1	3388599	3465813	77215	*	0.0537801	PCMP-E71	1-3465685-3465940	5.32549	5.03e-08
275	1	3396953	3420311	23359	*	0.0595851	GSTU18	1-3419117-3421505	2.09691	0.0180009
276	1	3396953	3590781	193829	*	0.0568488	GSTU18	1-3590426-3591135	1.84083	0.0328236
277	1	3396953	3637983	241031	*	0.0531762	GSTU18	1-3637083-3638882	1.82939	0.0336702
278	1	3396953	3639591	242639	*	0.0645757	GSTU18	1-3639127-3640054	2.33788	0.00969681
279	1	3396953	3647765	250813	*	0.0537004	GSTU18	1-3647193-3648337	1.72788	0.0420051
280	1	3396953	3757007	360055	*	0.0561654	GSTU18	1-3756633-3757380	1.69633	0.0449114
281	1	3396953	3879165	482213	*	0.0614101	GSTU18	1-3878634-3879696	2.05385	0.019995
282	1	3402156	3465926	63771	*	0.0861697	POLL	1-3402047-3402264	11.6481	1.17e-31
283	1	3420311	3590928	170618	*	0.0862761	GWD1	1-3419117-3421505	2.1494	0.0158013
284	1	3431017	3590928	159912	*	0.0838912	GWD1	1-3430189-3431844	1.89797	0.0288502
285	1	3444360	3503534	59175	*	0.0508274	ARR4	1-3503171-3503896	1.80203	0.0357707
286	1	3444360	3523473	79114	*	0.0556183	ARR4	1-3522769-3524177	2.05737	0.0198254
287	1	3444360	3637983	193624	*	0.0504529	ARR4	1-3637083-3638882	1.83553	0.0332134
288	1	3444360	3757007	312648	*	0.0502805	ARR4	1-3756633-3757380	1.89004	0.0293762
289	1	3444360	3809198	364839	*	0.0640467	ARR4	1-3808676-3809719	2.55249	0.00534783
290	1	3444360	3914527	470168	*	0.0523303	ARR4	1-3913969-3915085	1.96106	0.0249363
291	1	3523473	3590928	67456	*	0.0889555	GWD1	1-3522769-3524177	1.85834	0.0315603
292	1	3562494	3820887	258394	*	0.0559865	SD113	1-3562355-3562632	3.40891	0.00032612
293	1	3581219	3590928	9710	*	0.129213	GWD1	1-3580390-3582048	3.5765	0.000174112
294	1	3590781	3590928	148	*	0.0924341	GWD1	1-3590426-3591135	2.20521	0.0137195
295	1	3590781	4090857	500077	*	0.072025	ELP	1-3590426-3591135	2.15893	0.0154276
296	1	3590928	3637983	47056	*	0.0919965	GWD1	1-3637083-3638882	2.12755	0.0166872
297	1	3590928	3639591	48664	*	0.0856288	GWD1	1-3639127-3640054	1.88508	0.0297095
298	1	3590928	3658848	67921	*	0.079095	GWD1	1-3658327-3659369	1.7209	0.0426343
299	1	3590928	3757007	166080	*	0.0839252	GWD1	1-3756633-3757380	1.65926	0.0485319
300	1	3590928	3879165	288238	*	0.0824644	GWD1	1-3878634-3879696	2.14174	0.0161072
301	1	3590928	3943454	352527	*	0.0799323	GWD1	1-3943260-3943648	2.07688	0.0189063
302	1	3590928	3948217	357290	*	0.101656	GWD1	1-3947673-3948760	2.60936	0.00453558
303	1	3590928	3951123	360196	*	0.0912734	GWD1	1-3950743-3951503	2.1297	0.0165981
304	1	3590928	3995086	404159	*	0.0908678	GWD1	1-3994682-3995490	2.13132	0.0165314
305	1	3590928	4003335	412408	*	0.102955	GWD1	1-4002707-4003963	2.7895	0.00263946
306	1	3590928	4010491	419564	*	0.0804229	GWD1	1-4010227-4010754	1.69551	0.044989
307	1	3590928	4086418	495491	*	0.0926295	GWD1	1-4086119-4086717	2.29775	0.0107879
308	1	3590928	4087691	496764	*	0.0982837	GWD1	1-4087371-4088011	2.71642	0.00329958
309	1	3590928	4088809	497882	*	0.0804416	GWD1	1-4088638-4088979	2.07701	0.0189002
310	1	3590928	4090615	499688	*	0.0833545	GWD1	1-4090312-4090918	1.9199	0.0274353
311	1	3639591	4090857	451267	*	0.0671618	ELP	1-3639127-3640054	2.01405	0.0220022
312	1	3757007	4090857	333851	*	0.072883	ELP	1-3756633-3757380	2.68101	0.00367004
313	1	3757007	4105223	348217	*	0.0721368	NPF6.3	1-3756633-3757380	2.64944	0.00403124
314	1	3758876	4090857	331982	*	0.0517398	ELP	1-3758699-3759053	1.72403	0.0423514
315	1	3758876	4105223	346348	*	0.0516197	NPF6.3	1-3758699-3759053	1.74269	0.0406935
316	1	3764726	4090857	326132	*	0.064577	ELP	1-3764439-3765012	2.25739	0.0119918
317	1	3764726	4105223	340498	*	0.055144	NPF6.3	1-3764439-3765012	1.74908	0.0401384
318	1	3774387	4105223	330837	*	0.059572	NPF6.3	1-3774078-3774695	1.81861	0.0344858
319	1	3778787	4105223	326437	*	0.0618889	NPF6.3	1-3778331-3779242	1.79415	0.0363948
320	1	3820887	3840954	20068	*	0.0597845	SD113	1-3840633-3841275	3.3152	0.000457896
321	1	3831932	4090857	258926	*	0.0623697	ELP	1-3831068-3832796	1.66287	0.0481694
322	1	3837638	4105223	267586	*	0.0549601	NPF6.3	1-3837260-3838016	1.66613	0.0478437
323	1	3879165	4090857	211693	*	0.078679	ELP	1-3878634-3879696	2.5499	0.00538766
324	1	3879165	4105223	226059	*	0.07099	NPF6.3	1-3878634-3879696	2.82143	0.00239053
325	1	3914527	4090857	176331	*	0.0674416	ELP	1-3913969-3915085	2.01712	0.0218414
326	1	3914527	4105223	190697	*	0.058609	NPF6.3	1-3913969-3915085	1.95838	0.0250925
327	1	3943454	4090857	147404	*	0.0663876	ELP	1-3943260-3943648	2.27482	0.0114585
328	1	3943454	4105223	161770	*	0.0571004	NPF6.3	1-3943260-3943648	2.14422	0.0160075
329	1	3947228	4090857	143630	*	0.0692265	ELP	1-3947002-3947453	2.45934	0.00695967
330	1	3947228	4105223	157996	*	0.052723	NPF6.3	1-3947002-3947453	1.70811	0.0438077
331	1	3948217	4090857	142641	*	0.0829958	ELP	1-3947673-3948760	2.38265	0.0085943
332	1	3948217	4105223	157007	*	0.0621303	NPF6.3	1-3947673-3948760	1.87982	0.0300666
333	1	3948217	4153641	205425	*	0.0617865	BFRUCT4	1-3947673-3948760	2.96765	0.00150044
334	1	3995086	4090857	95772	*	0.0690202	ELP	1-3994682-3995490	1.97265	0.0242675
335	1	3995086	4105223	110138	*	0.0616007	NPF6.3	1-3994682-3995490	1.76083	0.0391335
336	1	3995086	4159227	164142	*	0.0511079	TL20.3	1-3994682-3995490	2.49947	0.00621891
337	1	3998382	4467094	468713	*	0.0599067	CYP71B7	1-3998071-3998692	2.63371	0.00422288
338	1	4001197	4090857	89661	*	0.0576544	ELP	1-4000989-4001405	1.89477	0.0290616
339	1	4003335	4090857	87523	*	0.0685506	ELP	1-4002707-4003963	2.09058	0.0182828
340	1	4010491	4090857	80367	*	0.0620981	ELP	1-4010227-4010754	1.84013	0.0328747
341	1	4010491	4105223	94733	*	0.0543548	NPF6.3	1-4010227-4010754	1.82877	0.033717
342	1	4076226	4222817	146592	*	0.0526224	BAG5	1-4222544-4223090	6.19672	2.88e-10
343	1	4086418	4090857	4440	*	0.0955874	ELP	1-4086119-4086717	3.18714	0.000718429
344	1	4086418	4105223	18806	*	0.0767165	NPF6.3	1-4086119-4086717	2.92089	0.00174516
345	1	4087691	4090857	3167	*	0.0774018	ELP	1-4087371-4088011	2.50139	0.00618535
346	1	4088809	4090857	2049	*	0.0761963	ELP	1-4088638-4088979	2.95652	0.00155566
347	1	4088809	4105223	16415	*	0.0669912	NPF6.3	1-4088638-4088979	2.62123	0.00438062
348	1	4090615	4090857	243	*	0.077773	ELP	1-4090312-4090918	2.44752	0.00719224
349	1	4090857	4091862	1006	*	0.0696493	ELP	1-4091755-4091969	3.0455	0.00116147
350	1	4090857	4092514	1658	*	0.0967476	ELP	1-4092293-4092735	3.32833	0.000436839
351	1	4090857	4096840	5984	*	0.101268	ELP	1-4096261-4097419	3.49482	0.000237187
352	1	4090857	4103480	12624	*	0.0662365	ELP	1-4103193-4103766	1.80045	0.0358951
353	1	4090857	4106898	16042	*	0.0702802	ELP	1-4106479-4107317	2.06181	0.0196128
354	1	4090857	4107962	17106	*	0.063084	ELP	1-4107518-4108405	1.67948	0.0465289
355	1	4090857	4151387	60531	*	0.0613451	ELP	1-4150785-4151988	1.94075	0.0261446
356	1	4090857	4191433	100577	*	0.0679475	ELP	1-4191088-4191777	1.95571	0.0252498
357	1	4090857	4220018	129162	*	0.0640565	ELP	1-4219778-4220258	2.04604	0.0203761
358	1	4090857	4230132	139276	*	0.0915322	ELP	1-4229473-4230791	3.23478	0.000608685
359	1	4090857	4242963	152107	*	0.0812135	ELP	1-4242425-4243500	2.86333	0.00209609
360	1	4090857	4266958	176102	*	0.0617457	ELP	1-4266703-4267212	1.84977	0.0321736
361	1	4090857	4329394	238538	*	0.0805118	ELP	1-4329071-4329716	2.67366	0.00375137
362	1	4090857	4365366	274510	*	0.0564273	ELP	1-4365080-4365651	1.73454	0.0414108
363	1	4090857	4371384	280528	*	0.0749921	ELP	1-4371134-4371634	2.48619	0.00645598
364	1	4090857	4375306	284450	*	0.0651238	ELP	1-4375017-4375595	1.87147	0.0306397
365	1	4090857	4432872	342016	*	0.0603545	ELP	1-4432049-4433695	1.78802	0.0368864
366	1	4090857	4526222	435366	*	0.074136	ELP	1-4526001-4526442	2.40531	0.00807942
367	1	4090857	4539564	448708	*	0.0620164	ELP	1-4539362-4539766	2.21136	0.0135055
368	1	4090857	4541032	450176	*	0.0893967	ELP	1-4540579-4541485	3.37146	0.000373861
369	1	4090857	4542005	451149	*	0.0754572	ELP	1-4541694-4542316	2.48383	0.00649881
370	1	4090857	4577889	487033	*	0.0731148	ELP	1-4577451-4578326	2.44089	0.0073255
371	1	4090857	4580093	489237	*	0.0712271	ELP	1-4579836-4580350	2.21973	0.0132185
372	1	4090857	4584466	493610	*	0.0635131	ELP	1-4584157-4584774	2.01024	0.022203
373	1	4090857	4585354	494498	*	0.0695217	ELP	1-4584969-4585739	1.95411	0.0253441
374	1	4092514	4105223	12710	*	0.0582118	NPF6.3	1-4092293-4092735	1.91306	0.02787
375	1	4096840	4105223	8384	*	0.0741476	NPF6.3	1-4096261-4097419	2.52519	0.00578181
376	1	4096840	4153641	56802	*	0.0573032	BFRUCT4	1-4096261-4097419	3.07779	0.0010427
377	1	4103480	4105223	1744	*	0.0600005	NPF6.3	1-4103193-4103766	1.67838	0.0466368
378	1	4105223	4106898	1676	*	0.0672683	NPF6.3	1-4106479-4107317	2.38943	0.00843717
379	1	4105223	4107962	2740	*	0.0608605	NPF6.3	1-4107518-4108405	1.80278	0.0357115
380	1	4105223	4130276	25054	*	0.0539615	NPF6.3	1-4130109-4130442	2.11304	0.0172985
381	1	4105223	4230132	124910	*	0.0793771	NPF6.3	1-4229473-4230791	2.63431	0.00421547
382	1	4105223	4242963	137741	*	0.0666174	NPF6.3	1-4242425-4243500	2.0982	0.0179437
383	1	4105223	4266958	161736	*	0.0557792	NPF6.3	1-4266703-4267212	1.68076	0.0464049
384	1	4105223	4329394	224172	*	0.0549961	NPF6.3	1-4329071-4329716	2.00322	0.0225767
385	1	4105223	4371384	266162	*	0.0698909	NPF6.3	1-4371134-4371634	2.35877	0.00916792
386	1	4105223	4373399	268177	*	0.0602501	NPF6.3	1-4373085-4373712	1.72147	0.0425832
387	1	4105223	4432872	327650	*	0.0628666	NPF6.3	1-4432049-4433695	2.00638	0.0224077
388	1	4105223	4458281	353059	*	0.0553864	NPF6.3	1-4457977-4458585	1.79167	0.0365932
389	1	4105223	4514856	409634	*	0.0602628	NPF6.3	1-4513869-4515843	1.84259	0.0326941
390	1	4105223	4524117	418895	*	0.0530473	NPF6.3	1-4523932-4524302	1.93852	0.0262801
391	1	4105223	4528697	423475	*	0.0743742	NPF6.3	1-4528270-4529124	2.47352	0.00668946
392	1	4105223	4530155	424933	*	0.0542443	NPF6.3	1-4529981-4530329	2.06332	0.0195409
393	1	4105223	4536114	430892	*	0.0582353	NPF6.3	1-4535745-4536482	1.69473	0.0450634
394	1	4105223	4539564	434342	*	0.0523003	NPF6.3	1-4539362-4539766	1.75121	0.0399553
395	1	4105223	4541032	435810	*	0.079589	NPF6.3	1-4540579-4541485	2.7879	0.00265255
396	1	4105223	4542005	436783	*	0.0577852	NPF6.3	1-4541694-4542316	1.93441	0.0265315
397	1	4105223	4577889	472667	*	0.0549403	NPF6.3	1-4577451-4578326	1.79769	0.0361134
398	1	4105223	4581010	475788	*	0.061366	NPF6.3	1-4580840-4581180	2.24904	0.012255
399	1	4105223	4584466	479244	*	0.0525666	NPF6.3	1-4584157-4584774	1.84579	0.0324612
400	1	4105223	4585354	480132	*	0.0713905	NPF6.3	1-4584969-4585739	2.31155	0.0104013
401	1	4105223	4587295	482073	*	0.0664438	NPF6.3	1-4586937-4587653	2.23993	0.0125477
402	1	4105223	4590749	485527	*	0.0670633	NPF6.3	1-4590292-4591206	2.21091	0.0135209
403	1	4117759	4542168	424410	*	0.0546422	RAV1	1-4117338-4118180	2.54114	0.00552457
404	1	4153641	4230132	76492	*	0.0574564	BFRUCT4	1-4229473-4230791	2.81639	0.00242836
405	1	4153641	4466563	312923	*	0.0516838	BFRUCT4	1-4465761-4467364	2.59204	0.00477042
406	1	4153641	4528697	375057	*	0.0567601	BFRUCT4	1-4528270-4529124	2.65857	0.0039237
407	1	4153641	4615386	461746	*	0.0505567	BFRUCT4	1-4614952-4615820	2.65554	0.00395911
408	1	4192391	4463859	271469	*	0.0522746	CYP71B29	1-4192239-4192542	3.90139	4.78e-05
409	1	4192391	4467094	274704	*	0.0506196	CYP71B7	1-4192239-4192542	1.99368	0.0230933
410	1	4200864	4599019	398156	*	0.0517012	KEU	1-4598753-4599284	3.49969	0.000232897
411	1	4230132	4526204	296073	*	0.0588868	RTFL17	1-4229473-4230791	2.89001	0.00192613
412	1	4230132	4542168	312037	*	0.0619	RAV1	1-4229473-4230791	3.37744	0.000365824
413	1	4242963	4268982	26020	*	0.0605405	CCS	1-4242425-4243500	3.82789	6.46e-05
414	1	4247118	4467094	219977	*	0.0649162	CYP71B7	1-4246925-4247311	3.11454	0.000921175
415	1	4282538	4467094	184557	*	0.059892	CYP71B7	1-4282095-4282981	2.59817	0.00468613
416	1	4348390	4599019	250630	*	0.0802871	RBL6	1-4598753-4599284	6.88581	2.87e-12
417	1	4389678	4599019	209342	*	0.0587383	NUDT12	1-4598753-4599284	6.6208	1.79e-11
418	1	4394454	4599019	204566	*	0.0678347	GAPA-2	1-4598753-4599284	5.30838	5.53e-08
419	1	4432872	4542168	109297	*	0.057648	RAV1	1-4432049-4433695	3.29085	0.000499419
420	1	4461738	4599019	137282	*	0.0542867	CYP71B28	1-4598753-4599284	4.00766	3.07e-05
421	1	4463747	4467094	3348	*	0.054419	CYP71B7	1-4463597-4463897	2.38409	0.00856075
422	1	4466563	4467094	532	*	0.0630426	CYP71B7	1-4465761-4467364	2.84529	0.00221853
423	1	4467094	4599019	131926	*	0.0595006	CYP71B7	1-4598753-4599284	2.89809	0.00187723
424	1	4467094	4879527	412434	*	0.104509	CYP71B7	1-4879055-4879999	5.39753	3.38e-08
425	1	4467094	4906751	439658	*	0.059861	CYP71B7	1-4906388-4907113	2.75701	0.00291662
426	1	4473319	4599019	125701	*	0.0503237	GLE1	1-4598753-4599284	3.92267	4.38e-05
427	1	4514856	4515464	609	*	0.0508969	LINC2	1-4513869-4515843	2.30255	0.010652
428	1	4515464	4599019	83556	*	0.054162	LINC2	1-4598753-4599284	2.79102	0.00262714
429	1	4524117	4542168	18052	*	0.0517418	RAV1	1-4523932-4524302	2.74689	0.00300815
430	1	4526204	4528697	2494	*	0.0516656	RTFL17	1-4528270-4529124	2.01852	0.0217684
431	1	4526204	4535002	8799	*	0.0526577	RTFL17	1-4534810-4535194	3.12225	0.000897362
432	1	4526204	4537371	11168	*	0.0565027	RTFL17	1-4537284-4537458	2.79921	0.00256143
433	1	4526204	4712951	186748	*	0.0591907	RTFL17	1-4712173-4713728	3.04321	0.00117033
434	1	4526204	4879527	353324	*	0.0566247	RTFL17	1-4879055-4879999	2.66686	0.00382814
435	1	4526204	4934382	408179	*	0.0514972	RTFL17	1-4933832-4934931	2.36422	0.00903416
436	1	4542005	4542168	164	*	0.0601732	RAV1	1-4541694-4542316	3.44571	0.000284778
437	1	4542168	4580093	37926	*	0.0548809	RAV1	1-4579836-4580350	2.75458	0.00293838
438	1	4542168	4934382	392215	*	0.0529392	RAV1	1-4933832-4934931	2.63814	0.00416806
439	1	4547388	4879527	332140	*	0.0514408	AOC4	1-4879055-4879999	3.54435	0.000196792
440	1	4585354	5068677	483324	*	0.0564872	XTH28	1-4584969-4585739	3.70994	0.000103656
441	1	4597567	4811807	214241	*	0.0736155	JGL	1-4811678-4811935	8.26214	7.15e-17
442	1	4599019	4610878	11860	*	0.0895487	GAPC2	1-4598753-4599284	8.32484	4.22e-17
443	1	4599019	4983489	384471	*	0.0550016	PUX7	1-4598753-4599284	4.45907	4.12e-06
444	1	4599019	5042240	443222	*	0.065413	BPC2	1-4598753-4599284	4.20006	1.33e-05
445	1	4636807	5133860	497054	*	0.0502135	PCR1	1-4636511-4637103	4.08398	2.21e-05
446	1	4892663	5133860	241198	*	0.0558752	PCR1	1-4892541-4892784	3.32623	0.000440145
447	1	4895773	5338326	442554	*	0.0538113	ABCG40	1-4895614-4895931	3.20358	0.000678658
448	1	4934382	5042240	107859	*	0.0521887	BPC2	1-4933832-4934931	2.45152	0.00711278
449	1	4991077	5068677	77601	*	0.0529365	XTH28	1-4990632-4991521	2.66813	0.00381379
450	1	5042240	5176476	134237	*	0.0527503	BPC2	1-5175993-5176958	2.65391	0.00397823
451	1	5068677	5396451	327775	*	0.0513477	XTH28	1-5396054-5396847	2.6229	0.00435926
452	1	5068677	5421238	352562	*	0.0545526	XTH28	1-5420758-5421717	3.10949	0.000937058
453	1	5127716	5338326	210611	*	0.0617294	ABCG40	1-5127297-5128134	4.69399	1.34e-06
454	1	5133860	5134390	531	*	0.0812939	PCR1	1-5133520-5135259	4.04653	2.6e-05
455	1	5134390	5489145	354756	*	0.0509584	PNSB1	1-5133520-5135259	2.5548	0.0053124
456	1	5148982	5396451	247470	*	0.0503685	GAI	1-5396054-5396847	2.70913	0.00337299
457	1	5148982	5461169	312188	*	0.0522213	GAI	1-5460941-5461397	3.06072	0.00110401
458	1	5169024	5398926	229903	*	0.0558652	AVP1	1-5168122-5169925	3.23734	0.00060325
459	1	5190796	5608682	417887	*	0.053712	CYP79F1	1-5190598-5190994	3.03733	0.00119343
460	1	5277792	5773512	495721	*	0.0614154	ACR11	1-5277390-5278194	1.80996	0.0351509
461	1	5297937	5773512	475576	*	0.0559902	ACR11	1-5297532-5298342	1.80167	0.0357988
462	1	5338326	5338471	146	*	0.0663204	ABCG40	1-5338312-5338629	4.97588	3.25e-07
463	1	5338326	5339005	680	*	0.0596197	ABCG40	1-5338903-5339107	4.74771	1.03e-06
464	1	5345023	5773512	428490	*	0.0599062	ACR11	1-5344599-5345447	2.04857	0.020252
465	1	5349697	5773512	423816	*	0.0508962	ACR11	1-5349514-5349880	1.96687	0.0245989
466	1	5366641	5858550	491910	*	0.0644474	ICR1	1-5366224-5367057	3.75422	8.69e-05
467	1	5390770	5773512	382743	*	0.050607	ACR11	1-5390340-5391200	2.2995	0.0107384
468	1	5396451	5773512	377062	*	0.0712074	ACR11	1-5396054-5396847	2.44308	0.00728131
469	1	5398926	5421238	22313	*	0.0552962	AVP1	1-5420758-5421717	2.6311	0.00425549
470	1	5398926	5685752	286827	*	0.0506695	AVP1	1-5684864-5686640	2.16022	0.0153777
471	1	5398926	5844574	445649	*	0.0531431	AVP1	1-5844166-5844982	2.56737	0.00512366
472	1	5398926	5851755	452830	*	0.052799	AVP1	1-5851170-5852340	2.09512	0.01808
473	1	5402680	5773512	370833	*	0.05728	ACR11	1-5402408-5402952	1.98001	0.0238514
474	1	5421238	5773512	352275	*	0.0777834	ACR11	1-5420758-5421717	2.56575	0.00514761
475	1	5421238	5885007	463770	*	0.0551489	FUG1	1-5420758-5421717	3.06425	0.00109108
476	1	5447880	5942793	494914	*	0.0516392	LHCB6	1-5942676-5942909	5.12175	1.51e-07
477	1	5472958	5872024	399067	*	0.0534071	GSTU25	1-5472862-5473053	6.24317	2.14e-10
478	1	5480130	5489145	9016	*	0.0512243	PNSB1	1-5479138-5481121	2.36917	0.00891402
479	1	5480130	5773512	293383	*	0.0573294	ACR11	1-5479138-5481121	1.70575	0.0440272
480	1	5489140	5773512	284373	*	0.0560346	ACR11	1-5488695-5489584	1.6815	0.046333
481	1	5489145	5685752	196608	*	0.0583472	PNSB1	1-5684864-5686640	3.14429	0.000832443
482	1	5604545	5608682	4138	*	0.0587332	CYP79F1	1-5604401-5604688	4.46663	3.97e-06
483	1	5605370	5608682	3313	*	0.069322	CYP79F1	1-5605269-5605470	5.42419	2.91e-08
484	1	5607326	5608682	1357	*	0.0901358	CYP79F1	1-5607118-5607533	6.70738	9.91e-12
485	1	5608682	5608845	164	*	0.0599217	CYP79F1	1-5608639-5609051	4.4015	5.38e-06
486	1	5608682	5611846	3165	*	0.0582593	CYP79F1	1-5611451-5612240	3.85292	5.84e-05
487	1	5622674	5635836	13163	*	0.0550177	STR2	1-5635608-5636064	3.88922	5.03e-05
488	1	5622674	5727312	104639	*	0.0503026	STR2	1-5726839-5727785	3.33354	0.000428742
489	1	5638317	5858550	220234	*	0.0616415	ICR1	1-5638047-5638587	2.62106	0.00438286
490	1	5648294	5858550	210257	*	0.0758415	ICR1	1-5647846-5648742	4.03632	2.71e-05
491	1	5648294	6142402	494109	*	0.061456	ABCG11	1-5647846-5648742	2.98049	0.00143895
492	1	5685752	5773512	87761	*	0.0636945	ACR11	1-5684864-5686640	2.02237	0.0215691
493	1	5727312	5773512	46201	*	0.0689069	ACR11	1-5726839-5727785	2.58872	0.00481663
494	1	5732350	5858550	126201	*	0.0573888	ICR1	1-5731538-5733161	2.60202	0.0046338
495	1	5732350	6142402	410053	*	0.0590637	ABCG11	1-5731538-5733161	3.07464	0.00105377
496	1	5764692	6142402	377711	*	0.0500778	ABCG11	1-5764407-5764977	2.47714	0.00662209
497	1	5765696	5858550	92855	*	0.0560842	ICR1	1-5765410-5765982	3.01107	0.00130163
498	1	5773512	5945726	172215	*	0.0748457	ACR11	1-5944751-5946700	2.79899	0.00256315
499	1	5773512	5981505	207994	*	0.0628734	ACR11	1-5980697-5982313	1.66101	0.0483559
500	1	5773512	5997063	223552	*	0.0559849	ACR11	1-5996343-5997783	1.6565	0.04881
501	1	5773512	6219525	446014	*	0.0643348	ACR11	1-6219219-6219831	2.45728	0.00699963
502	1	5835689	5858550	22862	*	0.0538228	ICR1	1-5835308-5836069	2.09045	0.0182886
503	1	5858512	5858550	39	*	0.0578023	ICR1	1-5858288-5858736	3.28393	0.000511849
504	1	5858550	5878361	19812	*	0.0854202	ICR1	1-5878135-5878586	5.77499	3.85e-09
505	1	5858550	6141846	283297	*	0.0519975	ICR1	1-6141654-6142038	2.63677	0.00418494
506	1	5878361	6142402	264042	*	0.0701021	ABCG11	1-5878135-5878586	4.29366	8.79e-06
507	1	5981505	6460403	478899	*	0.0607243	PNSB4	1-5980697-5982313	2.02317	0.0215278
508	1	5997063	6460403	463341	*	0.0666381	PNSB4	1-5996343-5997783	2.62814	0.00429265
509	1	6064482	6520630	456149	*	0.0612782	PCMP-E72	1-6520515-6520744	5.62213	9.43e-09
510	1	6075874	6460403	384530	*	0.0537127	PNSB4	1-6075475-6076272	1.80969	0.0351722
511	1	6098443	6222091	123649	*	0.0544159	PP2AB2	1-6221812-6222370	3.11743	0.000912172
512	1	6142402	6165441	23040	*	0.0538661	ABCG11	1-6164957-6165925	3.24835	0.00058038
513	1	6142402	6431316	288915	*	0.0528657	ABCG11	1-6430508-6432123	2.23603	0.0126748
514	1	6142402	6459008	316607	*	0.0524645	ABCG11	1-6458819-6459196	2.77858	0.00272986
515	1	6142402	6483961	341560	*	0.0564488	ABCG11	1-6483375-6484547	2.70925	0.00337181
516	1	6142402	6484935	342534	*	0.0746448	ABCG11	1-6484705-6485164	4.11574	1.93e-05
517	1	6155475	6612630	457156	*	0.0543465	LHCA6	1-6154823-6156127	2.41156	0.00794216
518	1	6174483	6460403	285921	*	0.0610707	PNSB4	1-6174096-6174870	2.03637	0.0208565
519	1	6174483	6612630	438148	*	0.0508179	LHCA6	1-6174096-6174870	2.03739	0.0208053
520	1	6219525	6460403	240879	*	0.0527229	PNSB4	1-6219219-6219831	1.81222	0.0349763
521	1	6299261	6460403	161143	*	0.0562075	PNSB4	1-6298771-6299750	1.9077	0.028215
522	1	6308434	6460403	151970	*	0.0561599	PNSB4	1-6307899-6308969	1.7884	0.0368559
523	1	6308434	6612630	304197	*	0.0516199	LHCA6	1-6307899-6308969	2.3325	0.00983717
524	1	6335631	6460403	124773	*	0.056287	PNSB4	1-6335150-6336112	1.83778	0.0330478
525	1	6360873	6460403	99531	*	0.056704	PNSB4	1-6359951-6361794	2.28989	0.0110137
526	1	6360873	6612630	251758	*	0.0555335	LHCA6	1-6359951-6361794	2.55911	0.0052471
527	1	6360873	6822711	461839	*	0.054479	DYW7	1-6359951-6361794	2.564	0.00517366
528	1	6384642	6819542	434901	*	0.0501282	JAL3	1-6384391-6384892	3.02464	0.00124467
529	1	6426643	6487153	60511	*	0.0533851	PKS3	1-6426340-6426945	2.99986	0.00135052
530	1	6444039	6460403	16365	*	0.0813196	PNSB4	1-6443456-6444622	3.32425	0.000443281
531	1	6444039	6612630	168592	*	0.0507866	LHCA6	1-6443456-6444622	2.28171	0.0112532
532	1	6444039	6860563	416525	*	0.0500376	FPP4	1-6443456-6444622	2.37688	0.00872978
533	1	6444039	6942625	498587	*	0.150797	LFNR2	1-6443456-6444622	3.23871	0.000600347
534	1	6445253	6942625	497373	*	0.132464	LFNR2	1-6445041-6445465	2.63987	0.00414689
535	1	6446488	6460403	13916	*	0.0505155	PNSB4	1-6446157-6446818	1.91271	0.0278925
536	1	6447373	6460403	13031	*	0.063122	PNSB4	1-6447068-6447678	2.59874	0.00467829
537	1	6447373	6942625	495253	*	0.101906	LFNR2	1-6447068-6447678	1.70763	0.043853
538	1	6456415	6460403	3989	*	0.0553282	PNSB4	1-6456210-6456619	2.16705	0.0151154
539	1	6457128	6612630	155503	*	0.0510365	LHCA6	1-6456914-6457342	2.48294	0.00651506
540	1	6460403	6562830	102428	*	0.0563717	PNSB4	1-6562417-6563243	1.70161	0.0444144
541	1	6460403	6602000	141598	*	0.0504613	PNSB4	1-6601402-6602598	1.64592	0.0498903
542	1	6460403	6613186	152784	*	0.0593052	PNSB4	1-6612152-6614220	2.34684	0.00946667
543	1	6460403	6621002	160600	*	0.0643168	PNSB4	1-6620504-6621499	2.17195	0.0149297
544	1	6460403	6626649	166247	*	0.054011	PNSB4	1-6626430-6626867	2.48575	0.00646387
545	1	6460403	6673279	212877	*	0.0527302	PNSB4	1-6672822-6673736	2.09696	0.0179985
546	1	6460403	6688478	228076	*	0.0611675	PNSB4	1-6688256-6688699	2.22873	0.0129161
547	1	6460403	6754232	293830	*	0.0571246	PNSB4	1-6753665-6754799	2.25502	0.0120662
548	1	6460403	6862621	402219	*	0.071478	PNSB4	1-6861924-6863317	2.91236	0.00179353
549	1	6460403	6868107	407705	*	0.0594852	PNSB4	1-6867805-6868409	2.12544	0.0167752
550	1	6460403	6872929	412527	*	0.0665062	PNSB4	1-6872432-6873426	2.81696	0.00242406
551	1	6460403	6883209	422807	*	0.0553837	PNSB4	1-6882943-6883475	2.21495	0.0133817
552	1	6460403	6899270	438868	*	0.0561789	PNSB4	1-6898479-6900061	1.88896	0.0294486
553	1	6460403	6927802	467400	*	0.0579861	PNSB4	1-6927377-6928226	1.7136	0.0433014
554	1	6460403	6940719	480317	*	0.0672573	PNSB4	1-6940226-6941211	2.31923	0.0101914
555	1	6460403	6945311	484909	*	0.0561426	PNSB4	1-6944972-6945649	2.09671	0.0180095
556	1	6460403	6959454	499052	*	0.0667804	PNSB4	1-6959032-6959875	2.72292	0.00323537
557	1	6463747	6612630	148884	*	0.0561107	LHCA6	1-6463229-6464264	2.68755	0.00359888
558	1	6463747	6799764	336018	*	0.050109	SFH4	1-6463229-6464264	2.88457	0.00195974
559	1	6463747	6822711	358965	*	0.0506011	DYW7	1-6463229-6464264	1.98367	0.0236461
560	1	6484935	6487153	2219	*	0.0824598	PKS3	1-6484705-6485164	5.22038	8.93e-08
561	1	6487153	6904170	417018	*	0.0530277	PKS3	1-6904004-6904335	2.81953	0.00240473
562	1	6515886	6805092	289207	*	0.0511824	CLH1	1-6515619-6516153	4.38815	5.72e-06
563	1	6562830	6860563	297734	*	0.0536066	FPP4	1-6562417-6563243	2.15308	0.0156564
564	1	6602000	6822711	220712	*	0.0544757	DYW7	1-6601402-6602598	2.26885	0.0116388
565	1	6602000	6860563	258564	*	0.0507361	FPP4	1-6601402-6602598	2.08668	0.0184586
566	1	6602000	6942625	340626	*	0.113387	LFNR2	1-6601402-6602598	1.91727	0.027602
567	1	6602000	7089606	487607	*	0.0558429	ERD10	1-6601402-6602598	1.97024	0.0244056
568	1	6612630	6714452	101823	*	0.0624064	LHCA6	1-6714014-6714890	2.93288	0.00167917
569	1	6612630	6754232	141603	*	0.0567597	LHCA6	1-6753665-6754799	2.95205	0.00157836
570	1	6612630	6802878	190249	*	0.065217	LHCA6	1-6802386-6803370	3.06867	0.00107506
571	1	6612630	6868107	255478	*	0.0503951	LHCA6	1-6867805-6868409	2.18822	0.0143267
572	1	6612630	6899270	286641	*	0.0547434	LHCA6	1-6898479-6900061	2.58221	0.0049085
573	1	6612630	6927802	315173	*	0.0509224	LHCA6	1-6927377-6928226	2.1092	0.0174635
574	1	6612630	6959454	346825	*	0.0603263	LHCA6	1-6959032-6959875	2.68157	0.00366386
575	1	6612630	6995443	382814	*	0.0584542	LHCA6	1-6994629-6996256	2.51106	0.00601853
576	1	6612630	7000712	388083	*	0.0512841	LHCA6	1-7000244-7001180	2.03714	0.0208182
577	1	6612630	7090552	477923	*	0.0645989	LHCA6	1-7089812-7091291	3.00951	0.00130836
578	1	6613186	6860563	247378	*	0.0571178	FPP4	1-6612152-6614220	2.81339	0.00245108
579	1	6613186	6942625	329440	*	0.127255	LFNR2	1-6612152-6614220	2.35925	0.00915596
580	1	6613186	7089606	476421	*	0.0542153	ERD10	1-6612152-6614220	1.99638	0.0229464
581	1	6621002	6942625	321624	*	0.123053	LFNR2	1-6620504-6621499	2.0294	0.0212089
582	1	6626649	6942625	315977	*	0.0914498	LFNR2	1-6626430-6626867	1.93541	0.0264698
583	1	6641483	7086873	445391	*	0.0585314	COR47	1-6640951-6642015	2.2488	0.0122626
584	1	6673279	6942625	269347	*	0.0992882	LFNR2	1-6672822-6673736	1.84926	0.0322102
585	1	6673279	7142972	469694	*	0.0818491	CAT3	1-6672822-6673736	2.94892	0.00159441
586	1	6674216	7142972	468757	*	0.0606225	CAT3	1-6674090-6674342	1.98288	0.0236903
587	1	6677796	6860563	182768	*	0.0523193	FPP4	1-6677547-6678045	2.29494	0.0108682
588	1	6677796	7086873	409078	*	0.0544503	COR47	1-6677547-6678045	1.6878	0.0457247
589	1	6683655	6942625	258971	*	0.110196	LFNR2	1-6683397-6683912	1.95276	0.0254241
590	1	6683655	6999839	316185	*	0.0507169	EXPA11	1-6683397-6683912	2.47233	0.00671174
591	1	6683655	7086873	403219	*	0.068567	COR47	1-6683397-6683912	2.58038	0.00493458
592	1	6683655	7089606	405952	*	0.0641601	ERD10	1-6683397-6683912	2.87058	0.00204863
593	1	6683655	7142972	459318	*	0.0661285	CAT3	1-6683397-6683912	1.75445	0.0396771
594	1	6684435	7089606	405172	*	0.0561491	ERD10	1-6684068-6684801	1.83954	0.0329182
595	1	6687038	7086873	399836	*	0.0775779	COR47	1-6686636-6687440	2.83213	0.00231194
596	1	6687038	7142972	455935	*	0.0909139	CAT3	1-6686636-6687440	2.85645	0.00214206
597	1	6688478	6942625	254148	*	0.105676	LFNR2	1-6688256-6688699	1.75801	0.0393729
598	1	6688478	7086873	398396	*	0.0599958	COR47	1-6688256-6688699	2.23497	0.0127098
599	1	6688478	7089606	401129	*	0.0512061	ERD10	1-6688256-6688699	1.91662	0.0276429
600	1	6688478	7142972	454495	*	0.0740873	CAT3	1-6688256-6688699	2.32906	0.00992792
601	1	6696779	7086873	390095	*	0.0594563	COR47	1-6696474-6697084	1.87405	0.0304615
602	1	6696779	7142972	446194	*	0.0645824	CAT3	1-6696474-6697084	1.76153	0.0390747
603	1	6697849	6860563	162715	*	0.0508215	FPP4	1-6697412-6698285	1.96992	0.0244238
604	1	6712540	6822711	110172	*	0.0568353	DYW7	1-6712225-6712855	2.58646	0.00484837
605	1	6712540	7179273	466734	*	0.0594943	HMGB3	1-6712225-6712855	2.79298	0.00261126
606	1	6738016	6942625	204610	*	0.138739	LFNR2	1-6737594-6738437	2.53167	0.00567601
607	1	6738016	6999839	261824	*	0.0502796	EXPA11	1-6737594-6738437	1.91826	0.0275388
608	1	6754232	6822711	68480	*	0.0511085	DYW7	1-6753665-6754799	2.31951	0.0101836
609	1	6754232	6860563	106332	*	0.0602338	FPP4	1-6753665-6754799	2.82891	0.00233535
610	1	6754232	6942625	188394	*	0.146826	LFNR2	1-6753665-6754799	3.23555	0.000607049
611	1	6754232	6999839	245608	*	0.0717894	EXPA11	1-6753665-6754799	3.7219	9.89e-05
612	1	6754232	7086873	332642	*	0.0644176	COR47	1-6753665-6754799	2.54264	0.00550096
613	1	6754232	7089606	335375	*	0.0677903	ERD10	1-6753665-6754799	2.87	0.00205236
614	1	6754232	7142972	388741	*	0.0733231	CAT3	1-6753665-6754799	2.45724	0.00700037
615	1	6754232	7179273	425042	*	0.0631484	HMGB3	1-6753665-6754799	2.92486	0.00172308
616	1	6774429	7086873	312445	*	0.057106	COR47	1-6773841-6775016	1.76887	0.0384576
617	1	6788175	6886138	97964	*	0.0601448	CYP722A1	1-6886035-6886241	7.00108	1.27e-12
618	1	6799903	6942625	142723	*	0.110607	LFNR2	1-6799595-6800210	1.87635	0.0303034
619	1	6799903	6999839	199937	*	0.05711	EXPA11	1-6799595-6800210	2.75329	0.00294996
620	1	6802878	6860563	57686	*	0.0544107	FPP4	1-6802386-6803370	2.40129	0.00816876
621	1	6802878	6942625	139748	*	0.13363	LFNR2	1-6802386-6803370	2.38069	0.00864007
622	1	6802878	6999839	196962	*	0.0511779	EXPA11	1-6802386-6803370	2.14544	0.0159587
623	1	6802878	7086873	283996	*	0.0731323	COR47	1-6802386-6803370	2.91537	0.00177631
624	1	6802878	7089606	286729	*	0.0681394	ERD10	1-6802386-6803370	2.81334	0.00245151
625	1	6802906	6883209	80304	*	0.0503719	BBD2	1-6882943-6883475	2.93643	0.00166007
626	1	6805153	7086873	281721	*	0.0565839	COR47	1-6804722-6805583	1.82133	0.0342787
627	1	6819542	6866123	46582	*	0.0642881	JAL3	1-6865997-6866248	4.33216	7.38e-06
628	1	6822711	6862621	39911	*	0.0588433	DYW7	1-6861924-6863317	3.00506	0.00132766
629	1	6822711	6940719	118009	*	0.0501195	DYW7	1-6940226-6941211	2.1049	0.0176501
630	1	6822711	6959454	136744	*	0.05159	DYW7	1-6959032-6959875	2.01134	0.0221446
631	1	6824151	7086873	262723	*	0.0532846	COR47	1-6823779-6824522	1.64883	0.0495912
632	1	6860563	6862621	2059	*	0.0518919	FPP4	1-6861924-6863317	2.56007	0.00523261
633	1	6860563	6883209	22647	*	0.0584864	FPP4	1-6882943-6883475	2.78118	0.00270808
634	1	6860563	6948981	88419	*	0.0519716	FPP4	1-6948699-6949263	2.25503	0.0120658
635	1	6860563	7178837	318275	*	0.0524752	FPP4	1-7178095-7179578	2.64298	0.004109
636	1	6860563	7250681	390119	*	0.0517161	FPP4	1-7250140-7251221	2.28656	0.0111109
637	1	6860563	7337133	476571	*	0.0553922	FPP4	1-7336694-7337572	2.51759	0.00590801
638	1	6862621	6940832	78212	*	0.0533638	TUBB5	1-6861924-6863317	2.57145	0.0050637
639	1	6862621	6942625	80005	*	0.127131	LFNR2	1-6861924-6863317	2.57806	0.00496787
640	1	6862621	6999839	137219	*	0.054846	EXPA11	1-6861924-6863317	2.52123	0.00584722
641	1	6862621	7086873	224253	*	0.0698519	COR47	1-6861924-6863317	2.69905	0.0034769
642	1	6862621	7089606	226986	*	0.0564487	ERD10	1-6861924-6863317	2.00929	0.0222531
643	1	6862621	7142972	280352	*	0.0750585	CAT3	1-6861924-6863317	2.34345	0.00955307
644	1	6862621	7179273	316653	*	0.0597481	HMGB3	1-6861924-6863317	2.72706	0.00319503
645	1	6866123	7285042	418920	*	0.0639365	RH42	1-6865997-6866248	3.07688	0.0010459
646	1	6868107	7142972	274866	*	0.077425	CAT3	1-6867805-6868409	2.15964	0.0154002
647	1	6872929	6942625	69697	*	0.100434	LFNR2	1-6872432-6873426	1.71474	0.043196
648	1	6883209	6942625	59417	*	0.109998	LFNR2	1-6882943-6883475	1.77226	0.0381756
649	1	6883209	7089606	206398	*	0.0657738	ERD10	1-6882943-6883475	2.80127	0.00254512
650	1	6883209	7142972	259764	*	0.0661449	CAT3	1-6882943-6883475	1.99751	0.0228847
651	1	6899270	6942625	43356	*	0.116172	LFNR2	1-6898479-6900061	1.83563	0.0332062
652	1	6899270	7086873	187604	*	0.0652882	COR47	1-6898479-6900061	2.26746	0.011681
653	1	6899270	7089606	190337	*	0.0555898	ERD10	1-6898479-6900061	1.85896	0.0315166
654	1	6899270	7142972	243703	*	0.0804935	CAT3	1-6898479-6900061	2.34215	0.00958641
655	1	6927802	6940832	13031	*	0.0540568	TUBB5	1-6927377-6928226	2.71174	0.00334656
656	1	6927802	7089606	161805	*	0.0623178	ERD10	1-6927377-6928226	2.19181	0.0141964
657	1	6929644	7400736	471093	*	0.0569889	IGMT4	1-6929512-6929776	3.40183	0.000334683
658	1	6932811	7086873	154063	*	0.0563574	COR47	1-6932560-6933062	1.8984	0.028822
659	1	6932811	7142972	210162	*	0.0645804	CAT3	1-6932560-6933062	1.66423	0.0480332
660	1	6939574	6942625	3052	*	0.131672	LFNR2	1-6939218-6939929	2.96986	0.0014897
661	1	6939574	7086873	147300	*	0.0678921	COR47	1-6939218-6939929	2.89825	0.00187628
662	1	6939574	7089606	150033	*	0.0540011	ERD10	1-6939218-6939929	2.0494	0.0202117
663	1	6940719	6942625	1907	*	0.131634	LFNR2	1-6940226-6941211	2.19452	0.014099
664	1	6940719	7086873	146155	*	0.0592807	COR47	1-6940226-6941211	1.89297	0.0291809
665	1	6940719	7142972	202254	*	0.0736941	CAT3	1-6940226-6941211	2.27591	0.0114258
666	1	6940832	6959454	18623	*	0.0566275	TUBB5	1-6959032-6959875	2.90686	0.00182538
667	1	6940832	6971198	30367	*	0.0567174	TUBB5	1-6970500-6971895	2.7358	0.0031114
668	1	6940832	7090552	149721	*	0.0551841	TUBB5	1-7089812-7091291	2.6699	0.00379369
669	1	6940832	7150139	209308	*	0.0590846	TUBB5	1-7149467-7150810	3.19555	0.000697825
670	1	6942625	6945311	2687	*	0.132261	LFNR2	1-6944972-6945649	2.32866	0.00993848
671	1	6942625	6946543	3919	*	0.106542	LFNR2	1-6945952-6947133	2.52557	0.00577549
672	1	6942625	6959454	16830	*	0.161181	LFNR2	1-6959032-6959875	3.51801	0.000217398
673	1	6942625	6971198	28574	*	0.119347	LFNR2	1-6970500-6971895	2.0158	0.0219106
674	1	6942625	7043449	100825	*	0.111215	LFNR2	1-7042789-7044108	2.27171	0.0115521
675	1	6942625	7065655	123031	*	0.097831	LFNR2	1-7064960-7066349	2.74098	0.00306281
676	1	6942625	7086732	144108	*	0.109866	LFNR2	1-7086465-7086999	1.94056	0.0261559
677	1	6942625	7090552	147928	*	0.138898	LFNR2	1-7089812-7091291	2.91295	0.00179017
678	1	6942625	7143972	201348	*	0.0877806	LFNR2	1-7143872-7144072	1.87906	0.0301184
679	1	6942625	7150139	207515	*	0.115956	LFNR2	1-7149467-7150810	1.92511	0.0271079
680	1	6942625	7160670	218046	*	0.115329	LFNR2	1-7160219-7161121	2.01532	0.0219356
681	1	6942625	7176511	233887	*	0.110029	LFNR2	1-7176110-7176912	1.74615	0.0403922
682	1	6942625	7216794	274170	*	0.112038	LFNR2	1-7216361-7217226	2.10486	0.0176517
683	1	6942625	7340643	398019	*	0.117578	LFNR2	1-7340309-7340976	1.90743	0.0282326
684	1	6942625	7341965	399341	*	0.114084	LFNR2	1-7341510-7342420	1.83584	0.033191
685	1	6946543	7086873	140331	*	0.0530599	COR47	1-6945952-6947133	1.95325	0.0253949
686	1	6946543	7089606	143064	*	0.0570815	ERD10	1-6945952-6947133	2.517	0.00591801
687	1	6959454	6999839	40386	*	0.0599637	EXPA11	1-6959032-6959875	2.5767	0.00498746
688	1	6959454	7086873	127420	*	0.056634	COR47	1-6959032-6959875	1.65492	0.0489699
689	1	6971198	7086873	115676	*	0.0620416	COR47	1-6970500-6971895	2.10402	0.0176885
690	1	6971198	7089606	118409	*	0.0652982	ERD10	1-6970500-6971895	2.58416	0.00488077
691	1	6971198	7142972	171775	*	0.0762408	CAT3	1-6970500-6971895	2.04795	0.0202826
692	1	6971198	7179273	208076	*	0.0518103	HMGB3	1-6970500-6971895	2.21739	0.0132983
693	1	6999839	7000712	874	*	0.0518037	EXPA11	1-7000244-7001180	2.10182	0.0177847
694	1	6999839	7140122	140284	*	0.050257	EXPA11	1-7139925-7140318	2.46921	0.0067705
695	1	6999839	7150139	150301	*	0.050608	EXPA11	1-7149467-7150810	2.13226	0.0164928
696	1	6999839	7178837	178999	*	0.0608106	EXPA11	1-7178095-7179578	2.94016	0.00164024
697	1	6999839	7337133	337295	*	0.054096	EXPA11	1-7336694-7337572	2.3373	0.00971189
698	1	7038155	7089606	51452	*	0.0614729	ERD10	1-7037608-7038702	2.10466	0.0176605
699	1	7043449	7086873	43425	*	0.0526153	COR47	1-7042789-7044108	1.64972	0.0495002
700	1	7043628	7313152	269525	*	0.0662362	TIM17-1	1-7313063-7313240	6.02978	8.21e-10
701	1	7065655	7142972	77318	*	0.0640663	CAT3	1-7064960-7066349	2.41209	0.00793074
702	1	7085736	7089606	3871	*	0.0539132	ERD10	1-7085536-7085936	2.05608	0.0198873
703	1	7086732	7086873	142	*	0.0515407	COR47	1-7086465-7086999	1.6734	0.0471239
704	1	7086873	7087169	297	*	0.0508756	COR47	1-7087042-7087296	2.15138	0.0157232
705	1	7086873	7090552	3680	*	0.0808697	COR47	1-7089812-7091291	3.19876	0.000690089
706	1	7086873	7141522	54650	*	0.0573701	COR47	1-7141426-7141617	2.18855	0.0143146
707	1	7086873	7142809	55937	*	0.0686191	COR47	1-7142505-7143112	2.77614	0.00275043
708	1	7086873	7150139	63267	*	0.0560799	COR47	1-7149467-7150810	1.652	0.0492674
709	1	7086873	7160670	73798	*	0.0770624	COR47	1-7160219-7161121	2.94617	0.00160867
710	1	7086873	7176511	89639	*	0.0715229	COR47	1-7176110-7176912	2.87044	0.0020495
711	1	7086873	7178837	91965	*	0.062138	COR47	1-7178095-7179578	2.162	0.0153092
712	1	7086873	7216794	129922	*	0.0635958	COR47	1-7216361-7217226	2.15649	0.0155229
713	1	7086873	7248414	161542	*	0.0594115	COR47	1-7247959-7248868	2.17692	0.0147434
714	1	7086873	7250681	163809	*	0.053951	COR47	1-7250140-7251221	1.75993	0.0392096
715	1	7086873	7267561	180689	*	0.0584413	COR47	1-7267050-7268072	1.94171	0.0260862
716	1	7086873	7337133	250261	*	0.0693553	COR47	1-7336694-7337572	2.30288	0.0106429
717	1	7086873	7340643	253771	*	0.0727683	COR47	1-7340309-7340976	2.8932	0.00190669
718	1	7086873	7341965	255093	*	0.0610875	COR47	1-7341510-7342420	2.10935	0.0174571
719	1	7086873	7366397	279525	*	0.053565	COR47	1-7365989-7366805	1.68182	0.0463021
720	1	7086873	7370311	283439	*	0.05499	COR47	1-7369703-7370919	1.66333	0.0481233
721	1	7086873	7371390	284518	*	0.0509776	COR47	1-7371070-7371709	2.02411	0.0214797
722	1	7086873	7400881	314009	*	0.0724884	COR47	1-7400129-7401632	2.85636	0.00214263
723	1	7086873	7444604	357732	*	0.0602904	COR47	1-7444130-7445078	2.18542	0.0144289
724	1	7086873	7494122	407250	*	0.0573983	COR47	1-7493766-7494477	1.73934	0.0409874
725	1	7086873	7533675	446803	*	0.0550608	COR47	1-7533195-7534154	1.99946	0.0227795
726	1	7086873	7565903	479031	*	0.0545288	COR47	1-7565300-7566506	1.84158	0.0327686
727	1	7086873	7570899	484027	*	0.0640222	COR47	1-7570147-7571651	2.54752	0.00542463
728	1	7089606	7090552	947	*	0.0640104	ERD10	1-7089812-7091291	2.75718	0.00291513
729	1	7089606	7142809	53204	*	0.0615947	ERD10	1-7142505-7143112	2.66382	0.00386298
730	1	7089606	7150139	60534	*	0.0590238	ERD10	1-7149467-7150810	2.04014	0.020668
731	1	7089606	7160670	71065	*	0.0561019	ERD10	1-7160219-7161121	2.3474	0.00945247
732	1	7089606	7176511	86906	*	0.0587192	ERD10	1-7176110-7176912	2.1549	0.015585
733	1	7089606	7248414	158809	*	0.05337	ERD10	1-7247959-7248868	1.89961	0.0287419
734	1	7089606	7250681	161076	*	0.0558931	ERD10	1-7250140-7251221	1.99548	0.0229954
735	1	7089606	7267561	177956	*	0.0544659	ERD10	1-7267050-7268072	2.05348	0.0200131
736	1	7089606	7337133	247528	*	0.06521	ERD10	1-7336694-7337572	2.45861	0.00697386
737	1	7089606	7340643	251038	*	0.0657976	ERD10	1-7340309-7340976	2.39878	0.00822494
738	1	7089606	7388640	299035	*	0.0553699	ERD10	1-7387934-7389345	1.90011	0.0287094
739	1	7089606	7400881	311276	*	0.0665642	ERD10	1-7400129-7401632	2.67377	0.00375018
740	1	7089606	7444604	354999	*	0.054266	ERD10	1-7444130-7445078	1.85674	0.0316743
741	1	7089606	7494122	404517	*	0.0525855	ERD10	1-7493766-7494477	1.85539	0.0317701
742	1	7089606	7570899	481294	*	0.0527462	ERD10	1-7570147-7571651	1.94462	0.0259103
743	1	7090552	7142972	52421	*	0.0877478	CAT3	1-7089812-7091291	2.6434	0.00410394
744	1	7090552	7179273	88722	*	0.0536661	HMGB3	1-7089812-7091291	2.89884	0.00187274
745	1	7139603	7142972	3370	*	0.0655892	CAT3	1-7139432-7139773	2.21496	0.0133813
746	1	7140122	7142972	2851	*	0.0772268	CAT3	1-7139925-7140318	2.7355	0.00311424
747	1	7140606	7142972	2367	*	0.0557414	CAT3	1-7140503-7140708	1.82062	0.0343326
748	1	7141089	7142972	1884	*	0.0652589	CAT3	1-7140908-7141270	1.83429	0.0333054
749	1	7141522	7142972	1451	*	0.0665608	CAT3	1-7141426-7141617	2.28963	0.0110215
750	1	7142022	7142972	951	*	0.104719	CAT3	1-7141834-7142209	4.62537	1.87e-06
751	1	7142809	7142972	164	*	0.10506	CAT3	1-7142505-7143112	3.88201	5.18e-05
752	1	7142809	7160590	17782	*	0.0533152	PBL21	1-7142505-7143112	3.12563	0.000887134
753	1	7142972	7146413	3442	*	0.0933015	CAT3	1-7145946-7146879	2.9545	0.00156587
754	1	7142972	7150139	7168	*	0.0842225	CAT3	1-7149467-7150810	2.44852	0.00717232
755	1	7142972	7160670	17699	*	0.0691648	CAT3	1-7160219-7161121	1.74533	0.0404635
756	1	7142972	7176511	33540	*	0.0873416	CAT3	1-7176110-7176912	2.84499	0.00222067
757	1	7142972	7178837	35866	*	0.068572	CAT3	1-7178095-7179578	1.7786	0.0376529
758	1	7142972	7216794	73823	*	0.0723897	CAT3	1-7216361-7217226	2.16471	0.0152051
759	1	7142972	7267561	124590	*	0.074286	CAT3	1-7267050-7268072	2.2063	0.0136816
760	1	7142972	7337133	194162	*	0.0786808	CAT3	1-7336694-7337572	2.57465	0.00501713
761	1	7142972	7340643	197672	*	0.0857297	CAT3	1-7340309-7340976	2.52006	0.0058668
762	1	7142972	7368555	225584	*	0.0599607	CAT3	1-7368339-7368770	1.83996	0.032887
763	1	7142972	7370311	227340	*	0.0708694	CAT3	1-7369703-7370919	2.09648	0.0180197
764	1	7142972	7400881	257910	*	0.0995223	CAT3	1-7400129-7401632	3.64621	0.000133068
765	1	7142972	7439231	296260	*	0.0737319	CAT3	1-7438835-7439626	1.77451	0.0379897
766	1	7142972	7570899	427928	*	0.0795276	CAT3	1-7570147-7571651	2.57866	0.00495915
767	1	7142972	7612487	469516	*	0.085863	CAT3	1-7611895-7613079	2.75039	0.00297623
768	1	7150139	7160590	10452	*	0.0507749	PBL21	1-7149467-7150810	2.64421	0.00409415
769	1	7160590	7168069	7480	*	0.0543305	PBL21	1-7167596-7168541	3.00256	0.00133861
770	1	7160590	7337133	176544	*	0.0501016	PBL21	1-7336694-7337572	2.62162	0.00437563
771	1	7160590	7400881	240292	*	0.0630463	PBL21	1-7400129-7401632	3.78851	7.58e-05
772	1	7160590	7570899	410310	*	0.0536643	PBL21	1-7570147-7571651	2.93714	0.00165628
773	1	7160670	7179273	18604	*	0.0661223	HMGB3	1-7160219-7161121	3.6285	0.000142537
774	1	7179273	7216794	37522	*	0.0572707	HMGB3	1-7216361-7217226	2.67085	0.00378301
775	1	7179273	7340643	161371	*	0.0561815	HMGB3	1-7340309-7340976	2.6874	0.00360055
776	1	7179273	7554209	374937	*	0.0555015	HMGB3	1-7553533-7554884	2.25221	0.0121544
777	1	7250681	7400736	150056	*	0.05362	IGMT4	1-7250140-7251221	2.46887	0.0067771
778	1	7270619	7400736	130118	*	0.0572926	IGMT4	1-7270368-7270869	4.16474	1.56e-05
779	1	7285042	7658653	373612	*	0.0569352	RH42	1-7658530-7658775	3.30518	0.00047458
780	1	7285042	7719531	434490	*	0.0861179	RH42	1-7719319-7719743	5.34096	4.62e-08
781	1	7388640	7400736	12097	*	0.0500128	IGMT4	1-7387934-7389345	2.83355	0.00230172
782	1	7400736	7400881	146	*	0.0539637	IGMT4	1-7400129-7401632	2.70992	0.00336497
783	1	7400736	7515666	114931	*	0.0734885	IGMT4	1-7515421-7515911	4.05019	2.56e-05
784	1	7400736	7858367	457632	*	0.0832774	IGMT4	1-7857563-7859170	3.83258	6.34e-05
785	1	7400736	7873278	472543	*	0.0521955	IGMT4	1-7872479-7874077	2.57144	0.00506383
786	1	7400736	7887806	487071	*	0.0530714	IGMT4	1-7887510-7888102	2.61426	0.00447108
787	1	7400881	7897761	496881	*	0.0761967	UGT85A2	1-7400129-7401632	2.57199	0.00505572
788	1	7412830	7719531	306702	*	0.050618	SEC5B	1-7719319-7719743	4.24574	1.09e-05
789	1	7434235	7452583	18349	*	0.0691085	WAK3	1-7452464-7452701	5.48792	2.03e-08
790	1	7438410	7439171	762	*	0.05944	WAK1	1-7438246-7438573	6.09681	5.41e-10
791	1	7439171	7439231	61	*	0.0665898	WAK1	1-7438835-7439626	5.04665	2.25e-07
792	1	7439171	7719531	280361	*	0.0514743	WAK1	1-7719319-7719743	3.7272	9.68e-05
793	1	7444749	7719531	274783	*	0.0592017	WAK2	1-7719319-7719743	4.13105	1.81e-05
794	1	7494122	7897761	403640	*	0.0583351	UGT85A2	1-7493766-7494477	1.66027	0.0484298
795	1	7513481	7515091	1611	*	0.0548343	SWEET1	1-7514904-7515278	4.49482	3.48e-06
796	1	7515091	7897761	382671	*	0.058836	UGT85A2	1-7514904-7515278	1.69718	0.0448309
797	1	7515666	7897761	382096	*	0.0698077	UGT85A2	1-7515421-7515911	2.38298	0.00858649
798	1	7516900	7897761	380862	*	0.0558447	UGT85A2	1-7516744-7517055	2.21405	0.0134127
799	1	7537953	7906969	369017	*	0.0619971	UGT85A1	1-7537818-7538087	6.17417	3.33e-10
800	1	7554209	7981722	427514	*	0.0508367	AGL87	1-7553533-7554884	1.98167	0.0237579
801	1	7570899	7897761	326863	*	0.0654409	UGT85A2	1-7570147-7571651	1.88773	0.0295312
802	1	7570899	7900335	329437	*	0.0579201	UGT85A5	1-7570147-7571651	2.98047	0.00143904
803	1	7612487	7897761	285275	*	0.0659086	UGT85A2	1-7611895-7613079	2.39162	0.0083871
804	1	7652060	8061751	409692	*	0.0523304	GI	1-7651638-7652481	3.02789	0.00123133
805	1	7659599	7900335	240737	*	0.0524212	UGT85A5	1-7659103-7660095	2.90365	0.00184418
806	1	7683525	7897761	214237	*	0.0583361	UGT85A2	1-7682804-7684246	1.87789	0.0301978
807	1	7699067	7897761	198695	*	0.0732754	UGT85A2	1-7698491-7699642	2.11827	0.0170763
808	1	7719531	7789133	69603	*	0.0553467	TGA3	1-7719319-7719743	4.90629	4.64e-07
809	1	7737714	7897761	160048	*	0.0573098	UGT85A2	1-7737427-7738000	1.91253	0.0279044
810	1	7765295	8136034	370740	*	0.0533158	ERF069	1-7765218-7765371	5.74485	4.6e-09
811	1	7782629	8272021	489393	*	0.0596421	GGAT1	1-7782149-7783108	1.64737	0.0497412
812	1	7858367	7897761	39395	*	0.0811447	UGT85A2	1-7857563-7859170	2.81128	0.00246721
813	1	7858367	8006064	147698	*	0.0528968	MYB3	1-7857563-7859170	3.97156	3.57e-05
814	1	7884034	8272021	387988	*	0.0690111	GGAT1	1-7883304-7884763	1.96952	0.0244469
815	1	7886419	7897761	11343	*	0.0586157	UGT85A2	1-7886242-7886595	2.062	0.0196039
816	1	7887806	7897761	9956	*	0.0921395	UGT85A2	1-7887510-7888102	3.485	0.000246071
817	1	7888807	7897761	8955	*	0.0702733	UGT85A2	1-7888381-7889232	2.27503	0.011452
818	1	7894408	7897761	3354	*	0.0550106	UGT85A2	1-7893974-7894842	1.80237	0.0357436
819	1	7897761	7900085	2325	*	0.0829155	UGT85A2	1-7899626-7900544	3.11721	0.000912853
820	1	7897761	7975123	77363	*	0.0695392	UGT85A2	1-7974419-7975826	1.91627	0.0276655
821	1	7897761	7991382	93622	*	0.0673403	UGT85A2	1-7990940-7991823	1.87935	0.0300981
822	1	7897761	8010793	113033	*	0.0612626	UGT85A2	1-8010575-8011010	2.27794	0.0113652
823	1	7897761	8016675	118915	*	0.0759584	UGT85A2	1-8015770-8017579	2.52591	0.00576994
824	1	7897761	8039777	142017	*	0.0621691	UGT85A2	1-8039492-8040062	1.97618	0.0240672
825	1	7897761	8060959	163199	*	0.065346	UGT85A2	1-8060568-8061350	2.21777	0.0132851
826	1	7897761	8102568	204808	*	0.0639119	UGT85A2	1-8102325-8102810	2.00109	0.0226913
827	1	7897761	8103399	205639	*	0.0590747	UGT85A2	1-8103082-8103715	1.91159	0.0279645
828	1	7897761	8105293	207533	*	0.0656688	UGT85A2	1-8104934-8105652	1.84305	0.0326611
829	1	7897761	8154856	257096	*	0.0770145	UGT85A2	1-8154545-8155166	2.98129	0.00143521
830	1	7897761	8159413	261653	*	0.0701718	UGT85A2	1-8159110-8159716	2.36804	0.00894129
831	1	7897761	8181566	283806	*	0.0612887	UGT85A2	1-8181093-8182038	1.8353	0.0332303
832	1	7897761	8298242	400482	*	0.0716628	UGT85A2	1-8297868-8298615	2.94581	0.00161055
833	1	7897761	8336523	438763	*	0.0623677	UGT85A2	1-8336230-8336816	2.19536	0.0140691
834	1	7897761	8383368	485608	*	0.0610937	UGT85A2	1-8382854-8383881	1.79469	0.0363515
835	1	7900085	7900335	251	*	0.0537245	UGT85A5	1-7899626-7900544	2.74848	0.00299364
836	1	7900085	8315876	415792	*	0.0505705	CAF2	1-7899626-7900544	2.84959	0.00218875
837	1	7900335	8060959	160625	*	0.0567617	UGT85A5	1-8060568-8061350	2.83449	0.00229495
838	1	7902427	8292005	389579	*	0.0521374	UGT85A3	1-8291930-8292079	4.64862	1.67e-06
839	1	7909793	8272021	362229	*	0.06301	GGAT1	1-7909527-7910058	1.90108	0.0286457
840	1	7934175	7981722	47548	*	0.0523268	AGL87	1-7933808-7934542	2.25526	0.0120586
841	1	7934175	8272021	337847	*	0.0598227	GGAT1	1-7933808-7934542	1.70459	0.0441358
842	1	7939012	8272021	333010	*	0.0714677	GGAT1	1-7938486-7939537	2.17115	0.0149598
843	1	7939012	8315876	376865	*	0.0631124	CAF2	1-7938486-7939537	3.68187	0.000115766
844	1	7975123	7981722	6600	*	0.0521108	AGL87	1-7974419-7975826	1.97933	0.0238897
845	1	7975123	8272021	296899	*	0.0627554	GGAT1	1-7974419-7975826	1.80639	0.0354287
846	1	7978733	7981722	2990	*	0.0605598	AGL87	1-7978490-7978976	3.10033	0.000966513
847	1	7981722	8067426	85705	*	0.0510158	AGL87	1-8066861-8067990	1.90454	0.0284201
848	1	7981722	8271936	290215	*	0.0593649	AGL87	1-8271582-8272289	2.71753	0.00328853
849	1	7981722	8311676	329955	*	0.061762	AGL87	1-8311305-8312046	2.82122	0.00239206
850	1	8033156	8043381	10226	*	0.0761119	SUC2	1-8043197-8043564	7.341	1.06e-13
851	1	8033156	8200239	167084	*	0.0529449	SUC2	1-8200028-8200449	6.31781	1.33e-10
852	1	8060959	8272021	211063	*	0.0691489	GGAT1	1-8060568-8061350	1.97934	0.0238888
853	1	8060959	8296941	235983	*	0.0516497	MENG	1-8060568-8061350	2.16486	0.0151992
854	1	8060959	8315876	254918	*	0.0539346	CAF2	1-8060568-8061350	2.79215	0.00261795
855	1	8061751	8429730	367980	*	0.0551533	GI	1-8429167-8430292	2.86627	0.00207671
856	1	8075864	8570580	494717	*	0.0573258	SNL3	1-8075518-8076210	3.13608	0.000856107
857	1	8154856	8332862	178007	*	0.0508569	CSLA3	1-8154545-8155166	4.25877	1.03e-05
858	1	8177981	8272021	94041	*	0.0751913	GGAT1	1-8177680-8178281	2.32675	0.00998938
859	1	8250517	8432179	181663	*	0.0619059	TPS9	1-8250428-8250605	7.07538	7.45e-13
860	1	8271936	8272021	86	*	0.0860056	GGAT1	1-8271582-8272289	2.85876	0.0021265
861	1	8272021	8309164	37144	*	0.076612	GGAT1	1-8308613-8309715	2.23956	0.0125597
862	1	8272021	8384776	112756	*	0.07976	GGAT1	1-8384218-8385334	2.19319	0.014147
863	1	8272021	8429730	157710	*	0.0861627	GGAT1	1-8429167-8430292	2.6915	0.00355655
864	1	8272021	8486770	214750	*	0.0737144	GGAT1	1-8485941-8487598	2.43996	0.00734453
865	1	8272021	8506847	234827	*	0.066307	GGAT1	1-8506345-8507349	1.95478	0.0253048
866	1	8272021	8530653	258633	*	0.0600776	GGAT1	1-8530525-8530780	1.69645	0.0449003
867	1	8272021	8541909	269889	*	0.0939113	GGAT1	1-8541295-8542523	3.10318	0.000957264
868	1	8272021	8558978	286958	*	0.0661987	GGAT1	1-8558707-8559249	1.8144	0.0348077
869	1	8272021	8598605	326585	*	0.0689202	GGAT1	1-8598212-8598998	1.87767	0.0302133
870	1	8272021	8607612	335592	*	0.0685799	GGAT1	1-8607130-8608094	1.74889	0.0401549
871	1	8272021	8697508	425488	*	0.0713378	GGAT1	1-8697173-8697842	2.23074	0.0128491
872	1	8296941	8384776	87836	*	0.0555961	MENG	1-8384218-8385334	2.78896	0.00264387
873	1	8296941	8429730	132790	*	0.0521119	MENG	1-8429167-8430292	2.98614	0.00141264
874	1	8296941	8486770	189830	*	0.0566573	MENG	1-8485941-8487598	3.05108	0.0011401
875	1	8296941	8530653	233713	*	0.0617272	MENG	1-8530525-8530780	3.22011	0.000640703
876	1	8299155	8302651	3497	*	0.0532396	KNAT6	1-8298946-8299364	5.23991	8.03e-08
877	1	8332862	8675781	342920	*	0.0567146	CSLA3	1-8674880-8676682	5.3878	3.57e-08
878	1	8486770	8935544	448775	*	0.0743254	COL16	1-8485941-8487598	2.09779	0.0179616
879	1	8502065	8654582	152518	*	0.052172	MLP423	1-8654314-8654849	3.32254	0.000446007
880	1	8502065	8922359	420295	*	0.0547897	MLP423	1-8921981-8922737	3.52164	0.000214443
881	1	8527087	8530653	3567	*	0.0646279	UGT74B1	1-8530525-8530780	6.06036	6.79e-10
882	1	8527087	8637332	110246	*	0.0539159	UGT74B1	1-8637206-8637458	3.89233	4.96e-05
883	1	8533127	8935544	402418	*	0.0687395	COL16	1-8532784-8533469	2.02963	0.021197
884	1	8541909	8935544	393636	*	0.088478	COL16	1-8541295-8542523	3.01781	0.00127306
885	1	8547889	8922416	374528	*	0.0562203	CLE43	1-8547586-8548192	4.61497	1.97e-06
886	1	8558978	8935544	376567	*	0.0625086	COL16	1-8558707-8559249	1.91398	0.0278114
887	1	8586284	8940613	354330	*	0.0548638	KCS5	1-8586153-8586414	5.15033	1.3e-07
888	1	8598605	8935544	336940	*	0.0770576	COL16	1-8598212-8598998	2.36606	0.00898921
889	1	8598605	9043855	445251	*	0.0752116	PERK10	1-8598212-8598998	2.51068	0.00602493
890	1	8637332	9043855	406524	*	0.0552877	PERK10	1-8637206-8637458	2.05439	0.0199691
891	1	8697508	8935544	238037	*	0.0594117	COL16	1-8697173-8697842	1.65495	0.0489674
892	1	8697508	9043855	346348	*	0.0590439	PERK10	1-8697173-8697842	1.84627	0.0324266
893	1	8727739	8935544	207806	*	0.0661371	COL16	1-8726863-8728614	1.67098	0.0473629
894	1	8727739	9043855	316117	*	0.0660851	PERK10	1-8726863-8728614	2.14015	0.0161712
895	1	8848532	8935544	87013	*	0.0858735	COL16	1-8847903-8849161	2.48695	0.00644225
896	1	8848532	9043855	195324	*	0.0756638	PERK10	1-8847903-8849161	2.5352	0.00561923
897	1	8861129	8935544	74416	*	0.0619411	COL16	1-8860333-8861924	1.68621	0.0458773
898	1	8922359	9351160	428802	*	0.0516877	PRE6	1-8921981-8922737	3.367	0.000379953
899	1	8922416	9351936	429521	*	0.0561181	CLE43	1-9351766-9352105	4.71377	1.22e-06
900	1	8925274	8935544	10271	*	0.0536342	COL16	1-8925068-8925480	1.78397	0.0372145
901	1	8926641	8935544	8904	*	0.0602275	COL16	1-8926400-8926882	1.906	0.028325
902	1	8926641	9043855	117215	*	0.0534317	PERK10	1-8926400-8926882	1.97085	0.0243706
903	1	8927356	8935544	8189	*	0.0578446	COL16	1-8927147-8927564	1.67517	0.0469502
904	1	8927356	9043855	116500	*	0.0595396	PERK10	1-8927147-8927564	2.24826	0.0122799
905	1	8933124	8935544	2421	*	0.0795828	COL16	1-8932459-8933789	2.96182	0.00152916
906	1	8933124	9043855	110732	*	0.0694645	PERK10	1-8932459-8933789	2.43983	0.00734707
907	1	8935544	8975552	40009	*	0.0842197	COL16	1-8974549-8976555	3.342	0.000415888
908	1	8935544	9043902	108359	*	0.0705231	COL16	1-9043295-9044508	2.06501	0.0194611
909	1	8935544	9092660	157117	*	0.0799275	COL16	1-9092194-9093125	2.57835	0.00496364
910	1	8935544	9205823	270280	*	0.0543039	COL16	1-9205629-9206017	1.83966	0.0329088
911	1	8935544	9328739	393196	*	0.0759071	COL16	1-9327870-9329607	2.6576	0.00393493
912	1	8935544	9380570	445027	*	0.0588988	COL16	1-9380319-9380820	2.05671	0.0198568
913	1	8935544	9393400	457857	*	0.0924904	COL16	1-9392844-9393956	3.34398	0.000412927
914	1	8938159	9351160	413002	*	0.0522622	PRE6	1-8937961-8938357	3.05852	0.00111217
915	1	8975552	8976326	775	*	0.0568239	HHO3	1-8974549-8976555	3.45763	0.000272476
916	1	8975552	9043855	68304	*	0.0606979	PERK10	1-8974549-8976555	1.78165	0.0374028
917	1	8976326	8985802	9477	*	0.0555458	HHO3	1-8985533-8986070	3.4306	0.000301129
918	1	8979266	9043855	64590	*	0.0666318	PERK10	1-8979172-8979359	2.93888	0.00164702
919	1	8983132	9043855	60724	*	0.0585786	PERK10	1-8982889-8983375	1.81912	0.0344468
920	1	9043855	9043902	48	*	0.0608235	PERK10	1-9043295-9044508	1.71519	0.0431556
921	1	9043855	9092660	48806	*	0.0662673	PERK10	1-9092194-9093125	2.02361	0.0215052
922	1	9043855	9328739	284885	*	0.0673426	PERK10	1-9327870-9329607	2.50904	0.00605304
923	1	9043855	9393400	349546	*	0.0665859	PERK10	1-9392844-9393956	1.91091	0.0280083
924	1	9043855	9412001	368147	*	0.0642924	PERK10	1-9411704-9412297	2.23078	0.0128479
925	1	9043855	9544431	500577	*	0.0659749	PERK10	1-9543840-9545021	2.23721	0.0126363
926	1	9348923	9351160	2238	*	0.0542042	PRE6	1-9348783-9349063	4.17183	1.51e-05
927	1	9350051	9351160	1110	*	0.0585571	PRE6	1-9349565-9350537	3.80036	7.22e-05
928	1	9351936	9740508	388573	*	0.0544993	LTPG1	1-9351766-9352105	3.60487	0.000156156
929	1	9393400	9544410	151011	*	0.0572333	LCAT1	1-9392844-9393956	2.9648	0.00151442
930	1	9393400	9611053	217654	*	0.0652501	CYCT1-3	1-9392844-9393956	2.9542	0.00156742
931	1	9508542	10000595	492054	*	0.0502706	SPL10	1-10000422-10000767	4.01417	2.98e-05
932	1	9544410	9834718	290309	*	0.050904	LCAT1	1-9834099-9835337	2.51719	0.00591468
933	1	9558562	9629393	70832	*	0.0506803	MNS5	1-9629257-9629529	3.37977	0.000362731
934	1	9611053	9629393	18341	*	0.0570677	CYCT1-3	1-9629257-9629529	3.4864	0.000244782
935	1	9611053	9740251	129199	*	0.0656419	CYCT1-3	1-9739685-9740817	3.33556	0.000425646
936	1	9611053	9779059	168007	*	0.0528335	CYCT1-3	1-9778744-9779374	2.0687	0.019287
937	1	9611053	9832009	220957	*	0.0568888	CYCT1-3	1-9831197-9832821	2.25166	0.012172
938	1	9611053	9834718	223666	*	0.0512747	CYCT1-3	1-9834099-9835337	2.01145	0.0221391
939	1	9611053	9887585	276533	*	0.0530299	CYCT1-3	1-9887054-9888115	2.15065	0.0157517
940	1	9611053	9954489	343437	*	0.066934	CYCT1-3	1-9953833-9955144	3.06674	0.00108202
941	1	9611053	10001430	390378	*	0.058947	CYCT1-3	1-10000995-10001865	2.64887	0.00403804
942	1	9647620	10144732	497113	*	0.0575349	TAF4	1-10144579-10144885	6.57075	2.5e-11
943	1	9740251	9740508	258	*	0.0585873	LTPG1	1-9739685-9740817	4.0754	2.3e-05
944	1	9760583	9864779	104197	*	0.0532873	PUP1	1-9760452-9760714	4.02906	2.8e-05
945	1	9832009	10289666	457658	*	0.0549259	COR413IM1	1-9831197-9832821	2.61545	0.00445544
946	1	9834718	10294630	459913	*	0.0532131	ML5	1-9834099-9835337	2.40758	0.00802935
947	1	9864762	10294630	429869	*	0.0553204	ML5	1-9864245-9865279	2.07727	0.0188883
948	1	9867770	9887478	19709	*	0.0532437	VQ4	1-9867360-9868180	2.57737	0.00497777
949	1	9887478	10261491	374014	*	0.0641677	VQ4	1-10260851-10262130	3.21786	0.000645758
950	1	9887585	10294630	407046	*	0.0604304	ML5	1-9887054-9888115	2.44411	0.00726044
951	1	9924488	9954489	30002	*	0.0620993	DEG15	1-9953833-9955144	4.77697	8.9e-07
952	1	9924731	10399873	475143	*	0.050985	RFK1	1-9924142-9925320	2.26014	0.0119063
953	1	9934880	10294630	359751	*	0.0510443	ML5	1-9934016-9935744	1.92776	0.0269428
954	1	9935440	10247648	312209	*	0.0526806	DRM1	1-10246746-10248549	2.80058	0.00255057
955	1	9954489	10289666	335178	*	0.0867395	COR413IM1	1-9953833-9955144	6.88046	2.98e-12
956	1	9954489	10399873	445385	*	0.0678897	RFK1	1-9953833-9955144	3.68321	0.000115156
957	1	10001430	10399873	398444	*	0.0544718	RFK1	1-10000995-10001865	2.38064	0.0086414
958	1	10001430	10501498	500069	*	0.0519516	RPL18AA.1	1-10000995-10001865	3.38304	0.000358445
959	1	10149630	10399873	250244	*	0.0510207	RFK1	1-10149302-10149957	2.42411	0.00767291
960	1	10236337	10369985	133649	*	0.0643116	WRKY65	1-10369784-10370185	5.9429	1.4e-09
961	1	10240833	10399873	159041	*	0.0568245	RFK1	1-10240494-10241171	2.78119	0.002708
962	1	10243030	10321011	77982	*	0.0507808	SAUR66	1-10242870-10243190	3.64825	0.000132015
963	1	10261491	10294630	33140	*	0.0520291	ML5	1-10260851-10262130	1.98327	0.0236686
964	1	10261491	10399873	138383	*	0.0653927	RFK1	1-10260851-10262130	3.44544	0.000285062
965	1	10261491	10477885	216395	*	-0.079653	LHCB1.3	1-10260851-10262130	-2.94304	0.00162501
966	1	10264059	10289666	25608	*	0.0558651	COR413IM1	1-10263418-10264699	4.16905	1.53e-05
967	1	10264059	10399873	135815	*	0.0555814	RFK1	1-10263418-10264699	2.60449	0.00460054
968	1	10264059	10475969	211911	*	0.0592477	LHCB1.1.1	1-10263418-10264699	3.92285	4.38e-05
969	1	10289666	10477807	188142	*	0.0502866	COR413IM1	1-10477185-10478429	3.05971	0.00110776
970	1	10289666	10704768	415103	*	0.0982534	COR413IM1	1-10704645-10704891	4.42641	4.79e-06
971	1	10294630	10504402	209773	*	0.0531931	ML5	1-10503298-10505506	2.44524	0.00723779
972	1	10303418	10303581	164	*	0.0529908	SAUR62	1-10303331-10303831	3.20981	0.00066411
973	1	10303418	10320986	17569	*	0.0705001	SAUR62	1-10320485-10321487	5.46697	2.29e-08
974	1	10303418	10375002	71585	*	0.0500375	SAUR62	1-10374676-10375328	3.0567	0.00111894
975	1	10303581	10321011	17431	*	0.0628612	SAUR66	1-10303331-10303831	4.40544	5.28e-06
976	1	10305108	10320986	15879	*	0.0610903	SAUR63	1-10320485-10321487	5.49989	1.9e-08
977	1	10305108	10368824	63717	*	0.0554506	SAUR63	1-10368610-10369038	4.7235	1.16e-06
978	1	10305417	10399873	94457	*	0.0546204	RFK1	1-10305165-10305669	3.05344	0.00113118
979	1	10306595	10368281	61687	*	0.0609764	SAUR64	1-10368141-10368421	5.1246	1.49e-07
980	1	10306595	10368824	62230	*	0.0534074	SAUR64	1-10368610-10369038	4.08489	2.2e-05
981	1	10306613	10321011	14399	*	0.0572853	SAUR66	1-10306472-10306754	3.82954	6.42e-05
982	1	10320986	10321011	26	*	0.0688192	SAUR66	1-10320485-10321487	5.05849	2.11e-07
983	1	10320986	10322423	1438	*	0.0520935	SAUR67	1-10320485-10321487	5.29834	5.84e-08
984	1	10321011	10368281	47271	*	0.0573203	SAUR66	1-10368141-10368421	3.86365	5.59e-05
985	1	10321011	10368824	47814	*	0.0866614	SAUR66	1-10368610-10369038	5.70126	5.95e-09
986	1	10321011	10371007	49997	*	0.0557568	SAUR66	1-10370889-10371125	3.80511	7.09e-05
987	1	10321011	10523287	202277	*	0.0502175	SAUR66	1-10523153-10523421	3.26995	0.000537825
988	1	10321011	10694553	373543	*	0.0593592	SAUR66	1-10694398-10694707	3.88812	5.05e-05
989	1	10322182	10322423	242	*	0.0503325	SAUR67	1-10321966-10322397	4.64668	1.69e-06
990	1	10354141	10810397	456257	*	0.0505721	AAE14	1-10353458-10354824	3.34493	0.000411514
991	1	10368824	10814612	445789	*	0.0597329	UGT78D1	1-10368610-10369038	3.53508	0.000203824
992	1	10371007	10814612	443606	*	0.0632992	UGT78D1	1-10370889-10371125	4.90777	4.61e-07
993	1	10371572	10814612	443041	*	0.0525615	UGT78D1	1-10371457-10371687	3.87975	5.23e-05
994	1	10375002	10748261	373260	*	0.0504846	ABCC11	1-10374676-10375328	3.72362	9.82e-05
995	1	10393402	10399873	6472	*	0.0586169	RFK1	1-10392598-10394205	2.93025	0.00169346
996	1	10399873	10399954	82	*	0.0572507	RFK1	1-10399081-10400826	2.81227	0.00245967
997	1	10399873	10704768	304896	*	0.0687577	RFK1	1-10704645-10704891	3.00179	0.00134198
998	1	10399873	10814423	414551	*	0.0574224	RFK1	1-10813822-10815024	2.51499	0.00595187
999	1	10473502	10704768	231267	*	0.061648	LHCB1.1	1-10704645-10704891	2.36158	0.00909854
1000	1	10473502	10927709	454208	*	0.143761	LHCB1.1	1-10927349-10928069	12.7155	2.42e-37
1001	1	10473502	10940378	466877	*	0.097486	LHCB1.1	1-10940243-10940513	6.81067	4.86e-12
1002	1	10475969	10704768	228800	*	0.0676809	LHCB1.1.1	1-10704645-10704891	2.28904	0.0110386
1003	1	10475969	10927709	451741	*	0.122266	LHCB1.1.1	1-10927349-10928069	11.903	5.71e-33
1004	1	10475969	10940378	464410	*	0.114536	LHCB1.1.1	1-10940243-10940513	8.83003	5.23e-19
1005	1	10477807	10722183	244377	*	0.0558725	PSAK	1-10477185-10478429	3.17147	0.000758337
1006	1	10477885	10504402	26518	*	-0.0697202	LHCB1.3	1-10503298-10505506	-2.25792	0.0119754
1007	1	10477885	10573664	95780	*	-0.0660228	LHCB1.3	1-10572575-10574752	-2.01178	0.0221217
1008	1	10477885	10649063	171179	*	-0.0666377	LHCB1.3	1-10648638-10649487	-2.1153	0.0172021
1009	1	10477885	10692989	215105	*	-0.0721777	LHCB1.3	1-10692604-10693374	-2.37131	0.00886266
1010	1	10477885	10704768	226884	*	0.0582971	LHCB1.3	1-10704645-10704891	1.85199	0.0320137
1011	1	10477885	10806605	328721	*	-0.0628093	LHCB1.3	1-10806212-10806997	-1.76687	0.0386252
1012	1	10477885	10827085	349201	*	-0.0540336	LHCB1.3	1-10826808-10827361	-1.67082	0.0473785
1013	1	10477885	10887419	409535	*	-0.068953	LHCB1.3	1-10887091-10887746	-1.73338	0.0415144
1014	1	10477885	10927709	449825	*	0.164726	LHCB1.3	1-10927349-10928069	6.99583	1.32e-12
1015	1	10477885	10940378	462494	*	0.110009	LHCB1.3	1-10940243-10940513	5.23917	8.06e-08
1016	1	10477885	10956420	478536	*	-0.0616565	LHCB1.3	1-10956252-10956588	-2.10778	0.0175251
1017	1	10530948	10814612	283665	*	0.0546768	UGT78D1	1-10530404-10531492	3.50035	0.000232323
1018	1	10586753	10715482	128730	*	0.0516236	ERD4	1-10586428-10587077	2.79617	0.00258559
1019	1	10620606	10814612	194007	*	0.0519984	UGT78D1	1-10620170-10621042	2.8686	0.00206144
1020	1	10627011	10974383	347373	*	0.056212	PUP4	1-10626793-10627228	4.11001	1.98e-05
1021	1	10649063	11137539	488477	*	0.087991	MIR167D	1-10648638-10649487	2.06591	0.0194185
1022	1	10691753	11137539	445787	*	0.0806215	MIR167D	1-10691401-10692104	2.09439	0.0181126
1023	1	10713702	11137539	423838	*	0.0829716	MIR167D	1-10713313-10714091	1.84969	0.0321793
1024	1	10715482	10927709	212228	*	0.0556428	ERD4	1-10927349-10928069	3.63247	0.000140361
1025	1	10715482	10940378	224897	*	0.075201	ERD4	1-10940243-10940513	4.95755	3.57e-07
1026	1	10715482	11131210	415729	*	0.0733884	ERD4	1-11131012-11131408	4.8724	5.51e-07
1027	1	10722183	10927709	205527	*	0.0711346	PSAK	1-10927349-10928069	4.32834	7.51e-06
1028	1	10722183	10940378	218196	*	0.0763847	PSAK	1-10940243-10940513	4.87378	5.47e-07
1029	1	10722183	11131210	409028	*	0.0878431	PSAK	1-11131012-11131408	5.07981	1.89e-07
1030	1	10748261	10940378	192118	*	0.0612124	ABCC11	1-10940243-10940513	5.07169	1.97e-07
1031	1	10748261	11131210	382950	*	0.0600564	ABCC11	1-11131012-11131408	4.68544	1.4e-06
1032	1	10810397	10940378	129982	*	0.0539563	AAE14	1-10940243-10940513	4.13804	1.75e-05
1033	1	10814423	10814612	190	*	0.0606066	UGT78D1	1-10813822-10815024	3.7709	8.13e-05
1034	1	10840784	11310997	470214	*	0.0610881	ECS1	1-10840456-10841112	2.0505	0.0201579
1035	1	10860414	11137539	277126	*	0.079175	MIR167D	1-10859871-10860957	1.86895	0.0308147
1036	1	10887419	11137539	250121	*	0.071731	MIR167D	1-10887091-10887746	1.81508	0.0347558
1037	1	10927709	11216141	288433	*	0.100687	PSAF	1-10927349-10928069	5.66068	7.54e-09
1038	1	10927709	11310997	383289	*	0.0684955	ECS1	1-10927349-10928069	3.1828	0.000729285
1039	1	10927709	11412233	484525	*	0.054979	ACBP6	1-10927349-10928069	5.87865	2.07e-09
1040	1	10940378	11163274	222897	*	0.0572901	AKHSDH1	1-10940243-10940513	5.62415	9.32e-09
1041	1	10940378	11216141	275764	*	0.129497	PSAF	1-10940243-10940513	8.17791	1.44e-16
1042	1	10942145	11137539	195395	*	0.0728794	MIR167D	1-10941621-10942669	1.77109	0.0382732
1043	1	10956420	11137539	181120	*	0.0708805	MIR167D	1-10956252-10956588	1.96694	0.0245951
1044	1	11131210	11163274	32065	*	0.05342	AKHSDH1	1-11131012-11131408	5.24922	7.64e-08
1045	1	11131210	11216141	84932	*	0.13136	PSAF	1-11131012-11131408	8.58516	4.54e-18
1046	1	11131210	11412233	281024	*	0.0507522	ACBP6	1-11131012-11131408	6.26027	1.92e-10
1047	1	11131210	11479763	348554	*	0.0578396	RH5	1-11131012-11131408	4.65347	1.63e-06
1048	1	11131210	11536437	405228	*	0.0563992	NSI	1-11131012-11131408	4.73057	1.12e-06
1049	1	11131210	11605174	473965	*	0.0525032	ATS1	1-11131012-11131408	4.00188	3.14e-05
1050	1	11131210	11611891	480682	*	0.0897797	RCD1	1-11131012-11131408	5.07548	1.93e-07
1051	1	11136287	11137539	1253	*	0.100027	MIR167D	1-11135927-11136647	2.83928	0.00226077
1052	1	11137273	11137539	267	*	0.064514	MIR167D	1-11137106-11137440	1.87147	0.0306403
1053	1	11137539	11139550	2012	*	0.0529171	MIR167D	1-11139456-11139644	1.84191	0.0327439
1054	1	11137539	11164136	26598	*	0.0913537	MIR167D	1-11163032-11165240	2.42798	0.00759151
1055	1	11137539	11249335	111797	*	0.0723738	MIR167D	1-11248925-11249745	1.726	0.0421741
1056	1	11137539	11311282	173744	*	0.0898333	MIR167D	1-11310026-11312538	2.28017	0.0112987
1057	1	11137539	11454638	317100	*	0.0761313	MIR167D	1-11454134-11455141	2.64294	0.00410943
1058	1	11137539	11464323	326785	*	0.0821355	MIR167D	1-11463552-11465093	1.94097	0.0261309
1059	1	11137539	11531871	394333	*	0.0862144	MIR167D	1-11531107-11532634	2.11913	0.0170398
1060	1	11137539	11619834	482296	*	0.0945341	MIR167D	1-11619147-11620521	2.46927	0.00676954
1061	1	11164136	11310997	146862	*	0.0773135	ECS1	1-11163032-11165240	2.86807	0.00206493
1062	1	11164136	11532199	368064	*	0.0552254	PRK	1-11163032-11165240	2.53997	0.00554303
1063	1	11164136	11611891	447756	*	0.0666239	RCD1	1-11163032-11165240	2.97625	0.00145899
1064	1	11164136	11630745	466610	*	0.0551257	KAN2	1-11163032-11165240	3.05927	0.00110939
1065	1	11216010	11539896	323887	*	0.0616998	PLGG1	1-11215684-11216336	3.21859	0.000644113
1066	1	11249335	11532199	282865	*	0.0525821	PRK	1-11248925-11249745	2.49638	0.00627342
1067	1	11249335	11611891	362557	*	0.0582213	RCD1	1-11248925-11249745	2.98324	0.00142607
1068	1	11300289	11310997	10709	*	0.0670859	ECS1	1-11299488-11301089	2.53554	0.00561374
1069	1	11300289	11532199	231911	*	0.051764	PRK	1-11299488-11301089	2.32868	0.00993797
1070	1	11300289	11767485	467197	*	0.0562785	LOL1	1-11299488-11301089	1.72732	0.0420552
1071	1	11310997	11311282	286	*	0.0938482	ECS1	1-11310026-11312538	4.43787	4.54e-06
1072	1	11310997	11316500	5504	*	0.065418	ECS1	1-11316120-11316880	2.24517	0.0123786
1073	1	11310997	11454638	143642	*	0.0545479	ECS1	1-11454134-11455141	1.92171	0.0273213
1074	1	11310997	11531871	220875	*	0.068264	ECS1	1-11531107-11532634	2.35793	0.00918846
1075	1	11310997	11619834	308838	*	0.0659309	ECS1	1-11619147-11620521	2.23275	0.0127826
1076	1	11310997	11671523	360527	*	0.0651157	ECS1	1-11671270-11671776	2.76128	0.00287878
1077	1	11310997	11763556	452560	*	0.0575238	ECS1	1-11763224-11763888	1.84935	0.0322039
1078	1	11310997	11770461	459465	*	0.0628614	ECS1	1-11770116-11770805	2.11845	0.0170683
1079	1	11310997	11774183	463187	*	0.0579266	ECS1	1-11773897-11774468	2.10597	0.0176036
1080	1	11310997	11800606	489610	*	0.0557591	ECS1	1-11799915-11801296	2.59284	0.00475934
1081	1	11310997	11810069	499073	*	0.0646083	ECS1	1-11809507-11810631	2.20182	0.0138389
1082	1	11311282	11532199	220918	*	0.0643142	PRK	1-11310026-11312538	3.7677	8.24e-05
1083	1	11311282	11611891	300610	*	0.0710209	RCD1	1-11310026-11312538	3.60132	0.000158302
1084	1	11316500	11532199	215700	*	0.051228	PRK	1-11316120-11316880	2.04166	0.0205924
1085	1	11316500	11630745	314246	*	0.0516575	KAN2	1-11316120-11316880	2.76724	0.00282663
1086	1	11330791	11464323	133533	*	0.0521323	ROPGEF14	1-11463552-11465093	2.68361	0.00364162
1087	1	11330791	11531871	201081	*	0.0511978	ROPGEF14	1-11531107-11532634	3.28848	0.000503657
1088	1	11339747	11767485	427739	*	0.0572645	LOL1	1-11339465-11340028	2.04939	0.0202118
1089	1	11412180	11767485	355306	*	0.0550363	LOL1	1-11411840-11412519	1.65972	0.0484857
1090	1	11423718	11767485	343768	*	0.0581199	LOL1	1-11423435-11424001	2.12796	0.0166701
1091	1	11454638	11532199	77562	*	0.0569824	PRK	1-11454134-11455141	3.27879	0.000521266
1092	1	11454638	11767485	312848	*	0.052294	LOL1	1-11454134-11455141	2.10488	0.0176509
1093	1	11464323	11539896	75574	*	0.0510845	PLGG1	1-11463552-11465093	2.12006	0.0170006
1094	1	11464323	11767485	303163	*	0.0722759	LOL1	1-11463552-11465093	2.46689	0.00681465
1095	1	11472092	11767485	295394	*	0.053674	LOL1	1-11471043-11473141	1.70396	0.0441943
1096	1	11531871	11532199	329	*	0.0509259	PRK	1-11531107-11532634	2.30462	0.010594
1097	1	11531871	11767485	235615	*	0.0623514	LOL1	1-11531107-11532634	1.95704	0.0251712
1098	1	11532199	11534486	2288	*	0.0545979	PRK	1-11534178-11534793	2.49551	0.00628884
1099	1	11532199	11770461	238263	*	0.0502473	PRK	1-11770116-11770805	2.21899	0.0132436
1100	1	11532199	11771495	239297	*	0.0551184	PRK	1-11771210-11771780	2.74562	0.00301988
1101	1	11532199	11800606	268408	*	0.0651016	PRK	1-11799915-11801296	3.67374	0.000119513
1102	1	11532199	12026912	494714	*	0.0591928	PRK	1-12026371-12027453	3.05919	0.00110967
1103	1	11539896	11539946	51	*	0.0573217	PLGG1	1-11539656-11540236	2.68974	0.00357537
1104	1	11539896	11619834	79939	*	0.0501552	PLGG1	1-11619147-11620521	2.07322	0.019076
1105	1	11539896	11763556	223661	*	0.052552	PLGG1	1-11763224-11763888	2.51166	0.00600818
1106	1	11539896	11800606	260711	*	0.054641	PLGG1	1-11799915-11801296	3.08886	0.00100463
1107	1	11605174	12056751	451578	*	0.0533939	ATS1	1-12056182-12057319	3.90644	4.68e-05
1108	1	11605376	11767485	162110	*	0.0635071	LOL1	1-11604685-11606067	1.96819	0.0245231
1109	1	11611891	11752671	140781	*	0.0644391	RCD1	1-11752517-11752825	3.50627	0.000227215
1110	1	11611891	11810069	198179	*	0.0505549	RCD1	1-11809507-11810631	1.88624	0.029631
1111	1	11611891	11927890	316000	*	0.0527642	RCD1	1-11927596-11928183	2.09206	0.0182167
1112	1	11611891	11928625	316735	*	0.0525326	RCD1	1-11928339-11928911	2.34426	0.00953234
1113	1	11611891	11929937	318047	*	0.0521744	RCD1	1-11929479-11930395	2.37199	0.00884634
1114	1	11611891	11978648	366758	*	0.0544349	RCD1	1-11977850-11979445	1.99804	0.022856
1115	1	11611891	12064278	452388	*	0.0512031	RCD1	1-12063998-12064558	2.47629	0.00663777
1116	1	11611935	11767485	155551	*	0.0573077	LOL1	1-11611697-11612172	2.21219	0.0134767
1117	1	11619834	11767485	147652	*	0.0853254	LOL1	1-11619147-11620521	3.16659	0.000771188
1118	1	11619834	12054753	434920	*	0.0584893	AT-GTL1	1-11619147-11620521	1.74028	0.040905
1119	1	11630745	11749957	119213	*	0.0511021	KAN2	1-11749487-11750427	2.80885	0.00248591
1120	1	11630745	11771495	140751	*	0.0515574	KAN2	1-11771210-11771780	3.031	0.00121872
1121	1	11763556	11767485	3930	*	0.0735966	LOL1	1-11763224-11763888	2.36522	0.00900969
1122	1	11764537	11767485	2949	*	0.0503611	LOL1	1-11764377-11764697	1.99355	0.0231007
1123	1	11765854	11767485	1632	*	0.0613521	LOL1	1-11765662-11766046	2.45276	0.00708816
1124	1	11767485	11767588	104	*	0.0544425	LOL1	1-11767411-11767765	2.09095	0.0182664
1125	1	11767485	11770461	2977	*	0.062066	LOL1	1-11770116-11770805	1.92673	0.0270067
1126	1	11767485	11771495	4011	*	0.0693176	LOL1	1-11771210-11771780	2.4554	0.0070364
1127	1	11767485	11800606	33122	*	0.0718023	LOL1	1-11799915-11801296	2.74144	0.0030585
1128	1	11767485	11810069	42585	*	0.0783043	LOL1	1-11809507-11810631	2.85849	0.00212829
1129	1	11767485	11936942	169458	*	0.0564062	LOL1	1-11936284-11937600	2.00235	0.0226237
1130	1	11767485	12050740	283256	*	0.060451	LOL1	1-12050082-12051397	2.15175	0.0157084
1131	1	11767485	12054724	287240	*	0.0689433	LOL1	1-12054357-12055090	2.20075	0.0138767
1132	1	11767485	12239335	471851	*	0.054387	LOL1	1-12238653-12240016	1.70146	0.0444283
1133	1	11767588	12054753	287166	*	0.060801	AT-GTL1	1-11767411-11767765	2.21031	0.0135418
1134	1	11771495	12054753	283259	*	0.0674446	AT-GTL1	1-11771210-11771780	2.21205	0.0134815
1135	1	11774183	12054753	280571	*	0.0573407	AT-GTL1	1-11773897-11774468	1.94252	0.0260374
1136	1	11800606	12054753	254148	*	0.0667174	AT-GTL1	1-11799915-11801296	2.80033	0.00255249
1137	1	11810069	12054753	244685	*	0.0621182	AT-GTL1	1-11809507-11810631	1.93593	0.0264383
1138	1	11927890	12054753	126864	*	0.0549293	AT-GTL1	1-11927596-11928183	1.66834	0.0476246
1139	1	11934759	11955685	20927	*	0.050404	GALT31A	1-11955462-11955908	4.4444	4.41e-06
1140	1	11945250	11948829	3580	*	0.0644862	SBT3.3	1-11948751-11948907	5.88774	1.96e-09
1141	1	11978648	12054753	76106	*	0.0614855	AT-GTL1	1-11977850-11979445	2.00405	0.0225322
1142	1	12050740	12054753	4014	*	0.0655452	AT-GTL1	1-12050082-12051397	2.35165	0.00934508
1143	1	12050740	12485318	434579	*	0.052599	FAB1D	1-12050082-12051397	2.75599	0.0029257
1144	1	12054724	12054753	30	*	0.0704207	AT-GTL1	1-12054357-12055090	2.64928	0.00403322
1145	1	12054753	12056751	1999	*	0.0741504	AT-GTL1	1-12056182-12057319	2.86245	0.00210193
1146	1	12054753	12059453	4701	*	0.0563908	AT-GTL1	1-12059124-12059782	2.46713	0.00681009
1147	1	12054753	12351182	296430	*	0.0617644	AT-GTL1	1-12350756-12351607	1.96852	0.0245043
1148	1	12054753	12355457	300705	*	0.0576127	AT-GTL1	1-12355067-12355847	1.94222	0.026055
1149	1	12054753	12473272	418520	*	0.0726956	AT-GTL1	1-12472562-12473982	3.28877	0.000503127
1150	1	12054753	12474502	419750	*	0.0505412	AT-GTL1	1-12474274-12474730	1.74777	0.0402518
1151	1	12054753	12550206	495454	*	0.0577142	AT-GTL1	1-12549843-12550569	1.71841	0.042861
1152	1	12167805	12485318	317514	*	0.0515579	FAB1D	1-12167090-12168519	3.2016	0.000683328
1153	1	12224108	12224296	189	*	0.0546692	CYP76C6	1-12223609-12224982	3.93637	4.14e-05
1154	1	12224108	12344204	120097	*	0.0512436	CYP76C6	1-12343978-12344429	3.43339	0.00029804
1155	1	12224108	12344895	120788	*	0.060696	CYP76C6	1-12344638-12345152	4.57515	2.38e-06
1156	1	12255371	12351318	95948	*	0.0581044	IAN9	1-12254965-12255776	4.80777	7.63e-07
1157	1	12255371	12550339	294969	*	0.0544897	STOP1	1-12254965-12255776	4.2245	1.2e-05
1158	1	12340409	12340573	165	*	0.0570848	IAN7	1-12340355-12340790	4.76557	9.42e-07
1159	1	12340409	12344204	3796	*	0.0585062	IAN7	1-12343978-12344429	5.52833	1.62e-08
1160	1	12340573	12346138	5566	*	0.0646515	AIG1	1-12340355-12340790	4.83558	6.64e-07
1161	1	12341506	12346138	4633	*	0.052621	AIG1	1-12341288-12341723	4.96496	3.44e-07
1162	1	12344204	12346138	1935	*	0.0819599	AIG1	1-12343978-12344429	6.67651	1.22e-11
1163	1	12550339	12917635	367297	*	0.0536287	STOP1	1-12916898-12918371	4.46335	4.03e-06
1164	1	14158452	14196301	37850	*	0.0648441	NIA2	1-14196094-14196508	7.99535	6.46e-16
1165	1	14158452	14485491	327040	*	0.063449	NIA2	1-14485383-14485599	6.48267	4.51e-11
1166	1	16127166	16127353	188	*	0.0663641	GAPB	1-16126587-16127744	2.61812	0.00442075
1167	1	16127166	16467298	340133	*	0.0657013	CYFBP	1-16126587-16127744	2.78619	0.00266655
1168	1	16127353	16129352	2000	*	0.0667335	GAPB	1-16128801-16129902	2.53422	0.00563497
1169	1	16127353	16468111	340759	*	0.0502551	GAPB	1-16467642-16468580	1.65433	0.0490299
1170	1	16129352	16467298	337947	*	0.0581327	CYFBP	1-16128801-16129902	2.27445	0.0114693
1171	1	16417640	16467298	49659	*	0.0579816	CYFBP	1-16416994-16418286	2.07488	0.018999
1172	1	16467298	16468111	814	*	0.0625219	CYFBP	1-16467642-16468580	2.76012	0.00288902
1173	1	16467298	16470464	3167	*	0.0574396	CYFBP	1-16470000-16470927	2.03031	0.0211625
1174	1	16467298	16705388	238091	*	0.0738865	CYFBP	1-16704746-16706030	2.98082	0.00143737
1175	1	16705388	16975604	270217	*	0.0555617	PRP40A	1-16704746-16706030	3.44001	0.000290846
1176	1	16705388	17179250	473863	*	0.0525182	LHCA5	1-16704746-16706030	3.1532	0.000807447
1177	1	16766264	17115762	349499	*	0.0500018	BGLU1	1-16765520-16767008	2.55057	0.00537742
1178	1	16773240	17123785	350546	*	0.0614994	ATTLL1	1-16773147-16773332	4.10121	2.05e-05
1179	1	16798710	17123785	325076	*	0.0650501	ATTLL1	1-16798397-16799022	4.30936	8.19e-06
1180	1	16851271	16887848	36578	*	0.0535542	CAO	1-16887244-16888451	3.14326	0.000835385
1181	1	16870221	17266549	396329	*	0.0504962	PSBS	1-17266027-17267071	2.23145	0.0128258
1182	1	16975604	17198427	222824	*	0.0591322	PRP40A	1-17198124-17198729	3.93792	4.11e-05
1183	1	17013778	17115762	101985	*	0.0526932	BGLU1	1-17012949-17014607	2.66877	0.00380651
1184	1	17115762	17115770	9	*	0.0559626	BGLU1	1-17115480-17116059	3.3482	0.00040669
1185	1	17120284	17123785	3502	*	0.0560969	ATTLL1	1-17120100-17120468	3.33263	0.000430151
1186	1	17123661	17123785	125	*	0.0637388	ATTLL1	1-17123537-17123784	3.66714	0.000122639
1187	1	17123785	17127269	3485	*	0.0659271	ATTLL1	1-17126991-17127547	4.87156	5.54e-07
1188	1	17123785	17128561	4777	*	0.0871728	ATTLL1	1-17128184-17128938	6.06475	6.61e-10
1189	1	17123785	17198427	74643	*	0.0616457	ATTLL1	1-17198124-17198729	3.23719	0.000603555
1190	1	17179250	17198427	19178	*	0.0522117	LHCA5	1-17198124-17198729	2.68886	0.00358481
1191	1	17198427	17432433	234007	*	0.0529117	RBP47C'	1-17198124-17198729	4.28623	9.09e-06
1192	1	17198427	17456987	258561	*	0.0507665	SEC3A	1-17198124-17198729	3.42971	0.000302108
1193	1	17684337	17874436	190100	*	0.0501668	YSL8	1-17684183-17684491	5.2776	6.54e-08
1194	1	17686997	17719500	32504	*	0.05305	LPD1	1-17686572-17687421	1.98289	0.0236897
1195	1	17719500	17864091	144592	*	0.0548595	LPD1	1-17863336-17864846	1.95789	0.0251213
1196	1	17719500	18132503	413004	*	0.0513899	LPD1	1-18132209-18132797	1.99252	0.0231568
1197	1	17910782	18252050	341269	*	0.0601711	PI4KA1	1-17910167-17911396	2.90804	0.00181851
1198	1	17983317	18400003	416687	*	0.0503909	ABF1	1-17982829-17983805	2.30596	0.0105564
1199	1	18027964	18290942	262979	*	0.0537678	LACS2	1-18027645-18028282	3.34503	0.000411364
1200	1	18252050	18288052	36003	*	0.0527279	PI4KA1	1-18287645-18288459	2.46164	0.00691521
1201	1	18252050	18432430	180381	*	0.0528849	PI4KA1	1-18431764-18433096	2.8794	0.00199217
1202	1	18252050	18690673	438624	*	0.050686	PI4KA1	1-18690151-18691195	2.54461	0.00546992
1203	1	18290633	18290942	310	*	0.0602499	LACS2	1-18290173-18291092	4.45837	4.13e-06
1204	1	18306941	18342451	35511	*	0.0587332	HHO6	1-18306482-18307399	3.17325	0.000753714
1205	1	18306941	18758708	451768	*	0.0514051	ERF3	1-18306482-18307399	2.70181	0.00344812
1206	1	18318587	18386146	67560	*	0.0530987	NQR	1-18318215-18318959	4.33801	7.19e-06
1207	1	18321563	18550042	228480	*	0.0510778	TAS1B	1-18321314-18321812	2.58722	0.00483771
1208	1	18342451	18432430	89980	*	0.055292	HHO6	1-18431764-18433096	2.91281	0.00179096
1209	1	18342451	18451895	109445	*	0.0561702	HHO6	1-18451618-18452172	3.36035	0.000389215
1210	1	18400003	18692081	292079	*	0.0591331	ABF1	1-18691435-18692727	3.16505	0.000775286
1211	1	18400003	18693066	293064	*	0.0532988	ABF1	1-18692863-18693268	2.56148	0.00521135
1212	1	18410884	18758708	347825	*	0.053544	ERF3	1-18410298-18411469	2.69588	0.0035101
1213	1	18550042	18932657	382616	*	0.0535987	TAS1B	1-18932290-18933024	2.28576	0.0111342
1214	1	18598569	19073637	475069	*	0.087651	ALATS	1-19073454-19073819	6.20605	2.72e-10
1215	1	18680916	18935301	254386	*	0.0505997	PAP12	1-18680510-18681322	2.25262	0.0121416
1216	1	18690673	18935301	244629	*	0.0541171	PAP12	1-18690151-18691195	2.33254	0.00983609
1217	1	18690673	19136214	445542	*	0.0634611	MTPC4	1-18690151-18691195	2.53502	0.005622
1218	1	18692081	18758708	66628	*	0.053494	ERF3	1-18691435-18692727	2.78616	0.0026668
1219	1	18692081	19136214	444134	*	0.0592767	MTPC4	1-18691435-18692727	2.85977	0.00211976
1220	1	18701536	18935301	233766	*	0.0502007	PAP12	1-18700974-18702098	2.08126	0.0187053
1221	1	18716118	19073637	357520	*	0.0502881	HIT1	1-19073454-19073819	4.07341	2.32e-05
1222	1	18734344	19101265	366922	*	0.0591782	ABCG12	1-18734040-18734648	2.14378	0.0160251
1223	1	18758708	18954146	195439	*	0.0599415	ERF3	1-18953315-18954977	3.51688	0.000218329
1224	1	18771140	19136214	365075	*	0.0700721	MTPC4	1-18770518-18771761	2.95449	0.00156591
1225	1	18932657	18935301	2645	*	0.0663902	PAP12	1-18932290-18933024	3.43122	0.000300432
1226	1	18933862	18935301	1440	*	0.0629212	PAP12	1-18933348-18934375	3.30414	0.00047634
1227	1	18935301	19068057	132757	*	0.0534222	PAP12	1-19067611-19068503	2.02849	0.0212553
1228	1	18935301	19073637	138337	*	0.068781	PAP12	1-19073454-19073819	3.7242	9.8e-05
1229	1	18935301	19162750	227450	*	0.0530757	PAP12	1-19162125-19163374	2.6547	0.00396891
1230	1	18935301	19225960	290660	*	0.0503826	PAP12	1-19225280-19226639	2.00848	0.0222959
1231	1	18935301	19349324	414024	*	0.0514843	PAP12	1-19348829-19349818	2.08709	0.0184399
1232	1	18954146	19136214	182069	*	0.0567323	MTPC4	1-18953315-18954977	2.33938	0.00965777
1233	1	19052374	19136214	83841	*	0.0529214	MTPC4	1-19051662-19053085	1.79755	0.036124
1234	1	19070705	19101265	30561	*	0.0720118	ABCG12	1-19070544-19070866	3.11769	0.000911365
1235	1	19073637	19454765	381129	*	0.0545138	CURT1C	1-19073454-19073819	4.57729	2.36e-06
1236	1	19097777	19101265	3489	*	0.0811086	ABCG12	1-19097325-19098229	3.85297	5.83e-05
1237	1	19101103	19101265	163	*	0.0879781	ABCG12	1-19100790-19101415	5.02997	2.45e-07
1238	1	19101265	19101753	489	*	0.0671915	ABCG12	1-19101586-19101920	3.25496	0.000567033
1239	1	19101265	19105244	3980	*	0.0559365	ABCG12	1-19104508-19105979	2.42703	0.00761147
1240	1	19136214	19162750	26537	*	0.0650115	MTPC4	1-19162125-19163374	2.78107	0.00270896
1241	1	19136214	19174980	38767	*	0.0528175	MTPC4	1-19174335-19175625	1.77376	0.0380516
1242	1	19136214	19225960	89747	*	0.0553159	MTPC4	1-19225280-19226639	2.18427	0.0144712
1243	1	19136214	19443700	307487	*	0.0504737	MTPC4	1-19443007-19444393	2.0464	0.0203584
1244	1	19136214	19491732	355519	*	0.0531937	MTPC4	1-19491503-19491961	2.06837	0.0193026
1245	1	19136214	19492933	356720	*	0.0526703	MTPC4	1-19492529-19493336	1.81023	0.0351297
1246	1	19136214	19603215	467002	*	0.0631562	MTPC4	1-19602584-19603845	2.57541	0.00500608
1247	1	19214072	19274951	60880	*	0.0621523	IOS1	1-19274738-19275163	6.07646	6.14e-10
1248	1	19299169	19496342	197174	*	0.0520277	LYK3	1-19496076-19496607	2.63022	0.00426644
1249	1	19299169	19498640	199472	*	0.0500534	LYK3	1-19498086-19499194	2.5869	0.00484224
1250	1	19299169	19653806	354638	*	0.0575099	LYK3	1-19653547-19654064	3.11544	0.00091835
1251	1	19335631	19336135	505	*	0.0572288	JAL5	1-19334834-19336428	3.76186	8.43e-05
1252	1	19336135	19353597	17463	*	0.0501783	JAL5	1-19353398-19353795	3.8549	5.79e-05
1253	1	19336135	19512632	176498	*	0.0681503	JAL5	1-19511925-19513339	4.64984	1.66e-06
1254	1	19336135	19515045	178911	*	0.071787	JAL5	1-19514925-19515165	4.98466	3.1e-07
1255	1	19336135	19525635	189501	*	0.0563748	JAL5	1-19525169-19526101	3.64676	0.000132783
1256	1	19349088	19524785	175698	*	0.0542647	F-ATMBP	1-19524689-19524880	7.25393	2.02e-13
1257	1	19352791	19515045	162255	*	0.0527101	MBP1	1-19514925-19515165	5.84122	2.59e-09
1258	1	19353597	19514989	161393	*	0.0619355	BGLU18	1-19353398-19353795	6.85296	3.62e-12
1259	1	19420127	19673652	253526	*	0.0537137	IAA6	1-19420039-19420215	5.23034	8.46e-08
1260	1	19443700	19454798	11099	*	0.0513439	PSAH2	1-19443007-19444393	3.05371	0.00113013
1261	1	19512632	19514989	2358	*	0.0714572	BGLU18	1-19511925-19513339	6.63584	1.61e-11
1262	1	19514989	19515045	57	*	0.0790304	BGLU18	1-19514925-19515165	8.9862	1.28e-19
1263	1	19514989	19518149	3161	*	0.0765642	BGLU18	1-19517961-19518336	7.96115	8.52e-16
1264	1	19514989	19518862	3874	*	0.0590551	BGLU18	1-19518643-19519080	7.15312	4.24e-13
1265	1	19515045	19520603	5559	*	0.0592239	TSA1	1-19514925-19515165	6.0194	8.75e-10
1266	1	19603215	19974393	371179	*	0.0500515	MPK18	1-19602584-19603845	2.28692	0.0111002
1267	1	19650458	19974393	323936	*	0.0516047	MPK18	1-19650233-19650682	2.50125	0.00618778
1268	1	19820489	19844450	23962	*	0.0511736	NCL	1-19819665-19821313	2.69544	0.00351479
1269	1	19820489	20310850	490362	*	0.0898566	HIRD11	1-19819665-19821313	2.69072	0.00356492
1270	1	19825495	20310850	485356	*	0.0845032	HIRD11	1-19825156-19825833	2.23759	0.0126239
1271	1	19843994	20310850	466857	*	0.0935185	HIRD11	1-19843194-19844793	2.79999	0.00255525
1272	1	19844450	19993330	148881	*	0.0502178	NCL	1-19992982-19993677	2.54107	0.00552565
1273	1	19871116	19996252	125137	*	0.0539915	B3GALT14	1-19996022-19996481	4.26235	1.01e-05
1274	1	19883572	20310850	427279	*	0.0705422	HIRD11	1-19883043-19884101	1.78991	0.0367343
1275	1	19956752	20310850	354099	*	0.0711137	HIRD11	1-19956379-19957124	1.84325	0.0326461
1276	1	19969648	20310850	341203	*	0.0680455	HIRD11	1-19969403-19969892	1.85935	0.031489
1277	1	19974393	20100969	126577	*	0.0544198	MPK18	1-20100329-20101608	2.56261	0.00519438
1278	1	19974393	20204253	229861	*	0.0504102	MPK18	1-20203709-20204796	1.94759	0.0257317
1279	1	19974393	20209802	235410	*	0.059068	MPK18	1-20209037-20210566	3.08518	0.00101715
1280	1	19974842	20310850	336009	*	0.0712887	HIRD11	1-19974257-19975427	1.93024	0.0267884
1281	1	19993330	20310850	317521	*	0.0858192	HIRD11	1-19992982-19993677	2.67295	0.00375935
1282	1	20044303	20310850	266548	*	0.0578399	HIRD11	1-20044089-20044517	2.01293	0.0220612
1283	1	20049692	20310850	261159	*	0.0663678	HIRD11	1-20049270-20050113	1.83391	0.0333335
1284	1	20056362	20310850	254489	*	0.0679983	HIRD11	1-20056077-20056646	1.74731	0.0402918
1285	1	20081518	20310850	229333	*	0.0683683	HIRD11	1-20081289-20081746	1.66114	0.0483423
1286	1	20100969	20310850	209882	*	0.0927292	HIRD11	1-20100329-20101608	2.7396	0.0030757
1287	1	20139503	20160864	21362	*	0.0567428	GLL23	1-20139410-20139595	6.79815	5.3e-12
1288	1	20171788	20310850	139063	*	0.0721007	HIRD11	1-20171524-20172052	2.65698	0.00394226
1289	1	20173836	20310850	137015	*	0.0553587	HIRD11	1-20173726-20173946	1.85327	0.0319221
1290	1	20177073	20310850	133778	*	0.0775373	HIRD11	1-20176900-20177246	2.55892	0.00524983
1291	1	20177996	20310850	132855	*	0.0809866	HIRD11	1-20177809-20178182	2.55488	0.00531126
1292	1	20180728	20310850	130123	*	0.0859605	HIRD11	1-20180238-20181217	2.22688	0.0129775
1293	1	20186984	20310850	123867	*	0.0717986	HIRD11	1-20186671-20187296	1.64532	0.0499522
1294	1	20209802	20310850	101049	*	0.085901	HIRD11	1-20209037-20210566	2.32992	0.00990507
1295	1	20209802	20439383	229582	*	0.053287	TLP18.3	1-20209037-20210566	3.43892	0.000292018
1296	1	20209802	20563269	353468	*	0.0561138	IDD7	1-20209037-20210566	2.92842	0.00170345
1297	1	20286856	20558217	271362	*	0.0652731	ABCC2	1-20558050-20558384	3.97003	3.59e-05
1298	1	20290556	20390501	99946	*	0.0506401	TAF6B	1-20390342-20390659	4.85826	5.92e-07
1299	1	20297236	20390501	93266	*	0.0538508	NHX5	1-20390342-20390659	4.34833	6.86e-06
1300	1	20297236	20558217	260982	*	0.0791639	NHX5	1-20558050-20558384	7.57937	1.74e-14
1301	1	20310850	20415345	104496	*	0.0737828	HIRD11	1-20414811-20415879	2.0378	0.020785
1302	1	20310850	20510998	200149	*	0.0792601	HIRD11	1-20510335-20511660	2.1353	0.0163685
1303	1	20310850	20522230	211381	*	0.0834036	HIRD11	1-20521758-20522702	2.43293	0.00748858
1304	1	20310850	20566469	255620	*	0.111689	HIRD11	1-20565305-20567633	3.83362	6.31e-05
1305	1	20310850	20612615	301766	*	0.0819635	HIRD11	1-20612346-20612884	2.49611	0.0062781
1306	1	20310850	20614012	303163	*	0.070662	HIRD11	1-20613781-20614243	2.45845	0.00697701
1307	1	20310850	20614670	303821	*	0.0643539	HIRD11	1-20614501-20614839	2.06896	0.0192747
1308	1	20310850	20617244	306395	*	0.0695535	HIRD11	1-20616939-20617548	1.84864	0.032255
1309	1	20310850	20651535	340686	*	0.0915585	HIRD11	1-20651134-20651935	2.6493	0.00403292
1310	1	20554272	20674532	120261	*	0.0500572	MED9	1-20674212-20674851	3.28079	0.000517583
1311	1	20554272	21036683	482412	*	0.0579372	MED9	1-21036165-21037200	3.60521	0.00015595
1312	1	20558217	20629698	71482	*	0.0723667	SR33	1-20558050-20558384	7.11043	5.78e-13
1313	1	20558217	20949281	391065	*	0.0556013	NAC021	1-20558050-20558384	2.65912	0.00391729
1314	1	20563269	20566469	3201	*	0.0588085	IDD7	1-20565305-20567633	3.17388	0.000752078
1315	1	20563269	20818089	254821	*	0.0505046	IDD7	1-20817850-20818328	2.87846	0.00199812
1316	1	20563269	21036683	473415	*	0.0545318	IDD7	1-21036165-21037200	3.21797	0.000645505
1317	1	20566469	20893268	326800	*	0.0528265	UPL1	1-20565305-20567633	2.8675	0.00206863
1318	1	20598612	20949281	350670	*	0.0501802	NAC021	1-20597339-20599885	1.96482	0.0247178
1319	1	20606953	20987093	380141	*	0.0550855	HUB2	1-20986581-20987605	4.13054	1.81e-05
1320	1	20612615	20949281	336667	*	0.0574516	NAC021	1-20612346-20612884	2.95898	0.00154331
1321	1	20647904	20949281	301378	*	0.0551142	NAC021	1-20647294-20648514	2.36769	0.00894981
1322	1	20651535	20938352	286818	*	0.0514302	HAC04	1-20651134-20651935	2.4445	0.0072526
1323	1	20707035	20949281	242247	*	0.0647425	NAC021	1-20706525-20707544	3.10058	0.000965697
1324	1	20743188	20815155	71968	*	0.0506574	NUP214	1-20814916-20815393	4.30514	8.34e-06
1325	1	20893268	20930302	37035	*	0.0520592	UPL1	1-20929731-20930872	3.02597	0.00123917
1326	1	20893268	21141658	248391	*	0.051289	UPL1	1-21141380-21141936	3.16248	0.000782156
1327	1	20893268	21205040	311773	*	0.0542151	UPL1	1-21204498-21205581	2.95198	0.0015787
1328	1	20911711	20938352	26642	*	0.0553839	HAC04	1-20910954-20912467	3.28739	0.000505601
1329	1	20948130	20949281	1152	*	0.0579355	NAC021	1-20947700-20948559	2.84471	0.00222261
1330	1	20949281	20950206	926	*	0.0535699	NAC021	1-20949785-20950626	2.24661	0.0123324
1331	1	20949281	20968517	19237	*	0.0536537	NAC021	1-20967106-20969927	2.48456	0.00648564
1332	1	20949281	21016906	67626	*	0.0584905	NAC021	1-21016076-21017735	2.40167	0.00816029
1333	1	20949281	21036683	87403	*	0.0517754	NAC021	1-21036165-21037200	2.5342	0.00563521
1334	1	20949281	21044329	95049	*	0.051134	NAC021	1-21043714-21044943	2.04139	0.0206061
1335	1	20949281	21051883	102603	*	0.0568501	NAC021	1-21051507-21052258	2.59155	0.00477727
1336	1	20949281	21205040	255760	*	0.0657758	NAC021	1-21204498-21205581	3.04173	0.0011761
1337	1	20949281	21207197	257917	*	0.0604691	NAC021	1-21206871-21207522	2.65173	0.00400407
1338	1	20949281	21440784	491504	*	0.0575	NAC021	1-21440435-21441133	2.59328	0.00475333
1339	1	21036683	21167565	130883	*	0.0525789	ADR2	1-21036165-21037200	2.5965	0.00470888
1340	1	21088467	21553266	464800	*	0.0516438	MSL3	1-21088073-21088860	3.59828	0.000160166
1341	1	21141658	21159736	18079	*	0.0525159	SOQ1	1-21141380-21141936	2.55245	0.00534842
1342	1	21159736	21207197	47462	*	0.0502042	SOQ1	1-21206871-21207522	2.45875	0.00697108
1343	1	21159736	21553372	393637	*	0.0504188	SOQ1	1-21552847-21553897	2.58767	0.00483142
1344	1	21179284	21553266	373983	*	0.0578155	MSL3	1-21178838-21179729	4.17959	1.46e-05
1345	1	21205040	21601740	396701	*	0.0513772	SAB	1-21204498-21205581	2.42652	0.00762226
1346	1	21207197	21601740	394544	*	0.0637091	SAB	1-21206871-21207522	3.41219	0.000322216
1347	1	21207537	21535567	328031	*	0.0566588	GOLS2	1-21535449-21535684	5.88018	2.05e-09
1348	1	21228233	21601740	373508	*	0.0509484	SAB	1-21227896-21228569	2.35812	0.00918378
1349	1	21234126	21540038	305913	*	0.0556749	BCA6	1-21233654-21234597	3.12475	0.000889774
1350	1	21310570	21443036	132467	*	0.0591674	PUP18	1-21310450-21310690	6.1754	3.3e-10
1351	1	21601740	21883700	281961	*	0.0533807	SAB	1-21883184-21884215	2.56093	0.00521963
1352	1	21601740	22057472	455733	*	0.0524412	SAB	1-22056838-22058105	2.47071	0.00674223
1353	1	21616873	21902264	285392	*	0.0532256	CW9	1-21616257-21617488	2.65187	0.0040024
1354	1	21755737	21902264	146528	*	0.0593879	CW9	1-21755140-21756333	3.69897	0.000108237
1355	1	21887302	21887588	287	*	0.0600178	ZCF37	1-21886803-21887800	4.9144	4.45e-07
1356	1	21941784	22185708	243925	*	0.0609059	PCMP-H51	1-22185187-22186228	4.55751	2.59e-06
1357	1	21941784	22419732	477949	*	0.0524176	PCMP-H51	1-22419461-22420003	3.60841	0.000154037
1358	1	22031243	22034423	3181	*	0.0531631	ABCG36	1-22031107-22031378	3.88462	5.12e-05
1359	1	22034423	22039840	5418	*	0.0552583	ABCG36	1-22038959-22040720	3.43342	0.000298009
1360	1	22034423	22387879	353457	*	0.0507393	ABCG36	1-22387250-22388508	2.92386	0.0017286
1361	1	22039840	22387766	347927	*	0.0509985	NIK3	1-22038959-22040720	1.67288	0.0471754
1362	1	22184714	22387766	203053	*	0.060993	NIK3	1-22184465-22184962	2.45742	0.00699697
1363	1	22185708	22191543	5836	*	0.0514149	POT12	1-22185187-22186228	2.92622	0.00171555
1364	1	22185708	22387766	202059	*	0.0542837	NIK3	1-22185187-22186228	2.2349	0.0127118
1365	1	22185708	22409298	223591	*	0.0509347	MEE9	1-22185187-22186228	3.1613	0.000785344
1366	1	22248470	22699715	451246	*	0.0619829	LHCA3	1-22247537-22249403	5.30281	5.7e-08
1367	1	22313544	22387766	74223	*	0.0564012	NIK3	1-22313206-22313881	2.10353	0.0177098
1368	1	22324465	22387766	63302	*	0.0560287	NIK3	1-22324054-22324876	1.79214	0.0365555
1369	1	22382541	22387766	5226	*	0.0569021	NIK3	1-22382004-22383078	1.83404	0.0333243
1370	1	22387766	22701010	313245	*	0.0606752	NIK3	1-22699483-22702536	2.34733	0.00945422
1371	1	22387766	22814224	426459	*	0.0576995	NIK3	1-22814003-22814444	2.14577	0.0159458
1372	1	22387766	22886642	498877	*	0.0641619	NIK3	1-22885684-22887600	2.42838	0.00758322
1373	1	22409298	22822955	413658	*	0.0519897	MEE9	1-22822424-22823485	3.04675	0.00115665
1374	1	22423894	22578829	154936	*	0.0501247	U2AF65B	1-22578685-22578973	2.85295	0.00216579
1375	1	22523635	22528684	5050	*	0.082131	GES	1-22528212-22529156	8.44878	1.47e-17
1376	1	22578829	22699715	120887	*	0.0680662	LHCA3	1-22578685-22578973	4.79413	8.17e-07
1377	1	22699715	22818201	118487	*	0.0684351	LHCA3	1-22818069-22818332	2.36542	0.00900492
1378	1	22699715	22928504	228790	*	0.0675337	LHCA3	1-22928387-22928621	3.57976	0.000171955
1379	1	22699715	22984436	284722	*	0.0685387	LHCA3	1-22984136-22984735	4.09061	2.15e-05
1380	1	22701010	23109534	408525	*	0.059206	CDS1	1-22699483-22702536	2.04968	0.0201978
1381	1	22753954	23159734	405781	*	0.0611659	FMOGS-OX3	1-22753310-22754597	4.09821	2.08e-05
1382	1	22818201	23159734	341534	*	0.0507345	FMOGS-OX3	1-22818069-22818332	2.51378	0.00597223
1383	1	22844077	23328727	484651	*	0.0506216	BHLH125	1-22843995-22844159	3.12591	0.000886274
1384	1	22867196	23109534	242339	*	0.0593597	CDS1	1-22866435-22867957	2.00588	0.0224347
1385	1	22886642	23109534	222893	*	0.0628047	CDS1	1-22885684-22887600	2.37317	0.00881814
1386	1	22926703	23151634	224932	*	0.0574717	FMO GS-OX2	1-22926473-22926932	6.76847	6.51e-12
1387	1	23020492	23109534	89043	*	0.0635948	CDS1	1-23020191-23020792	2.56623	0.00514046
1388	1	23023946	23328727	304782	*	0.0573895	BHLH125	1-23023565-23024326	4.05129	2.55e-05
1389	1	23072521	23109534	37014	*	0.065059	CDS1	1-23071807-23073235	2.40739	0.0080334
1390	1	23083606	23109534	25929	*	0.0509574	CDS1	1-23083180-23084031	1.90824	0.0281799
1391	1	23109534	23134247	24714	*	0.0586135	CDS1	1-23134063-23134430	2.55243	0.00534869
1392	1	23109534	23144549	35016	*	0.0601439	CDS1	1-23143741-23145357	2.32137	0.0101336
1393	1	23109534	23179374	69841	*	0.0562873	CDS1	1-23178852-23179896	2.06444	0.0194878
1394	1	23109534	23287122	177589	*	0.0583733	CDS1	1-23286572-23287671	2.47654	0.00663307
1395	1	23109534	23397443	287910	*	0.0533677	CDS1	1-23396893-23397993	2.41151	0.00794331
1396	1	23109534	23506784	397251	*	0.0538295	CDS1	1-23506220-23507348	2.15806	0.0154616
1397	1	23109534	23516370	406837	*	0.0663042	CDS1	1-23515497-23517242	2.38016	0.00865247
1398	1	23150268	23599413	449146	*	0.056216	BHLH2	1-23150065-23150471	4.64782	1.68e-06
1399	1	23159302	23159734	433	*	0.0580625	FMOGS-OX3	1-23159121-23159483	4.19103	1.39e-05
1400	1	23159302	23257546	98245	*	0.0558408	ASP4	1-23159121-23159483	4.8791	5.33e-07
1401	1	23159734	23162834	3101	*	0.0635924	FMOGS-OX3	1-23162389-23163279	5.0758	1.93e-07
1402	1	23179374	23618012	438639	*	0.0502388	SPPL2	1-23178852-23179896	2.55028	0.00538188
1403	1	23262798	23716206	453409	*	0.0535922	RLM1B	1-23262418-23263178	1.9652	0.0246953
1404	1	23267221	23685102	417882	*	0.0502796	LDL1	1-23684898-23685306	3.6951	0.000109899
1405	1	23322350	23716206	393857	*	0.0618037	RLM1B	1-23321885-23322815	3.05977	0.00110753
1406	1	23328608	23328727	120	*	0.0751634	BHLH125	1-23328486-23328730	6.33762	1.17e-10
1407	1	23396471	23716206	319736	*	0.0575701	RLM1B	1-23396211-23396731	2.83216	0.00231171
1408	1	23397443	23716206	318764	*	0.0685414	RLM1B	1-23396893-23397993	3.68766	0.000113162
1409	1	23516370	23630073	113704	*	0.0525251	YDA	1-23515497-23517242	3.1494	0.00081804
1410	1	23516370	23716206	199837	*	0.0716481	RLM1B	1-23515497-23517242	2.9587	0.00154469
1411	1	23516370	23812725	296356	*	0.0538224	PAM71	1-23515497-23517242	2.78865	0.00264642
1412	1	23618012	23762011	144000	*	0.0556853	SPPL2	1-23761599-23762422	2.64853	0.0040421
1413	1	23695934	23716206	20273	*	0.057521	RLM1B	1-23695535-23696333	2.24122	0.0125058
1414	1	23695934	24057063	361130	*	0.0647549	NDF2	1-23695535-23696333	2.76602	0.00283726
1415	1	23696834	24057063	360230	*	0.0540189	NDF2	1-23696498-23697169	1.86497	0.031093
1416	1	23706330	23716206	9877	*	0.0625609	RLM1B	1-23705699-23706960	2.60231	0.00462985
1417	1	23706330	24057063	350734	*	0.0513267	NDF2	1-23705699-23706960	1.83471	0.0332744
1418	1	23716206	23776547	60342	*	0.0533768	RLM1B	1-23775662-23777431	2.00609	0.0224231
1419	1	23716206	23787609	71404	*	0.0510699	RLM1B	1-23787089-23788129	2.20128	0.0138581
1420	1	23716206	23789059	72854	*	0.0544925	RLM1B	1-23788720-23789397	2.02158	0.0216099
1421	1	23716206	23807492	91287	*	0.0629542	RLM1B	1-23807013-23807970	2.43936	0.00735664
1422	1	23716206	23894478	178273	*	0.0524083	RLM1B	1-23894242-23894714	2.22553	0.0130229
1423	1	23716206	23895611	179406	*	0.0555158	RLM1B	1-23895236-23895986	2.03869	0.0207404
1424	1	23716206	23995824	279619	*	0.0569689	RLM1B	1-23995293-23996355	2.23306	0.0127726
1425	1	23716206	24061140	344935	*	0.0535622	RLM1B	1-24060796-24061483	2.26304	0.0118167
1426	1	23776547	24057063	280517	*	0.0694105	NDF2	1-23775662-23777431	3.094	0.000987374
1427	1	23789059	24057063	268005	*	0.0714034	NDF2	1-23788720-23789397	2.89602	0.00188966
1428	1	23802148	24262998	460851	*	0.0532158	CBSX6	1-23801648-23802648	3.0316	0.00121632
1429	1	23807492	24057063	249572	*	0.0599976	NDF2	1-23807013-23807970	2.2205	0.0131926
1430	1	23867261	24048822	181562	*	0.0529701	CP5	1-23867132-23867389	4.16268	1.57e-05
1431	1	23867261	24163669	296409	*	0.0579616	HRD1B	1-23867132-23867389	4.20092	1.33e-05
1432	1	23893678	24057063	163386	*	0.051145	NDF2	1-23893432-23893924	1.97802	0.0239634
1433	1	23895611	24057063	161453	*	0.0546368	NDF2	1-23895236-23895986	2.06362	0.0195268
1434	1	23895611	24262998	367388	*	0.0586013	CBSX6	1-23895236-23895986	3.57516	0.000175004
1435	1	23895611	24385552	489942	*	0.06292	HEXO3	1-23895236-23895986	2.17695	0.0147423
1436	1	23902790	24384086	481297	*	0.0507942	IP5P15	1-23902267-23903312	2.81339	0.00245108
1437	1	23902790	24385552	482763	*	0.0691116	HEXO3	1-23902267-23903312	2.38605	0.0085151
1438	1	23919835	23922657	2823	*	0.0515529	LACS3	1-23921753-23923561	3.39501	0.000343133
1439	1	23919835	24044428	124594	*	0.057191	LACS3	1-24044215-24044640	3.82563	6.52e-05
1440	1	23988770	24472873	484104	*	0.0533263	SD16	1-23988347-23989192	1.86088	0.0313806
1441	1	23995824	24057063	61240	*	0.0517696	NDF2	1-23995293-23996355	1.73252	0.0415904
1442	1	23995824	24472873	477050	*	0.0556901	SD16	1-23995293-23996355	1.86271	0.0312513
1443	1	24005856	24057063	51208	*	0.0594666	NDF2	1-24005500-24006212	2.2102	0.0135455
1444	1	24005856	24472873	467018	*	0.0520015	SD16	1-24005500-24006212	1.83533	0.0332284
1445	1	24026420	24057063	30644	*	0.057693	NDF2	1-24026058-24026782	2.14827	0.015846
1446	1	24026420	24472873	446454	*	0.0559084	SD16	1-24026058-24026782	1.94051	0.0261591
1447	1	24034434	24385552	351119	*	0.0675949	HEXO3	1-24033443-24035424	3.10321	0.000957174
1448	1	24036120	24385552	349433	*	0.05514	HEXO3	1-24035782-24036457	2.0148	0.0219627
1449	1	24043348	24385552	342205	*	0.0575929	HEXO3	1-24042923-24043773	2.29002	0.0110101
1450	1	24056467	24385552	329086	*	0.0553106	HEXO3	1-24056244-24056689	2.12377	0.0168446
1451	1	24057063	24061140	4078	*	0.052226	NDF2	1-24060796-24061483	2.02706	0.021328
1452	1	24057063	24097580	40518	*	0.0609554	NDF2	1-24096998-24098162	2.18497	0.0144456
1453	1	24057063	24361666	304604	*	0.0538908	NDF2	1-24361036-24362296	1.91193	0.0279427
1454	1	24057063	24468554	411492	*	0.0505914	NDF2	1-24468228-24468879	1.83457	0.033285
1455	1	24057063	24503611	446549	*	0.0579725	NDF2	1-24503073-24504148	2.19801	0.0139741
1456	1	24057063	24537657	480595	*	0.0531582	NDF2	1-24536895-24538418	1.85797	0.0315866
1457	1	24061140	24472873	411734	*	0.0638713	SD16	1-24060796-24061483	2.86682	0.00207309
1458	1	24097580	24385552	287973	*	0.0576751	HEXO3	1-24096998-24098162	2.04006	0.020672
1459	1	24097580	24472873	375294	*	0.0588705	SD16	1-24096998-24098162	2.16018	0.0153793
1460	1	24097580	24551807	454228	*	0.0756147	GAD2	1-24096998-24098162	2.22557	0.0130216
1461	1	24113181	24472873	359693	*	0.0665101	SD16	1-24112644-24113717	2.69592	0.0035097
1462	1	24171635	24604467	432833	*	0.0511599	4CL3	1-24604015-24604918	3.99902	3.18e-05
1463	1	24252727	24385552	132826	*	0.0523673	HEXO3	1-24252081-24253373	1.76875	0.0384675
1464	1	24262998	24647939	384942	*	0.0553168	CBSX6	1-24647097-24648780	2.93998	0.00164117
1465	1	24314639	24361666	47028	*	0.0517687	SPT6	1-24361036-24362296	2.78296	0.00269327
1466	1	24314639	24637426	322788	*	0.0510076	SPT6	1-24636857-24637994	2.42837	0.00758349
1467	1	24314639	24647939	333301	*	0.0556075	SPT6	1-24647097-24648780	3.54289	0.000197882
1468	1	24314639	24658436	343798	*	0.0540074	SPT6	1-24658188-24658684	3.16245	0.000782239
1469	1	24314639	24749172	434534	*	0.0515658	SPT6	1-24748030-24750314	2.69869	0.00348065
1470	1	24326236	24503315	177080	*	0.0511806	DIR21	1-24326006-24326465	5.12033	1.52e-07
1471	1	24361666	24385552	23887	*	0.0551759	HEXO3	1-24361036-24362296	1.75624	0.0395238
1472	1	24361666	24657703	296038	*	0.056263	ATGSR2	1-24361036-24362296	2.74794	0.00299851
1473	1	24384086	24647939	263854	*	0.0523726	IP5P15	1-24647097-24648780	3.0991	0.000970549
1474	1	24385552	24388495	2944	*	0.0685957	HEXO3	1-24388153-24388836	2.86175	0.00210657
1475	1	24385552	24537657	152106	*	0.067869	HEXO3	1-24536895-24538418	2.91318	0.00178882
1476	1	24385552	24637426	251875	*	0.0540936	HEXO3	1-24636857-24637994	2.0317	0.0210922
1477	1	24385552	24647939	262388	*	0.0782447	HEXO3	1-24647097-24648780	3.57736	0.000173541
1478	1	24385552	24654441	268890	*	0.0597846	HEXO3	1-24653727-24655154	1.79717	0.036154
1479	1	24385552	24658436	272885	*	0.0635373	HEXO3	1-24658188-24658684	2.51926	0.00588016
1480	1	24385552	24686536	300985	*	0.0566091	HEXO3	1-24685671-24687401	1.83383	0.0333399
1481	1	24386226	24472873	86648	*	0.0527215	SD16	1-24385755-24386696	1.85453	0.0318319
1482	1	24387414	24551807	164394	*	0.0566588	GAD2	1-24387197-24387631	2.07537	0.0189762
1483	1	24443499	24472873	29375	*	0.0533997	SD16	1-24442962-24444035	1.9519	0.0254749
1484	1	24472728	24472873	146	*	0.065024	SD16	1-24472203-24473253	2.83389	0.00229929
1485	1	24472873	24486938	14066	*	0.0600805	SD16	1-24486478-24487398	2.01561	0.0219202
1486	1	24472873	24487843	14971	*	0.05405	SD16	1-24487659-24488026	2.24641	0.0123389
1487	1	24472873	24537657	64785	*	0.0511078	SD16	1-24536895-24538418	1.71981	0.0427339
1488	1	24472873	24637426	164554	*	0.0525481	SD16	1-24636857-24637994	1.68779	0.0457256
1489	1	24472873	24647939	175067	*	0.0956594	SD16	1-24647097-24648780	4.94304	3.85e-07
1490	1	24472873	24658436	185564	*	0.0557101	SD16	1-24658188-24658684	2.26241	0.011836
1491	1	24472873	24930369	457497	*	0.0582812	SD16	1-24929566-24931171	2.07464	0.0190101
1492	1	24537657	24551807	14151	*	0.0707897	GAD2	1-24536895-24538418	2.21943	0.0132287
1493	1	24538886	24743701	204816	*	0.0541119	CICDH	1-24743078-24744323	3.14439	0.000832179
1494	1	24542369	25007647	465279	*	0.0527821	LRK10L-2.8	1-24542101-24542637	4.90346	4.71e-07
1495	1	24551807	24551940	134	*	0.051592	GAD2	1-24551755-24552125	1.68813	0.0456929
1496	1	24551807	24637426	85620	*	0.071714	GAD2	1-24636857-24637994	2.21039	0.0135391
1497	1	24551807	24641377	89571	*	0.0561173	GAD2	1-24641224-24641529	1.75112	0.0399629
1498	1	24551807	24647939	96133	*	0.0840367	GAD2	1-24647097-24648780	3.03454	0.00120453
1499	1	24551807	24654441	102635	*	0.0672765	GAD2	1-24653727-24655154	1.90806	0.0281917
1500	1	24551807	24658436	106630	*	0.0714501	GAD2	1-24658188-24658684	2.43886	0.00736689
1501	1	24551807	24898519	346713	*	0.0804025	GAD2	1-24898014-24899024	2.87562	0.0020162
1502	1	24551807	24930369	378563	*	0.076952	GAD2	1-24929566-24931171	2.77027	0.00280052
1503	1	24551807	24996305	444499	*	0.065986	GAD2	1-24995726-24996883	1.92736	0.0269677
1504	1	24551807	25027552	475746	*	0.0650778	GAD2	1-25027025-25028078	2.03567	0.0208919
1505	1	24551807	25047684	495878	*	0.064127	GAD2	1-25047205-25048163	2.25046	0.0122099
1506	1	24551807	25049586	497780	*	0.0784307	GAD2	1-25048869-25050303	2.61762	0.00442728
1507	1	24558322	24837782	279461	*	0.0572015	PRXIIC	1-24837673-24837890	5.23536	8.23e-08
1508	1	24637426	25002239	364814	*	0.0654196	SNC4	1-24636857-24637994	2.15862	0.0154399
1509	1	24647939	24657703	9765	*	0.0528737	ATGSR2	1-24647097-24648780	2.45181	0.00710691
1510	1	24647939	25002239	354301	*	0.0868166	SNC4	1-24647097-24648780	3.76311	8.39e-05
1511	1	24647939	25117531	469593	*	0.0518341	SWEETIE	1-24647097-24648780	2.30397	0.0106122
1512	1	24658436	25002239	343804	*	0.0524136	SNC4	1-24658188-24658684	1.67387	0.0470781
1513	1	24698914	24743701	44788	*	0.0737665	ALY3	1-24743078-24744323	5.42034	2.97e-08
1514	1	24837441	25042207	204767	*	0.0584015	SUC7	1-25041804-25042610	3.9852	3.37e-05
1515	1	24837441	25232030	394590	*	0.0527381	SUC7	1-25231775-25232285	4.26077	1.02e-05
1516	1	24876637	25002239	125603	*	0.0515568	SNC4	1-24876437-24876836	1.90005	0.0287135
1517	1	24898519	25002239	103721	*	0.0627599	SNC4	1-24898014-24899024	2.06999	0.0192266
1518	1	24898519	25395249	496731	*	0.0545463	PSBY	1-24898014-24899024	2.27632	0.0114133
1519	1	24930369	25002239	71871	*	0.0632243	SNC4	1-24929566-24931171	1.96756	0.0245591
1520	1	24930369	25117531	187163	*	0.0528768	SWEETIE	1-24929566-24931171	2.40998	0.00797659
1521	1	24930369	25395249	464881	*	0.0565781	PSBY	1-24929566-24931171	2.59008	0.00479761
1522	1	24996305	25002239	5935	*	0.0573806	SNC4	1-24995726-24996883	1.65439	0.0490244
1523	1	24996359	25049586	53228	*	0.0507001	SVL2	1-25048869-25050303	3.76928	8.19e-05
1524	1	25002239	25047684	45446	*	0.0634049	SNC4	1-25047205-25048163	2.28513	0.0111527
1525	1	25002239	25049586	47348	*	0.0837631	SNC4	1-25048869-25050303	3.35816	0.00039231
1526	1	25002239	25174990	172752	*	0.0626123	SNC4	1-25174564-25175415	2.08729	0.0184308
1527	1	25002239	25176318	174080	*	0.0624721	SNC4	1-25175758-25176878	2.04651	0.0203532
1528	1	25002239	25243999	241761	*	0.0689697	SNC4	1-25243583-25244415	2.13774	0.0162689
1529	1	25002239	25334752	332514	*	0.0654285	SNC4	1-25334214-25335289	2.25405	0.0120964
1530	1	25002239	25343153	340915	*	0.0530924	SNC4	1-25342905-25343401	1.74167	0.0407833
1531	1	25002239	25464166	461928	*	0.0742626	SNC4	1-25463621-25464711	2.52146	0.00584343
1532	1	25002239	25496841	494603	*	0.059656	SNC4	1-25496557-25497125	2.19866	0.0139511
1533	1	25031903	25395249	363347	*	0.0623324	PSBY	1-25031598-25032207	2.62227	0.00436728
1534	1	25047684	25395249	347566	*	0.0647328	PSBY	1-25047205-25048163	2.83931	0.00226054
1535	1	25047684	25493193	445510	*	0.0776211	HPR	1-25047205-25048163	2.49292	0.00633481
1536	1	25049586	25156389	106804	*	0.0522928	CRWN1	1-25048869-25050303	2.91723	0.00176576
1537	1	25049586	25395249	345664	*	0.0660961	PSBY	1-25048869-25050303	2.62444	0.00433952
1538	1	25049586	25493193	443608	*	0.0959412	HPR	1-25048869-25050303	3.06489	0.00108875
1539	1	25117531	25334752	217222	*	0.0559508	SWEETIE	1-25334214-25335289	2.74397	0.00303509
1540	1	25117531	25433962	316432	*	0.0513476	SWEETIE	1-25433575-25434348	2.37089	0.00887254
1541	1	25135279	25493193	357915	*	0.0700913	HPR	1-25135040-25135517	2.31298	0.0103619
1542	1	25138134	25493193	355060	*	0.0569972	HPR	1-25137619-25138648	1.75902	0.0392872
1543	1	25156389	25496841	340453	*	0.0573125	CRWN1	1-25496557-25497125	3.33021	0.000433906
1544	1	25174990	25395249	220260	*	0.0566248	PSBY	1-25174564-25175415	2.4199	0.00776232
1545	1	25174990	25493193	318204	*	0.0696379	HPR	1-25174564-25175415	1.85153	0.0320465
1546	1	25176318	25395249	218932	*	0.0612517	PSBY	1-25175758-25176878	2.18921	0.0142907
1547	1	25238154	25493193	255040	*	0.0683052	HPR	1-25237757-25238550	1.68938	0.0455735
1548	1	25243999	25395249	151251	*	0.0511586	PSBY	1-25243583-25244415	1.8217	0.0342501
1549	1	25243999	25493193	249195	*	0.0759413	HPR	1-25243583-25244415	2.02135	0.0216217
1550	1	25256139	25715024	458886	*	0.0512504	CUT1	1-25255855-25256423	2.5109	0.00602123
1551	1	25276174	25493193	217020	*	0.0653169	HPR	1-25275971-25276376	1.86877	0.0308273
1552	1	25297534	25508639	211106	*	0.0525387	ADO3	1-25296382-25298686	3.428	0.000304024
1553	1	25297534	25710989	413456	*	0.0621124	COL6	1-25296382-25298686	2.65213	0.00399926
1554	1	25300608	25727701	427094	*	0.0522064	ERF118	1-25300164-25301052	3.53462	0.000204178
1555	1	25319607	25715024	395418	*	0.0590668	CUT1	1-25319238-25319975	2.7981	0.00257019
1556	1	25319804	25471139	151336	*	0.056969	LOX6	1-25470866-25471412	3.47374	0.000256627
1557	1	25319804	25677607	357804	*	0.0541177	LOX6	1-25676820-25678393	4.26161	1.01e-05
1558	1	25320807	25715024	394218	*	0.0612141	CUT1	1-25320564-25321050	2.85283	0.00216657
1559	1	25334752	25395249	60498	*	0.0522255	PSBY	1-25334214-25335289	2.20122	0.0138604
1560	1	25395249	25464166	68918	*	0.0699544	PSBY	1-25463621-25464711	2.94146	0.00163335
1561	1	25395249	25465980	70732	*	0.0506702	PSBY	1-25465645-25466314	2.10647	0.0175818
1562	1	25395249	25508267	113019	*	0.0588819	PSBY	1-25507774-25508760	2.48423	0.00649169
1563	1	25395249	25691482	296234	*	0.0520332	PSBY	1-25691142-25691822	2.06033	0.0196834
1564	1	25395249	25695519	300271	*	0.0558599	PSBY	1-25694863-25696175	2.09606	0.0180386
1565	1	25395249	25699780	304532	*	0.0533606	PSBY	1-25699556-25700003	2.34168	0.00959859
1566	1	25395249	25711531	316283	*	0.0528943	PSBY	1-25710475-25712586	1.97129	0.0243455
1567	1	25395249	25730715	335467	*	0.0578873	PSBY	1-25730481-25730949	2.57362	0.00503208
1568	1	25395249	25732766	337518	*	0.0689175	PSBY	1-25732236-25733295	3.04746	0.00115393
1569	1	25395249	25739144	343896	*	0.0526561	PSBY	1-25738908-25739379	2.27495	0.0114544
1570	1	25395249	25781992	386744	*	0.0511547	PSBY	1-25781650-25782334	1.80336	0.0356656
1571	1	25453614	25861094	407481	*	0.057085	BHLH30	1-25453539-25453688	6.58008	2.35e-11
1572	1	25464166	25493193	29028	*	0.0974604	HPR	1-25463621-25464711	3.3831	0.000358362
1573	1	25464166	25710989	246824	*	0.0567616	COL6	1-25463621-25464711	2.20391	0.0137652
1574	1	25464166	25738134	273969	*	0.0522997	XYL1	1-25463621-25464711	2.74701	0.00300704
1575	1	25464166	25896854	432689	*	0.074472	PHYLLO	1-25463621-25464711	2.86473	0.00208681
1576	1	25464166	25957567	493402	*	0.0529357	ACR4	1-25463621-25464711	3.13726	0.000852685
1577	1	25470053	25715024	244972	*	0.0555303	CUT1	1-25469705-25470400	2.3654	0.00900536
1578	1	25471139	25715024	243886	*	0.0739204	CUT1	1-25470866-25471412	3.30912	0.00046794
1579	1	25480524	25493193	12670	*	0.0582708	HPR	1-25480286-25480761	1.68177	0.0463066
1580	1	25493193	25495724	2532	*	0.0799937	HPR	1-25495330-25496118	2.29382	0.0109004
1581	1	25493193	25496841	3649	*	0.0715818	HPR	1-25496557-25497125	1.96228	0.0248651
1582	1	25493193	25508267	15075	*	0.0723506	HPR	1-25507774-25508760	1.84265	0.0326901
1583	1	25493193	25531857	38665	*	0.0686202	HPR	1-25531364-25532349	1.90703	0.0282586
1584	1	25493193	25558790	65598	*	0.0771796	HPR	1-25558280-25559300	2.11672	0.0171419
1585	1	25493193	25691482	198290	*	0.0646184	HPR	1-25691142-25691822	1.77679	0.0378013
1586	1	25493193	25695519	202327	*	0.0733526	HPR	1-25694863-25696175	1.96963	0.0244404
1587	1	25493193	25708377	215185	*	0.0736632	HPR	1-25708197-25708557	2.54302	0.00549497
1588	1	25493193	25711531	218339	*	0.0724698	HPR	1-25710475-25712586	1.94507	0.0258833
1589	1	25493193	25732766	239574	*	0.0710643	HPR	1-25732236-25733295	2.18509	0.0144413
1590	1	25493193	25741251	248059	*	0.0691667	HPR	1-25740881-25741621	1.76134	0.0390904
1591	1	25493193	25742318	249126	*	0.0644688	HPR	1-25742020-25742616	1.66876	0.0475826
1592	1	25493193	25779235	286043	*	0.0640302	HPR	1-25779014-25779456	1.65227	0.0492395
1593	1	25493193	25941162	447970	*	0.0944742	HPR	1-25940548-25941775	3.30802	0.000469798
1594	1	25493193	25950025	456833	*	0.0843262	HPR	1-25949702-25950347	2.8783	0.00199911
1595	1	25493193	25955137	461945	*	0.0577031	HPR	1-25954998-25955275	1.7213	0.0425983
1596	1	25493193	25989618	496426	*	0.0688562	HPR	1-25989233-25990003	1.73551	0.0413254
1597	1	25493193	25990385	497193	*	0.075613	HPR	1-25990153-25990617	2.26537	0.0117449
1598	1	25493193	25991559	498367	*	0.0508575	HPR	1-25991303-25991814	1.93819	0.0263001
1599	1	25496841	25896854	400014	*	0.061084	PHYLLO	1-25496557-25497125	2.4163	0.00783957
1600	1	25508267	25710989	202723	*	0.0520699	COL6	1-25507774-25508760	2.14394	0.016019
1601	1	25647323	25715024	67702	*	0.0510477	CUT1	1-25646973-25647672	2.5762	0.00499471
1602	1	25649099	26141726	492628	*	0.0534037	ATEXPA1	1-25648650-25649548	1.71782	0.0429148
1603	1	25695519	25896854	201336	*	0.0511359	PHYLLO	1-25694863-25696175	2.08296	0.0186275
1604	1	25695519	26141726	446208	*	0.0613544	ATEXPA1	1-25694863-25696175	2.36499	0.00901522
1605	1	25708377	25896854	188478	*	0.0630192	PHYLLO	1-25708197-25708557	2.98286	0.00142784
1606	1	25710989	25711531	543	*	0.069248	COL6	1-25710475-25712586	3.4144	0.000319616
1607	1	25710989	25756477	45489	*	0.0683562	COL6	1-25755989-25756964	3.15822	0.000793674
1608	1	25710989	25950025	239037	*	0.0531117	COL6	1-25949702-25950347	2.27718	0.0113877
1609	1	25710989	26003794	292806	*	0.0537081	COL6	1-26003214-26004373	2.23613	0.0126716
1610	1	25710989	26043005	332017	*	0.0535536	COL6	1-26042547-26043462	2.34578	0.00949367
1611	1	25710989	26121095	410107	*	0.051477	COL6	1-26120724-26121465	2.00775	0.0223347
1612	1	25710989	26134175	423187	*	0.052967	COL6	1-26133440-26134909	2.0836	0.0185985
1613	1	25710989	26164880	453892	*	0.0612867	COL6	1-26164216-26165543	3.28386	0.000511985
1614	1	25711531	25896854	185324	*	0.069384	PHYLLO	1-25710475-25712586	2.86872	0.00206071
1615	1	25711531	26026285	314755	*	0.0502817	SIK1	1-25710475-25712586	2.83148	0.00231663
1616	1	25711531	26141726	430196	*	0.0650232	ATEXPA1	1-25710475-25712586	2.22594	0.0130091
1617	1	25714982	25715024	43	*	0.0790056	CUT1	1-25714718-25715245	3.8057	7.07e-05
1618	1	25715024	25717851	2828	*	0.0659845	CUT1	1-25717600-25718102	3.42646	0.000305757
1619	1	25715024	25724836	9813	*	0.0503677	CUT1	1-25724227-25725444	2.1154	0.0171981
1620	1	25715024	26185002	469979	*	0.074629	CUT1	1-26184420-26185583	3.461	0.000269084
1621	1	25732766	26141726	408961	*	0.0585566	ATEXPA1	1-25732236-25733295	1.82997	0.0336273
1622	1	25738134	25756477	18344	*	0.0500619	XYL1	1-25755989-25756964	2.66038	0.00390266
1623	1	25738134	25941162	203029	*	0.0659889	XYL1	1-25940548-25941775	3.98877	3.32e-05
1624	1	25738134	26043005	304872	*	0.0531971	XYL1	1-26042547-26043462	3.23758	0.000602737
1625	1	25738134	26134175	396042	*	0.054133	XYL1	1-26133440-26134909	2.99077	0.00139137
1626	1	25738134	26153552	415419	*	0.0503185	XYL1	1-26152938-26154166	2.84143	0.00224559
1627	1	25738134	26164880	426747	*	0.0576921	XYL1	1-26164216-26165543	3.06365	0.00109328
1628	1	25741251	25896854	155604	*	0.0576156	PHYLLO	1-25740881-25741621	2.13252	0.0164821
1629	1	25741251	26141726	400476	*	0.0565787	ATEXPA1	1-25740881-25741621	2.13557	0.0163572
1630	1	25758062	25896854	138793	*	0.0549756	PHYLLO	1-25757675-25758448	1.86488	0.0310991
1631	1	25759033	25896854	137822	*	0.0578696	PHYLLO	1-25758652-25759414	2.06081	0.0196608
1632	1	25759033	26141726	382694	*	0.0665445	ATEXPA1	1-25758652-25759414	2.42984	0.00755282
1633	1	25759736	26108534	348799	*	0.0509699	ALMT5	1-26108434-26108634	3.84723	5.97e-05
1634	1	25765718	26181708	415991	*	0.0501834	CXE6	1-26181489-26181927	4.82491	7e-07
1635	1	25834240	26141726	307487	*	0.0526365	ATEXPA1	1-25833719-25834761	1.70355	0.0442322
1636	1	25839541	26221779	382239	*	0.0501147	CRWN3	1-26221523-26222035	3.59197	0.000164094
1637	1	25896854	25941162	44309	*	0.0606601	PHYLLO	1-25940548-25941775	2.36112	0.0091098
1638	1	25896854	25950025	53172	*	0.0649281	PHYLLO	1-25949702-25950347	2.83212	0.00231202
1639	1	25896854	25989618	92765	*	0.0535169	PHYLLO	1-25989233-25990003	1.98461	0.0235942
1640	1	25896854	26043005	146152	*	0.0537648	PHYLLO	1-26042547-26043462	2.12539	0.0167772
1641	1	25896854	26105783	208930	*	0.0505163	PHYLLO	1-26105019-26106546	1.91116	0.0279921
1642	1	25896854	26134175	237322	*	0.0696355	PHYLLO	1-26133440-26134909	2.96572	0.00150987
1643	1	25896854	26153552	256699	*	0.0584502	PHYLLO	1-26152938-26154166	2.01592	0.0219044
1644	1	25896854	26164880	268027	*	0.0754465	PHYLLO	1-26164216-26165543	3.39202	0.000346898
1645	1	25896854	26241676	344823	*	0.050967	PHYLLO	1-26241543-26241808	2.4868	0.00644492
1646	1	25896854	26243128	346275	*	0.0543154	PHYLLO	1-26242480-26243775	2.45719	0.00700148
1647	1	25896854	26314285	417432	*	0.0761242	PHYLLO	1-26313949-26314620	3.25307	0.000570825
1648	1	25896854	26324656	427803	*	0.0553911	PHYLLO	1-26324118-26325194	1.94581	0.0258388
1649	1	25896854	26328785	431932	*	0.0540229	PHYLLO	1-26328509-26329060	1.91515	0.0277367
1650	1	25896854	26331822	434969	*	0.0519379	PHYLLO	1-26331373-26332270	1.80992	0.0351539
1651	1	25896854	26382318	485465	*	0.0578789	PHYLLO	1-26381643-26382992	2.28435	0.0111754
1652	1	25932950	26141726	208777	*	0.0551435	ATEXPA1	1-25932571-25933328	1.7844	0.037179
1653	1	25941162	26141726	200565	*	0.0728951	ATEXPA1	1-25940548-25941775	3.41886	0.000314425
1654	1	25941162	26293173	352012	*	0.0520202	AMY3	1-25940548-25941775	2.58529	0.00486486
1655	1	25941162	26315787	374626	*	0.0674883	NPF2.13	1-25940548-25941775	2.62152	0.00437691
1656	1	25950025	26315787	365763	*	0.0685692	NPF2.13	1-25949702-25950347	2.61954	0.00440243
1657	1	25955137	26315787	360651	*	0.0605373	NPF2.13	1-25954998-25955275	2.55934	0.00524355
1658	1	25957392	26315787	358396	*	0.0594784	NPF2.13	1-25956952-25957831	2.17994	0.014631
1659	1	25957567	26442570	485004	*	0.0545009	ACR4	1-26442166-26442974	3.36001	0.000389701
1660	1	25986450	26315787	329338	*	0.0593139	NPF2.13	1-25986267-25986632	2.42328	0.00769044
1661	1	25989618	26141726	152109	*	0.0515546	ATEXPA1	1-25989233-25990003	1.73649	0.0412384
1662	1	25989618	26315787	326170	*	0.0504497	NPF2.13	1-25989233-25990003	1.72762	0.0420279
1663	1	25990385	26315787	325403	*	0.0531472	NPF2.13	1-25990153-25990617	2.02551	0.0214076
1664	1	25996622	26315787	319166	*	0.0608754	NPF2.13	1-25996122-25997122	2.48217	0.00652918
1665	1	26038575	26315787	277213	*	0.0591542	NPF2.13	1-26038326-26038823	2.12368	0.0168485
1666	1	26043005	26141726	98722	*	0.052792	ATEXPA1	1-26042547-26043462	1.79377	0.0364251
1667	1	26043005	26315787	272783	*	0.0648643	NPF2.13	1-26042547-26043462	2.30759	0.010511
1668	1	26043005	26538437	495433	*	0.0588671	BCA4	1-26042547-26043462	1.82057	0.0343358
1669	1	26053256	26315787	262532	*	0.0512616	NPF2.13	1-26053026-26053485	1.71809	0.04289
1670	1	26090761	26141726	50966	*	0.0578591	ATEXPA1	1-26090160-26091362	2.11173	0.0173548
1671	1	26105783	26538437	432655	*	0.0672445	BCA4	1-26105019-26106546	2.00284	0.0225975
1672	1	26134175	26141726	7552	*	0.0680302	ATEXPA1	1-26133440-26134909	2.94685	0.00160513
1673	1	26134175	26315787	181613	*	0.0761287	NPF2.13	1-26133440-26134909	3.11981	0.000904851
1674	1	26134175	26538437	404263	*	0.0773971	BCA4	1-26133440-26134909	2.45205	0.00710225
1675	1	26139926	26538437	398512	*	0.0661595	BCA4	1-26139818-26140034	2.76886	0.00281263
1676	1	26141161	26141726	566	*	0.0766411	ATEXPA1	1-26140471-26141850	3.35644	0.000394762
1677	1	26141161	26315787	174627	*	0.0634386	NPF2.13	1-26140471-26141850	2.55658	0.0052854
1678	1	26141161	26538437	397277	*	0.0682393	BCA4	1-26140471-26141850	2.10159	0.0177948
1679	1	26141726	26164880	23155	*	0.0671127	ATEXPA1	1-26164216-26165543	2.59391	0.00474457
1680	1	26141726	26179255	37530	*	0.0514294	ATEXPA1	1-26179068-26179441	2.20745	0.0136412
1681	1	26141726	26314285	172560	*	0.0586721	ATEXPA1	1-26313949-26314620	2.04196	0.0205775
1682	1	26141726	26324656	182931	*	0.0670528	ATEXPA1	1-26324118-26325194	2.51755	0.00590869
1683	1	26141726	26382318	240593	*	0.0528291	ATEXPA1	1-26381643-26382992	1.68257	0.0462292
1684	1	26141726	26434758	293033	*	0.0535286	ATEXPA1	1-26434161-26435355	1.79519	0.0363114
1685	1	26141726	26442570	300845	*	0.0567024	ATEXPA1	1-26442166-26442974	1.94094	0.026133
1686	1	26141726	26449876	308151	*	0.0537012	ATEXPA1	1-26449421-26450331	1.96277	0.0248364
1687	1	26141726	26451284	309559	*	0.0786162	ATEXPA1	1-26450759-26451809	3.3313	0.000432209
1688	1	26141726	26452471	310746	*	0.0516692	ATEXPA1	1-26452026-26452916	1.68196	0.0462885
1689	1	26141726	26513038	371313	*	0.0563728	ATEXPA1	1-26512190-26513885	1.84147	0.0327764
1690	1	26141726	26539088	397363	*	0.0557949	ATEXPA1	1-26538766-26539410	1.91987	0.0274371
1691	1	26141726	26587718	445993	*	0.0560032	ATEXPA1	1-26587245-26588190	1.95635	0.025212
1692	1	26141726	26592881	451156	*	0.056966	ATEXPA1	1-26592047-26593714	2.19388	0.0141219
1693	1	26141726	26621708	479983	*	0.0612991	ATEXPA1	1-26621306-26622109	2.59136	0.00477988
1694	1	26141726	26637451	495726	*	0.0666923	ATEXPA1	1-26636831-26638071	2.60201	0.00463389
1695	1	26144625	26538437	393813	*	0.062403	BCA4	1-26144451-26144798	2.0906	0.0182822
1696	1	26153552	26315787	162236	*	0.053243	NPF2.13	1-26152938-26154166	1.87936	0.030098
1697	1	26153552	26538437	384886	*	0.0657336	BCA4	1-26152938-26154166	1.77887	0.0376307
1698	1	26164880	26315787	150908	*	0.0638063	NPF2.13	1-26164216-26165543	2.42748	0.00760198
1699	1	26164880	26474833	309954	*	0.0508904	TPS8	1-26164216-26165543	3.00163	0.00134268
1700	1	26164880	26501652	336773	*	0.0507844	UPL2	1-26164216-26165543	2.92116	0.00174363
1701	1	26164880	26538437	373558	*	0.0840604	BCA4	1-26164216-26165543	2.63383	0.00422145
1702	1	26240862	26538437	297576	*	0.068348	BCA4	1-26240600-26241123	2.3574	0.00920165
1703	1	26241676	26538437	296762	*	0.0557475	BCA4	1-26241543-26241808	1.67411	0.047054
1704	1	26243128	26315787	72660	*	0.0678236	NPF2.13	1-26242480-26243775	2.51983	0.00587062
1705	1	26243128	26343231	100104	*	0.0509257	SHW1	1-26242480-26243775	3.65392	0.000129133
1706	1	26243128	26538437	295310	*	0.0882839	BCA4	1-26242480-26243775	3.19706	0.000694188
1707	1	26246705	26538437	291733	*	0.0531697	BCA4	1-26246584-26246826	1.73608	0.0412748
1708	1	26293173	26513038	219866	*	0.0507853	AMY3	1-26512190-26513885	2.60461	0.00459889
1709	1	26299077	26538437	239361	*	0.0727545	BCA4	1-26298548-26299606	2.11189	0.017348
1710	1	26313284	26538437	225154	*	0.0650746	BCA4	1-26312933-26313634	1.95021	0.0255756
1711	1	26314285	26315787	1503	*	0.0893234	NPF2.13	1-26313949-26314620	3.4899	0.000241599
1712	1	26314285	26538437	224153	*	0.0874022	BCA4	1-26313949-26314620	2.97422	0.00146868
1713	1	26315787	26315842	56	*	0.0940734	NPF2.13	1-26315602-26316081	4.41181	5.13e-06
1714	1	26315787	26319915	4129	*	0.0780088	NPF2.13	1-26319525-26320305	3.6262	0.000143811
1715	1	26315787	26320575	4789	*	0.0593	NPF2.13	1-26320479-26320670	2.88476	0.00195856
1716	1	26315787	26323572	7786	*	0.0587201	NPF2.13	1-26323243-26323900	2.20587	0.0136965
1717	1	26315787	26365385	49599	*	0.0624582	NPF2.13	1-26364440-26366330	2.47485	0.00666466
1718	1	26315787	26382318	66532	*	0.0566166	NPF2.13	1-26381643-26382992	1.90302	0.0285188
1719	1	26315787	26439576	123790	*	0.0505051	NPF2.13	1-26439370-26439781	1.6895	0.0455617
1720	1	26315787	26449876	134090	*	0.0693277	NPF2.13	1-26449421-26450331	2.88251	0.00197258
1721	1	26315787	26476265	160479	*	0.0556025	NPF2.13	1-26475451-26477079	1.91227	0.0279209
1722	1	26315787	26483190	167404	*	0.0544926	NPF2.13	1-26482829-26483550	2.01226	0.0220962
1723	1	26315787	26513038	197252	*	0.0796404	NPF2.13	1-26512190-26513885	2.87875	0.0019963
1724	1	26315787	26612461	296675	*	0.0523845	NPF2.13	1-26612157-26612764	1.93785	0.0263205
1725	1	26315787	26617808	302022	*	0.0598712	NPF2.13	1-26617231-26618385	2.37729	0.00872022
1726	1	26315787	26635879	320093	*	0.0585374	NPF2.13	1-26635317-26636440	1.97269	0.0242653
1727	1	26315787	26637451	321665	*	0.0563119	NPF2.13	1-26636831-26638071	1.95706	0.0251704
1728	1	26315787	26640360	324574	*	0.0568765	NPF2.13	1-26640075-26640645	1.9464	0.0258035
1729	1	26315787	26659586	343800	*	0.0530167	NPF2.13	1-26659189-26659983	1.67876	0.0465992
1730	1	26315787	26770288	454502	*	0.0595652	NPF2.13	1-26769999-26770576	2.21775	0.0132858
1731	1	26315787	26796620	480834	*	0.0532999	NPF2.13	1-26796134-26797106	1.73987	0.0409406
1732	1	26323572	26687202	363631	*	0.0544078	ndhL	1-26323243-26323900	2.819	0.00240867
1733	1	26331822	26538437	206616	*	0.0693108	BCA4	1-26331373-26332270	2.37084	0.00887389
1734	1	26382318	26538437	156120	*	0.0695324	BCA4	1-26381643-26382992	1.92866	0.0268863
1735	1	26382318	26687202	304885	*	0.0578544	ndhL	1-26381643-26382992	2.72164	0.00324795
1736	1	26400545	26538437	137893	*	0.0706867	BCA4	1-26399750-26401339	2.36684	0.00897032
1737	1	26419575	26824564	404990	*	0.0643995	DTX14	1-26419078-26420072	5.21393	9.24e-08
1738	1	26434758	26538437	103680	*	0.0676274	BCA4	1-26434161-26435355	1.99307	0.0231266
1739	1	26439556	26476265	36710	*	0.0537158	CYCD1-1	1-26475451-26477079	3.54605	0.000195526
1740	1	26439576	26538437	98862	*	0.0767235	BCA4	1-26439370-26439781	2.53361	0.00564471
1741	1	26440428	26538437	98010	*	0.0589006	BCA4	1-26440132-26440723	1.83892	0.0329631
1742	1	26442570	26888364	445795	*	0.0569971	GDPD4	1-26442166-26442974	2.89791	0.00187828
1743	1	26449876	26538437	88562	*	0.0700049	BCA4	1-26449421-26450331	2.10661	0.0175758
1744	1	26451284	26538437	87154	*	0.0743917	BCA4	1-26450759-26451809	2.51069	0.0060247
1745	1	26451284	26687202	235919	*	0.0512005	ndhL	1-26450759-26451809	2.46375	0.00687458
1746	1	26474833	26796620	321788	*	0.055131	TPS8	1-26796134-26797106	3.56691	0.00018061
1747	1	26474882	26538437	63556	*	0.0569994	BCA4	1-26474646-26475117	1.84024	0.0328668
1748	1	26476265	26538437	62173	*	0.0827349	BCA4	1-26475451-26477079	3.28261	0.000514259
1749	1	26476265	26796532	320268	*	0.0573219	ATMYBL2	1-26475451-26477079	3.10877	0.000939338
1750	1	26476265	26964087	487823	*	0.0664346	PER12	1-26475451-26477079	2.14338	0.0160415
1751	1	26477559	26964087	486529	*	0.0624123	PER12	1-26477226-26477891	1.90112	0.0286431
1752	1	26480261	26964087	483827	*	0.0705356	PER12	1-26480029-26480492	2.68732	0.00360135
1753	1	26483190	26964087	480898	*	0.0721315	PER12	1-26482829-26483550	2.24833	0.0122777
1754	1	26513038	26515255	2218	*	0.0501089	PGL3	1-26512190-26513885	2.9667	0.00150508
1755	1	26513038	26538437	25400	*	0.0866819	BCA4	1-26512190-26513885	2.70264	0.0034396
1756	1	26513038	26673166	160129	*	0.0518154	PGM2	1-26512190-26513885	3.45372	0.000276451
1757	1	26513038	26687202	174165	*	0.0675036	ndhL	1-26512190-26513885	3.43894	0.000291994
1758	1	26513038	26796532	283495	*	0.0666511	ATMYBL2	1-26512190-26513885	3.34388	0.000413071
1759	1	26513038	26800483	287446	*	0.0517348	LPR2	1-26512190-26513885	3.58566	0.000168114
1760	1	26513038	26964087	451050	*	0.0754346	PER12	1-26512190-26513885	2.83212	0.00231202
1761	1	26513038	26981046	468009	*	0.0784454	IP5P3	1-26512190-26513885	4.19269	1.38e-05
1762	1	26538293	26538437	145	*	0.0620924	BCA4	1-26538135-26538450	2.16989	0.0150077
1763	1	26538437	26539088	652	*	0.0653944	BCA4	1-26538766-26539410	1.86952	0.0307754
1764	1	26538437	26541510	3074	*	0.0746757	BCA4	1-26541083-26541937	2.24797	0.0122892
1765	1	26538437	26542554	4118	*	0.052612	BCA4	1-26542417-26542691	1.64743	0.0497353
1766	1	26538437	26543345	4909	*	0.0614586	BCA4	1-26543001-26543688	1.82151	0.0342643
1767	1	26538437	26592881	54445	*	0.0668033	BCA4	1-26592047-26593714	1.74314	0.040655
1768	1	26538437	26612461	74025	*	0.0597456	BCA4	1-26612157-26612764	1.70978	0.0436534
1769	1	26538437	26621708	83272	*	0.0595029	BCA4	1-26621306-26622109	2.00397	0.0225367
1770	1	26538437	26626779	88343	*	0.052512	BCA4	1-26626208-26627349	1.92222	0.0272891
1771	1	26538437	26635879	97443	*	0.0685228	BCA4	1-26635317-26636440	1.82955	0.0336589
1772	1	26538437	26637451	99015	*	0.0777901	BCA4	1-26636831-26638071	2.49242	0.00634373
1773	1	26538437	26654500	116064	*	0.0642817	BCA4	1-26654189-26654811	1.80974	0.0351681
1774	1	26538437	26657649	119213	*	0.060171	BCA4	1-26657415-26657883	1.75165	0.0399168
1775	1	26538437	26659586	121150	*	0.0884154	BCA4	1-26659189-26659983	3.20173	0.000683034
1776	1	26538437	26705336	166900	*	0.0597619	BCA4	1-26705108-26705564	1.83629	0.0331577
1777	1	26538437	26796620	258184	*	0.0793406	BCA4	1-26796134-26797106	2.82457	0.00236722
1778	1	26538437	26811921	273485	*	0.0769797	BCA4	1-26811621-26812221	2.26197	0.0118495
1779	1	26538437	26960205	421769	*	0.0613138	BCA4	1-26960038-26960371	2.14528	0.0159652
1780	1	26538437	26978484	440048	*	0.0628203	BCA4	1-26978227-26978740	1.96124	0.0249255
1781	1	26539088	26964087	425000	*	0.0681822	PER12	1-26538766-26539410	1.86972	0.030761
1782	1	26541510	26981046	439537	*	0.0629591	IP5P3	1-26541083-26541937	2.58263	0.00490252
1783	1	26592881	26964087	371207	*	0.0753306	PER12	1-26592047-26593714	2.47944	0.00657938
1784	1	26600360	26604855	4496	*	0.0518655	TAA1	1-26600177-26600542	4.25753	1.03e-05
1785	1	26600360	26964087	363728	*	0.0832852	PER12	1-26600177-26600542	3.35531	0.000396375
1786	1	26601881	26726652	124772	*	0.0560665	MLP43	1-26601667-26602094	3.43187	0.00029972
1787	1	26601881	26964087	362207	*	0.0565567	PER12	1-26601667-26602094	1.7401	0.0409205
1788	1	26602809	26726652	123844	*	0.0580772	MLP43	1-26602510-26603108	4.0231	2.87e-05
1789	1	26602809	26964087	361279	*	0.0613963	PER12	1-26602510-26603108	1.70467	0.0441281
1790	1	26617808	26964087	346280	*	0.0599882	PER12	1-26617231-26618385	1.68511	0.0459836
1791	1	26621708	26964087	342380	*	0.0632291	PER12	1-26621306-26622109	2.55752	0.00527109
1792	1	26621708	26981046	359339	*	0.0574107	IP5P3	1-26621306-26622109	2.66769	0.00381868
1793	1	26635879	26981046	345168	*	0.0650181	IP5P3	1-26635317-26636440	2.77821	0.00273297
1794	1	26637451	26687202	49752	*	0.050573	ndhL	1-26636831-26638071	2.42762	0.00759916
1795	1	26637451	26930347	292897	*	0.0536153	PCMP-A3	1-26636831-26638071	4.02729	2.82e-05
1796	1	26637451	26964087	326637	*	0.059735	PER12	1-26636831-26638071	1.80016	0.035918
1797	1	26637451	26981046	343596	*	0.0733452	IP5P3	1-26636831-26638071	3.09313	0.000990279
1798	1	26651123	26964087	312965	*	0.0677103	PER12	1-26650834-26651411	2.09257	0.0181938
1799	1	26659586	26687202	27617	*	0.0575134	ndhL	1-26659189-26659983	2.87956	0.00199116
1800	1	26659586	26964087	304502	*	0.059853	PER12	1-26659189-26659983	1.68641	0.0458585
1801	1	26659586	26981046	321461	*	0.0585875	IP5P3	1-26659189-26659983	2.07056	0.0191998
1802	1	26659586	27097703	438118	*	0.0543128	RMR2	1-26659189-26659983	2.21386	0.0134193
1803	1	26659586	27148261	488676	*	0.0538332	PATL1	1-26659189-26659983	2.18655	0.0143878
1804	1	26663337	27042298	378962	*	0.0517988	CEL1	1-27042053-27042542	6.01743	8.86e-10
1805	1	26687202	26811921	124720	*	0.0555758	ndhL	1-26811621-26812221	2.93679	0.00165812
1806	1	26687202	26815709	128508	*	0.0511512	ndhL	1-26815279-26816139	2.10967	0.0174432
1807	1	26687202	27170317	483116	*	0.0551988	ndhL	1-27169549-27171084	3.09087	0.000997856
1808	1	26726652	26726828	177	*	0.0575045	MLP43	1-26726586-26727069	2.99073	0.00139153
1809	1	26726652	26826630	99979	*	0.0582798	MLP43	1-26826121-26827139	3.51736	0.000217928
1810	1	26726652	26926732	200081	*	0.0551802	MLP43	1-26926566-26926898	3.66206	0.0001251
1811	1	26727555	26727669	115	*	0.052579	CLE17	1-26727360-26727977	5.08697	1.82e-07
1812	1	26727669	26964087	236419	*	0.0860447	PER12	1-26727360-26727977	3.19447	0.00070044
1813	1	26731561	26964087	232527	*	0.0884367	PER12	1-26731246-26731876	3.22032	0.000640245
1814	1	26731561	27148261	416701	*	0.0501425	PATL1	1-26731246-26731876	2.07595	0.0189491
1815	1	26742940	27042298	299359	*	0.051486	PIN3	1-27042053-27042542	4.86457	5.74e-07
1816	1	26744971	27148261	403291	*	0.0673614	PATL1	1-26744478-26745464	2.96988	0.00148956
1817	1	26749206	27148261	399056	*	0.0540752	PATL1	1-26748818-26749594	2.26585	0.0117304
1818	1	26750454	27148261	397808	*	0.0504192	PATL1	1-26750161-26750747	2.02802	0.0212793
1819	1	26762090	27148261	386172	*	0.0512659	PATL1	1-26761836-26762343	2.57399	0.00502661
1820	1	26777726	27171410	393685	*	0.0696949	ATL11	1-26777634-26777817	5.74125	4.7e-09
1821	1	26793319	27277307	483989	*	0.0506436	PUB10	1-27276114-27278499	3.30439	0.000475919
1822	1	26796532	26796620	89	*	0.0507443	ATMYBL2	1-26796134-26797106	2.16845	0.0150622
1823	1	26796532	26978484	181953	*	0.0532992	ATMYBL2	1-26978227-26978740	2.51427	0.00596401
1824	1	26796532	27160276	363745	*	0.0570249	ATMYBL2	1-27159347-27161204	2.76992	0.00280351
1825	1	26796532	27170317	373786	*	0.0629674	ATMYBL2	1-27169549-27171084	3.46773	0.000262434
1826	1	26796532	27277307	480776	*	0.055285	ATMYBL2	1-27276114-27278499	2.89337	0.00190564
1827	1	26796620	26964087	167468	*	0.0730271	PER12	1-26796134-26797106	2.33764	0.00970293
1828	1	26796620	26981046	184427	*	0.0782535	IP5P3	1-26796134-26797106	3.71267	0.000102543
1829	1	26796620	27097703	301084	*	0.0555338	RMR2	1-26796134-26797106	2.39233	0.00837097
1830	1	26796620	27137102	340483	*	0.0512488	NPF5.11	1-26796134-26797106	2.6114	0.00450868
1831	1	26801854	26964087	162234	*	0.0575164	PER12	1-26801695-26802013	1.96042	0.0249732
1832	1	26815709	26981046	165338	*	0.0549258	IP5P3	1-26815279-26816139	1.98665	0.0234808
1833	1	26815709	27097703	281995	*	0.0563588	RMR2	1-26815279-26816139	2.47049	0.00674632
1834	1	26824564	26917301	92738	*	0.050149	DTX14	1-26917219-26917382	4.77797	8.85e-07
1835	1	26826630	26964087	137458	*	0.0798736	PER12	1-26826121-26827139	2.98154	0.00143401
1836	1	26826630	27148261	321632	*	0.0514054	PATL1	1-26826121-26827139	2.09363	0.0181466
1837	1	26850458	27340044	489587	*	0.0575861	GLP1.1	1-26850325-26850590	5.34484	4.52e-08
1838	1	26888364	27105557	217194	*	0.0515654	GDPD4	1-27104995-27106119	2.66933	0.00380011
1839	1	26888364	27127495	239132	*	0.0535642	GDPD4	1-27126630-27128359	3.65972	0.000126246
1840	1	26888364	27362454	474091	*	0.0550229	GDPD4	1-27360832-27364075	3.13399	0.00086224
1841	1	26964087	26966229	2143	*	0.0986826	PER12	1-26965530-26966928	3.95695	3.8e-05
1842	1	26964087	27039718	75632	*	0.0613767	PER12	1-27038875-27040561	2.01112	0.0221564
1843	1	26964087	27042298	78212	*	0.0579824	PER12	1-27042053-27042542	1.9853	0.0235557
1844	1	26964087	27114500	150414	*	0.0643322	PER12	1-27113891-27115109	1.97107	0.0243577
1845	1	26964087	27127495	163409	*	0.0665835	PER12	1-27126630-27128359	2.85141	0.00217627
1846	1	26964087	27151340	187254	*	0.0706542	PER12	1-27150558-27152122	2.68104	0.00366968
1847	1	26964087	27160276	196190	*	0.0899475	PER12	1-27159347-27161204	3.30807	0.000469709
1848	1	26964087	27170317	206231	*	0.0753137	PER12	1-27169549-27171084	2.89179	0.00191527
1849	1	26964087	27191111	227025	*	0.0718731	PER12	1-27190749-27191473	2.42083	0.00774249
1850	1	26964087	27214764	250678	*	0.0641885	PER12	1-27214468-27215059	2.10449	0.017668
1851	1	26964087	27264094	300008	*	0.0619189	PER12	1-27263422-27264766	1.76024	0.0391836
1852	1	26964087	27277307	313221	*	0.0780764	PER12	1-27276114-27278499	2.73319	0.00313624
1853	1	26964087	27340179	376093	*	0.0745705	PER12	1-27339321-27341036	2.57346	0.00503441
1854	1	26964087	27362454	398368	*	0.0825029	PER12	1-27360832-27364075	3.20517	0.000674913
1855	1	26964087	27383274	419188	*	0.0574654	PER12	1-27382580-27383967	1.75081	0.0399893
1856	1	26964087	27402463	438377	*	0.0621743	PER12	1-27401973-27402953	1.7644	0.0388325
1857	1	26964087	27452167	488081	*	0.09072	PER12	1-27451553-27452780	3.59587	0.000161658
1858	1	26966229	27148261	182033	*	0.0531403	PATL1	1-26965530-26966928	2.12439	0.0168187
1859	1	26978484	26981046	2563	*	0.0518702	IP5P3	1-26978227-26978740	1.80842	0.0352705
1860	1	26978484	27097703	119220	*	0.0508873	RMR2	1-26978227-26978740	2.12929	0.0166153
1861	1	26981046	26981095	50	*	0.0517185	IP5P3	1-26980802-26981387	2.11294	0.0173029
1862	1	26981046	27039718	58673	*	0.0613558	IP5P3	1-27038875-27040561	2.65096	0.00401316
1863	1	26981046	27110650	129605	*	0.063784	IP5P3	1-27110297-27111003	2.72857	0.00318047
1864	1	26981046	27151340	170295	*	0.057843	IP5P3	1-27150558-27152122	2.59566	0.00472045
1865	1	26981046	27160276	179231	*	0.0559998	IP5P3	1-27159347-27161204	1.98302	0.0236825
1866	1	26981046	27170317	189272	*	0.0673428	IP5P3	1-27169549-27171084	3.33233	0.000430614
1867	1	26981046	27181847	200802	*	0.0521073	IP5P3	1-27181640-27182054	2.13428	0.0164099
1868	1	26981046	27264094	283049	*	0.061365	IP5P3	1-27263422-27264766	2.5733	0.0050367
1869	1	26981046	27277307	296262	*	0.0748496	IP5P3	1-27276114-27278499	3.04184	0.00117566
1870	1	26981046	27340179	359134	*	0.0503275	IP5P3	1-27339321-27341036	1.9189	0.0274985
1871	1	26981046	27348779	367734	*	0.0507517	IP5P3	1-27348041-27349517	1.6853	0.045965
1872	1	26999374	27224352	224979	*	0.0551423	CSTF64	1-27224117-27224586	4.55575	2.61e-06
1873	1	27090738	27097703	6966	*	0.0556637	RMR2	1-27090376-27091100	2.52474	0.00578919
1874	1	27097703	27160276	62574	*	0.0609835	RMR2	1-27159347-27161204	2.82279	0.00238037
1875	1	27097703	27170317	72615	*	0.0699732	RMR2	1-27169549-27171084	3.68567	0.000114052
1876	1	27097703	27214764	117062	*	0.0514916	RMR2	1-27214468-27215059	2.26984	0.0116088
1877	1	27097703	27264094	166392	*	0.0523849	RMR2	1-27263422-27264766	2.0851	0.01853
1878	1	27097703	27277307	179605	*	0.0698195	RMR2	1-27276114-27278499	3.7184	0.000100244
1879	1	27097703	27340179	242477	*	0.0706537	RMR2	1-27339321-27341036	3.42204	0.000310765
1880	1	27097703	27362454	264752	*	0.0546546	RMR2	1-27360832-27364075	2.33967	0.00965031
1881	1	27097703	27595725	498023	*	0.0544974	RMR2	1-27595062-27596387	2.2994	0.0107411
1882	1	27137102	27402463	265362	*	0.0535935	NPF5.11	1-27401973-27402953	2.87878	0.00199605
1883	1	27148261	27151340	3080	*	0.0584449	PATL1	1-27150558-27152122	2.86601	0.00207841
1884	1	27148261	27160276	12016	*	0.0515303	PATL1	1-27159347-27161204	2.14251	0.0160762
1885	1	27148261	27170317	22057	*	0.0593253	PATL1	1-27169549-27171084	2.78201	0.0027012
1886	1	27148261	27189835	41575	*	0.0546825	PATL1	1-27189345-27190325	2.34229	0.00958284
1887	1	27148261	27277307	129047	*	0.0528641	PATL1	1-27276114-27278499	2.44354	0.00727199
1888	1	27148261	27340179	191919	*	0.0530177	PATL1	1-27339321-27341036	2.21823	0.0132695
1889	1	27148261	27402463	254203	*	0.0581962	PATL1	1-27401973-27402953	2.47977	0.00657342
1890	1	27148261	27478854	330594	*	0.0570348	PATL1	1-27478555-27479153	2.74755	0.00300212
1891	1	27148261	27595725	447465	*	0.0521478	PATL1	1-27595062-27596387	2.13265	0.0164766
1892	1	27148261	27627858	479598	*	0.0502361	PATL1	1-27627185-27628531	1.7735	0.0380727
1893	1	27151340	27349393	198054	*	0.0515941	TRFL6	1-27150558-27152122	3.59519	0.000162079
1894	1	27160276	27162820	2545	*	0.0626132	CEPR2	1-27159347-27161204	3.52257	0.000213691
1895	1	27162820	27170317	7498	*	0.0541671	CEPR2	1-27169549-27171084	3.19583	0.000697155
1896	1	27162820	27264094	101275	*	0.0528931	CEPR2	1-27263422-27264766	2.96107	0.00153286
1897	1	27162820	27277307	114488	*	0.0532122	CEPR2	1-27276114-27278499	2.94207	0.00163014
1898	1	27162820	27627858	465039	*	0.0506372	CEPR2	1-27627185-27628531	2.3976	0.00825151
1899	1	27214764	27697372	482609	*	0.0508814	SIS8	1-27214468-27215059	2.14994	0.0157798
1900	1	27233222	27697372	464151	*	0.0512839	SIS8	1-27232669-27233775	2.20781	0.0136289
1901	1	27277307	27691819	414513	*	0.0547642	FKBP17-3	1-27276114-27278499	3.75652	8.61e-05
1902	1	27277307	27697372	420066	*	0.0611483	SIS8	1-27276114-27278499	3.13498	0.000859336
1903	1	27301488	27697372	395885	*	0.0513439	SIS8	1-27300996-27301979	2.24536	0.0123724
1904	1	27340179	27697372	357194	*	0.050699	SIS8	1-27339321-27341036	1.92562	0.0270759
1905	1	27348779	27372197	23419	*	0.0526415	CKL2	1-27348041-27349517	2.99502	0.00137215
1906	1	27349393	27714242	364850	*	0.0518601	TRFL6	1-27713520-27714964	3.04589	0.00115998
1907	1	27349393	27785898	436506	*	0.0534075	TRFL6	1-27784836-27786959	4.10278	2.04e-05
1908	1	27362454	27697372	334919	*	0.0578496	SIS8	1-27360832-27364075	2.85706	0.00213792
1909	1	27372197	27699289	327093	*	0.0534572	CKL2	1-27698523-27700054	3.11809	0.000910124
1910	1	27372197	27714242	342046	*	0.054823	CKL2	1-27713520-27714964	3.25904	0.000558956
1911	1	27372197	27785898	413702	*	0.0536415	CKL2	1-27784836-27786959	3.48594	0.000245206
1912	1	27595725	27697372	101648	*	0.052721	SIS8	1-27595062-27596387	2.52728	0.00574754
1913	1	27627858	27697372	69515	*	0.0539458	SIS8	1-27627185-27628531	2.40585	0.00806743
1914	1	27645525	27887330	241806	*	0.0566481	ORRM6	1-27887251-27887408	5.30872	5.52e-08
1915	1	27665758	28145978	480221	*	0.0602306	FLZ13	1-27665427-27666088	2.59746	0.00469582
1916	1	27670416	28145978	475563	*	0.0501497	FLZ13	1-27670231-27670600	1.7962	0.0362312
1917	1	27697372	27699289	1918	*	0.0512522	SIS8	1-27698523-27700054	2.188	0.0143348
1918	1	27697372	27714242	16871	*	0.0615728	SIS8	1-27713520-27714964	2.8299	0.00232815
1919	1	27697372	27741575	44204	*	0.0587267	SIS8	1-27740943-27742207	2.41933	0.0077746
1920	1	27697372	27785898	88527	*	0.0634604	SIS8	1-27784836-27786959	3.40426	0.000331717
1921	1	27697372	27990859	293488	*	0.050996	SIS8	1-27990175-27991543	2.35775	0.00919313
1922	1	27697372	28020295	322924	*	0.0510151	SIS8	1-28019897-28020692	2.13066	0.0165588
1923	1	27697372	28052242	354871	*	0.0553463	SIS8	1-28051774-28052709	2.48085	0.00655341
1924	1	27697372	28145496	448125	*	0.0523495	SIS8	1-28144835-28146156	2.48723	0.00643704
1925	1	27697372	28151044	453673	*	0.0566476	SIS8	1-28150326-28151761	2.59468	0.00473398
1926	1	27697372	28184522	487151	*	0.0714983	SIS8	1-28183417-28185626	3.81904	6.7e-05
1927	1	27699289	28145978	446690	*	0.0638078	FLZ13	1-27698523-27700054	2.86163	0.00210737
1928	1	27714242	28145978	431737	*	0.0576811	FLZ13	1-27713520-27714964	2.40359	0.00811742
1929	1	27739194	28145978	406785	*	0.0594551	FLZ13	1-27738737-27739651	2.4878	0.00642687
1930	1	27785898	28053030	267133	*	0.0570069	GASA6	1-27784836-27786959	3.42243	0.000310321
1931	1	27785898	28145978	360081	*	0.0553623	FLZ13	1-27784836-27786959	2.63995	0.00414588
1932	1	27785898	28284168	498271	*	0.0984135	BBD1	1-27784836-27786959	4.60195	2.09e-06
1933	1	27859035	28241011	381977	*	0.0555191	ZHD5	1-27858958-27859111	4.91837	4.36e-07
1934	1	27952946	28177670	224725	*	0.0512049	PR5	1-27951582-27954310	3.30924	0.000467743
1935	1	27982194	28145978	163785	*	0.0501102	FLZ13	1-27981909-27982478	1.86398	0.0311619
1936	1	27982194	28284168	301975	*	0.0594115	BBD1	1-27981909-27982478	1.79812	0.0360788
1937	1	27990859	28145978	155120	*	0.0600991	FLZ13	1-27990175-27991543	2.6109	0.00451517
1938	1	27990859	28284168	293310	*	0.0747187	BBD1	1-27990175-27991543	2.4072	0.00803777
1939	1	28020295	28284168	263874	*	0.0747095	BBD1	1-28019897-28020692	2.13989	0.016182
1940	1	28034728	28145978	111251	*	0.053465	FLZ13	1-28034265-28035190	1.96641	0.0246255
1941	1	28034728	28284168	249441	*	0.0637575	BBD1	1-28034265-28035190	1.83615	0.033168
1942	1	28041146	28497030	455885	*	0.0531175	ATY13	1-28496657-28497402	4.86815	5.63e-07
1943	1	28046817	28048289	1473	*	0.0644434	MIF1	1-28046700-28046933	7.14725	4.43e-13
1944	1	28048289	28294387	246099	*	0.0825141	MIF1	1-28294281-28294492	9.08959	4.97e-20
1945	1	28052242	28053030	789	*	0.0581786	GASA6	1-28051774-28052709	3.05248	0.00113478
1946	1	28052242	28145978	93737	*	0.053628	FLZ13	1-28051774-28052709	1.89342	0.0291507
1947	1	28053030	28218878	165849	*	0.0616725	GASA6	1-28218302-28219454	3.48467	0.000246372
1948	1	28053030	28460637	407608	*	0.0584782	GASA6	1-28459602-28461672	2.91469	0.00178021
1949	1	28053030	28549743	496714	*	0.050457	GASA6	1-28549239-28550247	2.76505	0.00284572
1950	1	28068873	28177670	108798	*	0.0520354	PR5	1-28068547-28069199	3.52084	0.000215087
1951	1	28095762	28284168	188407	*	0.0606229	BBD1	1-28095272-28096251	1.66918	0.047541
1952	1	28105193	28460637	355445	*	0.0541336	GALT5	1-28459602-28461672	3.51046	0.000223663
1953	1	28131077	28151044	19968	*	0.0523284	ndhO	1-28150326-28151761	3.5041	0.000229074
1954	1	28131077	28460637	329561	*	0.0620124	ndhO	1-28459602-28461672	3.82556	6.52e-05
1955	1	28145496	28145978	483	*	0.0620545	FLZ13	1-28144835-28146156	3.08143	0.00103005
1956	1	28145496	28284168	138673	*	0.0683701	BBD1	1-28144835-28146156	2.7119	0.0033449
1957	1	28145978	28147974	1997	*	0.0502242	FLZ13	1-28147668-28148279	1.91294	0.0278781
1958	1	28145978	28151044	5067	*	0.0559244	FLZ13	1-28150326-28151761	2.14564	0.0159508
1959	1	28145978	28184522	38545	*	0.0573985	FLZ13	1-28183417-28185626	2.38711	0.00849069
1960	1	28145978	28218878	72901	*	0.0629902	FLZ13	1-28218302-28219454	2.67851	0.00369754
1961	1	28145978	28233546	87569	*	0.0565482	FLZ13	1-28232483-28234609	2.3023	0.0106591
1962	1	28145978	28281273	135296	*	0.0611107	FLZ13	1-28280692-28281854	2.84079	0.00225011
1963	1	28145978	28285085	139108	*	0.0638432	FLZ13	1-28284356-28285813	2.4923	0.00634588
1964	1	28145978	28327265	181288	*	0.0540941	FLZ13	1-28326233-28328296	2.23326	0.0127659
1965	1	28145978	28338157	192180	*	0.0573621	FLZ13	1-28337488-28338825	2.11358	0.0172757
1966	1	28145978	28460637	314660	*	0.0704448	FLZ13	1-28459602-28461672	2.78306	0.00269241
1967	1	28145978	28515221	369244	*	0.0545573	FLZ13	1-28514951-28515491	2.27961	0.0113153
1968	1	28145978	28519343	373366	*	0.074598	FLZ13	1-28518512-28520174	3.65959	0.000126308
1969	1	28145978	28549743	403766	*	0.057847	FLZ13	1-28549239-28550247	2.26519	0.0117504
1970	1	28151044	28284168	133125	*	0.0903525	BBD1	1-28150326-28151761	3.02603	0.00123893
1971	1	28170113	28313433	143321	*	0.0550432	ARC3	1-28313223-28313642	3.41185	0.000322614
1972	1	28170113	28460637	290525	*	0.0532762	ARC3	1-28459602-28461672	3.80996	6.95e-05
1973	1	28176852	28177670	819	*	0.0554576	PR5	1-28175987-28177717	4.02081	2.9e-05
1974	1	28176852	28340275	163424	*	0.0566506	WAT1	1-28175987-28177717	3.46126	0.000268826
1975	1	28184522	28284168	99647	*	0.0894285	BBD1	1-28183417-28185626	3.3338	0.000428346
1976	1	28218878	28284168	65291	*	0.0859469	BBD1	1-28218302-28219454	3.14074	0.0008426
1977	1	28218878	28714765	495888	*	0.0872863	PILS3	1-28218302-28219454	3.31767	0.000453856
1978	1	28233546	28302728	69183	*	0.0565977	BLH3	1-28232483-28234609	2.98005	0.00144101
1979	1	28233546	28483946	250401	*	0.0584752	VPS35B	1-28232483-28234609	4.86955	5.59e-07
1980	1	28241011	28488172	247162	*	0.0510476	ZHD5	1-28488058-28488286	4.80579	7.71e-07
1981	1	28243456	28302728	59273	*	0.0537333	BLH3	1-28243092-28243819	3.14109	0.000841599
1982	1	28259884	28714765	454882	*	0.0526645	PILS3	1-28259700-28260067	1.67746	0.0467259
1983	1	28281273	28284168	2896	*	0.0619916	BBD1	1-28280692-28281854	2.28751	0.011083
1984	1	28284168	28285085	918	*	0.100349	BBD1	1-28284356-28285813	4.28019	9.34e-06
1985	1	28284168	28315711	31544	*	0.0766244	BBD1	1-28315159-28316263	2.49573	0.00628489
1986	1	28284168	28327265	43098	*	0.0926749	BBD1	1-28326233-28328296	3.50589	0.000227545
1987	1	28284168	28338157	53990	*	0.0780661	BBD1	1-28337488-28338825	3.08087	0.00103199
1988	1	28284168	28367870	83703	*	0.063864	BBD1	1-28367648-28368092	2.13474	0.0163913
1989	1	28284168	28373660	89493	*	0.0769152	BBD1	1-28373118-28374202	2.46995	0.00675664
1990	1	28284168	28377144	92977	*	0.0692539	BBD1	1-28376850-28377438	2.18518	0.0144377
1991	1	28284168	28383420	99253	*	0.0545268	BBD1	1-28382981-28383858	1.73231	0.0416093
1992	1	28284168	28419713	135546	*	0.0616015	BBD1	1-28419224-28420202	1.93003	0.0268017
1993	1	28284168	28440338	156171	*	0.0700926	BBD1	1-28439388-28441287	2.23753	0.0126259
1994	1	28284168	28460637	176470	*	0.0959756	BBD1	1-28459602-28461672	3.71179	0.000102901
1995	1	28284168	28485989	201822	*	0.0599842	BBD1	1-28485573-28486405	1.66393	0.048063
1996	1	28284168	28515221	231054	*	0.0720386	BBD1	1-28514951-28515491	2.43305	0.0074862
1997	1	28284168	28515978	231811	*	0.0614709	BBD1	1-28515764-28516192	1.9371	0.0263664
1998	1	28284168	28519343	235176	*	0.0733833	BBD1	1-28518512-28520174	2.78975	0.00263746
[truncated: 42,067 more rows]

## Sheet: ExtendedDataFig4ef
Source data for Extended Data Fig4ef: List of linked defense genes and non-linked defense genes
Linked defense genes	Non-linked defense genes
UGT85A1	AT1G66090
HR4	AT4G11170
PAD4	AT5G41750
DTX47	AT5G54720
AIG1	AT3G51660
CRK13	AT4G19520
CYP76C6	AT3G60415
AtNUDT7	AT1G09932
TET8	AT5G24200
SARD1	AT1G35710
XBAT34	AT5G41740
IAN7	AT4G36648
ABCG40	AT2G20142
CML12	AT5G24810
RPP4	AT1G66880
SERK4	AT5G51465
CRK36	AT4G34150
CLPD	AT5G60800
TAT3	AT5G54710
EDA39	AT2G32140
EDS16	AT5G44568
PUB54	AT5G42050
4CL4	AT1G20100
CBP60G	AT3G57460
ADR2	AT5G13190
SAG21	AT1G27100
PBS3	AT5G57150
WRKY46	AT3G48640
CML47	AT5G35735
STP13	AT5G19240
WRKY70	AT3G54150
WRKY18	AT1G56660
SAG101	SYP122
RIPK	AT1G72900
ARD	AT4G14370
KRP1.1	AT1G51890
EGC2	AT1G31540
NUDT6	AT1G56060
CPK29	AT3G19010
ACA13	AT5G43910
ABCG36	AT5G13200
XLG2	AT1G57630
HSFB1	AT1G13340
BAP1	FRB1
HIR2	AT1G53625
SGT1A	AT3G47540
GSTF6	LRR1.1
HSR4	AT4G39670
HIPP14	AT1G07135
WRKY33	AT2G30550
FLZ2	AT1G66465
NPR3	AT4G16660
CML46	AT1G32920
BCB	MED37D
WRKY8	AT1G34750
CRK7.1	AT1G19020
PARG2	DAR3
CRK39	LACS4
AMT2	ABCC11
ERD6	AT1G13470
BZIP60	AT5G48657
PUMP5	AT4G33920
ALA10	AT4G18250
WRKY40	AT5G08240
PCR8	AT4G11890
CRK18	AT1G56520
MPK11	CIPK23
ALIS1	AT1G35210
GSTF2	AT5G27760
EDA16	AT2G23680
WAK3	AT5G25440
ALA11	AT5G39785
FLOT1	AT4G29950
CYP71B7	AT5G62570
CZF1	AT3G44630
IPCS2	GATA8
MPK3	PPI1
GSTF7	ATGSL10
GSTU19	PA200
ATL31	AT2G15042
ACA12	MPK17
RSH2	AT5G24210
IQM3	RPS6
PAPP2C	HRD1B
EDS1	AT5G64400
ACA1	AT1G63840
NHL3	NADP-ME2
HR3	AT4G36500
AGP16	AT2G32240
PER34	AT2G01008
GSTF8	AT2G16586
BIP	AT5G42530
NAC081	AT1G58602
HIR3	AT2G25510
CML27	AT4G13495
LHT1	AT5G08760
MIK2	AT1G01320
SNC1	AT1G66960
ERDJ3B	AT3G28540
AtRLP34	AT4G29520
CRT3	SD17
MED37A	AT1G27330
RCD1	AT3G15980
SZF1	CRK40
WAK1	GLN1-1
CRK4	AT1G03850
RPP5	AT5G45510
RLK1	AT4G24920
GTE7	AT1G32700
PCR1	AT3G22235
DTX21	AT3G04210
OPR3	AT1G53440
ACD6	AT1G27020
LURP1	AT1G72910
DMR6	AT5G44580
ECS1	AT2G24600
COL16	RBOHD
AtRLP33	AT1G55450
RLM3	AR781
BGL2	AT1G24147
CRK6.1	AT1G21120
HSP90-7	CPK28
AtRLP23	AT1G72940
PR5	AT1G74440
MED37B	AT4G38550
AtRLP41	NIA2
AED1	AT1G72920
CRT2	AT4G03450
CNX1.1	PCS1.1
CNGC3	AT4G17900
WRKY53	AT1G63830
MLO3	OPR1
anac036	CPK32
NPF5.2	SYP121
PDIL1-1	LPAT4
AtRLP38	PLDGAMMA1
SOBIR1	FC1
MLO2	AT4G08555
ALDH2C4	CYP706A1
SD16	CNGC13
IGMT4	MKK4
IQM4	AT1G69890
CML45	ERD15
FUT4	AT3G56410
BGLU26	AT1G03740
PUP22	AT1G51270
ACA10	CAMTA3
HIPP13	AT3G57450
MYB51	AT5G48655
PHO1-H8	AT4G20830
PBP1.1	AT5G46710
RDUF1	AT1G28190
ZAT10	AT4G32020
LECRK62	AT1G33600
CRK12	AT5G46490
TIR	RPP13L4
SCL13	AT1G51805
HIPP06	AtRLP31
AIG2A	ALAAT1
HSFA4A	APS1
ATSIK	AT1G53430
CML35	CML9
CNGC12	GSTF10
KIC	SUC1
LRR-RLK	AT5G59670
CML10	AT3G24420
RAP2-4	AT5G22270
PLT5	AT5G14700
NAC041	SD11
DTX18	CRK41
WRKY6	AT2G39400
ATR2	AT1G25275
GGP1	ASB1
ALKBH10B	AT5G23510
LTP7	AT1G78460
DJ1E	AT4G19370
PDF2.7	AT2G25735
FDH	AT1G22890
MDAR2	GRP3
NUDT17	AIG2B
UGT85A2	AT3G26450
LRR XI-23	CYP83B1
SMXL2	UPS2
VQ4	AT5G01950
PGDH	AT3G26510
SAG13	KCS20
TPS03	ACA11
JRG21	AT2G30990
SFP1	AT1G09500
CAD8	AT5G22860
CAX3	AT5G28237
BGLU30	AT4G33150
NAC019	AT2G23790
CSLG2	SAP12
NSP5	AT4G15610
PXG3	AT4G16680
TDT	AT4G01430
AIR3	AT1G54570
PILS5	PPH
GDH2.1	AT1G80160
ADC2	AT4G32250
XTH10	AT1G60610
NAC047	AT2G41380
ALDH7B4	AT5G39520
BHLH167	AT1G52565
HIPP05	AT5G16980
IP5P11	AT3G49210
DOX1	AT3G28100
XTH24	AT5G05600
NIT2	BGLU16
TLP1	AT1G10580
ARF31	AT5G11090
UGT76E12	AT3G26100
ESL1	AT5G25770
WNK4	AT3G05165
BXL4	AT5G18130
UGT73C3	AT5G65660
ERF113	AT3G17770
SUC7	ATG18F
WIH1	RH14
anac075	AT5G61820
AKR4C9	AT3G11580
ATTI1	AT3G55430
NAC92	AT5G21105
CYP94B3	ASP3
PPD	OASA2
BAC2	AT1G22930
SAG113	AT1G21400
DTX9	GSH1
TRP4	AT5G10650
ILR1	XI-K
ATG8B	AT5G47020
AATP1	AT5G25560
HAB1	AT5G59840
GSTU1	AT3G19900
ABCC10	AT5G19440
SCPL48	AT1G23440
UGT74F2	AT1G13990
AER	AT1G01770
GT-3B	AT1G26580
BT1.1	FDH1
AKR4C8	AT3G26840
GSL-OH	SEC
PED1	AT2G27500
CCX1	VLN3
PMAT1	AT5G24670
AGT3	ATGSTZ1
GAT1	CIPK9
ECT8	AT4G19200
POP2	AT1G20970
GLR2.5	COX19-2
NPF5.1	AT5G46190
RD21A	AT1G53100
FMOGS-OX4	AT1G07590
ATHB-12	AT2G24755
SGR1	CID4
SKIP11	AT1G53780
RPL10C	CDKG1
CYP81H1	ABCC1
ACX1	AT1G10890
PILS3	AT1G29357
NPF2.13	AT5G53420
ATHB-7	AT5G40340
GID1B	AT3G41768
BGLU10	AT1G01490
TIFY10A	UPL1
ATJ11	BIG
NIT1	AT1G21580
APA1	AT4G12290
PP2CA	nPAP
MO1	AT1G58590
INVC	AT1G62310
NYC1	AT1G70780
NAC083	AT5G40450
ILL6	AT4G21910
MYB44	RRN26
CAD7	AT3G04975
UGT87A2	AT3G28510
XGD1	AT1G05710
MED26B	AT3G06345
PCAP1	AT5G07770
SRC2	RGLG4
CAT1.1	AT5G49760
CML41	AT4G36520
HA2	AT1G31835
BGLU11	AT5G18310
DJ1A	RRN18
PCKA	AT3G57470
DTX40	VAD1
MEE62	XI-H
BOI	AT1G72510
NPF2.10	GAMMA-VPE
IP5P2	AT3G61280
DTX27	AT5G09880
GPX2	AT1G60200
ML1	AT1G75860
BEH3	SPI
NAC021	MICU
BGAL6	AT4G19110
FQR1	AT5G27860
NET1D	ERD14
XTH27	AT5G40910
CIPK6	APRR1
DTX37	AT3G06355
BCA6
MYA2
ATAILP1
NPF6.3
COR47
FUM2
AHA1
CNGC4
CYP79B2
RLK5
GES
ALA5
Y-2
CIP1
APX1
AtRLP19
GSTF9
KAN1
CAT3

## Sheet: ExtendedDataFig4gh
ExtendedDataFig4g
	motif	observed	background	percent.observed	percent.background	fold.enrichment	pvalue	motif.name
MA1268.1	MA1268.1	361	11793	47.1895	33.884	1.39268	1.05e-14	AT1G69570
MA1373.1	MA1373.1	314	10136	41.0458	29.1231	1.40939	7.38e-13	IDD2
MA1267.1	MA1267.1	358	12105	46.7974	34.7805	1.34551	2.98e-12	AT5G66940
MA1184.1	MA1184.1	118	2875	15.4248	8.26054	1.86729	3.02e-11	RVE1
MA1274.1	MA1274.1	364	12561	47.5817	36.0907	1.31839	3.03e-11	OBP3
MA1183.1	MA1183.1	121	2994	15.817	8.60246	1.83866	4.32e-11	RVE6
MA1272.1	MA1272.1	297	9764	38.8235	28.0542	1.38387	5.15e-11	AT2G28810
MA1281.1	MA1281.1	325	10972	42.4837	31.5251	1.34761	7.72e-11	AT5G02460
MA1278.1	MA1278.1	307	10249	40.1307	29.4478	1.36278	1.16e-10	OBP1
MA1214.1	MA1214.1	119	3018	15.5556	8.67142	1.79389	2.93e-10	ATHB40
ExtendedDataFig4h
	motif	observed	background	percent.observed	percent.background	fold.enrichment	pvalue	motif.name
MA1308.1	MA1308.1	1067	3218	18.4379	9.25777	1.99161	8.81304e-130	WRKY70
MA1402.1	MA1402.1	2625	11175	45.3603	32.149	1.41094	8.06989e-118	BPC6
MA1305.1	MA1305.1	1077	3422	18.6107	9.84465	1.89044	6.3612e-114	WRKY55
MA0972.1	MA0972.1	927	2781	16.0187	8.00058	2.00219	9.80945e-113	CCA1
MA1401.1	MA1401.1	907	2744	15.6731	7.89413	1.98541	1.02904e-107	EPR1
MA1185.1	MA1185.1	867	2586	14.9819	7.43959	2.0138	2.01979e-106	LHY1
MA1303.1	MA1303.1	1122	3709	19.3883	10.6703	1.81703	2.55041e-106	WRKY22
MA1187.1	MA1187.1	976	3213	16.8654	9.24338	1.82459	3.29387e-92	LCL1
MA1191.1	MA1191.1	913	2938	15.7767	8.45224	1.86657	1.27529e-91	AT3G10113
MA1404.1	MA1404.1	2857	13069	49.3693	37.5978	1.31309	3.17266e-89	BPC1
