# Supplementary material for: A rare PRIMER cell state in plant immunity
Source: Nature. 2025 Jan 8;638(8049):197–205. doi: 10.1038/s41586-024-08383-z (PMC11798839; doi:10.1038/s41586-024-08383-z)
Supplement: Supplementary file 13 — Source Data Extended Data Fig. 5 [file 41586_2024_8383_MOESM13_ESM.xlsx]

## Sheet: ExtendedDataFig5b
Source data for Extended Data Fig5b: GO terms enriched in each k-mean cluster
Description	Size	adjusted pvalue	clst	log.p
response to herbicide	1	0.0479936	1	1.31882
photosynthesis, light harvesting in photosystem II	1	0.0479936	1	1.31882
jasmonic acid mediated signaling pathway	6	0.000246543	2	3.60811
cellular response to jasmonic acid stimulus	6	0.000246543	2	3.60811
response to cold	7	0.0106243	3	1.9737
calcium ion transport	3	0.0366198	3	1.43628
systemic acquired resistance	11	1.51809e-11	4	10.8187
response to salicylic acid	14	3.8803e-10	4	9.41113
photosynthesis, light harvesting in photosystem I	5	1.55211e-07	5	6.80908
photosynthesis, light harvesting	5	1.71482e-06	5	5.76578
aging	12	3.31915e-05	6	4.47897
leaf senescence	10	7.33311e-05	6	4.13471
response to cold	14	1.34436e-07	7	6.87148
cellular response to abiotic stimulus	9	2.24973e-05	7	4.64787
response to cold	10	1.60139e-07	8	6.7955
response to insect	3	0.00213722	8	2.67015
