# Supplementary material for: A rare PRIMER cell state in plant immunity
Source: Nature. 2025 Jan 8;638(8049):197–205. doi: 10.1038/s41586-024-08383-z (PMC11798839; doi:10.1038/s41586-024-08383-z)
Supplement: Supplementary file 14 — Source Data Extended Data Fig. 6 [file 41586_2024_8383_MOESM14_ESM.xlsx]

## Sheet: ExtendedDataFig6d
Source data for Extended Data Fig6d: GO enrichment analysis of genes predicted to be targeted by TFs shown in Fig. 2h.
Description	Size	adjusted pvalue	TFs	log.p
response to cold	9	0.000261138	ABF3	3.58313
regulation of jasmonic acid mediated signaling pathway	4	0.000484181	ABF3	3.31499
response to cold	10	0.000432867	ABF4	3.36365
response to virus	5	0.00153421	ABF4	2.81411
regulation of immune response	4	0.0112258	AIB	1.94978
response to cold	5	0.0112258	AIB	1.94978
response to insect	4	2.49489e-05	ANL2	4.60295
response to cold	5	0.0299812	ANL2	1.52315
systemic acquired resistance	6	4.95885e-05	AT1G76880	4.30462
regulation of immune system process	7	7.63092e-05	AT1G76880	4.11742
secondary metabolite biosynthetic process	7	0.000443444	BEH3	3.35316
response to cold	9	0.000627257	BEH3	3.20255
regulation of jasmonic acid mediated signaling pathway	4	0.000840385	BHLH13	3.07552
response to cold	8	0.0012047	BHLH13	2.91912
response to cold	11	5.30386e-06	BIM1	5.27541
secondary metabolite biosynthetic process	8	7.05094e-06	BIM1	5.15175
response to cold	23	3.62025e-11	BPC1	10.4413
response to salicylic acid	21	6.55992e-10	BPC1	9.1831
phenylpropanoid biosynthetic process	5	0.000492262	CAMTA1	3.3078
phenylpropanoid metabolic process	5	0.000916415	CAMTA1	3.03791
hydrocarbon metabolic process	5	0.000449907	CMTA2	3.34688
olefinic compound biosynthetic process	4	0.00128847	CMTA2	2.88992
systemic acquired resistance	4	0.00171382	CMTA3	2.76603
response to molecule of bacterial origin	3	0.0132311	CMTA3	1.87841
regulation of jasmonic acid mediated signaling pathway	4	0.000232946	ERF043	3.63274
response to cold	8	0.000232946	ERF043	3.63274
response to insect	5	1.90086e-05	ERF3	4.72105
response to cold	11	1.90086e-05	ERF3	4.72105
response to insect	4	0.000328068	ERF4	3.48404
defense response to insect	4	0.000328068	ERF4	3.48404
systemic acquired resistance	5	0.000876505	ERF7	3.05725
defense response to Gram-negative bacterium	3	0.000876505	ERF7	3.05725
abscisic acid-activated signaling pathway	5	0.0274765	HHO5	1.56104
cellular response to abscisic acid stimulus	5	0.0274765	HHO5	1.56104
aging	16	9.19702e-09	IDD4	8.03635
regulation of immune system process	13	1.31099e-06	IDD4	5.8824
response to salicylic acid	16	1.87894e-06	IDD5	5.72609
response to cold	16	1.87894e-06	IDD5	5.72609
response to insect	8	5.5683e-09	IDD7	8.25428
regulation of immune system process	14	7.79192e-08	IDD7	7.10836
camalexin biosynthetic process	3	0.000365763	KAN1	3.4368
camalexin metabolic process	3	0.000365763	KAN1	3.4368
response to cold	8	9.76426e-05	MYC2	4.01036
regulation of jasmonic acid mediated signaling pathway	4	9.76426e-05	MYC2	4.01036
regulation of jasmonic acid mediated signaling pathway	4	0.000401868	MYR2	3.39592
regulation of systemic acquired resistance	3	0.00129021	MYR2	2.88934
oxylipin biosynthetic process	2	0.0442078	NAC029	1.3545
oxylipin metabolic process	2	0.0442078	NAC029	1.3545
response to cold	6	0.00308129	NAC055	2.51127
sesquiterpenoid metabolic process	3	0.00342709	NAC055	2.46507
secondary metabolite biosynthetic process	8	5.96412e-05	PIF5	4.22445
response to cold	10	0.000174735	PIF5	3.75762
response to insect	4	0.000281865	RAP2-6	3.54996
auxin metabolic process	4	0.00251675	RAP2-6	2.59916
response to salicylic acid	8	4.95907e-05	TGA7	4.3046
aging	7	4.95907e-05	TGA7	4.3046
response to insect	5	9.30129e-06	TRP2	5.03146
regulation of systemic acquired resistance	4	5.16597e-05	TRP2	4.28685
response to salicylic acid	11	4.59722e-06	WRKY11	5.3375
regulation of immune system process	7	0.000878977	WRKY11	3.05602
response to salicylic acid	11	3.23525e-07	WRKY15	6.49009
response to nematode	4	0.00326781	WRKY15	2.48574
innate immune response	6	0.00300667	WRKY18	2.52191
defense response to oomycetes	4	0.00300667	WRKY18	2.52191
phenylpropanoid biosynthetic process	5	0.0016376	WRKY22	2.78579
aging	7	0.0016376	WRKY22	2.78579
cellular response to acid chemical	4	0.000841363	WRKY25	3.07502
response to cold	7	0.000841363	WRKY25	3.07502
phenylpropanoid biosynthetic process	5	0.000664843	WRKY26	3.17728
response to salicylic acid	8	0.000664843	WRKY26	3.17728
response to salicylic acid	12	2.24077e-07	WRKY28	6.6496
aging	6	0.0157903	WRKY28	1.80161
response to salicylic acid	8	0.00285321	WRKY29	2.54467
defense response to Gram-negative bacterium	3	0.00285321	WRKY29	2.54467
response to salicylic acid	9	0.000138087	WRKY31	3.85985
hydrocarbon metabolic process	4	0.00173513	WRKY31	2.76067
response to toxic substance	6	0.000608149	WRKY33	3.21599
toxin catabolic process	4	0.000608149	WRKY33	3.21599
secondary metabolite biosynthetic process	7	0.000143151	WRKY40	3.84421
defense response to oomycetes	5	0.000283511	WRKY40	3.54743
regulation of immune system process	8	3.54724e-06	WRKY45	5.45011
toxin metabolic process	6	3.54724e-06	WRKY45	5.45011
response to salicylic acid	13	5.58978e-07	WRKY46	6.25261
regulation of immune system process	9	3.27466e-05	WRKY46	4.48483
regulation of immune system process	8	0.000155742	WRKY47	3.80759
systemic acquired resistance	6	0.000182178	WRKY47	3.7395
phenylpropanoid biosynthetic process	5	0.000848486	WRKY48	3.07136
phenylpropanoid metabolic process	5	0.00156908	WRKY48	2.80435
aging	10	1.17817e-05	WRKY50	4.92879
leaf senescence	8	0.000100465	WRKY50	3.99798
response to salicylic acid	9	0.000701398	WRKY6	3.15404
phenylpropanoid biosynthetic process	5	0.00149656	WRKY6	2.82491
response to cold	9	0.000403395	WRKY60	3.39427
response to salicylic acid	8	0.00118174	WRKY60	2.92748
response to cold	8	0.000419176	WRKY63	3.3776
response to salicylic acid	7	0.00189425	WRKY63	2.72256
response to salicylic acid	10	1.82382e-05	WRKY70	4.73902
systemic acquired resistance	5	0.00179278	WRKY70	2.74647
response to salicylic acid	8	0.000430295	WRKY75	3.36623
ethylene metabolic process	3	0.00109994	WRKY75	2.95863
response to toxic substance	7	0.000149525	WRKY8	3.82529
regulation of immune system process	8	0.000149525	WRKY8	3.82529
