# Supplementary material for: A rare PRIMER cell state in plant immunity
Source: Nature. 2025 Jan 8;638(8049):197–205. doi: 10.1038/s41586-024-08383-z (PMC11798839; doi:10.1038/s41586-024-08383-z)
Supplement: Supplementary file 15 — Source Data Extended Data Fig. 8 [file 41586_2024_8383_MOESM15_ESM.xlsx]

## Sheet: ExtendedDataFig8h
Source data for Extended Data Fig8h: the number of bacterial transcripts and averaged pseudotime values of five nearest neighbor plant cells for each bacterial colony
Colony Size	Pseudotime	Group
29	0.159223	DC3000
54	0.178289	DC3000
50	0.2109	DC3000
30	0.208786	DC3000
38	0.203007	DC3000
25	0.244147	DC3000
23	0.212064	DC3000
16	0.110684	DC3000
40	0.157408	DC3000
48	0.169454	DC3000
11	0.160289	DC3000
3	0.28761	Avrrpt2
3	0.196228	Avrrpt2
12	0.288307	Avrrpt2
3	0.207887	Avrrpt2
1	0.238907	Avrrpt2
1	0.286427	Avrrpt2
1	0.286427	Avrrpt2
5	0.286427	Avrrpt2
2	0.322382	Avrrpt2
5	0.294001	Avrrpt2
22	0.323677	Avrrpt2
4	0.247636	Avrrpt2
4	0.337828	Avrrpt2
6	0.337828	Avrrpt2
1	0.34792	Avrrpt2
3	0.185808	Avrrpt2
2	0.543657	Avrrpt2
27	0.633804	Avrrpt2
16	0.39458	Avrrpt2
19	0.422403	Avrrpt2
1	0.434955	Avrrpt2
10	0.230079	Avrrpt2
7	0.367707	Avrrpt2
1	0.347471	Avrrpt2
4	0.333415	Avrrpt2
1	0.235448	Avrrpt2
4	0.262517	Avrrpt2
2	0.249599	Avrrpt2
1	0.370435	Avrrpt2

## Sheet: ExtendedDataFig8i
Source data for Extended Data Fig8i: Averaged pseudotime scores of cells surrounding each bacterial colony.
AvrRpt2				DC3000
Neighborhood Number	Mean Pseudotime	SEM		Neighborhood Number	Mean Pseudotime	SEM
1	0.318189	0.0194739		1	0.182204	0.0106648
34	0.315283	0.0172896		34	0.186355	0.0101526
67	0.314918	0.0166828		67	0.185511	0.00920023
100	0.312611	0.0162172		100	0.185562	0.00877938
133	0.310722	0.0156951		133	0.185371	0.00819005
166	0.308793	0.0151247		166	0.18409	0.00751652
199	0.308312	0.0144786		199	0.182974	0.00709875
232	0.308707	0.0140011		232	0.182321	0.00686283
265	0.307417	0.013551		265	0.181476	0.00652074
298	0.307167	0.0131314		298	0.181155	0.00624019
331	0.306851	0.0127838		331	0.180946	0.00609421
364	0.306385	0.0125452		364	0.180791	0.00585432
397	0.306263	0.0123389		397	0.180747	0.00578468
430	0.305901	0.0121374		430	0.180792	0.00568304
463	0.305776	0.0119222		463	0.180936	0.0056912
496	0.3053	0.0118174		496	0.181189	0.00563742
529	0.304598	0.0117089		529	0.181129	0.00548383
562	0.304092	0.0115057		562	0.181313	0.0053845
595	0.303803	0.0113476		595	0.181584	0.00536365
628	0.30311	0.011196		628	0.181892	0.00530161
661	0.302633	0.0110578		661	0.182001	0.00517464
694	0.301823	0.0108239		694	0.1821	0.0050952
727	0.301457	0.0106786		727	0.182162	0.00493467
760	0.300685	0.0104594		760	0.182219	0.00483788
793	0.30017	0.0103089		793	0.182356	0.00474416
826	0.2994	0.0101568		826	0.182719	0.00471365
859	0.29865	0.0100029		859	0.18304	0.00466175
892	0.298015	0.00990272		892	0.183423	0.00468476
925	0.297712	0.00978895		925	0.183698	0.00471908
958	0.297413	0.00969871		958	0.184038	0.00476933
991	0.297061	0.00960987		991	0.184466	0.00481677
