# Supplementary material for: A rare PRIMER cell state in plant immunity
Source: Nature. 2025 Jan 8;638(8049):197–205. doi: 10.1038/s41586-024-08383-z (PMC11798839; doi:10.1038/s41586-024-08383-z)
Supplement: Supplementary file 16 — Source Data Extended Data Fig. 9 [file 41586_2024_8383_MOESM16_ESM.xlsx]

## Sheet: ExtendedDataFig9e
Source data for Extended Data Fig9e: GO terms enriched among genes downregulated in a bystander cell cluster of gt3a-KO compared to WT
ID	Description	GeneRatio	BgRatio	pvalue	p.adjust	geneID	Count
GO:0009751	response to salicylic acid	39/238	468/29608	5.87965e-28	4.48617e-25	ACD6/ALD1/AT1G07135/CuAOalpha2/AT1G55450/AT1G67920/TN11/AT2G32140/TN13/AT3G55470/AT4G27740/NA/NA/NA/AT5G41750/NA/AT5G54710/NA/ATSIK/NA/CNGC3/EDS5/GRP-3/GRX480/AT5G52750/AT5G52760/HR4/MSRB8/MSRB9/ATAF2/PAD4/NAK/PCC1/NA/NA/UGT85A1/WRKY40/WRKY70/XBAT34	39
GO:0001666	response to hypoxia	28/238	326/29608	1.27788e-20	4.8751e-18	AT1G07135/AT1G13360/TN3/TN7/TN8/TN9/TN11/DLK2/AT4G19520/AT5G13190/AtHIGD2/CNI1/NUDT7/ATSIK/CML10/TCH3/FMO1/IQM4/MEE14/PAD4/PLA2A/RBOHD/SERK4/SGT1A/TZF11/AT1G17147/WRKY70/STZ	28
GO:0036293	response to decreased oxygen levels	28/238	334/29608	2.45473e-20	5.07417e-18	AT1G07135/AT1G13360/TN3/TN7/TN8/TN9/TN11/DLK2/AT4G19520/AT5G13190/AtHIGD2/CNI1/NUDT7/ATSIK/CML10/TCH3/FMO1/IQM4/MEE14/PAD4/PLA2A/RBOHD/SERK4/SGT1A/TZF11/AT1G17147/WRKY70/STZ	28
GO:0070482	response to oxygen levels	28/238	335/29608	2.66012e-20	5.07417e-18	AT1G07135/AT1G13360/TN3/TN7/TN8/TN9/TN11/DLK2/AT4G19520/AT5G13190/AtHIGD2/CNI1/NUDT7/ATSIK/CML10/TCH3/FMO1/IQM4/MEE14/PAD4/PLA2A/RBOHD/SERK4/SGT1A/TZF11/AT1G17147/WRKY70/STZ	28
GO:0071456	cellular response to hypoxia	23/238	242/29608	4.2262e-18	4.84696e-16	AT1G07135/AT1G13360/TN3/TN7/TN8/TN9/TN11/AT4G19520/AT5G13190/CNI1/NUDT7/CML10/TCH3/FMO1/IQM4/MEE14/PLA2A/RBOHD/SERK4/SGT1A/TZF11/WRKY70/STZ	23
GO:0010200	response to chitin	25/238	303/29608	4.25008e-18	4.84696e-16	AT1G07135/AT1G55450/TN11/NA/NA/NA/AT2G32140/TN13/2-OXOGLUTARATE OXYGENASE/NA/AtDIL9-5/NA/NA/AT5G41750/AT5G54710/ATSIK/NA/AT5G52750/AT5G52760/AT3G15356/MPK3/NAK/AT1G17147/XBAT34/STZ	25
GO:0036294	cellular response to decreased oxygen levels	23/238	244/29608	5.082e-18	4.84696e-16	AT1G07135/AT1G13360/TN3/TN7/TN8/TN9/TN11/AT4G19520/AT5G13190/CNI1/NUDT7/CML10/TCH3/FMO1/IQM4/MEE14/PLA2A/RBOHD/SERK4/SGT1A/TZF11/WRKY70/STZ	23
GO:0071453	cellular response to oxygen levels	23/238	244/29608	5.082e-18	4.84696e-16	AT1G07135/AT1G13360/TN3/TN7/TN8/TN9/TN11/AT4G19520/AT5G13190/CNI1/NUDT7/CML10/TCH3/FMO1/IQM4/MEE14/PLA2A/RBOHD/SERK4/SGT1A/TZF11/WRKY70/STZ	23
GO:0015979	photosynthesis	21/238	243/29608	8.73607e-16	7.40625e-14	ACD32.1/FAD5/FBP/FUM2/AT1G12900/GAPB/LHB1B1/LHB1B2/LHCA4/Lhca6/CAB1/AT2G05100/DEG13/LHCB4.2/LHCB6/PnsB4/PnsL2/PnsL3/AT4G12800/RBCS1A/STZ	21
GO:0009768	photosynthesis, light harvesting in photosystem I	9/238	24/29608	1.41739e-13	1.08147e-11	LHB1B1/LHB1B2/LHCA4/Lhca6/CAB1/AT2G05100/DEG13/LHCB4.2/LHCB6	9
GO:0002682	regulation of immune system process	20/238	291/29608	3.31671e-13	2.30059e-11	ACD6/AT1G55450/2-OXOGLUTARATE OXYGENASE/NA/AT5G13190/NA/AT5G41750/NA/NUDT7/CML46/CNGC3/PAD3/AT5G52750/PAD4/PCC1/NA/SGT1A/WRKY40/WRKY70/XBAT34	20
GO:0002237	response to molecule of bacterial origin	14/238	118/29608	7.97384e-13	5.07004e-11	AT1G55450/AT2G32140/2-OXOGLUTARATE OXYGENASE/NA/AT5G41750/NA/NA/AT5G52750/AT5G52760/MSRB8/MSRB9/NA/WRKY40/XBAT34	14
GO:0019684	photosynthesis, light reaction	15/238	161/29608	4.24196e-12	2.48971e-10	ACD32.1/FAD5/LHB1B1/LHB1B2/LHCA4/Lhca6/CAB1/AT2G05100/DEG13/LHCB4.2/LHCB6/PnsB4/PnsL2/PnsL3/AT4G12800	15
GO:0006091	generation of precursor metabolites and energy	22/238	427/29608	6.68092e-12	3.6411e-10	ACD32.1/APL1/FAD5/FBA2/FBA5/FUM2/LHB1B1/LHB1B2/LHCA4/Lhca6/CAB1/AT2G05100/DEG13/LHCB4.2/LHCB6/NADP-ME2/PIFI/PMDH2/PnsB4/PnsL2/PnsL3/AT4G12800	22
GO:0009627	systemic acquired resistance	14/238	147/29608	1.65765e-11	8.43189e-10	ALD1/NA/NA/TN13/AT5G41750/PAD3/EDS16/FMO1/AT5G52750/MSRB8/PAD4/NA/WRKY70/XBAT34	14
GO:0042430	indole-containing compound metabolic process	15/238	189/29608	4.26892e-11	2.03574e-09	AGP16/AT3G28940/AT1G07135/AT1G21120/AT1G53440/NA/NA/NA/AT5G41750/NA/PAD3/MPK3/PAD4/AT1G17147/WRKY70	15
GO:0009765	photosynthesis, light harvesting	9/238	43/29608	5.35382e-11	2.40292e-09	LHB1B1/LHB1B2/LHCA4/Lhca6/CAB1/AT2G05100/DEG13/LHCB4.2/LHCB6	9
GO:0009409	response to cold	21/238	487/29608	5.36422e-10	2.27383e-08	ACD32.1/ACD6/NA/NA/CAX1/NA/COR27/EDS16/ERD6/FUM2/GAPB/GSTF2/LHCA4/AT2G05100/DEG13/MPK3/RAP2.4/RBCS1A/SAG21/XBAT34/STZ	21
GO:0009404	toxin metabolic process	11/238	122/29608	4.60457e-09	1.8491e-07	AT3G28940/NA/NA/AT5G41750/PAD3/GSTF2/GSTF6/GSTF7/MPK3/PAD4/WRKY70	11
GO:0010120	camalexin biosynthetic process	6/238	19/29608	6.29644e-09	2.28771e-07	AT3G28940/AT5G41750/PAD3/MPK3/PAD4/WRKY70	6
GO:0052317	camalexin metabolic process	6/238	19/29608	6.29644e-09	2.28771e-07	AT3G28940/AT5G41750/PAD3/MPK3/PAD4/WRKY70	6
GO:0009403	toxin biosynthetic process	6/238	23/29608	2.28043e-08	6.69218e-07	AT3G28940/AT5G41750/PAD3/MPK3/PAD4/WRKY70	6
GO:0009700	indole phytoalexin biosynthetic process	6/238	23/29608	2.28043e-08	6.69218e-07	AT3G28940/AT5G41750/PAD3/MPK3/PAD4/WRKY70	6
GO:0046217	indole phytoalexin metabolic process	6/238	23/29608	2.28043e-08	6.69218e-07	AT3G28940/AT5G41750/PAD3/MPK3/PAD4/WRKY70	6
GO:0052314	phytoalexin metabolic process	6/238	23/29608	2.28043e-08	6.69218e-07	AT3G28940/AT5G41750/PAD3/MPK3/PAD4/WRKY70	6
GO:0052315	phytoalexin biosynthetic process	6/238	23/29608	2.28043e-08	6.69218e-07	AT3G28940/AT5G41750/PAD3/MPK3/PAD4/WRKY70	6
GO:0071407	cellular response to organic cyclic compound	15/238	308/29608	3.4869e-08	9.85372e-07	ACD6/AT3G28940/ALD1/NA/NA/AT5G54710/NA/GRX480/PAD4/NAK/PCC1/NA/SERK4/WRKY70/XBAT34	15
GO:0008219	cell death	13/238	241/29608	8.9418e-08	2.43664e-06	ACD6/MC8/TN11/2-OXOGLUTARATE OXYGENASE/AT4G08230/AT5G13190/NUDT7/FMO1/AtHIR1/PAD4/PLA2A/RBOHD/SERK4	13
GO:0034976	response to endoplasmic reticulum stress	10/238	135/29608	1.52624e-07	4.01558e-06	AT1G27330/AT3G60540/AT4G08230/BZIP60/CRT1b/DER1/Hrd1B/BIP1/BIP3/UTR3	10
GO:0030968	endoplasmic reticulum unfolded protein response	6/238	34/29608	2.8216e-07	7.17626e-06	AT1G27330/BZIP60/DER1/BIP1/BIP3/UTR3	6
GO:0071446	cellular response to salicylic acid stimulus	10/238	147/29608	3.3835e-07	8.32777e-06	ACD6/ALD1/NA/AT5G54710/GRX480/PAD4/NAK/PCC1/WRKY70/XBAT34	10
GO:0009769	photosynthesis, light harvesting in photosystem II	4/238	10/29608	8.23107e-07	1.9626e-05	LHB1B1/LHB1B2/AT2G05100/DEG13	4
GO:0006986	response to unfolded protein	6/238	48/29608	2.34359e-06	5.2593e-05	AT1G27330/BZIP60/DER1/BIP1/BIP3/UTR3	6
GO:0034620	cellular response to unfolded protein	6/238	48/29608	2.34359e-06	5.2593e-05	AT1G27330/BZIP60/DER1/BIP1/BIP3/UTR3	6
GO:0042435	indole-containing compound biosynthetic process	7/238	77/29608	2.95929e-06	6.45126e-05	AT3G28940/NA/AT5G41750/PAD3/MPK3/PAD4/WRKY70	7
GO:0009863	salicylic acid mediated signaling pathway	8/238	117/29608	4.97549e-06	0.000105453	ACD6/ALD1/GRX480/PAD4/NAK/PCC1/WRKY70/XBAT34	8
GO:0045087	innate immune response	11/238	246/29608	5.47339e-06	0.00011287	AT1G53440/TN13/AT5G13190/NUDT7/EDS5/FMO1/AtHIR1/LPAT4/PLA2A/PUP21/WRKY70	11
GO:0002831	regulation of response to biotic stimulus	10/238	202/29608	6.03085e-06	0.000121093	ACD6/AT5G13190/NUDT7/CML46/PAD3/PAD4/PCC1/SGT1A/WRKY40/WRKY70	10
GO:0032101	regulation of response to external stimulus	10/238	207/29608	7.47865e-06	0.000146313	ACD6/AT5G13190/NUDT7/CML46/PAD3/PAD4/PCC1/SGT1A/WRKY40/WRKY70	10
GO:0009644	response to high light intensity	6/238	63/29608	1.17351e-05	0.000223847	FAD5/ERF6/LHCA4/AT2G05100/DEG13/STZ	6
GO:0050776	regulation of immune response	10/238	225/29608	1.54593e-05	0.000287693	ACD6/AT5G13190/NUDT7/CML46/PAD3/PAD4/PCC1/SGT1A/WRKY40/WRKY70	10
GO:0035967	cellular response to topologically incorrect protein	6/238	71/29608	2.34463e-05	0.000425942	AT1G27330/BZIP60/DER1/BIP1/BIP3/UTR3	6
GO:0035966	response to topologically incorrect protein	6/238	74/29608	2.97249e-05	0.000527445	AT1G27330/BZIP60/DER1/BIP1/BIP3/UTR3	6
GO:0071395	cellular response to jasmonic acid stimulus	9/238	196/29608	3.19957e-05	0.000554835	TN8/NA/NA/GRX480/AT3G15356/MSRB9/PAD4/WRKY70/XBAT34	9
GO:0071398	cellular response to fatty acid	9/238	200/29608	3.74691e-05	0.000635309	TN8/NA/NA/GRX480/AT3G15356/MSRB9/PAD4/WRKY70/XBAT34	9
GO:0090693	plant organ senescence	10/238	254/29608	4.34625e-05	0.000720911	ALD1/AT2G32140/NA/MSRB8/ATAF2/PAD4/SAG21/SERK4/WRKY70/XBAT34	10
GO:0006006	glucose metabolic process	5/238	49/29608	4.59877e-05	0.000746566	FBP/FBA2/FBA5/AT1G12900/GAPB	5
GO:0008361	regulation of cell size	4/238	26/29608	5.29593e-05	0.000841831	ABCB19/NAC036/GRP-3/ATAF2	4
GO:0009408	response to heat	11/238	316/29608	5.54159e-05	0.000862905	AT1G13930/DjC53/AT4G08230/SES1/HSP18.5/BIP1/BIP3/PIFI/RAP2.4/RBOHD/XTH31	11
GO:0009642	response to light intensity	12/238	376/29608	5.89661e-05	0.000899822	ACD32.1/FAD5/AT2G10940/TCH3/COR27/CYP71B20/ERF6/LHCA4/AT2G05100/DEG13/SAG21/STZ	12
GO:0009723	response to ethylene	10/238	266/29608	6.39538e-05	0.0009568	AT1G07135/SIED1/ERF6/GRP-3/HR4/AT3G15356/PAD4/RAP2.4/SAG21/WRKY70	10
GO:0071369	cellular response to ethylene stimulus	7/238	125/29608	7.08126e-05	0.00103904	AT1G07135/SIED1/ERF6/AT3G15356/PAD4/RAP2.4/WRKY70	7
GO:0000302	response to reactive oxygen species	8/238	170/29608	7.42031e-05	0.00106825	MC8/RMG1/NUDT7/ERF6/HSP18.5/BIP3/SAG21/WRKY70	8
GO:0030433	ubiquitin-dependent ERAD pathway	5/238	56/29608	8.80057e-05	0.00124349	CRT1b/DER1/Hrd1B/BIP1/BIP3	5
GO:0046686	response to cadmium ion	6/238	91/29608	9.54751e-05	0.0013245	AT1G07440/GSTF2/GSTF6/GSTF7/NADP-ME2/PLA2A	6
GO:0019318	hexose metabolic process	6/238	92/29608	0.000101457	0.00138235	FBP/FBA2/FBA5/F2KP/AT1G12900/GAPB	6
GO:0030388	fructose 1,6-bisphosphate metabolic process	3/238	12/29608	0.000106948	0.0014316	FBP/FBA2/FBA5	3
GO:0046189	phenol-containing compound biosynthetic process	4/238	33/29608	0.000138697	0.00182459	MYBL2/EDS5/EDS16/PAD4	4
GO:0005996	monosaccharide metabolic process	7/238	141/29608	0.000150576	0.00194728	CML10/FBP/FBA2/FBA5/F2KP/AT1G12900/GAPB	7
GO:0009867	jasmonic acid mediated signaling pathway	8/238	189/29608	0.000154663	0.0019668	TN8/NA/NA/GRX480/MSRB9/PAD4/WRKY70/XBAT34	8
GO:0009767	photosynthetic electron transport chain	5/238	64/29608	0.000166735	0.00208555	FAD5/PnsB4/PnsL2/PnsL3/AT4G12800	5
GO:0009625	response to insect	4/238	36/29608	0.000195921	0.00241109	PAD3/PAD4/SAG21/WRKY70	4
GO:0033013	tetrapyrrole metabolic process	10/238	307/29608	0.000206374	0.00249942	MDL3/AT3G60540/NA/AT4G27700/PSAF/PSAH2/PSAK/AT4G12800/AT2G42220/UGT85A1	10
GO:0010225	response to UV-C	3/238	15/29608	0.000217275	0.00259033	MC8/PAD4/PCC1	3
GO:0018958	phenol-containing compound metabolic process	5/238	69/29608	0.000237892	0.00279249	AT2G23600/MYBL2/EDS5/EDS16/PAD4	5
GO:0036503	ERAD pathway	5/238	72/29608	0.000290441	0.00335767	CRT1b/DER1/Hrd1B/BIP1/BIP3	5
GO:0009626	plant-type hypersensitive response	5/238	75/29608	0.000351352	0.00400122	AT5G13190/NUDT7/FMO1/AtHIR1/PLA2A	5
GO:0006108	malate metabolic process	3/238	18/29608	0.000382779	0.004295	FUM2/NADP-ME2/PMDH2	3
GO:0031348	negative regulation of defense response	5/238	77/29608	0.000397017	0.0043902	AT5G13190/CML46/EDS5/EDS16/PAD4	5
GO:0010565	regulation of cellular ketone metabolic process	6/238	119/29608	0.000412488	0.00449612	AT1G07135/AT1G13930/AT5G54710/CML10/PAD4/PMDH2	6
GO:0034050	programmed cell death induced by symbiont	5/238	78/29608	0.000421462	0.00452923	AT5G13190/NUDT7/FMO1/AtHIR1/PLA2A	5
GO:0051702	biological process involved in interaction with symbiont	5/238	79/29608	0.000447024	0.00473721	AT5G13190/NUDT7/FMO1/AtHIR1/PLA2A	5
GO:0012501	programmed cell death	7/238	173/29608	0.000522308	0.00544878	MC8/AT5G13190/NUDT7/FMO1/AtHIR1/PLA2A/RBOHD	7
GO:0009697	salicylic acid biosynthetic process	3/238	20/29608	0.000528453	0.00544878	EDS5/EDS16/PAD4	3
GO:0009411	response to UV	6/238	128/29608	0.000607285	0.00617811	ABCB19/MC8/AT1G35210/MPK3/PAD4/PCC1	6
GO:0044272	sulfur compound biosynthetic process	7/238	179/29608	0.000639457	0.00641981	AT3G28940/AT5G41750/PAD3/MPK3/PAD4/THIC/WRKY70	7
GO:0002684	positive regulation of immune system process	5/238	87/29608	0.000695789	0.00672009	ACD6/NUDT7/PAD4/PCC1/WRKY70	5
GO:0002833	positive regulation of response to biotic stimulus	5/238	87/29608	0.000695789	0.00672009	ACD6/NUDT7/PAD4/PCC1/WRKY70	5
GO:0050778	positive regulation of immune response	5/238	87/29608	0.000695789	0.00672009	ACD6/NUDT7/PAD4/PCC1/WRKY70	5
GO:0010150	leaf senescence	8/238	238/29608	0.000721893	0.00686227	ALD1/NA/ATAF2/PAD4/SAG21/SERK4/WRKY70/XBAT34	8
GO:0042180	cellular ketone metabolic process	7/238	183/29608	0.000728498	0.00686227	AT1G07135/AT1G13930/AT5G54710/CML10/EDS16/PAD4/PMDH2	7
GO:0022900	electron transport chain	6/238	135/29608	0.000802931	0.00722489	FAD5/PIFI/PnsB4/PnsL2/PnsL3/AT4G12800	6
GO:0031408	oxylipin biosynthetic process	3/238	23/29608	0.00080648	0.00722489	AT2G23600/FAD5/PLA2A	3
GO:0050829	defense response to Gram-negative bacterium	3/238	23/29608	0.00080648	0.00722489	EDS16/PAD4/TET8	3
GO:0032103	positive regulation of response to external stimulus	5/238	90/29608	0.000811643	0.00722489	ACD6/NUDT7/PAD4/PCC1/WRKY70	5
GO:0009696	salicylic acid metabolic process	4/238	52/29608	0.000814339	0.00722489	AT2G23600/EDS5/EDS16/PAD4	4
GO:0006094	gluconeogenesis	3/238	24/29608	0.000916245	0.00803558	FBP/FBA2/FBA5	3
GO:0009269	response to desiccation	3/238	25/29608	0.00103504	0.00887342	GRP-3/AT2G05100/DEG13	3
GO:0031407	oxylipin metabolic process	3/238	25/29608	0.00103504	0.00887342	AT2G23600/FAD5/PLA2A	3
GO:0006778	porphyrin-containing compound metabolic process	8/238	256/29608	0.00115394	0.00978285	MDL3/NA/AT4G27700/PSAF/PSAH2/PSAK/AT4G12800/AT2G42220	8
GO:0046364	monosaccharide biosynthetic process	4/238	58/29608	0.00122912	0.0103057	CML10/FBP/FBA2/FBA5	4
GO:0031349	positive regulation of defense response	5/238	100/29608	0.00130317	0.0108078	ACD6/NUDT7/PAD4/PCC1/WRKY70	5
GO:0019319	hexose biosynthetic process	3/238	28/29608	0.00144831	0.0118823	FBP/FBA2/FBA5	3
GO:0010038	response to metal ion	8/238	266/29608	0.00147091	0.0119394	AT1G07440/GRP-3/GSTF2/GSTF6/GSTF7/NADP-ME2/PLA2A/YSL3	8
GO:0009862	systemic acquired resistance, salicylic acid mediated signaling pathway	3/238	29/29608	0.00160589	0.0128979	ALD1/PAD4/WRKY70	3
GO:2000377	regulation of reactive oxygen species metabolic process	4/238	64/29608	0.00177291	0.014091	SIED1/AT2G05100/DEG13/PAD4	4
GO:0098754	detoxification	6/238	158/29608	0.00180172	0.0141205	AT1G22430/AT1G64710/AT1G33110/GSTF2/GSTF6/GSTF7	6
GO:0009873	ethylene-activated signaling pathway	5/238	108/29608	0.00183215	0.0141205	SIED1/ERF6/PAD4/RAP2.4/WRKY70	5
GO:0044403	biological process involved in symbiotic interaction	5/238	108/29608	0.00183215	0.0141205	AT5G13190/NUDT7/FMO1/AtHIR1/PLA2A	5
GO:0044550	secondary metabolite biosynthetic process	7/238	216/29608	0.00189591	0.0144658	AT3G28940/AT5G41750/MYBL2/PAD3/MPK3/PAD4/WRKY70	7
GO:2000031	regulation of salicylic acid mediated signaling pathway	3/238	33/29608	0.00234185	0.0176914	ACD6/PAD4/WRKY70	3
GO:0062012	regulation of small molecule metabolic process	6/238	169/29608	0.00252499	0.0188879	AT1G07135/AT1G13930/AT5G54710/CML10/PAD4/PMDH2	6
GO:0009645	response to low light intensity stimulus	3/238	34/29608	0.00255336	0.0189147	LHCA4/AT2G05100/DEG13	3
GO:0046292	formaldehyde metabolic process	2/238	10/29608	0.002775	0.0199748	AT1G22430/AT1G64710	2
GO:0046294	formaldehyde catabolic process	2/238	10/29608	0.002775	0.0199748	AT1G22430/AT1G64710	2
GO:1902290	positive regulation of defense response to oomycetes	2/238	10/29608	0.002775	0.0199748	ACD6/PCC1	2
GO:0023051	regulation of signaling	10/238	435/29608	0.00290063	0.020564	ACD6/NA/2-OXOGLUTARATE OXYGENASE/ATSIK/ETC2/IDD2/PAD4/NAK/WRKY70/XBAT34	10
GO:1901657	glycosyl compound metabolic process	8/238	297/29608	0.00291076	0.020564	AGP16/AT3G28940/AT1G21120/NA/NAK/AT1G17147/WRKY70/XBAT34	8
GO:0055081	monoatomic anion homeostasis	3/238	36/29608	0.00301089	0.0210762	CuAOalpha2/AT1G67920/CAX1	3
GO:0062197	cellular response to chemical stress	5/238	123/29608	0.00322377	0.0223612	MC8/CIPK21/CML10/RAP2.4/RBOHD	5
GO:0090333	regulation of stomatal closure	3/238	37/29608	0.00325729	0.0223902	AT2G05100/DEG13/WRKY70	3
GO:0010646	regulation of cell communication	10/238	446/29608	0.0034606	0.0235108	ACD6/NA/2-OXOGLUTARATE OXYGENASE/ATSIK/ETC2/IDD2/PAD4/NAK/WRKY70/XBAT34	10
GO:0042537	benzene-containing compound metabolic process	4/238	77/29608	0.00348194	0.0235108	AT2G23600/EDS5/EDS16/PAD4	4
GO:0009636	response to toxic substance	6/238	184/29608	0.00383808	0.0256882	AT1G22430/AT1G64710/AT1G33110/GSTF2/GSTF6/GSTF7	6
GO:0110095	cellular detoxification of aldehyde	2/238	12/29608	0.0040271	0.0264886	AT1G22430/AT1G64710	2
GO:2000379	positive regulation of reactive oxygen species metabolic process	2/238	12/29608	0.0040271	0.0264886	AT2G05100/DEG13	2
GO:1900150	regulation of defense response to fungus	3/238	40/29608	0.00406928	0.0265373	ACD6/PCC1/SGT1A	3
GO:0000160	phosphorelay signal transduction system	5/238	133/29608	0.00449634	0.0290738	SIED1/ERF6/PAD4/RAP2.4/WRKY70	5
GO:0006000	fructose metabolic process	2/238	13/29608	0.00473417	0.0301014	FBP/F2KP	2
GO:0110096	cellular response to aldehyde	2/238	13/29608	0.00473417	0.0301014	AT1G22430/AT1G64710	2
GO:0072593	reactive oxygen species metabolic process	5/238	136/29608	0.00493919	0.0311455	SIED1/AT2G05100/DEG13/PAD4/RBOHD	5
GO:0009624	response to nematode	4/238	86/29608	0.0051664	0.0323112	AMT2/EDS5/ERF6/YSL3	4
GO:0032535	regulation of cellular component size	4/238	88/29608	0.00560323	0.0344779	ABCB19/NAC036/GRP-3/ATAF2	4
GO:0090066	regulation of anatomical structure size	4/238	88/29608	0.00560323	0.0344779	ABCB19/NAC036/GRP-3/ATAF2	4
GO:2000022	regulation of jasmonic acid mediated signaling pathway	3/238	45/29608	0.00567507	0.0346406	PAD4/WRKY70/XBAT34	3
GO:0006002	fructose 6-phosphate metabolic process	2/238	15/29608	0.00630586	0.0378848	FBP/F2KP	2
GO:1902288	regulation of defense response to oomycetes	2/238	15/29608	0.00630586	0.0378848	ACD6/PCC1	2
GO:0009407	toxin catabolic process	3/238	47/29608	0.00640921	0.0382049	GSTF2/GSTF6/GSTF7	3
GO:0010218	response to far red light	3/238	48/29608	0.00679647	0.0401993	ABCB19/AT2G05100/DEG13	3
GO:0010196	nonphotochemical quenching	2/238	16/29608	0.00716873	0.0414374	LHCB6/PIFI	2
GO:0019253	reductive pentose-phosphate cycle	2/238	16/29608	0.00716873	0.0414374	AT1G12900/GAPB	2
GO:1990066	energy quenching	2/238	16/29608	0.00716873	0.0414374	LHCB6/PIFI	2
GO:0009966	regulation of signal transduction	9/238	426/29608	0.00789278	0.0452796	ACD6/NA/2-OXOGLUTARATE OXYGENASE/ATSIK/IDD2/PAD4/NAK/WRKY70/XBAT34	9
GO:0019685	photosynthesis, dark reaction	2/238	17/29608	0.00808177	0.0460179	AT1G12900/GAPB	2
GO:0009646	response to absence of light	3/238	52/29608	0.00848289	0.0475915	TCH3/COR27/SAG21	3
GO:0071470	cellular response to osmotic stress	3/238	52/29608	0.00848289	0.0475915	CIPK21/RAP2.4/RBOHD	3
GO:0015977	carbon fixation	2/238	18/29608	0.00904415	0.050005	AT1G12900/GAPB	2
GO:1903426	regulation of reactive oxygen species biosynthetic process	2/238	18/29608	0.00904415	0.050005	AT2G05100/DEG13	2
GO:0010118	stomatal movement	5/238	158/29608	0.0091732	0.0503536	AT4G33050/EDS16/AT2G05100/DEG13/WRKY70	5
GO:0015994	chlorophyll metabolic process	5/238	160/29608	0.00965228	0.052605	NA/AT4G27700/PSAF/PSAK/AT4G12800	5
GO:0090332	stomatal closure	3/238	55/29608	0.00989473	0.0535438	AT2G05100/DEG13/WRKY70	3
GO:0009773	photosynthetic electron transport in photosystem I	2/238	19/29608	0.010055	0.0536501	PnsB4/AT4G12800	2
GO:0042343	indole glucosinolate metabolic process	2/238	19/29608	0.010055	0.0536501	AT1G21120/WRKY70	2
GO:0009615	response to virus	4/238	105/29608	0.0103383	0.0544009	ACD6/COR27/PLA2A/WRKY40	4
GO:0010119	regulation of stomatal movement	4/238	105/29608	0.0103383	0.0544009	AT4G33050/AT2G05100/DEG13/WRKY70	4
GO:1900424	regulation of defense response to bacterium	3/238	57/29608	0.0109073	0.0570017	ACD6/CML46/PAD4	3
GO:0046185	aldehyde catabolic process	2/238	20/29608	0.0111135	0.0576844	AT1G22430/AT1G64710	2
GO:0072330	monocarboxylic acid biosynthetic process	7/238	304/29608	0.0118564	0.0611245	FAD5/ALD1/AT1G13930/EDS5/EDS16/FMO1/PAD4	7
GO:0002252	immune effector process	2/238	22/29608	0.0133702	0.0684661	NAK/WRKY70	2
GO:0002239	response to oomycetes	4/238	116/29608	0.0144696	0.0736022	ACD6/GSTF2/PCC1/WRKY70	4
GO:2001057	reactive nitrogen species metabolic process	2/238	23/29608	0.0145667	0.0736053	CuAOalpha2/FUM2	2
GO:0061077	chaperone-mediated protein folding	3/238	67/29608	0.0168454	0.0845597	SES1/BIP1/BIP3	3
GO:0016051	carbohydrate biosynthetic process	8/238	406/29608	0.0174622	0.0865532	APL1/NUDT7/CML10/FBP/FBA2/FBA5/AT1G12900/GAPB	8
GO:0045892	negative regulation of DNA-templated transcription	6/238	255/29608	0.017483	0.0865532	COR27/GRX480/ATAF2/WRKY40/WRKY70/STZ	6
GO:0035556	intracellular signal transduction	9/238	487/29608	0.0175829	0.0865532	SIED1/CIPK21/ERF6/MPK17/MPK3/PAD4/RAP2.4/RBOHD/WRKY70	9
GO:1902679	negative regulation of RNA biosynthetic process	6/238	258/29608	0.0184042	0.0895173	COR27/GRX480/ATAF2/WRKY40/WRKY70/STZ	6
GO:0055062	phosphate ion homeostasis	2/238	26/29608	0.0184197	0.0895173	AT1G67920/CAX1	2
GO:0010229	inflorescence development	2/238	27/29608	0.0197892	0.0955642	NAC036/MPK3	2
GO:1901617	organic hydroxy compound biosynthetic process	6/238	263/29608	0.0200126	0.0960352	AT1G13930/MYBL2/EDS5/EDS16/PAD4/THIC	6
GO:0071214	cellular response to abiotic stimulus	6/238	265/29608	0.0206819	0.0980141	CIPK21/PCC1/RAP2.4/RBOHD/SAG21/SIB1	6
GO:0104004	cellular response to environmental stimulus	6/238	265/29608	0.0206819	0.0980141	CIPK21/PCC1/RAP2.4/RBOHD/SAG21/SIB1	6
GO:0050826	response to freezing	2/238	28/29608	0.0212	0.0998495	ACD6/MPK3	2
GO:0005982	starch metabolic process	3/238	74/29608	0.0218858	0.102447	APL1/NUDT7/FBP	3
GO:1990110	callus formation	2/238	29/29608	0.0226514	0.105384	AT1G21120/EFD	2
GO:0006457	protein folding	5/238	200/29608	0.0231258	0.106939	SES1/CRT1b/HSP18.5/BIP1/BIP3	5
GO:0042060	wound healing	2/238	30/29608	0.0241427	0.110305	AT1G21120/EFD	2
GO:1903409	reactive oxygen species biosynthetic process	2/238	30/29608	0.0241427	0.110305	AT2G05100/DEG13	2
GO:0009132	nucleoside diphosphate metabolic process	3/238	78/29608	0.0250956	0.113887	AT5G35170/FBA2/FBA5	3
GO:0010104	regulation of ethylene-activated signaling pathway	2/238	31/29608	0.0256731	0.113887	PAD4/WRKY70	2
GO:0043069	negative regulation of programmed cell death	2/238	31/29608	0.0256731	0.113887	AT5G13190/RBOHD	2
GO:0070297	regulation of phosphorelay signal transduction system	2/238	31/29608	0.0256731	0.113887	PAD4/WRKY70	2
GO:1900426	positive regulation of defense response to bacterium	2/238	31/29608	0.0256731	0.113887	ACD6/PAD4	2
GO:0034285	response to disaccharide	3/238	79/29608	0.0259355	0.114386	GAPB/ATAF2/PAD4	3
GO:0051253	negative regulation of RNA metabolic process	6/238	280/29608	0.02619	0.114845	COR27/GRX480/ATAF2/WRKY40/WRKY70/STZ	6
GO:1901615	organic hydroxy compound metabolic process	8/238	443/29608	0.0275538	0.120135	AT2G23600/AT1G13930/AT5G54710/MYBL2/EDS5/EDS16/PAD4/THIC	8
GO:0006098	pentose-phosphate shunt	2/238	33/29608	0.0288483	0.125064	FBA2/NADP-ME2	2
GO:0002218	activation of innate immune response	2/238	35/29608	0.0321714	0.137393	NUDT7/WRKY70	2
GO:0006740	NADPH regeneration	2/238	35/29608	0.0321714	0.137393	FBA2/NADP-ME2	2
GO:0006090	pyruvate metabolic process	3/238	86/29608	0.0322325	0.137393	FBA2/FBA5/NADP-ME2	3
GO:0045088	regulation of innate immune response	3/238	87/29608	0.0331915	0.14052	AT5G13190/NUDT7/WRKY70	3
GO:0000741	karyogamy	2/238	36/29608	0.0338868	0.14052	AT4G33050/BIP1	2
GO:0010193	response to ozone	2/238	36/29608	0.0338868	0.14052	RMG1/NUDT7	2
GO:0010197	polar nucleus fusion	2/238	36/29608	0.0338868	0.14052	AT4G33050/BIP1	2
GO:0042026	protein refolding	2/238	36/29608	0.0338868	0.14052	BIP1/BIP3	2
GO:0019252	starch biosynthetic process	2/238	37/29608	0.035637	0.146979	APL1/NUDT7	2
GO:0009110	vitamin biosynthetic process	3/238	90/29608	0.0361567	0.14832	CML10/EDS16/THIC	3
GO:0002229	defense response to oomycetes	3/238	91/29608	0.0371744	0.15168	ACD6/PCC1/WRKY70	3
GO:0002253	activation of immune response	2/238	38/29608	0.0374215	0.151876	NUDT7/WRKY70	2
GO:0009559	embryo sac central cell differentiation	2/238	39/29608	0.0392397	0.153592	AT4G33050/BIP1	2
GO:0045047	protein targeting to ER	2/238	39/29608	0.0392397	0.153592	PUB63/AT3G60540	2
GO:0051156	glucose 6-phosphate metabolic process	2/238	39/29608	0.0392397	0.153592	FBA2/NADP-ME2	2
GO:0071472	cellular response to salt stress	2/238	39/29608	0.0392397	0.153592	CIPK21/RAP2.4	2
GO:0072599	establishment of protein localization to endoplasmic reticulum	2/238	39/29608	0.0392397	0.153592	PUB63/AT3G60540	2
GO:0019216	regulation of lipid metabolic process	3/238	93/29608	0.0392536	0.153592	AT1G13930/PCC1/PMDH2	3
GO:0043648	dicarboxylic acid metabolic process	3/238	93/29608	0.0392536	0.153592	FUM2/NADP-ME2/PMDH2	3
GO:0009838	abscission	2/238	40/29608	0.0410907	0.15996	EDS16/PAD4	2
GO:0080135	regulation of cellular response to stress	3/238	95/29608	0.0413907	0.16031	DjC53/AT5G13190/MPK3	3
GO:0016143	S-glycoside metabolic process	5/238	236/29608	0.0424795	0.162059	AGP16/AT3G28940/AT1G21120/AT1G17147/WRKY70	5
GO:0019757	glycosinolate metabolic process	5/238	236/29608	0.0424795	0.162059	AGP16/AT3G28940/AT1G21120/AT1G17147/WRKY70	5
GO:0019760	glucosinolate metabolic process	5/238	236/29608	0.0424795	0.162059	AGP16/AT3G28940/AT1G21120/AT1G17147/WRKY70	5
GO:0045934	negative regulation of nucleobase-containing compound metabolic process	6/238	317/29608	0.0437068	0.165912	COR27/GRX480/ATAF2/WRKY40/WRKY70/STZ	6
GO:0009743	response to carbohydrate	4/238	167/29608	0.0462481	0.17469	FBP/GAPB/ATAF2/PAD4	4
GO:0015980	energy derivation by oxidation of organic compounds	4/238	168/29608	0.0470898	0.176993	APL1/FUM2/PIFI/PMDH2	4
GO:0010114	response to red light	3/238	103/29608	0.0505098	0.188225	COR27/AT2G05100/DEG13	3
GO:0002213	defense response to insect	2/238	45/29608	0.0508182	0.188225	NA/PAD4	2
GO:0009853	photorespiration	2/238	45/29608	0.0508182	0.188225	GDCH/PMDH2	2
GO:0006739	NADP metabolic process	2/238	46/29608	0.0528538	0.194161	FBA2/NADP-ME2	2
GO:0006766	vitamin metabolic process	3/238	105/29608	0.0529298	0.194161	CML10/EDS16/THIC	3
GO:0045089	positive regulation of innate immune response	2/238	47/29608	0.054918	0.197653	NUDT7/WRKY70	2
GO:0051084	'de novo' post-translational protein folding	2/238	47/29608	0.054918	0.197653	BIP1/BIP3	2
GO:0051085	chaperone cofactor-dependent protein refolding	2/238	47/29608	0.054918	0.197653	BIP1/BIP3	2
GO:1990748	cellular detoxification	2/238	47/29608	0.054918	0.197653	AT1G22430/AT1G64710	2
GO:0006099	tricarboxylic acid cycle	2/238	48/29608	0.0570102	0.20232	FUM2/PMDH2	2
GO:0010109	regulation of photosynthesis	2/238	48/29608	0.0570102	0.20232	FAD5/FUM2	2
GO:0097237	cellular response to toxic substance	2/238	48/29608	0.0570102	0.20232	AT1G22430/AT1G64710	2
GO:0006935	chemotaxis	2/238	49/29608	0.0591299	0.20601	MEE14/MPK3	2
GO:0010183	pollen tube guidance	2/238	49/29608	0.0591299	0.20601	MEE14/MPK3	2
GO:0042330	taxis	2/238	49/29608	0.0591299	0.20601	MEE14/MPK3	2
GO:0050918	positive chemotaxis	2/238	49/29608	0.0591299	0.20601	MEE14/MPK3	2
GO:0048585	negative regulation of response to stimulus	5/238	261/29608	0.0603362	0.208723	AT5G13190/CML46/EDS5/EDS16/PAD4	5
GO:0071215	cellular response to abscisic acid stimulus	6/238	345/29608	0.0609227	0.208723	AT1G67920/AT2G05100/DEG13/MPK3/PYL1/RK1	6
GO:0097306	cellular response to alcohol	6/238	345/29608	0.0609227	0.208723	AT1G67920/AT2G05100/DEG13/MPK3/PYL1/RK1	6
GO:0002832	negative regulation of response to biotic stimulus	2/238	50/29608	0.0612765	0.208723	AT5G13190/CML46	2
GO:0032102	negative regulation of response to external stimulus	2/238	50/29608	0.0612765	0.208723	AT5G13190/CML46	2
GO:0048584	positive regulation of response to stimulus	5/238	263/29608	0.0619239	0.209991	ACD6/NUDT7/PAD4/PCC1/WRKY70	5
GO:0044282	small molecule catabolic process	5/238	264/29608	0.0627266	0.211772	AT1G22430/AT1G64710/GDCH/PMDH2/TAT3	5
GO:0040011	locomotion	2/238	51/29608	0.0634494	0.212333	MEE14/MPK3	2
GO:0070972	protein localization to endoplasmic reticulum	2/238	51/29608	0.0634494	0.212333	PUB63/AT3G60540	2
GO:0006458	'de novo' protein folding	2/238	52/29608	0.065648	0.218731	BIP1/BIP3	2
GO:0006081	cellular aldehyde metabolic process	2/238	53/29608	0.0678719	0.224183	AT1G22430/AT1G64710	2
GO:1902531	regulation of intracellular signal transduction	2/238	53/29608	0.0678719	0.224183	PAD4/WRKY70	2
GO:0002683	negative regulation of immune system process	2/238	54/29608	0.0701205	0.229622	AT5G13190/CML46	2
GO:0050777	negative regulation of immune response	2/238	54/29608	0.0701205	0.229622	AT5G13190/CML46	2
GO:0006665	sphingolipid metabolic process	2/238	55/29608	0.0723931	0.235047	MHL/AtIPCS2	2
GO:0051259	protein complex oligomerization	2/238	55/29608	0.0723931	0.235047	FUM2/HSP18.5	2
GO:0006096	glycolytic process	2/238	56/29608	0.0746894	0.235736	FBA2/FBA5	2
GO:0006874	intracellular calcium ion homeostasis	2/238	56/29608	0.0746894	0.235736	AT4G08230/CAX1	2
GO:0006546	glycine catabolic process	1/238	10/29608	0.0775488	0.235736	GDCH	1
GO:0008535	respiratory chain complex IV assembly	1/238	10/29608	0.0775488	0.235736	AtHIGD2	1
GO:0009610	response to symbiotic fungus	1/238	10/29608	0.0775488	0.235736	HR4	1
GO:0015976	carbon utilization	1/238	10/29608	0.0775488	0.235736	F2KP	1
GO:0030149	sphingolipid catabolic process	1/238	10/29608	0.0775488	0.235736	MHL	1
GO:0031204	post-translational protein targeting to membrane, translocation	1/238	10/29608	0.0775488	0.235736	AT3G60540	1
GO:0033617	mitochondrial cytochrome c oxidase assembly	1/238	10/29608	0.0775488	0.235736	AtHIGD2	1
GO:0034309	primary alcohol biosynthetic process	1/238	10/29608	0.0775488	0.235736	THIC	1
GO:0042372	phylloquinone biosynthetic process	1/238	10/29608	0.0775488	0.235736	EDS16	1
GO:0042374	phylloquinone metabolic process	1/238	10/29608	0.0775488	0.235736	EDS16	1
GO:0050994	regulation of lipid catabolic process	1/238	10/29608	0.0775488	0.235736	PMDH2	1
GO:0051176	positive regulation of sulfur metabolic process	1/238	10/29608	0.0775488	0.235736	PAD4	1
GO:0071324	cellular response to disaccharide stimulus	1/238	10/29608	0.0775488	0.235736	PAD4	1
GO:2000037	regulation of stomatal complex patterning	1/238	10/29608	0.0775488	0.235736	MPK3	1
GO:0010558	negative regulation of macromolecule biosynthetic process	6/238	369/29608	0.0784778	0.23743	COR27/GRX480/ATAF2/WRKY40/WRKY70/STZ	6
GO:0009135	purine nucleoside diphosphate metabolic process	2/238	58/29608	0.0793507	0.23743	FBA2/FBA5	2
GO:0009179	purine ribonucleoside diphosphate metabolic process	2/238	58/29608	0.0793507	0.23743	FBA2/FBA5	2
GO:0046031	ADP metabolic process	2/238	58/29608	0.0793507	0.23743	FBA2/FBA5	2
GO:0045595	regulation of cell differentiation	2/238	59/29608	0.0817146	0.2419	ETC2/RAP2.4	2
GO:0055074	calcium ion homeostasis	2/238	60/29608	0.0841001	0.2419	AT4G08230/CAX1	2
GO:0006616	SRP-dependent cotranslational protein targeting to membrane, translocation	1/238	11/29608	0.0849663	0.2419	AT3G60540	1
GO:0009864	induced systemic resistance, jasmonic acid mediated signaling pathway	1/238	11/29608	0.0849663	0.2419	WRKY70	1
GO:0010205	photoinhibition	1/238	11/29608	0.0849663	0.2419	FAD5	1
GO:0030656	regulation of vitamin metabolic process	1/238	11/29608	0.0849663	0.2419	CML10	1
GO:0042371	vitamin K biosynthetic process	1/238	11/29608	0.0849663	0.2419	EDS16	1
GO:0042373	vitamin K metabolic process	1/238	11/29608	0.0849663	0.2419	EDS16	1
GO:0043155	negative regulation of photosynthesis, light reaction	1/238	11/29608	0.0849663	0.2419	FAD5	1
GO:0046466	membrane lipid catabolic process	1/238	11/29608	0.0849663	0.2419	MHL	1
GO:0048629	trichome patterning	1/238	11/29608	0.0849663	0.2419	ETC2	1
GO:0070301	cellular response to hydrogen peroxide	1/238	11/29608	0.0849663	0.2419	MC8	1
GO:0070370	cellular heat acclimation	1/238	11/29608	0.0849663	0.2419	PIFI	1
GO:0006997	nucleus organization	2/238	61/29608	0.0865067	0.244462	AT4G33050/BIP1	2
GO:0043255	regulation of carbohydrate biosynthetic process	2/238	61/29608	0.0865067	0.244462	NUDT7/CML10	2
GO:0009185	ribonucleoside diphosphate metabolic process	2/238	63/29608	0.0913811	0.253394	FBA2/FBA5	2
GO:0006878	intracellular copper ion homeostasis	1/238	12/29608	0.0923244	0.253394	NA	1
GO:0009608	response to symbiont	1/238	12/29608	0.0923244	0.253394	HR4	1
GO:0042723	thiamine-containing compound metabolic process	1/238	12/29608	0.0923244	0.253394	THIC	1
GO:0042724	thiamine-containing compound biosynthetic process	1/238	12/29608	0.0923244	0.253394	THIC	1
GO:0043171	peptide catabolic process	1/238	12/29608	0.0923244	0.253394	AT3G57470	1
GO:0051090	regulation of DNA-binding transcription factor activity	1/238	12/29608	0.0923244	0.253394	SIB1	1
GO:1900034	regulation of cellular response to heat	1/238	12/29608	0.0923244	0.253394	DjC53	1
GO:0009631	cold acclimation	2/238	64/29608	0.0938479	0.254826	CAX1/FUM2	2
GO:0042364	water-soluble vitamin biosynthetic process	2/238	64/29608	0.0938479	0.254826	CML10/THIC	2
GO:0055088	lipid homeostasis	2/238	64/29608	0.0938479	0.254826	IDD2/PCC1	2
GO:0051607	defense response to virus	2/238	65/29608	0.0963339	0.259727	PLA2A/WRKY40	2
GO:0140546	defense response to symbiont	2/238	65/29608	0.0963339	0.259727	PLA2A/WRKY40	2
GO:0006598	polyamine catabolic process	1/238	13/29608	0.0996236	0.263933	CuAOalpha2	1
GO:0009445	putrescine metabolic process	1/238	13/29608	0.0996236	0.263933	CuAOalpha2	1
GO:0010117	photoprotection	1/238	13/29608	0.0996236	0.263933	STZ	1
GO:0080142	regulation of salicylic acid biosynthetic process	1/238	13/29608	0.0996236	0.263933	PAD4	1
GO:2000068	regulation of defense response to insect	1/238	13/29608	0.0996236	0.263933	PAD4	1
GO:0000304	response to singlet oxygen	1/238	14/29608	0.106864	0.277338	BIP3	1
GO:0005986	sucrose biosynthetic process	1/238	14/29608	0.106864	0.277338	FBP	1
GO:0009051	pentose-phosphate shunt, oxidative branch	1/238	14/29608	0.106864	0.277338	NADP-ME2	1
GO:0010540	basipetal auxin transport	1/238	14/29608	0.106864	0.277338	ABCB19	1
GO:0030026	intracellular manganese ion homeostasis	1/238	14/29608	0.106864	0.277338	CAX1	1
GO:1905156	negative regulation of photosynthesis	1/238	14/29608	0.106864	0.277338	FAD5	1
GO:0043161	proteasome-mediated ubiquitin-dependent protein catabolic process	5/238	312/29608	0.108012	0.279367	CRT1b/DER1/Hrd1B/BIP1/BIP3	5
GO:0006816	calcium ion transport	2/238	70/29608	0.109035	0.281059	AT4G08230/CAX1	2
GO:0009639	response to red or far red light	6/238	408/29608	0.112432	0.285771	ABCB19/COR27/AT2G05100/DEG13/ATAF2/RAP2.4	6
GO:0005977	glycogen metabolic process	1/238	15/29608	0.114047	0.285771	APL1	1
GO:0006112	energy reserve metabolic process	1/238	15/29608	0.114047	0.285771	APL1	1
GO:0007584	response to nutrient	1/238	15/29608	0.114047	0.285771	THIC	1
GO:0010310	regulation of hydrogen peroxide metabolic process	1/238	15/29608	0.114047	0.285771	PAD4	1
GO:0017004	cytochrome complex assembly	1/238	15/29608	0.114047	0.285771	AtHIGD2	1
GO:0051262	protein tetramerization	1/238	15/29608	0.114047	0.285771	FUM2	1
GO:0046890	regulation of lipid biosynthetic process	2/238	72/29608	0.114233	0.285771	AT1G13930/PCC1	2
GO:1901606	alpha-amino acid catabolic process	2/238	72/29608	0.114233	0.285771	GDCH/TAT3	2
GO:0009875	pollen-pistil interaction	2/238	73/29608	0.116856	0.291377	MPK3/RK1	2
GO:0006570	tyrosine metabolic process	1/238	16/29608	0.121172	0.292577	TAT3	1
GO:0006620	post-translational protein targeting to endoplasmic reticulum membrane	1/238	16/29608	0.121172	0.292577	AT3G60540	1
GO:0035435	phosphate ion transmembrane transport	1/238	16/29608	0.121172	0.292577	PHT3;2	1
GO:0042128	nitrate assimilation	1/238	16/29608	0.121172	0.292577	FUM2	1
GO:0048859	formation of anatomical boundary	1/238	16/29608	0.121172	0.292577	ABCB19	1
GO:0050688	regulation of defense response to virus	1/238	16/29608	0.121172	0.292577	WRKY40	1
GO:0055071	manganese ion homeostasis	1/238	16/29608	0.121172	0.292577	CAX1	1
GO:0090691	formation of plant organ boundary	1/238	16/29608	0.121172	0.292577	ABCB19	1
GO:1900056	negative regulation of leaf senescence	1/238	16/29608	0.121172	0.292577	WRKY70	1
GO:2000038	regulation of stomatal complex development	1/238	16/29608	0.121172	0.292577	MPK3	1
GO:0010224	response to UV-B	2/238	75/29608	0.122147	0.293076	AT1G35210/MPK3	2
GO:0034599	cellular response to oxidative stress	2/238	75/29608	0.122147	0.293076	MC8/CML10	2
GO:0009744	response to sucrose	2/238	76/29608	0.124814	0.296508	GAPB/ATAF2	2
GO:0042542	response to hydrogen peroxide	2/238	76/29608	0.124814	0.296508	MC8/HSP18.5	2
GO:0045333	cellular respiration	3/238	153/29608	0.125917	0.296508	FUM2/PIFI/PMDH2	3
GO:0044042	glucan metabolic process	4/238	239/29608	0.12742	0.296508	APL1/NUDT7/FBP/XTH31	4
GO:0005983	starch catabolic process	1/238	17/29608	0.12824	0.296508	FBP	1
GO:0009750	response to fructose	1/238	17/29608	0.12824	0.296508	FBP	1
GO:0042126	nitrate metabolic process	1/238	17/29608	0.12824	0.296508	FUM2	1
GO:0046513	ceramide biosynthetic process	1/238	17/29608	0.12824	0.296508	AtIPCS2	1
GO:0046519	sphingoid metabolic process	1/238	17/29608	0.12824	0.296508	MHL	1
GO:0090481	pyrimidine nucleotide-sugar transmembrane transport	1/238	17/29608	0.12824	0.296508	UTR3	1
GO:1900425	negative regulation of defense response to bacterium	1/238	17/29608	0.12824	0.296508	CML46	1
GO:2000904	regulation of starch metabolic process	1/238	17/29608	0.12824	0.296508	NUDT7	1
GO:0009742	brassinosteroid mediated signaling pathway	2/238	78/29608	0.13019	0.298304	SERK4/WRKY70	2
GO:0043401	steroid hormone mediated signaling pathway	2/238	78/29608	0.13019	0.298304	SERK4/WRKY70	2
GO:0071383	cellular response to steroid hormone stimulus	2/238	78/29608	0.13019	0.298304	SERK4/WRKY70	2
GO:0071482	cellular response to light stimulus	3/238	156/29608	0.131299	0.299944	PCC1/RAP2.4/SIB1	3
GO:0006767	water-soluble vitamin metabolic process	2/238	79/29608	0.132898	0.30179	CML10/THIC	2
GO:0043067	regulation of programmed cell death	2/238	79/29608	0.132898	0.30179	AT5G13190/RBOHD	2
GO:0002758	innate immune response-activating signaling pathway	1/238	18/29608	0.135252	0.304345	NUDT7	1
GO:0016024	CDP-diacylglycerol biosynthetic process	1/238	18/29608	0.135252	0.304345	LPAT4	1
GO:0046341	CDP-diacylglycerol metabolic process	1/238	18/29608	0.135252	0.304345	LPAT4	1
GO:0043094	cellular metabolic compound salvage	2/238	80/29608	0.135619	0.304345	GDCH/PMDH2	2
GO:0048545	response to steroid hormone	2/238	81/29608	0.138352	0.30743	SERK4/WRKY70	2
GO:0007623	circadian rhythm	3/238	160/29608	0.138598	0.30743	COR27/CSP41A/PCC1	3
GO:0048511	rhythmic process	3/238	160/29608	0.138598	0.30743	COR27/CSP41A/PCC1	3
GO:0009733	response to auxin	6/238	434/29608	0.138605	0.30743	ABCB19/AT1G07135/CuAOalpha2/ATSIK/SGT1A/TET8	6
GO:0071367	cellular response to brassinosteroid stimulus	2/238	82/29608	0.141097	0.31205	SERK4/WRKY70	2
GO:0010115	regulation of abscisic acid biosynthetic process	1/238	19/29608	0.142207	0.312692	AT1G13930	1
GO:0034644	cellular response to UV	1/238	19/29608	0.142207	0.312692	PCC1	1
GO:0002757	immune response-activating signaling pathway	1/238	20/29608	0.149107	0.31753	NUDT7	1
GO:0006544	glycine metabolic process	1/238	20/29608	0.149107	0.31753	GDCH	1
GO:0009071	serine family amino acid catabolic process	1/238	20/29608	0.149107	0.31753	GDCH	1
GO:0010044	response to aluminum ion	1/238	20/29608	0.149107	0.31753	GRP-3	1
GO:0010105	negative regulation of ethylene-activated signaling pathway	1/238	20/29608	0.149107	0.31753	PAD4	1
GO:0015914	phospholipid transport	1/238	20/29608	0.149107	0.31753	ALIS1	1
GO:0055070	copper ion homeostasis	1/238	20/29608	0.149107	0.31753	NA	1
GO:0070298	negative regulation of phosphorelay signal transduction system	1/238	20/29608	0.149107	0.31753	PAD4	1
GO:0071941	nitrogen cycle metabolic process	1/238	20/29608	0.149107	0.31753	FUM2	1
GO:0080163	regulation of protein serine/threonine phosphatase activity	1/238	20/29608	0.149107	0.31753	PYL1	1
GO:0031327	negative regulation of cellular biosynthetic process	6/238	444/29608	0.149371	0.31753	COR27/GRX480/ATAF2/WRKY40/WRKY70/STZ	6
GO:0006109	regulation of carbohydrate metabolic process	2/238	85/29608	0.149401	0.31753	NUDT7/CML10	2
GO:0010498	proteasomal protein catabolic process	5/238	350/29608	0.152552	0.321597	CRT1b/DER1/Hrd1B/BIP1/BIP3	5
GO:0009561	megagametogenesis	2/238	87/29608	0.154991	0.321597	AT4G33050/BIP1	2
GO:0034605	cellular response to heat	2/238	87/29608	0.154991	0.321597	DjC53/PIFI	2
GO:0043455	regulation of secondary metabolic process	2/238	87/29608	0.154991	0.321597	AT1G13930/PAD4	2
GO:0046165	alcohol biosynthetic process	2/238	87/29608	0.154991	0.321597	AT1G13930/THIC	2
GO:0009310	amine catabolic process	1/238	21/29608	0.155952	0.321597	CuAOalpha2	1
GO:0010337	regulation of salicylic acid metabolic process	1/238	21/29608	0.155952	0.321597	PAD4	1
GO:0010375	stomatal complex patterning	1/238	21/29608	0.155952	0.321597	MPK3	1
GO:0034308	primary alcohol metabolic process	1/238	21/29608	0.155952	0.321597	THIC	1
GO:0042402	cellular biogenic amine catabolic process	1/238	21/29608	0.155952	0.321597	CuAOalpha2	1
GO:1900457	regulation of brassinosteroid mediated signaling pathway	1/238	21/29608	0.155952	0.321597	WRKY70	1
GO:0009074	aromatic amino acid family catabolic process	1/238	22/29608	0.162741	0.333794	TAT3	1
GO:0009612	response to mechanical stimulus	1/238	22/29608	0.162741	0.333794	TCH3	1
GO:0009890	negative regulation of biosynthetic process	6/238	459/29608	0.166201	0.339397	COR27/GRX480/ATAF2/WRKY40/WRKY70/STZ	6
GO:0030003	intracellular monoatomic cation homeostasis	3/238	175/29608	0.16711	0.339397	AT4G08230/CAX1/NA	3
GO:0006465	signal peptide processing	1/238	23/29608	0.169476	0.339397	PUB63	1
GO:0006613	cotranslational protein targeting to membrane	1/238	23/29608	0.169476	0.339397	AT3G60540	1
GO:0006614	SRP-dependent cotranslational protein targeting to membrane	1/238	23/29608	0.169476	0.339397	AT3G60540	1
GO:0010112	regulation of systemic acquired resistance	1/238	23/29608	0.169476	0.339397	PAD3	1
GO:0032544	plastid translation	1/238	23/29608	0.169476	0.339397	CSP41A	1
GO:0045824	negative regulation of innate immune response	1/238	23/29608	0.169476	0.339397	AT5G13190	1
GO:1901259	chloroplast rRNA processing	1/238	23/29608	0.169476	0.339397	CP28A	1
GO:0009553	embryo sac development	3/238	178/29608	0.173008	0.345562	AT4G33050/BIP1/UTR3	3
GO:2000028	regulation of photoperiodism, flowering	2/238	94/29608	0.17485	0.34623	COR27/PCC1	2
GO:0006775	fat-soluble vitamin metabolic process	1/238	24/29608	0.176158	0.34623	EDS16	1
GO:0006863	purine nucleobase transport	1/238	24/29608	0.176158	0.34623	PUP18	1
GO:0010039	response to iron ion	1/238	24/29608	0.176158	0.34623	YSL3	1
GO:0019853	L-ascorbic acid biosynthetic process	1/238	24/29608	0.176158	0.34623	CML10	1
GO:0042362	fat-soluble vitamin biosynthetic process	1/238	24/29608	0.176158	0.34623	EDS16	1
GO:0016054	organic acid catabolic process	3/238	180/29608	0.176972	0.34623	GDCH/PMDH2/TAT3	3
GO:0071478	cellular response to radiation	3/238	180/29608	0.176972	0.34623	PCC1/RAP2.4/SIB1	3
GO:0009967	positive regulation of signal transduction	2/238	95/29608	0.17772	0.346804	PAD4/WRKY70	2
GO:0055080	monoatomic cation homeostasis	4/238	273/29608	0.178178	0.346811	CuAOalpha2/AT4G08230/CAX1/NA	4
GO:0051172	negative regulation of nitrogen compound metabolic process	6/238	471/29608	0.180218	0.349119	COR27/GRX480/ATAF2/WRKY40/WRKY70/STZ	6
GO:0023056	positive regulation of signaling	2/238	96/29608	0.180598	0.349119	PAD4/WRKY70	2
GO:0019725	cellular homeostasis	4/238	275/29608	0.181356	0.349119	AT4G08230/CAX1/NA/WCRKC1	4
GO:0015780	nucleotide-sugar transmembrane transport	1/238	25/29608	0.182785	0.349119	UTR3	1
GO:0045727	positive regulation of translation	1/238	25/29608	0.182785	0.349119	CSP41A	1
GO:1902532	negative regulation of intracellular signal transduction	1/238	25/29608	0.182785	0.349119	PAD4	1
GO:1902930	regulation of alcohol biosynthetic process	1/238	25/29608	0.182785	0.349119	AT1G13930	1
GO:0048284	organelle fusion	2/238	97/29608	0.183482	0.349119	AT4G33050/BIP1	2
GO:0051604	protein maturation	2/238	97/29608	0.183482	0.349119	PUB63/GDCH	2
GO:0010647	positive regulation of cell communication	2/238	99/29608	0.189271	0.353256	PAD4/WRKY70	2
GO:0009937	regulation of gibberellic acid mediated signaling pathway	1/238	26/29608	0.18936	0.353256	IDD2	1
GO:0010363	regulation of plant-type hypersensitive response	1/238	26/29608	0.18936	0.353256	AT5G13190	1
GO:0010562	positive regulation of phosphorus metabolic process	1/238	26/29608	0.18936	0.353256	PCC1	1
GO:0016109	tetraterpenoid biosynthetic process	1/238	26/29608	0.18936	0.353256	PSY	1
GO:0016117	carotenoid biosynthetic process	1/238	26/29608	0.18936	0.353256	PSY	1
GO:0045937	positive regulation of phosphate metabolic process	1/238	26/29608	0.18936	0.353256	PCC1	1
GO:0072524	pyridine-containing compound metabolic process	1/238	26/29608	0.18936	0.353256	AT2G23600	1
GO:0009856	pollination	5/238	381/29608	0.193658	0.359516	EFD/BIP3/MEE14/MPK3/RK1	5
GO:0044706	multi-multicellular organism process	5/238	381/29608	0.193658	0.359516	EFD/BIP3/MEE14/MPK3/RK1	5
GO:0006636	unsaturated fatty acid biosynthetic process	1/238	27/29608	0.195882	0.360139	FAD5	1
GO:0006672	ceramide metabolic process	1/238	27/29608	0.195882	0.360139	AtIPCS2	1
GO:0015851	nucleobase transport	1/238	27/29608	0.195882	0.360139	PUP18	1
GO:0034250	positive regulation of amide metabolic process	1/238	27/29608	0.195882	0.360139	CSP41A	1
GO:0006873	intracellular monoatomic ion homeostasis	3/238	190/29608	0.197154	0.360734	AT4G08230/CAX1/NA	3
GO:0009251	glucan catabolic process	1/238	28/29608	0.202352	0.360734	FBP	1
GO:0009688	abscisic acid biosynthetic process	1/238	28/29608	0.202352	0.360734	AT1G13930	1
GO:0019217	regulation of fatty acid metabolic process	1/238	28/29608	0.202352	0.360734	PMDH2	1
GO:0033559	unsaturated fatty acid metabolic process	1/238	28/29608	0.202352	0.360734	FAD5	1
GO:0042548	regulation of photosynthesis, light reaction	1/238	28/29608	0.202352	0.360734	FAD5	1
GO:0043289	apocarotenoid biosynthetic process	1/238	28/29608	0.202352	0.360734	AT1G13930	1
GO:0043666	regulation of phosphoprotein phosphatase activity	1/238	28/29608	0.202352	0.360734	PYL1	1
GO:0043903	regulation of biological process involved in symbiotic interaction	1/238	28/29608	0.202352	0.360734	AT5G13190	1
GO:0046889	positive regulation of lipid biosynthetic process	1/238	28/29608	0.202352	0.360734	PCC1	1
GO:0052542	defense response by callose deposition	1/238	28/29608	0.202352	0.360734	TN16	1
GO:0098661	inorganic anion transmembrane transport	1/238	28/29608	0.202352	0.360734	PHT3;2	1
GO:1902645	tertiary alcohol biosynthetic process	1/238	28/29608	0.202352	0.360734	AT1G13930	1
GO:0050801	monoatomic ion homeostasis	5/238	388/29608	0.203441	0.361708	CuAOalpha2/AT1G67920/AT4G08230/CAX1/NA	5
GO:0006576	biogenic amine metabolic process	2/238	104/29608	0.203846	0.361708	CuAOalpha2/NA	2
GO:0010962	regulation of glucan biosynthetic process	1/238	29/29608	0.208769	0.368729	NUDT7	1
GO:0050821	protein stabilization	1/238	29/29608	0.208769	0.368729	SGT1A	1
GO:0010026	trichome differentiation	2/238	106/29608	0.209711	0.369537	ETC2/AT2G46600	2
GO:0098656	monoatomic anion transmembrane transport	2/238	107/29608	0.21265	0.373853	PHT3;2/UTR3	2
GO:0032543	mitochondrial translation	1/238	30/29608	0.215136	0.376488	AT2G28815	1
GO:1901336	lactone biosynthetic process	1/238	30/29608	0.215136	0.376488	CML10	1
GO:0019852	L-ascorbic acid metabolic process	1/238	31/29608	0.221451	0.38577	CML10	1
GO:0043467	regulation of generation of precursor metabolites and energy	1/238	31/29608	0.221451	0.38577	FAD5	1
GO:0010584	pollen exine formation	1/238	32/29608	0.227716	0.392206	EFD	1
GO:0010921	regulation of phosphatase activity	1/238	32/29608	0.227716	0.392206	PYL1	1
GO:0032885	regulation of polysaccharide biosynthetic process	1/238	32/29608	0.227716	0.392206	NUDT7	1
GO:0033500	carbohydrate homeostasis	1/238	32/29608	0.227716	0.392206	RBOHD	1
GO:0045834	positive regulation of lipid metabolic process	1/238	32/29608	0.227716	0.392206	PCC1	1
GO:0006595	polyamine metabolic process	1/238	33/29608	0.233931	0.4002	CuAOalpha2	1
GO:0016998	cell wall macromolecule catabolic process	1/238	33/29608	0.233931	0.4002	XTH31	1
GO:0034219	carbohydrate transmembrane transport	1/238	33/29608	0.233931	0.4002	ERD6	1
GO:0042440	pigment metabolic process	4/238	307/29608	0.234497	0.400272	NA/AT4G27700/MYBL2/PSY	4
GO:0044242	cellular lipid catabolic process	2/238	115/29608	0.236287	0.402426	MHL/PMDH2	2
GO:0006890	retrograde vesicle-mediated transport, Golgi to endoplasmic reticulum	1/238	34/29608	0.240096	0.406193	AT3G15980	1
GO:0034614	cellular response to reactive oxygen species	1/238	34/29608	0.240096	0.406193	MC8	1
GO:0043200	response to amino acid	1/238	34/29608	0.240096	0.406193	MPK3	1
GO:0046474	glycerophospholipid biosynthetic process	2/238	117/29608	0.242221	0.408882	LPAT4/PCC1	2
GO:0006643	membrane lipid metabolic process	2/238	118/29608	0.245191	0.41107	MHL/AtIPCS2	2
GO:0009072	aromatic amino acid metabolic process	2/238	118/29608	0.245191	0.41107	NA/TAT3	2
GO:0009741	response to brassinosteroid	2/238	118/29608	0.245191	0.41107	SERK4/WRKY70	2
GO:0009958	positive gravitropism	1/238	35/29608	0.246211	0.41107	ABCB19	1
GO:0042762	regulation of sulfur metabolic process	1/238	35/29608	0.246211	0.41107	PAD4	1
GO:0006817	phosphate ion transport	1/238	36/29608	0.252277	0.418451	PHT3;2	1
GO:0009682	induced systemic resistance	1/238	36/29608	0.252277	0.418451	WRKY70	1
GO:1900376	regulation of secondary metabolite biosynthetic process	1/238	36/29608	0.252277	0.418451	PAD4	1
GO:0009640	photomorphogenesis	2/238	122/29608	0.257082	0.422917	ABCB19/ATAF2	2
GO:0006891	intra-Golgi vesicle-mediated transport	1/238	37/29608	0.258295	0.422917	AT3G15980	1
GO:0016108	tetraterpenoid metabolic process	1/238	37/29608	0.258295	0.422917	PSY	1
GO:0016116	carotenoid metabolic process	1/238	37/29608	0.258295	0.422917	PSY	1
GO:0046351	disaccharide biosynthetic process	1/238	37/29608	0.258295	0.422917	FBP	1
GO:1901334	lactone metabolic process	1/238	37/29608	0.258295	0.422917	CML10	1
GO:0034220	monoatomic ion transmembrane transport	4/238	324/29608	0.264124	0.424493	AMT2/CAX1/PHT3;2/UTR3	4
GO:0002764	immune response-regulating signaling pathway	1/238	38/29608	0.264265	0.424493	NUDT7	1
GO:0007031	peroxisome organization	1/238	38/29608	0.264265	0.424493	MPK17	1
GO:0009687	abscisic acid metabolic process	1/238	38/29608	0.264265	0.424493	AT1G13930	1
GO:0031647	regulation of protein stability	1/238	38/29608	0.264265	0.424493	SGT1A	1
GO:0035304	regulation of protein dephosphorylation	1/238	38/29608	0.264265	0.424493	PYL1	1
GO:0042631	cellular response to water deprivation	1/238	38/29608	0.264265	0.424493	SAG21	1
GO:0043288	apocarotenoid metabolic process	1/238	38/29608	0.264265	0.424493	AT1G13930	1
GO:1902644	tertiary alcohol metabolic process	1/238	38/29608	0.264265	0.424493	AT1G13930	1
GO:0055082	intracellular chemical homeostasis	3/238	223/29608	0.26694	0.427889	AT4G08230/CAX1/NA	3
GO:0010099	regulation of photomorphogenesis	1/238	39/29608	0.270186	0.431281	ATAF2	1
GO:0071462	cellular response to water stimulus	1/238	39/29608	0.270186	0.431281	SAG21	1
GO:0009060	aerobic respiration	2/238	127/29608	0.271958	0.433202	FUM2/PMDH2	2
GO:0016106	sesquiterpenoid biosynthetic process	1/238	40/29608	0.276061	0.433404	AT1G13930	1
GO:0019747	regulation of isoprenoid metabolic process	1/238	40/29608	0.276061	0.433404	AT1G13930	1
GO:0030148	sphingolipid biosynthetic process	1/238	40/29608	0.276061	0.433404	AtIPCS2	1
GO:0033108	mitochondrial respiratory chain complex assembly	1/238	40/29608	0.276061	0.433404	AtHIGD2	1
GO:1901661	quinone metabolic process	1/238	40/29608	0.276061	0.433404	EDS16	1
GO:1901663	quinone biosynthetic process	1/238	40/29608	0.276061	0.433404	EDS16	1
GO:2000070	regulation of response to water deprivation	1/238	40/29608	0.276061	0.433404	WRKY70	1
GO:0016042	lipid catabolic process	2/238	129/29608	0.277907	0.435406	MHL/PMDH2	2
GO:0042181	ketone biosynthetic process	1/238	41/29608	0.281888	0.439837	EDS16	1
GO:0070588	calcium ion transmembrane transport	1/238	41/29608	0.281888	0.439837	CAX1	1
GO:0010648	negative regulation of cell communication	2/238	131/29608	0.283853	0.441099	ETC2/PAD4	2
GO:0023057	negative regulation of signaling	2/238	131/29608	0.283853	0.441099	ETC2/PAD4	2
GO:0010091	trichome branching	1/238	42/29608	0.287668	0.44612	AT2G46600	1
GO:0071365	cellular response to auxin stimulus	2/238	133/29608	0.289794	0.448505	SGT1A/TET8	2
GO:0016052	carbohydrate catabolic process	3/238	235/29608	0.293062	0.452255	FBP/FBA2/FBA5	3
GO:0006635	fatty acid beta-oxidation	1/238	43/29608	0.293402	0.452255	PMDH2	1
GO:0009312	oligosaccharide biosynthetic process	1/238	44/29608	0.299091	0.456412	FBP	1
GO:0032881	regulation of polysaccharide metabolic process	1/238	44/29608	0.299091	0.456412	NUDT7	1
GO:0035303	regulation of dephosphorylation	1/238	44/29608	0.299091	0.456412	PYL1	1
GO:0042886	amide transport	1/238	44/29608	0.299091	0.456412	GLTP	1
GO:0045168	cell-cell signaling involved in cell fate commitment	1/238	44/29608	0.299091	0.456412	ETC2	1
GO:0098660	inorganic ion transmembrane transport	3/238	240/29608	0.304003	0.461332	AMT2/CAX1/PHT3;2	3
GO:0006869	lipid transport	2/238	138/29608	0.304619	0.461332	ALIS1/GLTP	2
GO:0009718	anthocyanin-containing compound biosynthetic process	1/238	45/29608	0.304733	0.461332	MYBL2	1
GO:0045454	cell redox homeostasis	1/238	45/29608	0.304733	0.461332	WCRKC1	1
GO:0000122	negative regulation of transcription by RNA polymerase II	1/238	46/29608	0.31033	0.465191	GRX480	1
GO:0010043	response to zinc ion	1/238	46/29608	0.31033	0.465191	GSTF2	1
GO:0047484	regulation of response to osmotic stress	1/238	46/29608	0.31033	0.465191	WRKY70	1
GO:0052545	callose localization	1/238	46/29608	0.31033	0.465191	TN16	1
GO:0072528	pyrimidine-containing compound biosynthetic process	1/238	46/29608	0.31033	0.465191	THIC	1
GO:0006498	N-terminal protein lipidation	1/238	47/29608	0.315883	0.470739	F2KP	1
GO:0006499	N-terminal protein myristoylation	1/238	47/29608	0.315883	0.470739	F2KP	1
GO:0015748	organophosphate ester transport	1/238	47/29608	0.315883	0.470739	ALIS1	1
GO:0010208	pollen wall assembly	1/238	48/29608	0.321391	0.477216	EFD	1
GO:1901605	alpha-amino acid metabolic process	4/238	356/29608	0.32148	0.477216	NA/GDCH/TAT3/UGT85A1	4
GO:0009250	glucan biosynthetic process	2/238	144/29608	0.322332	0.477553	APL1/NUDT7	2
GO:0098771	inorganic ion homeostasis	4/238	357/29608	0.323292	0.477759	AT1G67920/AT4G08230/CAX1/NA	4
GO:0019220	regulation of phosphate metabolic process	2/238	145/29608	0.325274	0.477759	PCC1/PYL1	2
GO:0005985	sucrose metabolic process	1/238	49/29608	0.326855	0.477759	FBP	1
GO:0009062	fatty acid catabolic process	1/238	49/29608	0.326855	0.477759	PMDH2	1
GO:0018377	protein myristoylation	1/238	49/29608	0.326855	0.477759	F2KP	1
GO:0019395	fatty acid oxidation	1/238	49/29608	0.326855	0.477759	PMDH2	1
GO:0033037	polysaccharide localization	1/238	49/29608	0.326855	0.477759	TN16	1
GO:0051174	regulation of phosphorus metabolic process	2/238	146/29608	0.328213	0.478827	PCC1/PYL1	2
GO:0046618	xenobiotic export from cell	1/238	50/29608	0.332275	0.480162	AT1G33110	1
GO:0048544	recognition of pollen	1/238	50/29608	0.332275	0.480162	RK1	1
GO:0071417	cellular response to organonitrogen compound	1/238	50/29608	0.332275	0.480162	AT3G15356	1
GO:1990961	xenobiotic detoxification by transmembrane export across the plasma membrane	1/238	50/29608	0.332275	0.480162	AT1G33110	1
GO:2000030	regulation of response to red or far red light	1/238	50/29608	0.332275	0.480162	ATAF2	1
GO:0045017	glycerolipid biosynthetic process	2/238	148/29608	0.33408	0.481858	LPAT4/PCC1	2
GO:0043562	cellular response to nitrogen levels	1/238	51/29608	0.337651	0.485175	CNI1	1
GO:1900055	regulation of leaf senescence	1/238	51/29608	0.337651	0.485175	WRKY70	1
GO:0006714	sesquiterpenoid metabolic process	1/238	52/29608	0.342984	0.490989	AT1G13930	1
GO:0008037	cell recognition	1/238	52/29608	0.342984	0.490989	RK1	1
GO:0010927	cellular component assembly involved in morphogenesis	1/238	53/29608	0.348275	0.497349	EFD	1
GO:0090407	organophosphate biosynthetic process	4/238	371/29608	0.348731	0.497349	AT5G35170/LPAT4/PCC1/THIC	4
GO:0032989	cellular component morphogenesis	1/238	54/29608	0.353523	0.503243	EFD	1
GO:0048868	pollen tube development	3/238	263/29608	0.354422	0.503583	BIP3/MEE14/MPK3	3
GO:0046034	ATP metabolic process	2/238	156/29608	0.35739	0.506856	FBA2/FBA5	2
GO:0009606	tropism	2/238	158/29608	0.363173	0.513218	ABCB19/TCH3	2
GO:0031365	N-terminal protein amino acid modification	1/238	56/29608	0.363894	0.513218	F2KP	1
GO:0042743	hydrogen peroxide metabolic process	1/238	56/29608	0.363894	0.513218	PAD4	1
GO:0008654	phospholipid biosynthetic process	2/238	160/29608	0.368937	0.514734	LPAT4/PCC1	2
GO:0009694	jasmonic acid metabolic process	1/238	57/29608	0.369017	0.514734	AT2G23600	1
GO:0016144	S-glycoside biosynthetic process	1/238	57/29608	0.369017	0.514734	WRKY70	1
GO:0019758	glycosinolate biosynthetic process	1/238	57/29608	0.369017	0.514734	WRKY70	1
GO:0019761	glucosinolate biosynthetic process	1/238	57/29608	0.369017	0.514734	WRKY70	1
GO:0042908	xenobiotic transport	1/238	57/29608	0.369017	0.514734	AT1G33110	1
GO:0006066	alcohol metabolic process	2/238	161/29608	0.371811	0.516963	AT1G13930/THIC	2
GO:0006568	tryptophan metabolic process	1/238	58/29608	0.374099	0.516963	NA	1
GO:0006586	indolalkylamine metabolic process	1/238	58/29608	0.374099	0.516963	NA	1
GO:0071322	cellular response to carbohydrate stimulus	1/238	58/29608	0.374099	0.516963	PAD4	1
GO:0006650	glycerophospholipid metabolic process	2/238	162/29608	0.37468	0.516963	LPAT4/PCC1	2
GO:0009637	response to blue light	2/238	162/29608	0.37468	0.516963	ABCB19/COR27	2
GO:0009117	nucleotide metabolic process	3/238	274/29608	0.37842	0.519129	AT5G35170/FBA2/FBA5	3
GO:0010017	red or far-red light signaling pathway	1/238	59/29608	0.37914	0.519129	RAP2.4	1
GO:0034440	lipid oxidation	1/238	59/29608	0.37914	0.519129	PMDH2	1
GO:1901264	carbohydrate derivative transport	1/238	59/29608	0.37914	0.519129	UTR3	1
GO:0009555	pollen development	4/238	388/29608	0.379651	0.519129	AT3G10405/EFD/MPK3/UTR3	4
GO:0009738	abscisic acid-activated signaling pathway	3/238	276/29608	0.382766	0.521529	AT1G67920/MPK3/PYL1	3
GO:0046395	carboxylic acid catabolic process	2/238	165/29608	0.383254	0.521529	GDCH/PMDH2	2
GO:0009142	nucleoside triphosphate biosynthetic process	1/238	60/29608	0.38414	0.521529	AT5G35170	1
GO:0048481	plant ovule development	1/238	60/29608	0.38414	0.521529	MPK3	1
GO:0016485	protein processing	1/238	61/29608	0.389101	0.525458	PUB63	1
GO:0042752	regulation of circadian rhythm	1/238	61/29608	0.389101	0.525458	COR27	1
GO:0071229	cellular response to acid chemical	1/238	61/29608	0.389101	0.525458	SAG21	1
GO:0009740	gibberellic acid mediated signaling pathway	1/238	62/29608	0.394022	0.52822	IDD2	1
GO:0010411	xyloglucan metabolic process	1/238	62/29608	0.394022	0.52822	XTH31	1
GO:0022904	respiratory electron transport chain	1/238	62/29608	0.394022	0.52822	PIFI	1
GO:0035670	plant-type ovary development	1/238	62/29608	0.394022	0.52822	MPK3	1
GO:0010876	lipid localization	2/238	169/29608	0.394608	0.52822	ALIS1/GLTP	2
GO:0009069	serine family amino acid metabolic process	1/238	63/29608	0.398903	0.533035	GDCH	1
GO:0006753	nucleoside phosphate metabolic process	3/238	284/29608	0.400076	0.533668	AT5G35170/FBA2/FBA5	3
GO:0003333	amino acid transmembrane transport	1/238	64/29608	0.403745	0.535668	LHT7	1
GO:0072527	pyrimidine-containing compound metabolic process	1/238	64/29608	0.403745	0.535668	THIC	1
GO:1901659	glycosyl compound biosynthetic process	1/238	64/29608	0.403745	0.535668	WRKY70	1
GO:0048437	floral organ development	3/238	286/29608	0.404383	0.535668	ABCB19/MPK3/WRKY70	3
GO:0009308	amine metabolic process	2/238	173/29608	0.405866	0.536527	CuAOalpha2/NA	2
GO:0048646	anatomical structure formation involved in morphogenesis	3/238	287/29608	0.406534	0.536527	ABCB19/EFD/PAD4	3
GO:0008643	carbohydrate transport	1/238	65/29608	0.408548	0.536527	ERD6	1
GO:0009141	nucleoside triphosphate metabolic process	1/238	65/29608	0.408548	0.536527	AT5G35170	1
GO:0051606	detection of stimulus	1/238	65/29608	0.408548	0.536527	THIC	1
GO:0140053	mitochondrial gene expression	1/238	66/29608	0.413313	0.541852	AT2G28815	1
GO:0046777	protein autophosphorylation	2/238	176/29608	0.414243	0.54214	MPK17/RK1	2
GO:0016114	terpenoid biosynthetic process	2/238	177/29608	0.417023	0.542456	AT1G13930/PSY	2
GO:0006661	phosphatidylinositol biosynthetic process	1/238	67/29608	0.41804	0.542456	PCC1	1
GO:0010476	gibberellin mediated signaling pathway	1/238	67/29608	0.41804	0.542456	IDD2	1
GO:0071489	cellular response to red or far red light	1/238	67/29608	0.41804	0.542456	RAP2.4	1
GO:0120255	olefinic compound biosynthetic process	1/238	67/29608	0.41804	0.542456	AT1G13930	1
GO:0048573	photoperiodism, flowering	2/238	178/29608	0.419796	0.54381	COR27/PCC1	2
GO:0010638	positive regulation of organelle organization	1/238	68/29608	0.422728	0.546681	MPK17	1
GO:0010286	heat acclimation	1/238	69/29608	0.427379	0.549899	PIFI	1
GO:0046283	anthocyanin-containing compound metabolic process	1/238	69/29608	0.427379	0.549899	MYBL2	1
GO:0072329	monocarboxylic acid catabolic process	1/238	69/29608	0.427379	0.549899	PMDH2	1
GO:1990542	mitochondrial transmembrane transport	1/238	70/29608	0.431993	0.5549	PHT3;2	1
GO:0007005	mitochondrion organization	2/238	184/29608	0.43629	0.559478	AtHIGD2/At12Cys-1	2
GO:1901699	cellular response to nitrogen compound	1/238	72/29608	0.44111	0.564709	AT3G15356	1
GO:0009746	response to hexose	1/238	73/29608	0.445613	0.569519	FBP	1
GO:0006612	protein targeting to membrane	1/238	74/29608	0.45008	0.573308	AT3G60540	1
GO:0140115	export across plasma membrane	1/238	74/29608	0.45008	0.573308	AT1G33110	1
GO:0006865	amino acid transport	1/238	75/29608	0.454512	0.577988	LHT7	1
GO:0034284	response to monosaccharide	1/238	77/29608	0.463269	0.587166	FBP	1
GO:0071370	cellular response to gibberellin stimulus	1/238	77/29608	0.463269	0.587166	IDD2	1
GO:0005984	disaccharide metabolic process	1/238	78/29608	0.467594	0.590686	FBP	1
GO:0051130	positive regulation of cellular component organization	1/238	78/29608	0.467594	0.590686	MPK17	1
GO:0009736	cytokinin-activated signaling pathway	1/238	80/29608	0.476142	0.599499	RAP2.4	1
GO:0120254	olefinic compound metabolic process	1/238	80/29608	0.476142	0.599499	AT1G13930	1
GO:0009150	purine ribonucleotide metabolic process	2/238	200/29608	0.478992	0.602093	FBA2/FBA5	2
GO:0016579	protein deubiquitination	1/238	81/29608	0.480364	0.602826	AT5G03330	1
GO:0046486	glycerolipid metabolic process	2/238	201/29608	0.481595	0.603378	LPAT4/PCC1	2
GO:0009846	pollen germination	1/238	83/29608	0.488708	0.611285	EFD	1
GO:0007267	cell-cell signaling	1/238	84/29608	0.492829	0.615431	ETC2	1
GO:0009648	photoperiodism	2/238	207/29608	0.497046	0.619518	COR27/PCC1	2
GO:0006163	purine nucleotide metabolic process	2/238	208/29608	0.499593	0.619518	FBA2/FBA5	2
GO:0010090	trichome morphogenesis	1/238	86/29608	0.500973	0.619518	AT2G46600	1
GO:0048440	carpel development	1/238	86/29608	0.500973	0.619518	MPK3	1
GO:0071368	cellular response to cytokinin stimulus	1/238	86/29608	0.500973	0.619518	RAP2.4	1
GO:1905039	carboxylic acid transmembrane transport	1/238	86/29608	0.500973	0.619518	LHT7	1
GO:0010374	stomatal complex development	1/238	88/29608	0.508987	0.627394	MPK3	1
GO:1903825	organic acid transmembrane transport	1/238	88/29608	0.508987	0.627394	LHT7	1
GO:0009311	oligosaccharide metabolic process	1/238	90/29608	0.516873	0.635449	FBP	1
GO:0098662	inorganic cation transmembrane transport	2/238	215/29608	0.517188	0.635449	AMT2/CAX1	2
GO:0051336	regulation of hydrolase activity	1/238	92/29608	0.524632	0.64356	PYL1	1
GO:0008299	isoprenoid biosynthetic process	2/238	221/29608	0.53194	0.649792	AT1G13930/PSY	2
GO:0046488	phosphatidylinositol metabolic process	1/238	94/29608	0.532268	0.649792	PCC1	1
GO:0065002	intracellular protein transmembrane transport	1/238	94/29608	0.532268	0.649792	AT3G60540	1
GO:0046148	pigment biosynthetic process	2/238	222/29608	0.534369	0.650235	MYBL2/PSY	2
GO:0010628	positive regulation of gene expression	1/238	95/29608	0.536039	0.650235	CSP41A	1
GO:0030258	lipid modification	1/238	95/29608	0.536039	0.650235	PMDH2	1
GO:0046467	membrane lipid biosynthetic process	1/238	95/29608	0.536039	0.650235	AtIPCS2	1
GO:0098655	monoatomic cation transmembrane transport	2/238	224/29608	0.5392	0.652698	AMT2/CAX1	2
GO:0071806	protein transmembrane transport	1/238	96/29608	0.539781	0.652698	AT3G60540	1
GO:0009063	amino acid catabolic process	1/238	97/29608	0.543492	0.655719	GDCH	1
GO:0009259	ribonucleotide metabolic process	2/238	226/29608	0.543997	0.655719	FBA2/FBA5	2
GO:0048438	floral whorl development	2/238	228/29608	0.54876	0.660416	ABCB19/MPK3	2
GO:0006888	endoplasmic reticulum to Golgi vesicle-mediated transport	1/238	99/29608	0.550826	0.66118	AT3G15980	1
GO:0072521	purine-containing compound metabolic process	2/238	229/29608	0.551128	0.66118	FBA2/FBA5	2
GO:0006812	monoatomic cation transport	3/238	360/29608	0.554702	0.663382	AMT2/AT4G08230/CAX1	3
GO:0009991	response to extracellular stimulus	3/238	360/29608	0.554702	0.663382	CNI1/SAG21/THIC	3
GO:0045165	cell fate commitment	1/238	101/29608	0.558042	0.663382	ETC2	1
GO:0048467	gynoecium development	1/238	101/29608	0.558042	0.663382	MPK3	1
GO:1900140	regulation of seedling development	1/238	101/29608	0.558042	0.663382	SERK4	1
GO:0006644	phospholipid metabolic process	2/238	232/29608	0.55818	0.663382	LPAT4/PCC1	2
GO:0070646	protein modification by small protein removal	1/238	102/29608	0.561607	0.666417	AT5G03330	1
GO:0009630	gravitropism	1/238	103/29608	0.565143	0.668546	ABCB19	1
GO:0019693	ribose phosphate metabolic process	2/238	235/29608	0.565153	0.668546	FBA2/FBA5	2
GO:0030001	metal ion transport	2/238	236/29608	0.56746	0.670236	AT4G08230/CAX1	2
GO:0006779	porphyrin-containing compound biosynthetic process	1/238	105/29608	0.572131	0.673666	AT4G12800	1
GO:0009926	auxin polar transport	1/238	105/29608	0.572131	0.673666	ABCB19	1
GO:0015711	organic anion transport	1/238	106/29608	0.575582	0.676686	UTR3	1
GO:0006605	protein targeting	2/238	241/29608	0.578863	0.67862	PUB63/AT3G60540	2
GO:0015931	nucleobase-containing compound transport	1/238	107/29608	0.579006	0.67862	UTR3	1
GO:0006839	mitochondrial transport	1/238	110/29608	0.589114	0.689407	PHT3;2	1
GO:0055086	nucleobase-containing small molecule metabolic process	3/238	380/29608	0.591355	0.690971	AT5G35170/FBA2/FBA5	3
GO:0009699	phenylpropanoid biosynthetic process	1/238	111/29608	0.592429	0.691167	MYBL2	1
GO:0009734	auxin-activated signaling pathway	1/238	112/29608	0.595717	0.693942	TET8	1
GO:0006721	terpenoid metabolic process	2/238	250/29608	0.59883	0.695618	AT1G13930/PSY	2
GO:0009629	response to gravity	1/238	113/29608	0.598979	0.695618	ABCB19	1
GO:0003002	regionalization	2/238	251/29608	0.601004	0.696909	ETC2/MPK3	2
GO:0009813	flavonoid biosynthetic process	1/238	115/29608	0.605425	0.698849	MYBL2	1
GO:0044093	positive regulation of molecular function	1/238	115/29608	0.605425	0.698849	SIB1	1
GO:0080147	root hair cell development	1/238	115/29608	0.605425	0.698849	ETC2	1
GO:0033014	tetrapyrrole biosynthetic process	1/238	116/29608	0.608609	0.700869	AT4G12800	1
GO:0006497	protein lipidation	1/238	117/29608	0.611768	0.700869	F2KP	1
GO:0042158	lipoprotein biosynthetic process	1/238	117/29608	0.611768	0.700869	F2KP	1
GO:0048443	stamen development	1/238	117/29608	0.611768	0.700869	ABCB19	1
GO:0048466	androecium development	1/238	117/29608	0.611768	0.700869	ABCB19	1
GO:0015698	inorganic anion transport	1/238	118/29608	0.614901	0.703402	PHT3;2	1
GO:0072657	protein localization to membrane	1/238	119/29608	0.618009	0.703874	AT3G60540	1
GO:0090150	establishment of protein localization to membrane	1/238	119/29608	0.618009	0.703874	AT3G60540	1
GO:0016311	dephosphorylation	2/238	259/29608	0.618081	0.703874	FBP/PYL1	2
GO:0042157	lipoprotein metabolic process	1/238	120/29608	0.621092	0.705198	F2KP	1
GO:0090626	plant epidermis morphogenesis	1/238	120/29608	0.621092	0.705198	AT2G46600	1
GO:0006820	monoatomic anion transport	2/238	261/29608	0.622262	0.705476	PHT3;2/UTR3	2
GO:0000271	polysaccharide biosynthetic process	2/238	265/29608	0.630517	0.713775	APL1/NUDT7	2
GO:0010410	hemicellulose metabolic process	1/238	126/29608	0.639076	0.722393	XTH31	1
GO:0009968	negative regulation of signal transduction	1/238	127/29608	0.64199	0.724613	PAD4	1
GO:0009658	chloroplast organization	2/238	273/29608	0.646607	0.728747	CSP41A/AT4G12800	2
GO:0060918	auxin transport	1/238	130/29608	0.650591	0.731076	ABCB19	1
GO:0070647	protein modification by small protein conjugation or removal	1/238	130/29608	0.650591	0.731076	AT5G03330	1
GO:0061024	membrane organization	2/238	276/29608	0.652497	0.73214	GLTP/AT4G12800	2
GO:0006631	fatty acid metabolic process	2/238	278/29608	0.65638	0.735416	FAD5/PMDH2	2
GO:0009914	hormone transport	1/238	133/29608	0.658986	0.737253	ABCB19	1
GO:0072594	establishment of protein localization to organelle	2/238	280/29608	0.660229	0.737562	PUB63/AT3G60540	2
GO:0006417	regulation of translation	1/238	137/29608	0.669868	0.746145	CSP41A	1
GO:0015849	organic acid transport	1/238	137/29608	0.669868	0.746145	LHT7	1
GO:0009965	leaf morphogenesis	1/238	138/29608	0.672535	0.748023	NAC036	1
GO:0009735	response to cytokinin	1/238	139/29608	0.675179	0.748893	RAP2.4	1
GO:0031668	cellular response to extracellular stimulus	2/238	288/29608	0.675279	0.748893	CNI1/SAG21	2
GO:0034248	regulation of amide metabolic process	1/238	141/29608	0.680405	0.753482	CSP41A	1
GO:0048580	regulation of post-embryonic development	3/238	437/29608	0.684695	0.756615	MPK3/ATAF2/SERK4	3
GO:0000272	polysaccharide catabolic process	1/238	143/29608	0.685547	0.756615	FBP	1
GO:0071496	cellular response to external stimulus	2/238	294/29608	0.68621	0.756615	CNI1/SAG21	2
GO:0009698	phenylpropanoid metabolic process	1/238	145/29608	0.690606	0.759269	MYBL2	1
GO:0051668	localization within membrane	1/238	145/29608	0.690606	0.759269	AT3G60540	1
GO:0048764	trichoblast maturation	1/238	147/29608	0.695584	0.762544	ETC2	1
GO:0048765	root hair cell differentiation	1/238	147/29608	0.695584	0.762544	ETC2	1
GO:0033365	protein localization to organelle	2/238	300/29608	0.696837	0.762822	PUB63/AT3G60540	2
GO:0048469	cell maturation	1/238	148/29608	0.698044	0.763048	ETC2	1
GO:0048527	lateral root development	1/238	149/29608	0.700483	0.764619	ABCB19	1
GO:0043543	protein acylation	1/238	150/29608	0.702903	0.764909	F2KP	1
GO:0051247	positive regulation of protein metabolic process	1/238	150/29608	0.702903	0.764909	CSP41A	1
GO:0006720	isoprenoid metabolic process	2/238	304/29608	0.703757	0.764909	AT1G13930/PSY	2
GO:0031667	response to nutrient levels	2/238	308/29608	0.710544	0.770997	CNI1/THIC	2
GO:0006633	fatty acid biosynthetic process	1/238	154/29608	0.712389	0.770997	FAD5	1
GO:0051241	negative regulation of multicellular organismal process	1/238	154/29608	0.712389	0.770997	ETC2	1
GO:0009739	response to gibberellin	1/238	155/29608	0.714713	0.772416	IDD2	1
GO:0032879	regulation of localization	1/238	158/29608	0.721573	0.778728	TN16	1
GO:0010054	trichoblast differentiation	1/238	159/29608	0.723824	0.780053	ETC2	1
GO:0032259	methylation	2/238	317/29608	0.725344	0.780254	AT1G21120/IGMT4	2
GO:0140352	export from cell	1/238	160/29608	0.726056	0.780254	AT1G33110	1
GO:0007389	pattern specification process	2/238	321/29608	0.731714	0.785123	ETC2/MPK3	2
GO:0010087	phloem or xylem histogenesis	1/238	163/29608	0.732644	0.785123	ERF6	1
GO:0048468	cell development	3/238	476/29608	0.738848	0.78759	ETC2/AT2G46600/BIP3	3
GO:0006486	protein glycosylation	1/238	166/29608	0.739075	0.78759	AT1G27330	1
GO:0043413	macromolecule glycosylation	1/238	166/29608	0.739075	0.78759	AT1G27330	1
GO:0048528	post-embryonic root development	1/238	166/29608	0.739075	0.78759	ABCB19	1
GO:0009101	glycoprotein biosynthetic process	1/238	167/29608	0.741185	0.788736	AT1G27330	1
GO:0031329	regulation of cellular catabolic process	1/238	169/29608	0.745352	0.792066	PMDH2	1
GO:0009812	flavonoid metabolic process	1/238	170/29608	0.747411	0.79315	MYBL2	1
GO:1901293	nucleoside phosphate biosynthetic process	1/238	171/29608	0.749453	0.794212	AT5G35170	1
GO:0070085	glycosylation	1/238	172/29608	0.751479	0.795254	AT1G27330	1
GO:0065009	regulation of molecular function	2/238	337/29608	0.755957	0.798885	PYL1/SIB1	2
GO:0009100	glycoprotein metabolic process	1/238	178/29608	0.763295	0.805524	AT1G27330	1
GO:0018205	peptidyl-lysine modification	1/238	180/29608	0.767108	0.807577	GDCH	1
GO:0006364	rRNA processing	2/238	345/29608	0.767357	0.807577	CP28A/CSP41A	2
GO:0006470	protein dephosphorylation	1/238	181/29608	0.768991	0.808182	PYL1	1
GO:0009860	pollen tube growth	1/238	186/29608	0.778184	0.814122	BIP3	1
GO:0009657	plastid organization	2/238	353/29608	0.778292	0.814122	CSP41A/AT4G12800	2
GO:0016072	rRNA metabolic process	2/238	353/29608	0.778292	0.814122	CP28A/CSP41A	2
GO:0010383	cell wall polysaccharide metabolic process	1/238	187/29608	0.779978	0.814122	XTH31	1
GO:0051093	negative regulation of developmental process	1/238	187/29608	0.779978	0.814122	WRKY70	1
GO:0009894	regulation of catabolic process	1/238	190/29608	0.785275	0.818531	PMDH2	1
GO:0010053	root epidermal cell differentiation	1/238	193/29608	0.790445	0.822796	ETC2	1
GO:0048193	Golgi vesicle transport	1/238	195/29608	0.793822	0.825186	AT3G15980	1
GO:0010228	vegetative to reproductive phase transition of meristem	2/238	371/29608	0.80127	0.831794	COR27/PCC1	2
GO:0033043	regulation of organelle organization	1/238	201/29608	0.803632	0.832041	MPK17	1
GO:0045229	external encapsulating structure organization	2/238	373/29608	0.803689	0.832041	EFD/PAE4	2
GO:0031399	regulation of protein modification process	1/238	203/29608	0.806798	0.834129	PYL1	1
GO:0090696	post-embryonic plant organ development	1/238	214/29608	0.823323	0.850061	ABCB19	1
GO:0090351	seedling development	1/238	219/29608	0.830361	0.856169	SERK4	1
GO:0090698	post-embryonic plant morphogenesis	1/238	222/29608	0.834449	0.859224	NAC036	1
GO:0044036	cell wall macromolecule metabolic process	1/238	228/29608	0.842333	0.866173	XTH31	1
GO:0009932	cell tip growth	1/238	231/29608	0.846134	0.86891	BIP3	1
GO:0090627	plant epidermal cell differentiation	1/238	233/29608	0.848617	0.870289	ETC2	1
GO:0031669	cellular response to nutrient levels	1/238	242/29608	0.859306	0.879416	CNI1	1
GO:0051246	regulation of protein metabolic process	2/238	427/29608	0.859822	0.879416	CSP41A/PYL1	2
GO:0009826	unidimensional cell growth	2/238	444/29608	0.874208	0.892932	GRP-3/BIP3	2
GO:0042254	ribosome biogenesis	2/238	448/29608	0.87739	0.894984	CP28A/CSP41A	2
GO:0019439	aromatic compound catabolic process	1/238	264/29608	0.882376	0.898869	TAT3	1
GO:0010016	shoot system morphogenesis	1/238	271/29608	0.888894	0.904302	NAC036	1
GO:1901361	organic cyclic compound catabolic process	1/238	278/29608	0.895053	0.909355	TAT3	1
GO:0034470	ncRNA processing	2/238	475/29608	0.897003	0.910124	CP28A/CSP41A	2
GO:1901137	carbohydrate derivative biosynthetic process	2/238	480/29608	0.9003	0.912256	AT1G27330/WRKY70	2
GO:0042546	cell wall biogenesis	2/238	491/29608	0.90721	0.917503	AGP16/XTH31	2
GO:0048588	developmental cell growth	1/238	294/29608	0.907883	0.917503	BIP3	1
GO:0050790	regulation of catalytic activity	1/238	308/29608	0.917821	0.925768	PYL1	1
GO:0010817	regulation of hormone levels	1/238	309/29608	0.918488	0.925768	ABCB19	1
GO:0071555	cell wall organization	1/238	316/29608	0.923012	0.929101	PAE4	1
GO:0010608	post-transcriptional regulation of gene expression	1/238	343/29608	0.938239	0.943183	CSP41A	1
GO:0018193	peptidyl-amino acid modification	1/238	352/29608	0.942616	0.946336	GDCH	1
GO:0071695	anatomical structure maturation	1/238	356/29608	0.94446	0.946942	ETC2	1
GO:0021700	developmental maturation	1/238	376/29608	0.952835	0.954085	ETC2	1
GO:0051128	regulation of cellular component organization	1/238	385/29608	0.956181	0.956181	MPK17	1

## Sheet: ExtendedDataFig9j
Source data for Extended Data Fig9j: Lesion area created by Colletotrichum higginsianum infection in Col-0 and two independent GT-3A overexpression lines and pad3 mutant at 6 days post inoculation.
genotype	lesion area	replicate
01_Col-0	8.109	rep1			Estimate	Std. Error	t value
01_Col-0	12.102	rep1		01_Col-0	8.6898	2.66586	3.25966
01_Col-0	7.821	rep1		02_GT3aOX_1	21.3789	2.79512	7.64863
01_Col-0	8.758	rep1		03_GT3aOX_2	17.4821	2.86892	6.09363
01_Col-0	8.303	rep1		04_pad3	16.2055	2.61752	6.19119
01_Col-0	11.998	rep1
01_Col-0	6.152	rep1			adjusted p values
01_Col-0	7.886	rep1		01_Col-0:02_GT3aOX_1	5.78857e-07
01_Col-0	5.585	rep1		01_Col-0:03_GT3aOX_2	0.000649849
01_Col-0	6.95	rep1		01_Col-0:04_pad3	0.000649849
01_Col-0	7.393	rep1		02_GT3aOX_1:03_GT3aOX_2	0.147458
01_Col-0	6.023	rep1		02_GT3aOX_1:04_pad3	0.0312935
01_Col-0	5.646	rep1		03_GT3aOX_2:04_pad3	0.579443
01_Col-0	10.425	rep1
01_Col-0	11.276	rep1
02_GT3aOX_1	9.283	rep1
02_GT3aOX_1	23.074	rep1
02_GT3aOX_1	50.951	rep1
02_GT3aOX_1	5.149	rep1
02_GT3aOX_1	62.705	rep1
02_GT3aOX_1	38.348	rep1
02_GT3aOX_1	31.682	rep1
02_GT3aOX_1	42.486	rep1
02_GT3aOX_1	4.953	rep1
02_GT3aOX_1	45.569	rep1
02_GT3aOX_1	25.992	rep1
02_GT3aOX_1	27.612	rep1
02_GT3aOX_1	29.875	rep1
03_GT3aOX_2	22.582	rep1
03_GT3aOX_2	41.535	rep1
03_GT3aOX_2	6.112	rep1
03_GT3aOX_2	7.203	rep1
03_GT3aOX_2	43.56	rep1
03_GT3aOX_2	41.25	rep1
03_GT3aOX_2	30.34	rep1
03_GT3aOX_2	42.037	rep1
04_pad3	5.152	rep1
04_pad3	6.872	rep1
04_pad3	21.515	rep1
04_pad3	20.672	rep1
04_pad3	12.462	rep1
04_pad3	8.471	rep1
04_pad3	14.498	rep1
04_pad3	9.51	rep1
04_pad3	26.856	rep1
04_pad3	31.077	rep1
04_pad3	18.387	rep1
04_pad3	14.578	rep1
04_pad3	35.728	rep1
04_pad3	16.836	rep1
04_pad3	11.446	rep1
01_Col-0	8.197	rep2
01_Col-0	11.11	rep2
01_Col-0	6.846	rep2
01_Col-0	4.785	rep2
01_Col-0	6.332	rep2
01_Col-0	7.04	rep2
01_Col-0	10.526	rep2
01_Col-0	7.941	rep2
01_Col-0	7.817	rep2
01_Col-0	13.91	rep2
01_Col-0	6.582	rep2
01_Col-0	19.567	rep2
01_Col-0	7.217	rep2
01_Col-0	5.201	rep2
01_Col-0	5.3	rep2
02_GT3aOX_1	2.878	rep2
02_GT3aOX_1	5.414	rep2
02_GT3aOX_1	14.599	rep2
02_GT3aOX_1	32.167	rep2
02_GT3aOX_1	19.778	rep2
02_GT3aOX_1	22.017	rep2
03_GT3aOX_2	4.974	rep2
03_GT3aOX_2	11.763	rep2
03_GT3aOX_2	11.654	rep2
03_GT3aOX_2	39.158	rep2
03_GT3aOX_2	19.949	rep2
03_GT3aOX_2	13.384	rep2
03_GT3aOX_2	6.535	rep2
03_GT3aOX_2	6.516	rep2
03_GT3aOX_2	24.761	rep2
03_GT3aOX_2	28.511	rep2
03_GT3aOX_2	10.618	rep2
03_GT3aOX_2	15.354	rep2
04_pad3	9.687	rep2
04_pad3	5.601	rep2
04_pad3	10.254	rep2
04_pad3	30.749	rep2
04_pad3	33.872	rep2
04_pad3	13.581	rep2
04_pad3	12.197	rep2
04_pad3	12.093	rep2
04_pad3	33.823	rep2
04_pad3	8.743	rep2
04_pad3	9.694	rep2
04_pad3	34.919	rep2
04_pad3	25.182	rep2
04_pad3	8.196	rep2
04_pad3	23.058	rep2
04_pad3	11.862	rep2
04_pad3	12.125	rep2
04_pad3	26.455	rep2
04_pad3	10.704	rep2
01_Col-0	8.58	rep3
01_Col-0	8.355	rep3
01_Col-0	11.115	rep3
01_Col-0	8.868	rep3
01_Col-0	10.512	rep3
01_Col-0	12.321	rep3
01_Col-0	8.442	rep3
01_Col-0	6.643	rep3
01_Col-0	16.788	rep3
01_Col-0	7.557	rep3
01_Col-0	6.055	rep3
01_Col-0	9.153	rep3
01_Col-0	6.475	rep3
01_Col-0	9.367	rep3
01_Col-0	8.012	rep3
02_GT3aOX_1	3.653	rep3
02_GT3aOX_1	10.468	rep3
02_GT3aOX_1	13.404	rep3
02_GT3aOX_1	8.766	rep3
02_GT3aOX_1	28.259	rep3
02_GT3aOX_1	7.552	rep3
02_GT3aOX_1	24.792	rep3
02_GT3aOX_1	15.107	rep3
02_GT3aOX_1	33.238	rep3
02_GT3aOX_1	34.989	rep3
02_GT3aOX_1	7.652	rep3
02_GT3aOX_1	5.503	rep3
02_GT3aOX_1	24.315	rep3
02_GT3aOX_1	16.702	rep3
02_GT3aOX_1	5.203	rep3
02_GT3aOX_1	7	rep3
03_GT3aOX_2	6.266	rep3
03_GT3aOX_2	7.36	rep3
03_GT3aOX_2	10.335	rep3
03_GT3aOX_2	6.203	rep3
03_GT3aOX_2	8.249	rep3
03_GT3aOX_2	16.163	rep3
03_GT3aOX_2	7.248	rep3
03_GT3aOX_2	5.524	rep3
03_GT3aOX_2	8.826	rep3
03_GT3aOX_2	12.042	rep3
04_pad3	4.405	rep3
04_pad3	13.917	rep3
04_pad3	6.39	rep3
04_pad3	26.421	rep3
04_pad3	7.46	rep3
04_pad3	8.832	rep3
04_pad3	8.442	rep3
04_pad3	23.879	rep3
04_pad3	32.165	rep3
04_pad3	12.923	rep3
04_pad3	13.821	rep3
04_pad3	23.776	rep3
04_pad3	11.1	rep3
04_pad3	7.614	rep3
04_pad3	14.239	rep3
04_pad3	5.696	rep3
04_pad3	10.096	rep3
